# Supplementary material for: Genome‑wide integrated analysis demonstrates widespread functions of lncRNAs in mammary gland development and lactation in dairy goats
Source: BMC Genomics. 2020 Mar 23;21:254. doi: 10.1186/s12864-020-6656-3 (PMC7092584; doi:10.1186/s12864-020-6656-3)
Supplement: Supplementary file 2 — Additional file 2: Table S1. Family classification of lncRNAs in the Rfam database. [file 12864_2020_6656_MOESM2_ESM.xlsx]

## Sheet: Known lncRNA
Family_Name	Family_Accession	LncRNA	Strand	E-value	Score
ZNFX1-AS1_2	RF02216	XR_310506.3	+	1.2e-15	57.9
ZNFX1-AS1_1	RF02215	XR_310506.3	+	1.5e-21	77.3
XIST_intron	RF02266	XR_001917557.1	+	3.7e-20	99.7
XIST_intron	RF02266	XR_311252.3	+	4.5e-20	99.7
Xist_exon4	RF01881	XR_001917557.1	+	1.8e-33	118.9
Xist_exon4	RF01881	XR_311252.3	+	2.2e-33	118.9
Xist_exon1	RF01880	XR_001917557.1	-	3.1e-19	73.3
XIST_A_REPEAT	RF02162	XR_001917557.1	+	1e-16	63.7
XIST_A_REPEAT	RF02162	XR_001917557.1	+	1e-16	63.7
XIST_A_REPEAT	RF02162	XR_001917557.1	+	6.4e-16	61.5
XIST_A_REPEAT	RF02162	XR_001917557.1	+	5.6e-15	58.8
XIST_A_REPEAT	RF02162	XR_001917557.1	+	5.8e-11	47.3
XIST_A_REPEAT	RF02162	XR_001917557.1	+	1e-10	46.6
XIST_A_REPEAT	RF02162	XR_001917557.1	+	1.2e-08	40.7
XIST_A_REPEAT	RF02162	XR_001917557.1	+	3.7e-07	36.4
WT1-AS_1	RF02203	XR_001919210.1	+	2.7e-18	66.2
TUG1_4	RF01892	XR_001919354.1	+	3.5e-49	169.9
TUG1_4	RF01892	XR_310645.3	+	5.9e-47	162.1
TUG1_3	RF01891	XR_001919354.1	+	7e-58	199
TUG1_3	RF01891	XR_310645.3	+	4.4e-58	199
TUG1_2	RF01883	XR_001919354.1	+	3.9e-28	101.8
TUG1_2	RF01883	XR_310645.3	+	2.5e-28	101.8
TUG1_1	RF01882	XR_001919354.1	+	1.9e-35	125.4
TUG1_1	RF01882	XR_310645.3	+	1.2e-35	125.4
tRNA	RF00005	XR_001918633.1	-	2.4e-07	41.5
tRNA	RF00005	XR_001918832.1	-	2e-07	41.4
tRNA	RF00005	XR_310755.2	+	2.7e-08	44
tRNA	RF00005	XR_001296814.2	+	2.1e-08	44
tRNA	RF00005	XR_001917056.1	+	1e-14	68.8
tRNA	RF00005	XR_001917056.1	+	2.8e-11	56.5
tRNA	RF00005	XR_001917055.1	+	9.8e-15	68.8
tRNA	RF00005	XR_001917055.1	+	2.7e-11	56.5
tRNA	RF00005	XR_311007.3	-	2.9e-11	55.7
SOX2OT_exon4	RF01954	XR_001295736.2	+	2.5e-31	111.4
SOX2OT_exon4	RF01954	XR_001295737.2	+	4.6e-31	110.6
SOX2OT_exon3	RF01953	XR_001295736.2	+	9.3e-77	259.3
SOX2OT_exon3	RF01953	XR_001295737.2	+	9.5e-77	259.3
SNORD79	RF00152	XR_001919317.1	+	1e-16	90.2
SNORD113	RF00181	XR_001297052.2	+	1.7e-12	63.1
SNORD113	RF00181	XR_001297052.2	+	1.1e-08	48.8
SNORA62	RF00091	XR_001918070.1	-	1.2e-27	132.4
SNORA62	RF00091	XR_001295688.2	-	1.2e-27	132.4
SCARNA15	RF00426	XR_001919905.1	+	2.8e-29	142.4
RSV_RNA	RF01417	XR_001918173.1	+	4.7e-10	40.5
RSV_RNA	RF01417	XR_001919552.1	+	5.6e-14	53
RMST_1	RF01962	XR_001918154.1	+	2.4e-20	73
PVT1_5	RF02168	XR_001919154.1	+	8e-27	94.8
PVT1_5	RF02168	XR_001919155.1	+	8.7e-27	94.8
PVT1_5	RF02168	XR_001919156.1	+	7.8e-27	94.8
PVT1_5	RF02168	XR_001919157.1	+	8.2e-27	94.8
PVT1_5	RF02168	XR_001919158.1	+	8.8e-27	94.8
PVT1_3	RF02166	XR_001919154.1	+	4.8e-10	41.1
PVT1_3	RF02166	XR_001919155.1	+	5.1e-10	41.1
PVT1_3	RF02166	XR_001919156.1	+	4.6e-10	41.1
PVT1_3	RF02166	XR_001919157.1	+	4.8e-10	41.1
PVT1_3	RF02166	XR_001919158.1	+	5.2e-10	41.1
PVT1_1	RF02164	XR_001919154.1	+	5e-35	122
PVT1_1	RF02164	XR_001919155.1	+	5.4e-35	122
PVT1_1	RF02164	XR_001919156.1	+	4.8e-35	122
PVT1_1	RF02164	XR_001919157.1	+	5e-35	122
PART1_2	RF02160	XR_001919784.1	+	1.1e-57	194.6
PART1_1	RF02159	XR_001919784.1	+	1.3e-53	181.2
mir-562	RF00998	XR_001917306.1	+	7.8e-08	48.3
mir-548	RF01061	XR_001297050.2	+	4.1e-07	43
mir-544	RF01045	XR_001919487.1	-	5.1e-13	66.2
mir-544	RF01045	XR_311008.3	-	1e-06	41
mir-205	RF00656	XR_001296677.2	+	2e-27	108.4
mir-205	RF00656	XR_001296677.2	-	2.9e-07	40
mir-205	RF00656	XR_310616.3	+	2.7e-27	108.4
mir-205	RF00656	XR_310616.3	-	3.9e-07	40
mir-133	RF00446	XR_001297224.2	+	2.5e-24	95.7
mir-133	RF00446	XR_001297224.2	-	2.7e-12	55.9
mir-1255	RF00994	XR_001919123.1	-	4.4e-07	45.4
mir-1	RF00103	XR_001297224.2	+	2.3e-18	87
mir-1	RF00103	XR_001297224.2	-	3.6e-08	48.3
MIAT_exon5_3	RF01877	XR_001919359.1	+	1.3e-104	352.4
MIAT_exon5_3	RF01877	XR_001919360.1	+	1.3e-104	352.4
MIAT_exon5_3	RF01877	XR_001919361.1	+	1.3e-104	352.4
MIAT_exon5_3	RF01877	XR_001919362.1	+	1.3e-104	352.4
MIAT_exon5_2	RF01876	XR_001919359.1	+	9.6e-24	87.9
MIAT_exon5_2	RF01876	XR_001919360.1	+	9.6e-24	87.9
MIAT_exon5_2	RF01876	XR_001919361.1	+	9.6e-24	87.9
MIAT_exon5_2	RF01876	XR_001919362.1	+	9.8e-24	87.9
MIAT_exon5_1	RF01875	XR_001919359.1	+	5.3e-36	127.1
MIAT_exon5_1	RF01875	XR_001919360.1	+	5.2e-36	127.1
MIAT_exon5_1	RF01875	XR_001919361.1	+	5.2e-36	127.1
MIAT_exon5_1	RF01875	XR_001919362.1	+	5.3e-36	127.1
MIAT_exon1	RF01874	XR_001296732.2	+	5e-32	111.1
MIAT_exon1	RF01874	XR_001296733.2	+	3e-35	121.7
MEG8_2	RF02146	XR_001919933.1	+	5.1e-25	89.4
MEG8_2	RF02146	XR_001919934.1	+	4.4e-25	89.4
MEG8_1	RF02145	XR_001919933.1	+	6.9e-24	85.7
MEG8_1	RF02145	XR_001919934.1	+	6e-24	85.7
MEG8_1	RF02145	XR_001919935.1	+	6.5e-24	85.7
KCNQ1OT1_1	RF01946	XR_001917466.1	-	6.7e-140	468.4
JPX_1	RF02124	XR_001917568.1	+	8.2e-31	106.8
JPX_1	RF02124	XR_311251.3	+	7.5e-31	106.8
JPX_1	RF02124	XR_001917567.1	+	5.8e-31	106.8
HOTAIRM1_5	RF01979	XR_001917967.1	+	1.2e-38	131.9
HOTAIRM1_4	RF01978	XR_001917967.1	+	6.2e-27	94.7
HOTAIRM1_3	RF01977	XR_001917967.1	+	7.8e-19	68.4
HOTAIRM1_1	RF01975	XR_001917967.1	+	4.6e-33	114.5
FTX_5	RF02122	XR_001917551.1	-	2.3e-41	142.2
FTX_5	RF02122	XR_001917552.1	-	2.4e-41	142.2
FTX_5	RF02122	XR_001917553.1	-	2.3e-41	142.2
FTX_5	RF02122	XR_001917555.1	-	2.4e-41	142.2
FTX_5	RF02122	XR_311244.3	-	1.6e-41	142.2
FTX_4	RF02123	XR_001917551.1	-	2.1e-37	128.6
FTX_4	RF02123	XR_001917552.1	-	2.2e-37	128.6
FTX_4	RF02123	XR_001917553.1	-	2.1e-37	128.6
FTX_4	RF02123	XR_001917555.1	-	2.2e-37	128.6
FTX_4	RF02123	XR_311244.3	-	1.5e-37	128.6
FTX_4	RF02123	XR_001917554.1	-	1.9e-37	128.6
FTX_3	RF02121	XR_001917551.1	-	9.8e-29	101.2
FTX_3	RF02121	XR_001917552.1	-	1e-28	101.2
FTX_3	RF02121	XR_001917553.1	-	9.8e-29	101.2
FTX_3	RF02121	XR_001917555.1	-	9.9e-29	101.2
FTX_3	RF02121	XR_311244.3	-	6.7e-29	101.2
FTX_3	RF02121	XR_001917554.1	-	8.6e-29	101.2
FTX_2	RF02120	XR_001917551.1	-	9.3e-25	88.4
FTX_2	RF02120	XR_001917552.1	-	9.5e-25	88.4
FTX_2	RF02120	XR_001917553.1	-	9.4e-25	88.4
FTX_2	RF02120	XR_001917555.1	-	9.4e-25	88.4
FTX_2	RF02120	XR_311244.3	-	6.4e-25	88.4
FTX_2	RF02120	XR_001917554.1	-	8.2e-25	88.4
DLEU2_6	RF02110	XR_001918952.1	-	2.6e-13	51.9
DLEU2_5	RF02109	XR_001918953.1	-	7.1e-22	79.3
DLEU2_5	RF02109	XR_001918952.1	-	7.2e-22	79.3
DLEU2_4	RF02108	XR_001918953.1	-	8.2e-14	53.4
DLEU2_4	RF02108	XR_001918952.1	-	8.2e-14	53.4
adapt33_2	RF02256	XR_310091.3	-	8.1e-07	31.7
adapt33_1	RF02255	XR_310091.3	-	2.3e-07	33.2

## Sheet: Novel lncRNA
Family_Name	Family_Accession	LncRNA	Strand	E-value	Score
7SK	RF00100	TCONS_00002748	+	4.1e-55	197.8
7SK	RF00100	TCONS_00002749	+	5.1e-55	197.8
FTX_2	RF02120	TCONS_00067587	-	8.2e-25	88.4
FTX_2	RF02120	TCONS_00067588	-	8.5e-25	88.4
FTX_2	RF02120	TCONS_00067589	-	5.3e-25	88.4
FTX_3	RF02121	TCONS_00067587	-	8.6e-29	101.2
FTX_3	RF02121	TCONS_00067588	-	8.9e-29	101.2
FTX_3	RF02121	TCONS_00067589	-	5.5e-29	101.2
FTX_4	RF02123	TCONS_00067587	-	1.9e-37	128.6
FTX_4	RF02123	TCONS_00067588	-	1.9e-37	128.6
FTX_4	RF02123	TCONS_00067589	-	1.2e-37	128.6
lin-4	RF00052	TCONS_00039532	+	1.7e-16	75.4
mascRNA-menRNA	RF01684	TCONS_00066428	+	3.4e-13	69.8
MIAT_exon1	RF01874	TCONS_00044322	+	3e-34	121.7
MIAT_exon5_1	RF01875	TCONS_00044322	+	6.8e-36	127.1
MIAT_exon5_2	RF01876	TCONS_00044322	+	1.2e-23	87.9
MIAT_exon5_3	RF01877	TCONS_00044322	+	1.7e-104	352.4
mir-1	RF00103	TCONS_00059817	+	2.1e-18	87
mir-1	RF00103	TCONS_00059817	-	3.4e-08	48.3
mir-133	RF00446	TCONS_00059817	+	2.4e-24	95.7
mir-133	RF00446	TCONS_00059817	-	2.5e-12	55.9
mir-134	RF00699	TCONS_00054195	+	9.8e-20	87.4
mir-143	RF00683	TCONS_00021116	+	5.6e-33	120.8
mir-143	RF00683	TCONS_00021116	-	2.4e-09	45.2
mir-145	RF00675	TCONS_00021116	+	7.3e-23	97.6
mir-145	RF00675	TCONS_00021116	-	2.1e-07	43.6
mir-147	RF00693	TCONS_00027296	+	5e-21	96.8
mir-154	RF00641	TCONS_00054189	+	1.6e-21	96.3
mir-154	RF00641	TCONS_00054189	+	3.4e-17	80.6
mir-154	RF00641	TCONS_00054189	+	6.3e-14	68.7
mir-154	RF00641	TCONS_00054189	+	2.6e-13	66.5
mir-154	RF00641	TCONS_00054189	+	3.2e-12	62.6
mir-154	RF00641	TCONS_00054189	+	1.5e-08	49.2
mir-154	RF00641	TCONS_00054191	+	1.8e-14	70.5
mir-154	RF00641	TCONS_00054191	+	2.2e-13	66.5
mir-154	RF00641	TCONS_00054191	+	1.6e-11	59.7
mir-154	RF00641	TCONS_00054191	+	4.4e-11	58.2
mir-154	RF00641	TCONS_00054191	+	4.8e-11	58
mir-154	RF00641	TCONS_00054191	+	1.3e-10	56.4
mir-154	RF00641	TCONS_00054192	+	8.3e-20	90.7
mir-154	RF00641	TCONS_00054192	+	6.1e-17	80.3
mir-154	RF00641	TCONS_00054192	+	8.1e-17	79.8
mir-154	RF00641	TCONS_00054192	+	3.9e-14	70.1
mir-154	RF00641	TCONS_00054192	+	2.4e-12	63.6
mir-154	RF00641	TCONS_00054192	+	7.9e-12	61.7
mir-154	RF00641	TCONS_00054195	+	1.6e-16	76.6
mir-154	RF00641	TCONS_00054195	+	1.3e-13	66.1
mir-17	RF00051	TCONS_00033783	+	2e-23	90.6
mir-19	RF00245	TCONS_00033783	+	2.2e-15	77
mir-22	RF00653	TCONS_00050547	+	2.4e-20	92.2
mir-299	RF00756	TCONS_00054189	+	2e-22	91.9
mir-299	RF00756	TCONS_00054189	-	1.3e-21	89.3
mir-541	RF00777	TCONS_00054199	+	1.2e-24	105
mir-544	RF01045	TCONS_00054192	+	1.1e-23	105.8
mir-544	RF01045	TCONS_00054192	-	7.3e-11	59
mir-562	RF00998	TCONS_00028046	+	9.9e-08	51.7
mir-654	RF01922	TCONS_00054191	+	4.3e-22	93.9
mir-654	RF01922	TCONS_00054191	+	1.6e-06	39.3
mir-668	RF00890	TCONS_00054195	+	1.3e-16	81.6
NEAT1_1	RF01955	TCONS_00066428	+	6.3e-31	112.1
NEAT1_2	RF01956	TCONS_00066428	+	4.3e-25	93.4
NEAT1_3	RF01957	TCONS_00066428	+	2.1e-41	145.6
PVT1_3	RF02166	TCONS_00037483	+	5.1e-10	41.1
PVT1_3	RF02166	TCONS_00037484	+	5.3e-10	41.1
PVT1_5	RF02168	TCONS_00037483	+	8.6e-27	94.8
PVT1_5	RF02168	TCONS_00037484	+	9e-27	94.8
SCARNA16	RF00424	TCONS_00049846	+	1.5e-52	221.5
SNORA16	RF00190	TCONS_00004785	+	5.5e-35	159.7
SNORA17	RF00560	TCONS_00032980	+	3.6e-12	67.2
SNORA43	RF00416	TCONS_00032980	+	2.7e-28	130.1
SNORA44	RF00405	TCONS_00004785	+	1.8e-36	156.4
SNORA61	RF00420	TCONS_00004785	+	4.9e-25	122.3
SNORD123	RF01156	TCONS_00053362	+	3.5e-22	100.4
SNORD24	RF00069	TCONS_00042869	+	1.9e-08	53.6
SNORD74	RF00284	TCONS_00042869	+	1.6e-24	98
SNORD99	RF00608	TCONS_00004785	+	2e-20	91.8
snosnR60_Z15	RF00309	TCONS_00042869	+	5.1e-09	59
tRNA	RF00005	TCONS_00024115	+	7.1e-07	39.8
tRNA	RF00005	TCONS_00047676	-	8.8e-06	37.9
tRNA	RF00005	TCONS_00055653	-	9.5e-09	47.1
tRNA	RF00005	TCONS_00055656	-	9.8e-06	37.6
tRNA	RF00005	TCONS_00068696	+	6e-06	35.5
U3	RF00012	TCONS_00031116	+	1.4e-07	39.6
Xist_exon4	RF01881	TCONS_00067593	+	4.3e-14	58
XIST_intron	RF02266	TCONS_00067593	+	8.8e-20	99.7
