# Supplementary material for: Genome‑wide integrated analysis demonstrates widespread functions of lncRNAs in mammary gland development and lactation in dairy goats
Source: BMC Genomics. 2020 Mar 23;21:254. doi: 10.1186/s12864-020-6656-3 (PMC7092584; doi:10.1186/s12864-020-6656-3)
Supplement: Supplementary file 3 — Additional file 3: Table S2. Differentially expressed lncRNAs between different lactation periods. [file 12864_2020_6656_MOESM3_ESM.xlsx]

## Sheet: E-P
id	E_count	P_count	E_fpkm	P_fpkm	log2(FC)	Pvalue	FDR	significant	Symbol	Description	KEGG_A_class	KEGG_B_class	Pathway	K_ID	GO Component	GO Function	GO Process
XR_001919026.1	31.16	0	2.03	0.001	-10.9873	3.80158e-09	1.10496e-07	yes	-	-	-	-	-	-	-	-	-
XR_001919140.1	26.43	0	1.7	0.001	-10.7313	6.05043e-08	1.45276e-06	yes	-	-	-	-	-	-	-	-	-
TCONS_00057954	11	0	1.58	0.001	-10.6257	0.00195752	0.0176497	yes	XLOC_031452	-	-	-	-	-	-	-	-
XR_001917567.1	11.18	0	1.56	0.001	-10.6073	0.00195752	0.0176497	yes	-	-	-	-	-	-	-	-	-
XR_001918824.1	187.44	0	1.47	0.001	-10.5216	3.43877e-49	1.89906e-46	yes	-	-	-	-	-	-	-	-	-
TCONS_00070869	44.72	0	1.26	0.001	-10.2992	1.04227e-11	4.79662e-10	yes	XLOC_038533	-	-	-	-	-	-	-	-
XR_001919449.1	25	0	1.05	0.001	-10.0362	2.4145e-07	5.38751e-06	yes	-	-	-	-	-	-	-	-	-
XR_311204.3	31.69	0	1	0.001	-9.96578	1.90354e-09	5.84017e-08	yes	-	-	-	-	-	-	-	-	-
XR_001296407.2	13.26	0	0.99	0.001	-9.95128	0.000489894	0.00543046	yes	-	-	-	-	-	-	-	-	-
XR_309817.3	19.58	0	0.94	0.001	-9.87652	7.68793e-06	0.000129638	yes	-	-	-	-	-	-	-	-	-
XR_001917350.1	13	0	0.93	0.001	-9.86109	0.000489894	0.00543046	yes	-	-	-	-	-	-	-	-	-
XR_001919480.1	108.5	0	0.93	0.001	-9.86109	5.19726e-29	1.14807e-26	yes	-	-	-	-	-	-	-	-	-
XR_001296689.2	14.97	0	0.9	0.001	-9.81378	0.000122627	0.00166185	yes	-	-	-	-	-	-	-	-	-
XR_001919524.1	41.43	0.06	0.9	0.001	-9.81378	7.72448e-11	2.94196e-09	yes	-	-	-	-	-	-	-	-	-
TCONS_00044574	71.97	0	0.86	0.001	-9.74819	5.20333e-19	4.99746e-17	yes	XLOC_024319	PREDICTED: peroxisomal N(1)-acetyl-spermine/spermidine oxidase isoform X2 [Bos taurus]	-	-	-	-	GO:0043226//organelle;GO:0043227//membrane-bounded organelle;GO:0044424//intracellular part;GO:0005622//intracellular;GO:0044444//cytoplasmic part;GO:0005737//cytoplasm;GO:0043231//intracellular membrane-bounded organelle;GO:0016020//membrane;GO:0044464//cell part;GO:0043229//intracellular organelle;GO:0005623//cell	GO:0005515//protein binding;GO:0001664//G-protein coupled receptor binding;GO:0016647//oxidoreductase activity, acting on the CH-NH group of donors, oxygen as acceptor;GO:0043169//cation binding;GO:0003824//catalytic activity;GO:0043167//ion binding;GO:0016645//oxidoreductase activity, acting on the CH-NH group of donors;GO:0016491//oxidoreductase activity;GO:0005488//binding;GO:0071855//neuropep…	GO:1901575//organic substance catabolic process;GO:0051173//positive regulation of nitrogen compound metabolic process;GO:0030808//regulation of nucleotide biosynthetic process;GO:0034641//cellular nitrogen compound metabolic process;GO:0060255//regulation of macromolecule metabolic process;GO:0044699//single-organism process;GO:0030810//positive regulation of nucleotide biosynthetic process;GO:0…
XR_311244.3	13.21	0	0.86	0.001	-9.74819	0.000489894	0.00543046	yes	-	-	-	-	-	-	-	-	-
XR_001918435.1	12.37	0	0.76	0.001	-9.56986	0.000489894	0.00543046	yes	-	-	-	-	-	-	-	-	-
XR_001919139.1	26.97	0	0.74	0.001	-9.53138	6.05043e-08	1.45276e-06	yes	-	-	-	-	-	-	-	-	-
XR_001296286.2	19.9	0.08	0.68	0.001	-9.40939	3.84742e-06	7.02393e-05	yes	-	-	-	-	-	-	-	-	-
XR_001295810.1	11.7	0	0.66	0.001	-9.36632	0.00097925	0.00992277	yes	-	-	-	-	-	-	-	-	-
XR_001918631.1	12.88	0	0.66	0.001	-9.36632	0.000489894	0.00543046	yes	-	-	-	-	-	-	-	-	-
TCONS_00042948	15.98	0	0.65	0.001	-9.3443	6.13562e-05	0.000891683	yes	XLOC_023385	-	-	-	-	-	-	-	-
XR_001919968.1	10.13	0	0.64	0.001	-9.32193	0.00391328	0.0306541	yes	-	-	-	-	-	-	-	-	-
XR_001918263.1	14.67	0	0.63	0.001	-9.29921	0.000122627	0.00166185	yes	-	-	-	-	-	-	-	-	-
XR_310562.3	13.02	0	0.63	0.001	-9.29921	0.000489894	0.00543046	yes	-	-	-	-	-	-	-	-	-
TCONS_00031328	11	0	0.62	0.001	-9.27612	0.00195752	0.0176497	yes	XLOC_016994	-	-	-	-	-	-	-	-
XR_001918559.1	17.36	0	0.62	0.001	-9.27612	3.07011e-05	0.000477597	yes	-	-	-	-	-	-	-	-	-
TCONS_00051105	10.71	0	0.59	0.001	-9.20457	0.00195752	0.0176497	yes	XLOC_027604	-	-	-	-	-	-	-	-
XR_001917502.1	18.82	0	0.58	0.001	-9.17991	7.68793e-06	0.000129638	yes	-	-	-	-	-	-	-	-	-
TCONS_00037170	10	0	0.57	0.001	-9.15482	0.00391328	0.0306541	yes	XLOC_020100	PREDICTED: uncharacterized protein LOC100976572 [Pan paniscus]	-	-	-	-	-	-	-
XR_310033.3	13.34	0	0.52	0.001	-9.02237	0.000489894	0.00543046	yes	-	-	-	-	-	-	-	-	-
XR_001917663.1	15.92	0	0.51	0.001	-8.99435	6.13562e-05	0.000891683	yes	-	-	-	-	-	-	-	-	-
TCONS_00060385	19.36	0	0.5	0.001	-8.96578	7.68793e-06	0.000129638	yes	XLOC_032797	PREDICTED: lethal(3)malignant brain tumor-like protein 4-like, partial [Tursiops truncatus]	-	-	-	-	-	-	-
XR_001917740.1	9.6	0	0.49	0.001	-8.93664	0.00391328	0.0306541	yes	-	-	-	-	-	-	-	-	-
XR_001919150.1	19.7	0	0.48	0.001	-8.90689	7.68793e-06	0.000129638	yes	-	-	-	-	-	-	-	-	-
TCONS_00052749	9.34	0	0.47	0.001	-8.87652	0.00391328	0.0306541	yes	XLOC_028522	PREDICTED: fibroblast growth factor 18 isoform X1 [Ovis aries]	Environmental Information Processing;Cellular Processes	Cell motility;Signal transduction	ko04151//PI3K-Akt signaling pathway;ko04010//MAPK signaling pathway;ko04014//Ras signaling pathway;ko04810//Regulation of actin cytoskeleton;ko04015//Rap1 signaling pathway	K04358	-	GO:0070851//growth factor receptor binding;GO:0005488//binding;GO:0005515//protein binding;GO:0005104//fibroblast growth factor receptor binding;GO:0005102//receptor binding	GO:0044763//single-organism cellular process;GO:0051716//cellular response to stimulus;GO:0009966//regulation of signal transduction;GO:0044699//single-organism process;GO:0007154//cell communication;GO:0044707//single-multicellular organism process;GO:0044700//single organism signaling;GO:0009967//positive regulation of signal transduction;GO:0048856//anatomical structure development;GO:0050896/…
XR_001917623.1	28.09	0	0.43	0.001	-8.74819	3.02899e-08	7.60346e-07	yes	-	-	-	-	-	-	-	-	-
TCONS_00014145	30.27	0	0.42	0.001	-8.71425	7.59254e-09	2.07061e-07	yes	XLOC_007681	PREDICTED: DNA repair protein complementing XP-C cells isoform X1 [Ovis aries]	Environmental Information Processing	Signaling molecules and interaction	ko04514//Cell adhesion molecules (CAMs)	K06797	GO:0031224//intrinsic component of membrane;GO:1990391//DNA repair complex;GO:0005623//cell;GO:0043228//non-membrane-bounded organelle;GO:0016020//membrane;GO:0044424//intracellular part;GO:0005634//nucleus;GO:0043229//intracellular organelle;GO:0032991//macromolecular complex;GO:0044428//nuclear part;GO:0043226//organelle;GO:0005622//intracellular;GO:0031988//membrane-bounded vesicle;GO:0044444/…	GO:1901363//heterocyclic compound binding;GO:0003677//DNA binding;GO:0003676//nucleic acid binding;GO:0043167//ion binding;GO:0003824//catalytic activity;GO:0043169//cation binding;GO:0005515//protein binding;GO:0097159//organic cyclic compound binding;GO:0016667//oxidoreductase activity, acting on a sulfur group of donors;GO:0005488//binding;GO:0043566//structure-specific DNA binding;GO:0016491/…	GO:1903047//mitotic cell cycle process;GO:0006259//DNA metabolic process;GO:0007017//microtubule-based process;GO:0048583//regulation of response to stimulus;GO:0009308//amine metabolic process;GO:0010556//regulation of macromolecule biosynthetic process;GO:1901566//organonitrogen compound biosynthetic process;GO:0045786//negative regulation of cell cycle;GO:0060759//regulation of response to cyt…
XR_001296280.2	13.01	0	0.42	0.001	-8.71425	0.000489894	0.00543046	yes	-	-	-	-	-	-	-	-	-
XR_001297346.2	43.83	0	0.4	0.001	-8.64386	9.4748e-13	5.10484e-11	yes	-	-	-	-	-	-	-	-	-
XR_001919489.1	10	0	0.4	0.001	-8.64386	0.00391328	0.0306541	yes	-	-	-	-	-	-	-	-	-
TCONS_00044580	11.55	0	0.37	0.001	-8.53138	0.00097925	0.00992277	yes	XLOC_024319	PREDICTED: uncharacterized protein LOC102316054 isoform X1 [Pantholops hodgsonii]	-	-	-	-	-	-	-
XR_001917978.1	21.04	0	0.37	0.001	-8.53138	1.92554e-06	3.66682e-05	yes	-	-	-	-	-	-	-	-	-
XR_001919090.1	39.28	0	0.34	0.001	-8.40939	1.50437e-11	6.64632e-10	yes	-	-	-	-	-	-	-	-	-
TCONS_00032308	20.29	0	0.33	0.001	-8.36632	3.84742e-06	7.02393e-05	yes	XLOC_017582	hCG1813000 [Homo sapiens]	-	-	-	-	-	-	-
TCONS_00023149	10.2	0	0.32	0.001	-8.32193	0.00195752	0.0176497	yes	XLOC_012582	PREDICTED: methionine-R-sulfoxide reductase B2, mitochondrial isoform X2 [Ovis aries musimon]	Environmental Information Processing;Cellular Processes	Signaling molecules and interaction;Cellular commiunity	ko04514//Cell adhesion molecules (CAMs);ko04520//Adherens junction	K06531	GO:0015630//microtubule cytoskeleton;GO:0044446//intracellular organelle part;GO:0043227//membrane-bounded organelle;GO:0044430//cytoskeletal part;GO:0044464//cell part;GO:0005623//cell;GO:0005815//microtubule organizing center;GO:0043232//intracellular non-membrane-bounded organelle;GO:0005856//cytoskeleton;GO:0043231//intracellular membrane-bounded organelle;GO:0044422//organelle part;GO:004442…	GO:0005488//binding;GO:0016647//oxidoreductase activity, acting on the CH-NH group of donors, oxygen as acceptor;GO:0016853//isomerase activity;GO:0016491//oxidoreductase activity;GO:0016645//oxidoreductase activity, acting on the CH-NH group of donors;GO:0003824//catalytic activity	GO:0044249//cellular biosynthetic process;GO:0080090//regulation of primary metabolic process;GO:1901565//organonitrogen compound catabolic process;GO:0044281//small molecule metabolic process;GO:0044238//primary metabolic process;GO:0009056//catabolic process;GO:0006725//cellular aromatic compound metabolic process;GO:0019318//hexose metabolic process;GO:0009987//cellular process;GO:0006598//pol…
XR_001918793.1	9.13	0	0.32	0.001	-8.32193	0.00391328	0.0306541	yes	-	-	-	-	-	-	-	-	-
TCONS_00026186	11.14	0	0.3	0.001	-8.22882	0.00195752	0.0176497	yes	XLOC_014281	PREDICTED: gametogenetin isoform X2 [Bos taurus]	-	-	-	-	-	-	-
XR_001919113.1	10	0	0.28	0.001	-8.12928	0.00391328	0.0306541	yes	-	-	-	-	-	-	-	-	-
XR_001919088.1	33.76	0	0.27	0.001	-8.07682	9.53196e-10	3.052e-08	yes	-	-	-	-	-	-	-	-	-
XR_001917330.1	23.26	0	0.24	0.001	-7.90689	4.82371e-07	1.02457e-05	yes	-	-	-	-	-	-	-	-	-
XR_001917403.1	9.72	0	0.24	0.001	-7.90689	0.00391328	0.0306541	yes	-	-	-	-	-	-	-	-	-
TCONS_00051857	16.88	0	0.23	0.001	-7.84549	3.07011e-05	0.000477597	yes	XLOC_027937	PREDICTED: NXPE family member 2-like, partial [Ovis aries]	-	-	-	-	-	-	-
TCONS_00002748	9.75	0	0.22	0.001	-7.78136	0.00391328	0.0306541	yes	XLOC_001519	endonuclease reverse transcriptase [Bos taurus]	-	-	-	-	-	-	-
XR_311196.3	9.53	0	0.21	0.001	-7.71425	0.00391328	0.0306541	yes	-	-	-	-	-	-	-	-	-
TCONS_00069349	11.15	0	0.2	0.001	-7.64386	0.00195752	0.0176497	yes	XLOC_037569	-	-	-	-	-	-	-	-
XR_001297060.2	13.32	0	0.2	0.001	-7.64386	0.000489894	0.00543046	yes	-	-	-	-	-	-	-	-	-
XR_001917331.1	17.99	0	0.19	0.001	-7.56986	1.53628e-05	0.000247711	yes	-	-	-	-	-	-	-	-	-
XR_001296485.2	14.87	0	0.18	0.001	-7.49185	0.000122627	0.00166185	yes	-	-	-	-	-	-	-	-	-
XR_001919157.1	10.53	0.28	0.38	0.01	-5.24793	0.00195752	0.0176497	yes	-	-	-	-	-	-	-	-	-
XR_001917983.1	36.85	1.1	1.85	0.05	-5.20945	1.99006e-08	5.09644e-07	yes	-	-	-	-	-	-	-	-	-
TCONS_00057953	16	1	2.38	0.14	-4.08746	0.000521183	0.00564359	yes	XLOC_031451	-	-	-	-	-	-	-	-
TCONS_00044975	16	1	1.17	0.07	-4.06301	0.000521183	0.00564359	yes	XLOC_024541	PREDICTED: protein FAM185A isoform X4 [Ovis aries]	-	-	-	-	-	-	-
XR_001918192.1	106.3	7.83	1.32	0.09	-3.87447	1.77211e-19	1.77936e-17	yes	-	-	-	-	-	-	-	-	-
TCONS_00055657	16	1	0.27	0.02	-3.75489	0.000521183	0.00564359	yes	XLOC_030208	Sodium channel protein type 11 subunit alpha, partial [Bos mutus]	Genetic Information Processing	Replication and repair	ko03420//Nucleotide excision repair	K10838	GO:0044446//intracellular organelle part;GO:0044422//organelle part;GO:0042579//microbody;GO:0005886//plasma membrane;GO:0043231//intracellular membrane-bounded organelle;GO:1990391//DNA repair complex;GO:0043232//intracellular non-membrane-bounded organelle;GO:0031982//vesicle;GO:0032991//macromolecular complex;GO:0000109//nucleotide-excision repair complex;GO:0005622//intracellular;GO:0044428//…	GO:0022891//substrate-specific transmembrane transporter activity;GO:0015077//monovalent inorganic cation transmembrane transporter activity;GO:0016647//oxidoreductase activity, acting on the CH-NH group of donors, oxygen as acceptor;GO:0043566//structure-specific DNA binding;GO:0015267//channel activity;GO:0022857//transmembrane transporter activity;GO:0003676//nucleic acid binding;GO:0022838//s…	GO:0051716//cellular response to stimulus;GO:0006139//nucleobase-containing compound metabolic process;GO:0044238//primary metabolic process;GO:0009058//biosynthetic process;GO:0071704//organic substance metabolic process;GO:0031328//positive regulation of cellular biosynthetic process;GO:0034220//ion transmembrane transport;GO:0044710//single-organism metabolic process;GO:0055085//transmembrane …
TCONS_00025782	16	2	0.77	0.09	-3.09686	0.0023592	0.0205987	yes	XLOC_014051	-	-	-	-	-	-	-	-
TCONS_00066627	16	2	2.4	0.29	-3.04891	0.0023592	0.0205987	yes	XLOC_035892	-	-	-	-	-	-	-	-
TCONS_00014004	15	2	0.64	0.08	-3	0.00419502	0.0320651	yes	XLOC_007619	reverse transcriptase-like [Bos taurus]	-	-	-	-	GO:0044464//cell part;GO:0097458//neuron part;GO:0044297//cell body;GO:0042995//cell projection;GO:0043005//neuron projection;GO:0005623//cell;GO:0045202//synapse	GO:0019899//enzyme binding;GO:0005515//protein binding;GO:0005488//binding	GO:0023052//signaling;GO:0099537//trans-synaptic signaling;GO:0007154//cell communication;GO:0044700//single organism signaling;GO:0050789//regulation of biological process;GO:0065007//biological regulation;GO:0051716//cellular response to stimulus;GO:0050794//regulation of cellular process;GO:0065008//regulation of biological quality;GO:0007165//signal transduction;GO:0044763//single-organism ce…
XR_001919238.1	21.32	2.63	0.3	0.04	-2.90689	0.000491667	0.00543046	yes	-	-	-	-	-	-	-	-	-
XR_001917622.1	65.02	10.22	0.97	0.15	-2.69302	8.52581e-09	2.2691e-07	yes	-	-	-	-	-	-	-	-	-
TCONS_00030461	149	24	24.36	3.82	-2.67287	4.44041e-18	3.77264e-16	yes	XLOC_016561	kappa light chain [Ovis aries]	-	-	-	-	-	-	-
XR_001296984.2	75	12	2.42	0.38	-2.67094	4.39498e-10	1.47099e-08	yes	-	-	-	-	-	-	-	-	-
TCONS_00057742	19	3	0.7	0.11	-2.66985	0.00436394	0.0327889	yes	XLOC_031319	PREDICTED: carbonyl reductase [NADPH] 1-like isoform X2 [Ovis aries musimon]	-	-	-	-	GO:0005623//cell;GO:0044464//cell part;GO:0005622//intracellular;GO:0044424//intracellular part	GO:0015075//ion transmembrane transporter activity;GO:0022803//passive transmembrane transporter activity;GO:0022838//substrate-specific channel activity;GO:0005215//transporter activity;GO:0022891//substrate-specific transmembrane transporter activity;GO:0015267//channel activity;GO:0005216//ion channel activity;GO:0022892//substrate-specific transporter activity;GO:0022857//transmembrane transp…	GO:0051234//establishment of localization;GO:0055085//transmembrane transport;GO:0044765//single-organism transport;GO:0044763//single-organism cellular process;GO:0009987//cellular process;GO:0006810//transport;GO:0006811//ion transport;GO:0044699//single-organism process;GO:0051179//localization;GO:1902578//single-organism localization
XR_001917295.1	40.77	6.74	1.63	0.26	-2.64829	9.45382e-06	0.000155847	yes	-	-	-	-	-	-	-	-	-
XR_001918952.1	62.8	11.19	2.68	0.47	-2.5115	6.59028e-08	1.56537e-06	yes	-	-	-	-	-	-	-	-	-
XR_001918567.1	22	4	0.79	0.14	-2.49643	0.00409952	0.0316875	yes	-	-	-	-	-	-	-	-	-
TCONS_00060278	33	6	2.02	0.36	-2.48829	0.000117812	0.00163678	yes	XLOC_032758	-	-	-	-	-	-	-	-
TCONS_00010890	44	8	1.22	0.22	-2.47131	5.75696e-06	0.000101737	yes	XLOC_005680	PREDICTED: EF-hand calcium-binding domain-containing protein 1-like isoform X2 [Ovis aries]	Genetic Information Processing	Replication and repair	ko03420//Nucleotide excision repair	K10838	GO:0015630//microtubule cytoskeleton;GO:0044444//cytoplasmic part;GO:0005623//cell;GO:0044297//cell body;GO:0031224//intrinsic component of membrane;GO:0031988//membrane-bounded vesicle;GO:0097458//neuron part;GO:0042579//microbody;GO:0016020//membrane;GO:0016023//cytoplasmic, membrane-bounded vesicle;GO:0043227//membrane-bounded organelle;GO:0044450//microtubule organizing center part;GO:0045202…	GO:0022804//active transmembrane transporter activity;GO:0004871//signal transducer activity;GO:0022857//transmembrane transporter activity;GO:0015399//primary active transmembrane transporter activity;GO:0031369//translation initiation factor binding;GO:0015405//P-P-bond-hydrolysis-driven transmembrane transporter activity;GO:0016462//pyrophosphatase activity;GO:0060089//molecular transducer act…	GO:0044249//cellular biosynthetic process;GO:0007154//cell communication;GO:0006518//peptide metabolic process;GO:0031323//regulation of cellular metabolic process;GO:0009059//macromolecule biosynthetic process;GO:0044260//cellular macromolecule metabolic process;GO:0071704//organic substance metabolic process;GO:0051234//establishment of localization;GO:0016043//cellular component organization;G…
TCONS_00024984	18	3.61	0.63	0.12	-2.39232	0.00722652	0.0498856	yes	XLOC_013533	reverse transcriptase-like [Bos taurus]	-	-	-	-	GO:0045202//synapse;GO:0042995//cell projection;GO:0097458//neuron part;GO:0005623//cell;GO:0043005//neuron projection;GO:0044464//cell part;GO:0044297//cell body	GO:0019899//enzyme binding;GO:0016779//nucleotidyltransferase activity;GO:0016772//transferase activity, transferring phosphorus-containing groups;GO:0005515//protein binding;GO:0005488//binding;GO:0016740//transferase activity;GO:0003824//catalytic activity;GO:0034061//DNA polymerase activity	GO:0050794//regulation of cellular process;GO:0034645//cellular macromolecule biosynthetic process;GO:0099536//synaptic signaling;GO:0044763//single-organism cellular process;GO:0050896//response to stimulus;GO:0044260//cellular macromolecule metabolic process;GO:0090304//nucleic acid metabolic process;GO:0007166//cell surface receptor signaling pathway;GO:1901576//organic substance biosynthetic …
XR_001918094.1	36.2	7.25	0.52	0.1	-2.37851	6.99188e-05	0.00100948	yes	-	-	-	-	-	-	-	-	-
XR_001917681.1	30.11	6.21	1.02	0.2	-2.3505	0.000513761	0.00564359	yes	-	-	-	-	-	-	-	-	-
XR_001918472.1	25.31	5.22	0.7	0.14	-2.32193	0.00233201	0.0205236	yes	-	-	-	-	-	-	-	-	-
TCONS_00027296	29	6	2.59	0.52	-2.31637	0.000829453	0.00876681	yes	XLOC_014936	PREDICTED: normal mucosa of esophagus-specific gene 1 protein [Ovis aries]	-	-	-	-	GO:0043231//intracellular membrane-bounded organelle;GO:0043227//membrane-bounded organelle;GO:0044464//cell part;GO:0005623//cell;GO:0043229//intracellular organelle;GO:0044424//intracellular part;GO:0005622//intracellular;GO:0043226//organelle	-	-
XR_001297024.2	23.77	5.21	0.39	0.08	-2.2854	0.00374236	0.0306541	yes	-	-	-	-	-	-	-	-	-
XR_001296758.2	24	5.17	0.38	0.08	-2.24793	0.00374236	0.0306541	yes	-	-	-	-	-	-	-	-	-
XR_001918777.1	26.44	5.83	1.44	0.31	-2.21573	0.00335045	0.0283569	yes	-	-	-	-	-	-	-	-	-
TCONS_00011419	113.4	26.05	1.88	0.42	-2.16227	6.8612e-11	2.65902e-09	yes	XLOC_006008	T-cell-receptor beta 1 chain [Ovis aries]	Organismal Systems;Environmental Information Processing	Immune system;Signaling molecules and interaction;Signal transduction	ko04014//Ras signaling pathway;ko04015//Rap1 signaling pathway;ko04020//Calcium signaling pathway;ko04514//Cell adhesion molecules (CAMs);ko04660//T cell receptor signaling pathway;ko04064//NF-kappa B signaling pathway;ko04612//Antigen processing and presentation;ko04672//Intestinal immune network for IgA production	K10785	-	-	-
XR_001296733.2	38.87	8.98	1.98	0.45	-2.1375	0.00015904	0.00211638	yes	-	-	-	-	-	-	-	-	-
TCONS_00056035	29.71	7.18	0.57	0.13	-2.13245	0.00189492	0.0176497	yes	XLOC_030409	reverse transcriptase-like [Bos taurus]	-	-	-	-	GO:0005623//cell;GO:0044464//cell part;GO:0070161//anchoring junction;GO:0031252//cell leading edge;GO:0045202//synapse;GO:0042995//cell projection;GO:0097458//neuron part;GO:0043005//neuron projection;GO:0044297//cell body;GO:0030054//cell junction	GO:0097159//organic cyclic compound binding;GO:0016772//transferase activity, transferring phosphorus-containing groups;GO:0003779//actin binding;GO:0008092//cytoskeletal protein binding;GO:0003824//catalytic activity;GO:0016779//nucleotidyltransferase activity;GO:0019899//enzyme binding;GO:0005515//protein binding;GO:0016740//transferase activity;GO:0005488//binding;GO:0050839//cell adhesion mol…	GO:0060080//inhibitory postsynaptic potential;GO:0006725//cellular aromatic compound metabolic process;GO:0006259//DNA metabolic process;GO:0006139//nucleobase-containing compound metabolic process;GO:0044238//primary metabolic process;GO:0050896//response to stimulus;GO:0044249//cellular biosynthetic process;GO:0006807//nitrogen compound metabolic process;GO:0007155//cell adhesion;GO:0060255//re…
XR_001917452.1	29	7	1.18	0.28	-2.07529	0.00189492	0.0176497	yes	-	-	-	-	-	-	-	-	-
TCONS_00067588	42.38	10.71	2.08	0.51	-2.02801	0.000201637	0.00260478	yes	XLOC_036368	PREDICTED: uncharacterized protein LOC101112542 isoform X3 [Ovis aries]	-	-	-	-	-	-	-
TCONS_00000357	42.38	10.91	1.16	0.29	-2	0.000416456	0.00499973	yes	XLOC_000241	Spectrin beta chain, brain 2 [Bos mutus]	-	-	-	-	GO:0016020//membrane;GO:0016021//integral component of membrane;GO:0044425//membrane part;GO:0031224//intrinsic component of membrane	GO:0022803//passive transmembrane transporter activity;GO:0015267//channel activity;GO:0005272//sodium channel activity;GO:0046873//metal ion transmembrane transporter activity;GO:0005261//cation channel activity;GO:0022838//substrate-specific channel activity;GO:0022891//substrate-specific transmembrane transporter activity;GO:0022892//substrate-specific transporter activity;GO:0008324//cation t…	GO:0009987//cellular process;GO:1902578//single-organism localization;GO:0044699//single-organism process;GO:0034220//ion transmembrane transport;GO:0006811//ion transport;GO:0006812//cation transport;GO:0015672//monovalent inorganic cation transport;GO:0044765//single-organism transport;GO:0006810//transport;GO:0051179//localization;GO:0030001//metal ion transport;GO:0044763//single-organism cel…
XR_001918460.1	27.07	6.93	1.24	0.31	-2	0.00458377	0.0339784	yes	-	-	-	-	-	-	-	-	-
XR_001297099.2	49.65	12.88	0.75	0.19	-1.98089	9.05054e-05	0.00127342	yes	-	-	-	-	-	-	-	-	-
XR_001919712.1	33.49	8.85	4.62	1.19	-1.95693	0.00146635	0.0142069	yes	-	-	-	-	-	-	-	-	-
TCONS_00016941	3152	853	15.84	4.17	-1.92545	2.68658e-204	5.93464e-201	yes	XLOC_009270	reverse transcriptase-like [Bos taurus]	Organismal Systems	Sensory system	ko04742//Taste transduction	K08474	GO:0005623//cell;GO:0005622//intracellular;GO:0044425//membrane part;GO:0016020//membrane;GO:0031224//intrinsic component of membrane;GO:0044464//cell part	GO:0016740//transferase activity;GO:0016772//transferase activity, transferring phosphorus-containing groups;GO:0016645//oxidoreductase activity, acting on the CH-NH group of donors;GO:0038023//signaling receptor activity;GO:0004871//signal transducer activity;GO:0005488//binding;GO:0004888//transmembrane signaling receptor activity;GO:0003824//catalytic activity;GO:0016779//nucleotidyltransferas…	GO:0043170//macromolecule metabolic process;GO:0023052//signaling;GO:0050789//regulation of biological process;GO:0034641//cellular nitrogen compound metabolic process;GO:0044271//cellular nitrogen compound biosynthetic process;GO:0044699//single-organism process;GO:0090304//nucleic acid metabolic process;GO:0051716//cellular response to stimulus;GO:0071704//organic substance metabolic process;GO…
TCONS_00059581	63	18	1.07	0.3	-1.83458	3.89189e-05	0.000601202	yes	XLOC_032352	PREDICTED: EF-hand calcium-binding domain-containing protein 1-like isoform X2 [Ovis aries]	-	-	-	-	GO:0043229//intracellular organelle;GO:0043226//organelle;GO:0005622//intracellular;GO:0043227//membrane-bounded organelle;GO:1990904//ribonucleoprotein complex;GO:0043231//intracellular membrane-bounded organelle;GO:0030529//intracellular ribonucleoprotein complex;GO:0032991//macromolecular complex;GO:0044428//nuclear part;GO:0044422//organelle part;GO:0005623//cell;GO:0044464//cell part;GO:0005…	GO:0016853//isomerase activity;GO:0003824//catalytic activity;GO:0016859//cis-trans isomerase activity	GO:0044238//primary metabolic process;GO:0044237//cellular metabolic process;GO:0071704//organic substance metabolic process;GO:0044260//cellular macromolecule metabolic process;GO:0008152//metabolic process;GO:0009987//cellular process;GO:0044267//cellular protein metabolic process;GO:0019538//protein metabolic process;GO:0043170//macromolecule metabolic process
XR_001918442.1	46.3	13.31	2.77	0.78	-1.82834	0.000312981	0.00386243	yes	-	-	-	-	-	-	-	-	-
XR_001918162.1	31	9	2.68	0.76	-1.81816	0.00340811	0.0285964	yes	-	-	-	-	-	-	-	-	-
XR_001918419.1	36.87	11.15	2.14	0.63	-1.76419	0.00312177	0.0267287	yes	-	-	-	-	-	-	-	-	-
TCONS_00038158	117.04	36	0.91	0.27	-1.75291	4.26919e-08	1.04785e-06	yes	XLOC_020708	PREDICTED: homeobox protein Hox-D3-like [Capra hircus]	Organismal Systems	Sensory system	ko04742//Taste transduction	K08474	GO:0031224//intrinsic component of membrane;GO:0005623//cell;GO:0016020//membrane;GO:0043229//intracellular organelle;GO:0042579//microbody;GO:0043226//organelle;GO:0044425//membrane part;GO:0044424//intracellular part;GO:0016021//integral component of membrane;GO:0044464//cell part;GO:0005576//extracellular region;GO:0044444//cytoplasmic part;GO:0005737//cytoplasm;GO:0005622//intracellular;GO:00…	GO:0015267//channel activity;GO:0015077//monovalent inorganic cation transmembrane transporter activity;GO:0022891//substrate-specific transmembrane transporter activity;GO:0016491//oxidoreductase activity;GO:0016645//oxidoreductase activity, acting on the CH-NH group of donors;GO:0015075//ion transmembrane transporter activity;GO:0015081//sodium ion transmembrane transporter activity;GO:0005272/…	GO:0009056//catabolic process;GO:0001525//angiogenesis;GO:0009308//amine metabolic process;GO:0006810//transport;GO:0009653//anatomical structure morphogenesis;GO:0040013//negative regulation of locomotion;GO:0006596//polyamine biosynthetic process;GO:0001568//blood vessel development;GO:0007154//cell communication;GO:0044271//cellular nitrogen compound biosynthetic process;GO:0031325//positive r…
TCONS_00052132	71.91	21.61	0.84	0.25	-1.74846	2.11513e-05	0.000338573	yes	XLOC_028076	PREDICTED: zinc finger FYVE domain-containing protein 16 isoform X1 [Ovis aries musimon]	Organismal Systems;Cellular Processes	Transport and catabolism;Digestive system	ko04142//Lysosome;ko04978//Mineral absorption	K12347	GO:0005622//intracellular;GO:0005623//cell;GO:0044464//cell part;GO:0044424//intracellular part	GO:0005488//binding;GO:0043167//ion binding	GO:0009058//biosynthetic process;GO:0044260//cellular macromolecule metabolic process;GO:0044271//cellular nitrogen compound biosynthetic process;GO:0010467//gene expression;GO:0034645//cellular macromolecule biosynthetic process;GO:1901362//organic cyclic compound biosynthetic process;GO:1901576//organic substance biosynthetic process;GO:0046483//heterocycle metabolic process;GO:0071704//organic…
XR_001919858.1	101.49	31.61	2.47	0.75	-1.71955	4.05994e-07	8.70718e-06	yes	-	-	-	-	-	-	-	-	-
XR_001919359.1	279.22	88.13	1.8	0.55	-1.71049	5.92187e-17	4.55341e-15	yes	-	-	-	-	-	-	-	-	-
XR_001919087.1	31.22	9.99	0.26	0.08	-1.70044	0.00647851	0.0455766	yes	-	-	-	-	-	-	-	-	-
TCONS_00012118	139.96	45.34	1.97	0.62	-1.66786	1.12952e-08	2.97038e-07	yes	XLOC_006410	PREDICTED: protein FAM47E isoform X9 [Ovis aries musimon]	-	-	-	-	-	-	-
TCONS_00037483	56.65	18.41	1.96	0.62	-1.66051	0.000380375	0.00461675	yes	XLOC_020288	-	-	-	-	-	-	-	-
XR_001296921.2	156	52	11.27	3.66	-1.62257	2.62297e-09	7.93718e-08	yes	-	-	-	-	-	-	-	-	-
XR_001917670.1	55.93	19.22	4.74	1.58	-1.58496	0.000657485	0.00701635	yes	-	-	-	-	-	-	-	-	-
XR_001917404.1	81.45	28.33	1.82	0.62	-1.5536	4.10441e-05	0.000621003	yes	-	-	-	-	-	-	-	-	-
XR_001919499.1	216.02	77.48	7.03	2.45	-1.52074	6.59431e-11	2.60122e-09	yes	-	-	-	-	-	-	-	-	-
XR_001919149.1	114	42	2.71	0.97	-1.48224	3.15442e-06	5.90519e-05	yes	-	-	-	-	-	-	-	-	-
XR_001919709.1	52.73	19.78	2.12	0.77	-1.46113	0.00185416	0.0176497	yes	-	-	-	-	-	-	-	-	-
XR_001918883.1	499.48	190.39	26.99	10.02	-1.42954	5.90561e-21	6.86605e-19	yes	-	-	-	-	-	-	-	-	-
XR_001917407.1	146.19	57.14	4.21	1.6	-1.39575	6.05898e-07	1.26267e-05	yes	-	-	-	-	-	-	-	-	-
XR_001296732.2	53.9	21.23	3.26	1.25	-1.38294	0.00343053	0.0285964	yes	-	-	-	-	-	-	-	-	-
XR_310603.3	58	23	2.9	1.12	-1.37255	0.00324248	0.0275486	yes	-	-	-	-	-	-	-	-	-
TCONS_00049846	99.87	40.36	1.76	0.69	-1.35091	7.72482e-05	0.00109385	yes	XLOC_026984	hypothetical protein [Bos taurus]	-	-	-	-	-	-	-
TCONS_00042869	432.02	174.39	12.68	4.98	-1.34834	2.22295e-16	1.58403e-14	yes	XLOC_023343	PREDICTED: uncharacterized protein LOC103544348 isoform X1 [Equus przewalskii]	-	-	-	-	-	-	-
TCONS_00042569	68.23	27.99	0.81	0.32	-1.33985	0.00129455	0.0127096	yes	XLOC_023190	PREDICTED: vesicle-associated membrane protein 4 [Dipodomys ordii]	Genetic Information Processing	Folding, sorting and degradation	ko04130//SNARE interactions in vesicular transport	K08513	-	-	-
XR_001919667.1	91	38	1.68	0.68	-1.30485	0.000362043	0.00441853	yes	-	-	-	-	-	-	-	-	-
TCONS_00026515	62	26	2.64	1.08	-1.28951	0.00342091	0.0285964	yes	XLOC_014460	-	-	-	-	-	-	-	-
XR_001296123.2	380	160	29.74	12.19	-1.28671	1.82313e-13	1.08846e-11	yes	-	-	-	-	-	-	-	-	-
XR_001917400.1	487.09	205.43	12.79	5.25	-1.28463	1.33856e-16	9.85624e-15	yes	-	-	-	-	-	-	-	-	-
XR_001919317.1	256.98	108.61	16.05	6.6	-1.28204	1.80018e-09	5.60083e-08	yes	-	-	-	-	-	-	-	-	-
XR_310340.3	186.19	78.71	2.52	1.04	-1.27684	3.30285e-07	7.15293e-06	yes	-	-	-	-	-	-	-	-	-
TCONS_00062496	57.23	24.26	1.16	0.48	-1.27302	0.00495282	0.0364692	yes	XLOC_033780	PAOX protein [Bos taurus]	-	-	-	-	GO:0005737//cytoplasm;GO:0005622//intracellular;GO:0044464//cell part;GO:0005623//cell;GO:0044424//intracellular part	GO:0016491//oxidoreductase activity;GO:0005488//binding;GO:0016647//oxidoreductase activity, acting on the CH-NH group of donors, oxygen as acceptor;GO:0003824//catalytic activity;GO:0016645//oxidoreductase activity, acting on the CH-NH group of donors	GO:0009056//catabolic process;GO:0009309//amine biosynthetic process;GO:0006807//nitrogen compound metabolic process;GO:1901565//organonitrogen compound catabolic process;GO:0044271//cellular nitrogen compound biosynthetic process;GO:0042401//cellular biogenic amine biosynthetic process;GO:0044106//cellular amine metabolic process;GO:0042402//cellular biogenic amine catabolic process;GO:0034641//…
XR_001918921.1	107	46	9.61	4.02	-1.25734	0.000171763	0.00225848	yes	-	-	-	-	-	-	-	-	-
TCONS_00060581	246	106	3.49	1.46	-1.25726	1.17242e-08	3.04692e-07	yes	XLOC_032883	TPA: transmembrane 9 superfamily member 2 [Bos taurus]	-	-	-	-	GO:0044425//membrane part;GO:0016020//membrane;GO:0031224//intrinsic component of membrane	GO:0003824//catalytic activity;GO:0016787//hydrolase activity;GO:0004553//hydrolase activity, hydrolyzing O-glycosyl compounds;GO:0016798//hydrolase activity, acting on glycosyl bonds	GO:0008152//metabolic process
XR_311001.3	188.63	81.88	17.61	7.44	-1.24302	6.62406e-07	1.36753e-05	yes	-	-	-	-	-	-	-	-	-
XR_001918264.1	77.4	33.83	1.18	0.5	-1.23879	0.00209048	0.0186958	yes	-	-	-	-	-	-	-	-	-
XR_001919362.1	199.4	86.97	1.27	0.54	-1.2338	2.82425e-07	6.177e-06	yes	-	-	-	-	-	-	-	-	-
XR_001918095.1	98.23	45.01	1.44	0.64	-1.16993	0.000951144	0.00987756	yes	-	-	-	-	-	-	-	-	-
XR_310056.3	269	123	25	11.13	-1.16747	4.06006e-08	1.00771e-06	yes	-	-	-	-	-	-	-	-	-
TCONS_00038354	424.32	194.24	2.86	1.28	-1.15987	4.34483e-12	2.13283e-10	yes	XLOC_020812	bitter taste receptor Bota-T2R65A [Bos taurus]	Organismal Systems	Sensory system	ko04742//Taste transduction	K08474	GO:0005737//cytoplasm;GO:0044464//cell part;GO:0044425//membrane part;GO:0044424//intracellular part;GO:0031224//intrinsic component of membrane;GO:0016020//membrane;GO:0005622//intracellular;GO:0005623//cell	GO:0099600//transmembrane receptor activity;GO:0004175//endopeptidase activity;GO:0060089//molecular transducer activity;GO:0097367//carbohydrate derivative binding;GO:0016645//oxidoreductase activity, acting on the CH-NH group of donors;GO:0008233//peptidase activity;GO:0016787//hydrolase activity;GO:0097159//organic cyclic compound binding;GO:0070011//peptidase activity, acting on L-amino acid …	GO:0009308//amine metabolic process;GO:0006598//polyamine catabolic process;GO:1901564//organonitrogen compound metabolic process;GO:0006596//polyamine biosynthetic process;GO:0042401//cellular biogenic amine biosynthetic process;GO:0034641//cellular nitrogen compound metabolic process;GO:0051716//cellular response to stimulus;GO:0003008//system process;GO:0050877//neurological system process;GO:…
TCONS_00056396	75.01	35.29	0.98	0.45	-1.12286	0.00514128	0.0377312	yes	XLOC_030600	PREDICTED: EF-hand calcium-binding domain-containing protein 1 isoform X5 [Ovis aries musimon]	Cellular Processes;Environmental Information Processing	Cell motility;Signal transduction	ko04151//PI3K-Akt signaling pathway;ko04010//MAPK signaling pathway;ko04014//Ras signaling pathway;ko04810//Regulation of actin cytoskeleton;ko04015//Rap1 signaling pathway	K04358	GO:0005576//extracellular region;GO:0043227//membrane-bounded organelle;GO:0044464//cell part;GO:0044422//organelle part;GO:0005623//cell;GO:0043231//intracellular membrane-bounded organelle;GO:0044424//intracellular part;GO:0044446//intracellular organelle part;GO:0043234//protein complex;GO:1990391//DNA repair complex;GO:0044428//nuclear part;GO:0044421//extracellular region part;GO:0005634//nu…	GO:0043566//structure-specific DNA binding;GO:0003824//catalytic activity;GO:0016491//oxidoreductase activity;GO:1901363//heterocyclic compound binding;GO:0005515//protein binding;GO:0005488//binding;GO:0097159//organic cyclic compound binding;GO:0003677//DNA binding;GO:0016647//oxidoreductase activity, acting on the CH-NH group of donors, oxygen as acceptor;GO:0016645//oxidoreductase activity, a…	GO:1903506//regulation of nucleic acid-templated transcription;GO:0042401//cellular biogenic amine biosynthetic process;GO:0006355//regulation of transcription, DNA-templated;GO:0044260//cellular macromolecule metabolic process;GO:0008589//regulation of smoothened signaling pathway;GO:0042127//regulation of cell proliferation;GO:0044765//single-organism transport;GO:0000902//cell morphogenesis;GO…
XR_001919361.1	157.56	74.76	1.02	0.47	-1.11784	7.36126e-05	0.0010491	yes	-	-	-	-	-	-	-	-	-
TCONS_00044322	1036.04	494.93	5.16	2.4	-1.10434	1.76156e-23	2.43206e-21	yes	XLOC_024200	PR domain zinc finger protein 12, partial [Bos mutus]	-	-	-	-	-	-	-
XR_001297172.2	145.12	70	8.02	3.77	-1.08904	0.000201265	0.00260478	yes	-	-	-	-	-	-	-	-	-
TCONS_00032980	389.52	188.61	10.35	4.88	-1.08468	9.53319e-10	3.052e-08	yes	XLOC_017876	PREDICTED: lipid phosphate phosphohydrolase 1 [Bison bison bison]	-	-	-	-	-	-	-
TCONS_00062339	113.26	56.03	0.99	0.48	-1.04439	0.00145231	0.0141329	yes	XLOC_033721	PREDICTED: PRKR-interacting protein 1 [Capra hircus]	-	-	-	-	GO:0044424//intracellular part;GO:0031988//membrane-bounded vesicle;GO:0043227//membrane-bounded organelle;GO:0043226//organelle;GO:0043229//intracellular organelle;GO:0043232//intracellular non-membrane-bounded organelle;GO:0005622//intracellular;GO:0043231//intracellular membrane-bounded organelle;GO:0032991//macromolecular complex;GO:0005623//cell;GO:0043228//non-membrane-bounded organelle;GO:…	GO:0019207//kinase regulator activity;GO:0019899//enzyme binding;GO:0003723//RNA binding;GO:1901363//heterocyclic compound binding;GO:0005515//protein binding;GO:0098772//molecular function regulator;GO:0005488//binding;GO:0003824//catalytic activity;GO:0003676//nucleic acid binding;GO:0019887//protein kinase regulator activity;GO:0030234//enzyme regulator activity;GO:0019900//kinase binding;GO:0…	GO:0008152//metabolic process;GO:1901360//organic cyclic compound metabolic process;GO:0065007//biological regulation;GO:0042326//negative regulation of phosphorylation;GO:0048519//negative regulation of biological process;GO:0090304//nucleic acid metabolic process;GO:0010522//regulation of calcium ion transport into cytosol;GO:0080090//regulation of primary metabolic process;GO:0010523//negative…
XR_001296971.2	221	456	16.32	32.79	1.00661	1.74193e-29	4.27547e-27	yes	-	-	-	-	-	-	-	-	-
TCONS_00020699	18.29	37.64	0.33	0.67	1.0217	0.00128343	0.0126567	yes	XLOC_011214	Spectrin beta chain, brain 2 [Bos mutus]	-	-	-	-	GO:0043229//intracellular organelle;GO:0043226//organelle;GO:0043227//membrane-bounded organelle;GO:0005622//intracellular;GO:0005623//cell;GO:0044425//membrane part;GO:0044464//cell part;GO:0044424//intracellular part;GO:0043231//intracellular membrane-bounded organelle;GO:0016020//membrane;GO:0031224//intrinsic component of membrane	GO:0008092//cytoskeletal protein binding;GO:0043168//anion binding;GO:0005488//binding;GO:0043167//ion binding;GO:0008289//lipid binding;GO:0005515//protein binding	GO:0009987//cellular process;GO:0044237//cellular metabolic process;GO:0008152//metabolic process
XR_001917585.1	15	31	0.23	0.47	1.03103	0.00312177	0.0267287	yes	-	-	-	-	-	-	-	-	-
XR_001918555.1	60.89	128.47	2.56	5.25	1.03617	9.48676e-10	3.052e-08	yes	-	-	-	-	-	-	-	-	-
TCONS_00032445	18	38	0.32	0.66	1.04439	0.00128343	0.0126567	yes	XLOC_017657	PREDICTED: extensin-like [Ovis aries musimon]	Organismal Systems;Cellular Processes	Transport and catabolism;Digestive system	ko04142//Lysosome;ko04978//Mineral absorption	K12347	GO:0044464//cell part;GO:0005623//cell;GO:0016020//membrane	GO:0005216//ion channel activity;GO:0022892//substrate-specific transporter activity;GO:0022857//transmembrane transporter activity;GO:0005215//transporter activity;GO:0022891//substrate-specific transmembrane transporter activity;GO:0015075//ion transmembrane transporter activity;GO:0015267//channel activity;GO:0022803//passive transmembrane transporter activity;GO:0022838//substrate-specific ch…	GO:0051234//establishment of localization;GO:1902578//single-organism localization;GO:0044699//single-organism process;GO:0034220//ion transmembrane transport;GO:0044763//single-organism cellular process;GO:0006810//transport;GO:0006811//ion transport;GO:0051179//localization;GO:0055085//transmembrane transport;GO:0044765//single-organism transport;GO:0009987//cellular process
XR_001917931.1	14.56	31.69	0.93	1.96	1.07555	0.00312177	0.0267287	yes	-	-	-	-	-	-	-	-	-
TCONS_00054161	16.93	36.67	0.26	0.55	1.08092	0.00103178	0.0104073	yes	XLOC_029405	-	-	-	-	-	-	-	-
XR_310184.3	20	44	1.36	2.92	1.10236	0.000293631	0.0036854	yes	-	-	-	-	-	-	-	-	-
XR_001918822.1	107.56	237.85	0.83	1.79	1.10878	4.39057e-18	3.77264e-16	yes	-	-	-	-	-	-	-	-	-
XR_311293.3	95.8	224.13	1.44	3.27	1.18322	1.26915e-18	1.16815e-16	yes	-	-	-	-	-	-	-	-	-
TCONS_00032017	8.79	22.03	0.38	0.92	1.27563	0.00704452	0.0487816	yes	XLOC_017377	-	-	-	-	-	-	-	-
XR_001919330.1	9	23	0.55	1.38	1.32716	0.00458377	0.0339784	yes	-	-	-	-	-	-	-	-	-
XR_001296365.2	93.76	249.79	17.91	46.44	1.3746	5.44877e-24	8.59738e-22	yes	-	-	-	-	-	-	-	-	-
XR_001919934.1	7.16	19.48	0.27	0.72	1.41504	0.00595708	0.0425864	yes	-	-	-	-	-	-	-	-	-
TCONS_00067589	6.52	19.11	0.52	1.47	1.49923	0.00595708	0.0425864	yes	XLOC_036368	PREDICTED: uncharacterized protein LOC101112542 isoform X4 [Ovis aries]	-	-	-	-	-	-	-
TCONS_00015183	16.73	48.86	0.21	0.61	1.53842	4.26552e-06	7.66059e-05	yes	XLOC_008243	bitter taste receptor Bota-T2R65A [Bos taurus]	Organismal Systems	Digestive system	ko04970//Salivary secretion	K13915	GO:0031224//intrinsic component of membrane;GO:0005576//extracellular region;GO:0044421//extracellular region part;GO:0031982//vesicle;GO:0043226//organelle;GO:0043227//membrane-bounded organelle;GO:0016020//membrane;GO:0044425//membrane part;GO:0031988//membrane-bounded vesicle	GO:0001882//nucleoside binding;GO:0004872//receptor activity;GO:0003824//catalytic activity;GO:1901363//heterocyclic compound binding;GO:0008233//peptidase activity;GO:0070011//peptidase activity, acting on L-amino acid peptides;GO:0016787//hydrolase activity;GO:0004871//signal transducer activity;GO:0036094//small molecule binding;GO:0032550//purine ribonucleoside binding;GO:0004553//hydrolase a…	GO:0050922//negative regulation of chemotaxis;GO:0048519//negative regulation of biological process;GO:0050789//regulation of biological process;GO:0009607//response to biotic stimulus;GO:0007169//transmembrane receptor protein tyrosine kinase signaling pathway;GO:0009617//response to bacterium;GO:0030336//negative regulation of cell migration;GO:0032102//negative regulation of response to extern…
XR_001917904.1	12	36	0.44	1.28	1.54057	3.92625e-05	0.000602298	yes	-	-	-	-	-	-	-	-	-
XR_001917764.1	36.03	109.8	0.75	2.23	1.57208	4.49707e-13	2.48351e-11	yes	-	-	-	-	-	-	-	-	-
XR_310691.3	6	19	0.21	0.64	1.60768	0.00409952	0.0316875	yes	-	-	-	-	-	-	-	-	-
XR_001919432.1	6	19	0.3	0.92	1.61667	0.00409952	0.0316875	yes	-	-	-	-	-	-	-	-	-
TCONS_00064037	7.1	23	0.47	1.48	1.65486	0.000885647	0.00927201	yes	XLOC_034511	PREDICTED: cadherin-4 isoform X2 [Ovis aries musimon]	Genetic Information Processing	Replication and repair	ko03420//Nucleotide excision repair	K10838	GO:0016020//membrane;GO:0044464//cell part;GO:0005623//cell	GO:0016491//oxidoreductase activity;GO:0016647//oxidoreductase activity, acting on the CH-NH group of donors, oxygen as acceptor;GO:0003824//catalytic activity;GO:0005488//binding;GO:0016645//oxidoreductase activity, acting on the CH-NH group of donors	GO:0009987//cellular process;GO:0008152//metabolic process;GO:0006598//polyamine catabolic process;GO:0050789//regulation of biological process;GO:1901564//organonitrogen compound metabolic process;GO:0034641//cellular nitrogen compound metabolic process;GO:0009056//catabolic process;GO:0065007//biological regulation;GO:0044106//cellular amine metabolic process;GO:1901575//organic substance catab…
XR_001918471.1	5.21	16.8	0.24	0.76	1.66297	0.00436394	0.0327889	yes	-	-	-	-	-	-	-	-	-
XR_310289.3	6.47	21.57	0.22	0.72	1.71049	0.00233201	0.0205236	yes	-	-	-	-	-	-	-	-	-
TCONS_00001323	5	17	0.24	0.79	1.71882	0.00436394	0.0327889	yes	XLOC_000788	-	-	-	-	-	-	-	-
TCONS_00052134	19.07	64.39	0.21	0.7	1.73697	5.61652e-09	1.57049e-07	yes	XLOC_028076	PREDICTED: zinc finger FYVE domain-containing protein 16 isoform X1 [Ovis aries musimon]	Cellular Processes;Organismal Systems	Digestive system;Transport and catabolism	ko04142//Lysosome;ko04978//Mineral absorption	K12347	GO:0044424//intracellular part;GO:0044464//cell part;GO:0005622//intracellular;GO:0005623//cell	GO:0016740//transferase activity;GO:0016772//transferase activity, transferring phosphorus-containing groups;GO:0043167//ion binding;GO:0005488//binding;GO:0003824//catalytic activity	GO:0044249//cellular biosynthetic process;GO:0044271//cellular nitrogen compound biosynthetic process;GO:0044237//cellular metabolic process;GO:0009058//biosynthetic process;GO:0046483//heterocycle metabolic process;GO:1901362//organic cyclic compound biosynthetic process;GO:0010467//gene expression;GO:0034641//cellular nitrogen compound metabolic process;GO:1901576//organic substance biosyntheti…
XR_001919328.1	25.85	91.24	0.95	3.25	1.77444	1.40261e-12	7.20551e-11	yes	-	-	-	-	-	-	-	-	-
XR_001917880.1	8	30	0.1	0.37	1.88753	7.13353e-05	0.00102324	yes	-	-	-	-	-	-	-	-	-
TCONS_00058207	8	31	0.55	2.09	1.926	4.29809e-05	0.000645883	yes	XLOC_031585	-	-	-	-	-	-	-	-
TCONS_00015880	40.39	169	0.61	2.5	2.03505	2.04861e-25	3.48106e-23	yes	XLOC_008642	bitter taste receptor Bota-T2R65A [Bos taurus]	-	-	-	-	GO:0005576//extracellular region;GO:0043226//organelle;GO:0044424//intracellular part;GO:0044421//extracellular region part;GO:0044444//cytoplasmic part;GO:0031224//intrinsic component of membrane;GO:0044425//membrane part;GO:0043229//intracellular organelle;GO:0042579//microbody;GO:0005737//cytoplasm;GO:0043231//intracellular membrane-bounded organelle;GO:0016020//membrane;GO:0044297//cell body;…	GO:0005102//receptor binding;GO:0016787//hydrolase activity;GO:0036094//small molecule binding;GO:0004871//signal transducer activity;GO:0001883//purine nucleoside binding;GO:0097367//carbohydrate derivative binding;GO:0004872//receptor activity;GO:0043167//ion binding;GO:0097159//organic cyclic compound binding;GO:0043169//cation binding;GO:0038023//signaling receptor activity;GO:0016491//oxidor…	GO:0009056//catabolic process;GO:0034641//cellular nitrogen compound metabolic process;GO:0065007//biological regulation;GO:0034613//cellular protein localization;GO:0071704//organic substance metabolic process;GO:0030155//regulation of cell adhesion;GO:0030336//negative regulation of cell migration;GO:0019220//regulation of phosphate metabolic process;GO:0050789//regulation of biological process…
TCONS_00042946	4.06	17.35	0.17	0.71	2.06228	0.000860688	0.00905362	yes	XLOC_023385	-	-	-	-	-	-	-	-
XR_001918293.1	4	19	0.05	0.21	2.07039	0.000491667	0.00543046	yes	-	-	-	-	-	-	-	-	-
XR_001919980.1	8.41	36.65	0.29	1.22	2.07276	1.878e-06	3.66682e-05	yes	-	-	-	-	-	-	-	-	-
XR_001918262.1	10.93	50.14	0.15	0.68	2.18057	6.41987e-09	1.77269e-07	yes	-	-	-	-	-	-	-	-	-
TCONS_00038511	2.53	13.11	0.12	0.58	2.27302	0.00419502	0.0320651	yes	XLOC_020934	-	-	-	-	-	-	-	-
XR_001917337.1	15.88	83.9	0.14	0.72	2.36257	2.84382e-15	1.96312e-13	yes	-	-	-	-	-	-	-	-	-
XR_310343.3	63	379	0.43	2.49	2.53374	2.1359e-68	2.3591e-65	yes	-	-	-	-	-	-	-	-	-
XR_001296177.2	1.67	10.41	0.14	0.86	2.61891	0.00636217	0.045045	yes	-	-	-	-	-	-	-	-	-
TCONS_00027200	4	26	0.13	0.8	2.62149	4.71992e-06	8.40831e-05	yes	XLOC_014879	-	-	-	-	-	-	-	-
XR_001917639.1	21.3	138.86	0.43	2.74	2.67177	2.46009e-27	4.9403e-25	yes	-	-	-	-	-	-	-	-	-
XR_310236.3	1.89	12.64	0.1	0.65	2.70044	0.00419502	0.0320651	yes	-	-	-	-	-	-	-	-	-
XR_001919429.1	6.67	51.5	0.23	1.71	2.89429	1.1039e-11	4.97657e-10	yes	-	-	-	-	-	-	-	-	-
XR_001919911.1	9.74	96.02	0.15	1.42	3.24286	6.59188e-23	8.56556e-21	yes	-	-	-	-	-	-	-	-	-
XR_001917145.1	1	11	0.15	1.65	3.45943	0.0034275	0.0285964	yes	-	-	-	-	-	-	-	-	-
XR_309815.3	0.7	19.15	0.04	0.94	4.55459	1.92554e-06	3.66682e-05	yes	-	-	-	-	-	-	-	-	-
XR_001297446.2	0	8	0.001	0.07	6.12928	0.00391328	0.0306541	yes	-	-	-	-	-	-	-	-	-
TCONS_00044577	0	10.14	0.001	0.12	6.90689	0.00097925	0.00992277	yes	XLOC_024319	PREDICTED: peroxisomal N(1)-acetyl-spermine/spermidine oxidase isoform X2 [Bos taurus]	-	-	-	-	GO:0043229//intracellular organelle;GO:0005622//intracellular;GO:0005623//cell;GO:0043227//membrane-bounded organelle;GO:0043226//organelle;GO:0044444//cytoplasmic part;GO:0044424//intracellular part;GO:0016020//membrane;GO:0044464//cell part;GO:0043231//intracellular membrane-bounded organelle;GO:0005737//cytoplasm	GO:0031779//melanocortin receptor binding;GO:0001664//G-protein coupled receptor binding;GO:0003824//catalytic activity;GO:0071855//neuropeptide receptor binding;GO:0016647//oxidoreductase activity, acting on the CH-NH group of donors, oxygen as acceptor;GO:0016645//oxidoreductase activity, acting on the CH-NH group of donors;GO:0005515//protein binding;GO:0043167//ion binding;GO:0043169//cation …	GO:1901566//organonitrogen compound biosynthetic process;GO:0051179//localization;GO:0051641//cellular localization;GO:0044763//single-organism cellular process;GO:0009309//amine biosynthetic process;GO:0070727//cellular macromolecule localization;GO:0019220//regulation of phosphate metabolic process;GO:0042401//cellular biogenic amine biosynthetic process;GO:0009987//cellular process;GO:0009893/…
TCONS_00038334	0	9	0.001	0.21	7.71425	0.00195752	0.0176497	yes	XLOC_020798	-	-	-	-	-	-	-	-
TCONS_00048422	0	10.73	0.001	0.22	7.78136	0.00097925	0.00992277	yes	XLOC_026298	PREDICTED: uncharacterized protein LOC104969954 isoform X1 [Bos taurus]	-	-	-	-	-	-	-
XR_001919855.1	0	14.76	0.001	0.22	7.78136	3.07011e-05	0.000477597	yes	-	-	-	-	-	-	-	-	-
TCONS_00071257	0	10	0.001	0.25	7.96578	0.00097925	0.00992277	yes	XLOC_038735	-	-	-	-	-	-	-	-
TCONS_00037484	0	8.89	0.001	0.29	8.17991	0.00391328	0.0306541	yes	XLOC_020288	-	-	-	-	-	-	-	-
XR_001919114.1	0	11	0.001	0.29	8.17991	0.000489894	0.00543046	yes	-	-	-	-	-	-	-	-	-
XR_001919490.1	0	8	0.001	0.31	8.27612	0.00391328	0.0306541	yes	-	-	-	-	-	-	-	-	-
XR_001919967.1	0	9.46	0.001	0.32	8.32193	0.00195752	0.0176497	yes	-	-	-	-	-	-	-	-	-
XR_001917035.1	0	21.77	0.001	0.33	8.36632	2.4145e-07	5.38751e-06	yes	-	-	-	-	-	-	-	-	-
XR_001297087.2	0	17.54	0.001	0.34	8.40939	3.84742e-06	7.02393e-05	yes	-	-	-	-	-	-	-	-	-
XR_001295534.2	0	11.94	0.001	0.4	8.64386	0.000245094	0.00312955	yes	-	-	-	-	-	-	-	-	-
XR_001296334.2	0	8.79	0.001	0.4	8.64386	0.00391328	0.0306541	yes	-	-	-	-	-	-	-	-	-
XR_001919969.1	0	10.86	0.001	0.4	8.64386	0.000489894	0.00543046	yes	-	-	-	-	-	-	-	-	-
TCONS_00044578	0	37.03	0.001	0.41	8.67948	1.89119e-12	9.49461e-11	yes	XLOC_024319	PREDICTED: peroxisomal N(1)-acetyl-spermine/spermidine oxidase isoform X2 [Bos taurus]	-	-	-	-	GO:0044424//intracellular part;GO:0044444//cytoplasmic part;GO:0005623//cell;GO:0043226//organelle;GO:0043227//membrane-bounded organelle;GO:0043229//intracellular organelle;GO:0005737//cytoplasm;GO:0043231//intracellular membrane-bounded organelle;GO:0044464//cell part;GO:0005622//intracellular	GO:0043167//ion binding;GO:0005488//binding;GO:0003824//catalytic activity;GO:0043169//cation binding;GO:0016645//oxidoreductase activity, acting on the CH-NH group of donors;GO:0016647//oxidoreductase activity, acting on the CH-NH group of donors, oxygen as acceptor;GO:0016491//oxidoreductase activity	GO:1901576//organic substance biosynthetic process;GO:0009987//cellular process;GO:0050789//regulation of biological process;GO:0031326//regulation of cellular biosynthetic process;GO:0048522//positive regulation of cellular process;GO:0044238//primary metabolic process;GO:0044763//single-organism cellular process;GO:0008152//metabolic process;GO:0006596//polyamine biosynthetic process;GO:0080090…
XR_001919962.1	0	16	0.001	0.41	8.67948	1.53628e-05	0.000247711	yes	-	-	-	-	-	-	-	-	-
XR_001919975.1	0	10.98	0.001	0.41	8.67948	0.000489894	0.00543046	yes	-	-	-	-	-	-	-	-	-
TCONS_00017948	0	39.95	0.001	0.42	8.71425	2.37852e-13	1.38267e-11	yes	XLOC_009780	PREDICTED: EF-hand calcium-binding domain-containing protein 1 isoform X5 [Ovis aries]	-	-	-	-	GO:0044464//cell part;GO:0005576//extracellular region;GO:0043231//intracellular membrane-bounded organelle;GO:0044422//organelle part;GO:0032991//macromolecular complex;GO:0005634//nucleus;GO:0044446//intracellular organelle part;GO:0043232//intracellular non-membrane-bounded organelle;GO:0044421//extracellular region part;GO:0005622//intracellular;GO:0043226//organelle;GO:0043234//protein compl…	GO:0043566//structure-specific DNA binding;GO:0003677//DNA binding;GO:0016667//oxidoreductase activity, acting on a sulfur group of donors;GO:0003676//nucleic acid binding;GO:0016491//oxidoreductase activity;GO:0003824//catalytic activity;GO:1901363//heterocyclic compound binding;GO:0043167//ion binding;GO:0005488//binding;GO:0016671//oxidoreductase activity, acting on a sulfur group of donors, d…	GO:0006259//DNA metabolic process;GO:0044699//single-organism process;GO:0023051//regulation of signaling;GO:0007093//mitotic cell cycle checkpoint;GO:0009411//response to UV;GO:1901360//organic cyclic compound metabolic process;GO:0051726//regulation of cell cycle;GO:0007049//cell cycle;GO:0009889//regulation of biosynthetic process;GO:0051716//cellular response to stimulus;GO:0031323//regulatio…
TCONS_00071677	0	21.38	0.001	0.45	8.81378	2.4145e-07	5.38751e-06	yes	XLOC_039070	-	-	-	-	-	-	-	-
XR_001919641.1	0	19.46	0.001	0.53	9.04985	9.6373e-07	1.93535e-05	yes	-	-	-	-	-	-	-	-	-
TCONS_00046836	0	22	0.001	0.55	9.10329	2.4145e-07	5.38751e-06	yes	XLOC_025474	-	-	-	-	-	-	-	-
XR_001918433.1	0	11	0.001	0.55	9.10329	0.000489894	0.00543046	yes	-	-	-	-	-	-	-	-	-
XR_001917328.1	0	54.76	0.001	0.56	9.12928	1.50272e-17	1.22945e-15	yes	-	-	-	-	-	-	-	-	-
XR_001918193.1	0	46.74	0.001	0.56	9.12928	3.76734e-15	2.44766e-13	yes	-	-	-	-	-	-	-	-	-
TCONS_00043278	0	8.12	0.001	0.59	9.20457	0.00391328	0.0306541	yes	XLOC_023597	PREDICTED: collagen alpha-1(III) chain-like [Pongo abelii]	-	-	-	-	-	-	-
XR_001296282.2	0	15.46	0.001	0.6	9.22882	1.53628e-05	0.000247711	yes	-	-	-	-	-	-	-	-	-
XR_001918685.1	0	11.16	0.001	0.62	9.27612	0.000489894	0.00543046	yes	-	-	-	-	-	-	-	-	-
XR_001917783.1	0	13.55	0.001	0.7	9.45121	0.000122627	0.00166185	yes	-	-	-	-	-	-	-	-	-
TCONS_00054159	0	52.69	0.001	0.78	9.60733	5.97777e-17	4.55341e-15	yes	XLOC_029405	-	-	-	-	-	-	-	-
XR_001918825.1	0	103.15	0.001	0.79	9.62571	4.12937e-33	1.30311e-30	yes	-	-	-	-	-	-	-	-	-
XR_001919450.1	0	17	0.001	0.82	9.67948	7.68793e-06	0.000129638	yes	-	-	-	-	-	-	-	-	-
XR_001917684.1	0	34	0.001	0.91	9.82972	3.00335e-11	1.25177e-09	yes	-	-	-	-	-	-	-	-	-
XR_001917349.1	0	18.4	0.001	1.25	10.2877	1.92554e-06	3.66682e-05	yes	-	-	-	-	-	-	-	-	-
XR_001918440.1	0	26.89	0.001	1.47	10.5216	3.80158e-09	1.10496e-07	yes	-	-	-	-	-	-	-	-	-
XR_001917947.1	0	46.55	0.001	1.55	10.5981	3.76734e-15	2.44766e-13	yes	-	-	-	-	-	-	-	-	-
XR_001919853.1	0	140.65	0.001	3.4	11.7313	9.61781e-45	4.24915e-42	yes	-	-	-	-	-	-	-	-	-

## Sheet: E-L
id	E_count	L_count	E_fpkm	L_fpkm	log2(FC)	Pvalue	FDR	significant	Symbol	Description	KEGG_A_class	KEGG_B_class	Pathway	K_ID	GO Component	GO Function	GO Process
XR_001917407.1	146.19	0	4.21	0.001	-12.0396	1.90963e-44	1.46532e-42	yes	-	-	-	-	-	-	-	-	-
TCONS_00066627	16	0	2.4	0.001	-11.2288	3.07011e-05	0.000254271	yes	XLOC_035892	-	-	-	-	-	-	-	-
XR_001919854.1	89.4	0	2.35	0.001	-11.1984	1.97202e-27	8.72997e-26	yes	-	-	-	-	-	-	-	-	-
TCONS_00067588	42.38	0	2.08	0.001	-11.0224	4.74709e-13	1.03093e-11	yes	XLOC_036368	PREDICTED: uncharacterized protein LOC101112542 isoform X3 [Ovis aries]	-	-	-	-	-	-	-
TCONS_00060278	33	0	2.02	0.001	-10.9801	2.39049e-10	3.82146e-09	yes	XLOC_032758	-	-	-	-	-	-	-	-
XR_001296012.2	20.3	0	1.86	0.001	-10.8611	1.92554e-06	1.98771e-05	yes	-	-	-	-	-	-	-	-	-
XR_001919435.1	9	0	1.86	0.001	-10.8611	0.00391328	0.0170291	yes	-	-	-	-	-	-	-	-	-
XR_310500.3	22.65	0	1.84	0.001	-10.8455	2.4145e-07	2.76527e-06	yes	-	-	-	-	-	-	-	-	-
TCONS_00041339	16	0	1.76	0.001	-10.7814	3.07011e-05	0.000254271	yes	XLOC_022511	-	-	-	-	-	-	-	-
XR_001296013.2	11.29	0	1.74	0.001	-10.7649	0.00097925	0.00516455	yes	-	-	-	-	-	-	-	-	-
XR_001919140.1	26.43	0	1.7	0.001	-10.7313	3.02899e-08	4.00732e-07	yes	-	-	-	-	-	-	-	-	-
TCONS_00052634	67	0	1.58	0.001	-10.6257	1.51312e-20	5.35876e-19	yes	XLOC_028438	reverse transcriptase-like [Bos taurus]	Genetic Information Processing	Replication and repair	ko03420//Nucleotide excision repair	K10838	GO:0016021//integral component of membrane;GO:0032991//macromolecular complex;GO:0031224//intrinsic component of membrane;GO:0044464//cell part;GO:0016020//membrane;GO:0005622//intracellular;GO:0044424//intracellular part;GO:0044422//organelle part;GO:0005623//cell;GO:0044425//membrane part;GO:0043234//protein complex;GO:0005634//nucleus;GO:0043227//membrane-bounded organelle;GO:0043231//intracel…	GO:0005261//cation channel activity;GO:0005215//transporter activity;GO:1901363//heterocyclic compound binding;GO:0022838//substrate-specific channel activity;GO:0015267//channel activity;GO:0022891//substrate-specific transmembrane transporter activity;GO:0003824//catalytic activity;GO:0046873//metal ion transmembrane transporter activity;GO:0003676//nucleic acid binding;GO:0015077//monovalent i…	GO:0009987//cellular process;GO:0006812//cation transport;GO:0006281//DNA repair;GO:0015672//monovalent inorganic cation transport;GO:0009059//macromolecule biosynthetic process;GO:0030001//metal ion transport;GO:0051716//cellular response to stimulus;GO:0009058//biosynthetic process;GO:0034641//cellular nitrogen compound metabolic process;GO:1903047//mitotic cell cycle process;GO:0051234//establ…
TCONS_00034567	21	0	1.39	0.001	-10.4409	9.6373e-07	1.02709e-05	yes	XLOC_018713	-	-	-	-	-	-	-	-
XR_001918955.1	37.15	0	1.32	0.001	-10.3663	1.50437e-11	2.6639e-10	yes	-	-	-	-	-	-	-	-	-
TCONS_00017012	10	0	1.27	0.001	-10.3106	0.00195752	0.00923405	yes	XLOC_009322	-	-	-	-	-	-	-	-
TCONS_00039971	11	0	1.21	0.001	-10.2408	0.00097925	0.00516455	yes	XLOC_021754	PREDICTED: LOW QUALITY PROTEIN: putative olfactory receptor 5AK3 [Ovis aries]	Organismal Systems	Sensory system	ko04740//Olfactory transduction	K04257	-	-	-
XR_001918657.1	11.39	0	1.09	0.001	-10.0901	0.00097925	0.00516455	yes	-	-	-	-	-	-	-	-	-
XR_001296407.2	13.26	0	0.99	0.001	-9.95128	0.000245094	0.00158485	yes	-	-	-	-	-	-	-	-	-
TCONS_00045686	8	0	0.97	0.001	-9.92184	0.00782344	0.0304216	yes	XLOC_024896	reverse transcriptase-like [Bos taurus]	-	-	-	-	-	GO:0003824//catalytic activity;GO:0034061//DNA polymerase activity;GO:0016772//transferase activity, transferring phosphorus-containing groups;GO:0016740//transferase activity;GO:0016779//nucleotidyltransferase activity	GO:0009058//biosynthetic process;GO:0034641//cellular nitrogen compound metabolic process;GO:0008152//metabolic process;GO:0043170//macromolecule metabolic process;GO:0071704//organic substance metabolic process;GO:0046483//heterocycle metabolic process;GO:1901360//organic cyclic compound metabolic process;GO:0034645//cellular macromolecule biosynthetic process;GO:0006259//DNA metabolic process;G…
XR_001297405.2	27.37	0	0.97	0.001	-9.92184	1.51646e-08	2.07792e-07	yes	-	-	-	-	-	-	-	-	-
TCONS_00032079	12	0	0.96	0.001	-9.90689	0.000489894	0.00293176	yes	XLOC_017424	-	-	-	-	-	-	-	-
TCONS_00049685	9	0	0.96	0.001	-9.90689	0.00391328	0.0170291	yes	XLOC_026913	-	-	-	-	-	-	-	-
TCONS_00039143	10	0	0.91	0.001	-9.82972	0.00195752	0.00923405	yes	XLOC_021270	-	-	-	-	-	-	-	-
XR_311244.3	13.21	0	0.86	0.001	-9.74819	0.000245094	0.00158485	yes	-	-	-	-	-	-	-	-	-
TCONS_00052132	71.91	0	0.84	0.001	-9.71425	4.81034e-22	1.81531e-20	yes	XLOC_028076	PREDICTED: zinc finger FYVE domain-containing protein 16 isoform X1 [Ovis aries musimon]	Organismal Systems;Cellular Processes	Transport and catabolism;Digestive system	ko04142//Lysosome;ko04978//Mineral absorption	K12347	GO:0005622//intracellular;GO:0005623//cell;GO:0044464//cell part;GO:0044424//intracellular part	GO:0005488//binding;GO:0043167//ion binding	GO:0009058//biosynthetic process;GO:0044260//cellular macromolecule metabolic process;GO:0044271//cellular nitrogen compound biosynthetic process;GO:0010467//gene expression;GO:0034645//cellular macromolecule biosynthetic process;GO:1901362//organic cyclic compound biosynthetic process;GO:1901576//organic substance biosynthetic process;GO:0046483//heterocycle metabolic process;GO:0071704//organic…
TCONS_00054945	14	0	0.84	0.001	-9.71425	0.000122627	0.000855414	yes	XLOC_029813	PREDICTED: protein inturned isoform X3 [Ovis aries musimon]	-	-	-	-	GO:1990391//DNA repair complex;GO:0043232//intracellular non-membrane-bounded organelle;GO:0043227//membrane-bounded organelle;GO:0044424//intracellular part;GO:0043231//intracellular membrane-bounded organelle;GO:0005634//nucleus;GO:0000109//nucleotide-excision repair complex;GO:0044464//cell part;GO:0032991//macromolecular complex;GO:0043226//organelle;GO:0044428//nuclear part;GO:0031982//vesic…	GO:0043566//structure-specific DNA binding;GO:0005488//binding;GO:0003677//DNA binding;GO:1901363//heterocyclic compound binding;GO:0003676//nucleic acid binding;GO:0097159//organic cyclic compound binding	GO:0006974//cellular response to DNA damage stimulus;GO:0009966//regulation of signal transduction;GO:0071704//organic substance metabolic process;GO:0044707//single-multicellular organism process;GO:0023052//signaling;GO:0007275//multicellular organism development;GO:0046483//heterocycle metabolic process;GO:0051726//regulation of cell cycle;GO:0009987//cellular process;GO:0006952//defense respo…
XR_001296477.2	8.47	0	0.83	0.001	-9.69697	0.00782344	0.0304216	yes	-	-	-	-	-	-	-	-	-
XR_001918435.1	12.37	0	0.76	0.001	-9.56986	0.000489894	0.00293176	yes	-	-	-	-	-	-	-	-	-
XR_001297089.2	8.75	0	0.73	0.001	-9.51175	0.00391328	0.0170291	yes	-	-	-	-	-	-	-	-	-
XR_001917329.1	74.23	0	0.69	0.001	-9.43045	1.21129e-22	4.64731e-21	yes	-	-	-	-	-	-	-	-	-
XR_001297058.2	44.6	0	0.68	0.001	-9.40939	5.97214e-14	1.43207e-12	yes	-	-	-	-	-	-	-	-	-
XR_001919218.1	11	0	0.68	0.001	-9.40939	0.00097925	0.00516455	yes	-	-	-	-	-	-	-	-	-
XR_001295810.1	11.7	0	0.66	0.001	-9.36632	0.000489894	0.00293176	yes	-	-	-	-	-	-	-	-	-
TCONS_00042948	15.98	0	0.65	0.001	-9.3443	3.07011e-05	0.000254271	yes	XLOC_023385	-	-	-	-	-	-	-	-
XR_001296281.2	13.83	0	0.63	0.001	-9.29921	0.000122627	0.000855414	yes	-	-	-	-	-	-	-	-	-
TCONS_00059338	9	0	0.58	0.001	-9.17991	0.00391328	0.0170291	yes	XLOC_032243	-	-	-	-	-	-	-	-
TCONS_00023876	8.16	0	0.57	0.001	-9.15482	0.00782344	0.0304216	yes	XLOC_012933	Sodium channel protein type 7 subunit alpha, partial [Bos mutus]	Metabolism	Metabolism of cofactors and vitamins;Global and Overview;Amino acid metabolism	ko01230//Biosynthesis of amino acids;ko00280//Valine, leucine and isoleucine degradation;ko00270//Cysteine and methionine metabolism;ko00770//Pantothenate and CoA biosynthesis;ko01210//2-Oxocarboxylic acid metabolism;ko00290//Valine, leucine and isoleucine biosynthesis	K00826	GO:0005576//extracellular region;GO:0044459//plasma membrane part;GO:0044425//membrane part;GO:0071944//cell periphery;GO:0031224//intrinsic component of membrane;GO:0016021//integral component of membrane;GO:0005886//plasma membrane;GO:0031226//intrinsic component of plasma membrane;GO:0016020//membrane;GO:0005887//integral component of plasma membrane;GO:0044464//cell part;GO:0005623//cell	GO:0015077//monovalent inorganic cation transmembrane transporter activity;GO:0022892//substrate-specific transporter activity;GO:0022891//substrate-specific transmembrane transporter activity;GO:0005272//sodium channel activity;GO:0005488//binding;GO:0022803//passive transmembrane transporter activity;GO:0005261//cation channel activity;GO:0046873//metal ion transmembrane transporter activity;GO…	GO:0048519//negative regulation of biological process;GO:0001568//blood vessel development;GO:0044763//single-organism cellular process;GO:0072359//circulatory system development;GO:0048514//blood vessel morphogenesis;GO:0044767//single-organism developmental process;GO:0050789//regulation of biological process;GO:0048523//negative regulation of cellular process;GO:0051179//localization;GO:004001…
TCONS_00037170	10	0	0.57	0.001	-9.15482	0.00195752	0.00923405	yes	XLOC_020100	PREDICTED: uncharacterized protein LOC100976572 [Pan paniscus]	-	-	-	-	-	-	-
TCONS_00056035	29.71	0	0.57	0.001	-9.15482	1.90354e-09	2.77339e-08	yes	XLOC_030409	reverse transcriptase-like [Bos taurus]	-	-	-	-	GO:0005623//cell;GO:0044464//cell part;GO:0070161//anchoring junction;GO:0031252//cell leading edge;GO:0045202//synapse;GO:0042995//cell projection;GO:0097458//neuron part;GO:0043005//neuron projection;GO:0044297//cell body;GO:0030054//cell junction	GO:0097159//organic cyclic compound binding;GO:0016772//transferase activity, transferring phosphorus-containing groups;GO:0003779//actin binding;GO:0008092//cytoskeletal protein binding;GO:0003824//catalytic activity;GO:0016779//nucleotidyltransferase activity;GO:0019899//enzyme binding;GO:0005515//protein binding;GO:0016740//transferase activity;GO:0005488//binding;GO:0050839//cell adhesion mol…	GO:0060080//inhibitory postsynaptic potential;GO:0006725//cellular aromatic compound metabolic process;GO:0006259//DNA metabolic process;GO:0006139//nucleobase-containing compound metabolic process;GO:0044238//primary metabolic process;GO:0050896//response to stimulus;GO:0044249//cellular biosynthetic process;GO:0006807//nitrogen compound metabolic process;GO:0007155//cell adhesion;GO:0060255//re…
TCONS_00051856	35.63	0	0.52	0.001	-9.02237	3.00335e-11	5.04651e-10	yes	XLOC_027937	PREDICTED: NXPE family member 2-like, partial [Ovis aries]	-	-	-	-	-	-	-
XR_001918765.1	12	0	0.51	0.001	-8.99435	0.000489894	0.00293176	yes	-	-	-	-	-	-	-	-	-
TCONS_00060385	19.36	0	0.5	0.001	-8.96578	3.84742e-06	3.86758e-05	yes	XLOC_032797	PREDICTED: lethal(3)malignant brain tumor-like protein 4-like, partial [Tursiops truncatus]	-	-	-	-	-	-	-
XR_310915.3	16.54	0	0.49	0.001	-8.93664	1.53628e-05	0.00013602	yes	-	-	-	-	-	-	-	-	-
XR_309799.3	10.15	0	0.48	0.001	-8.90689	0.00195752	0.00923405	yes	-	-	-	-	-	-	-	-	-
XR_001919762.1	13.21	0	0.46	0.001	-8.84549	0.000245094	0.00158485	yes	-	-	-	-	-	-	-	-	-
TCONS_00017947	9.99	0	0.45	0.001	-8.81378	0.00195752	0.00923405	yes	XLOC_009780	-	-	-	-	-	-	-	-
XR_001296335.2	8.19	0	0.44	0.001	-8.78136	0.00782344	0.0304216	yes	-	-	-	-	-	-	-	-	-
TCONS_00056039	8.08	0	0.42	0.001	-8.71425	0.00782344	0.0304216	yes	XLOC_030412	-	-	-	-	-	-	-	-
XR_001296280.2	13.01	0	0.42	0.001	-8.71425	0.000245094	0.00158485	yes	-	-	-	-	-	-	-	-	-
XR_001917978.1	21.04	0	0.37	0.001	-8.53138	9.6373e-07	1.02709e-05	yes	-	-	-	-	-	-	-	-	-
TCONS_00002171	9.35	0	0.36	0.001	-8.49185	0.00391328	0.0170291	yes	XLOC_001199	-	-	-	-	-	-	-	-
TCONS_00032308	20.29	0	0.33	0.001	-8.36632	1.92554e-06	1.98771e-05	yes	XLOC_017582	hCG1813000 [Homo sapiens]	-	-	-	-	-	-	-
TCONS_00023149	10.2	0	0.32	0.001	-8.32193	0.00195752	0.00923405	yes	XLOC_012582	PREDICTED: methionine-R-sulfoxide reductase B2, mitochondrial isoform X2 [Ovis aries musimon]	Environmental Information Processing;Cellular Processes	Signaling molecules and interaction;Cellular commiunity	ko04514//Cell adhesion molecules (CAMs);ko04520//Adherens junction	K06531	GO:0015630//microtubule cytoskeleton;GO:0044446//intracellular organelle part;GO:0043227//membrane-bounded organelle;GO:0044430//cytoskeletal part;GO:0044464//cell part;GO:0005623//cell;GO:0005815//microtubule organizing center;GO:0043232//intracellular non-membrane-bounded organelle;GO:0005856//cytoskeleton;GO:0043231//intracellular membrane-bounded organelle;GO:0044422//organelle part;GO:004442…	GO:0005488//binding;GO:0016647//oxidoreductase activity, acting on the CH-NH group of donors, oxygen as acceptor;GO:0016853//isomerase activity;GO:0016491//oxidoreductase activity;GO:0016645//oxidoreductase activity, acting on the CH-NH group of donors;GO:0003824//catalytic activity	GO:0044249//cellular biosynthetic process;GO:0080090//regulation of primary metabolic process;GO:1901565//organonitrogen compound catabolic process;GO:0044281//small molecule metabolic process;GO:0044238//primary metabolic process;GO:0009056//catabolic process;GO:0006725//cellular aromatic compound metabolic process;GO:0019318//hexose metabolic process;GO:0009987//cellular process;GO:0006598//pol…
XR_001918793.1	9.13	0	0.32	0.001	-8.32193	0.00391328	0.0170291	yes	-	-	-	-	-	-	-	-	-
XR_001919113.1	10	0	0.28	0.001	-8.12928	0.00195752	0.00923405	yes	-	-	-	-	-	-	-	-	-
TCONS_00011526	14	0	0.27	0.001	-8.07682	0.000122627	0.000855414	yes	XLOC_006068	-	-	-	-	-	-	-	-
XR_001917029.1	8	0	0.26	0.001	-8.02237	0.00782344	0.0304216	yes	-	-	-	-	-	-	-	-	-
XR_001918885.1	8.2	0	0.26	0.001	-8.02237	0.00782344	0.0304216	yes	-	-	-	-	-	-	-	-	-
XR_001917330.1	23.26	0	0.24	0.001	-7.90689	2.4145e-07	2.76527e-06	yes	-	-	-	-	-	-	-	-	-
XR_001917446.1	11	0	0.22	0.001	-7.78136	0.00097925	0.00516455	yes	-	-	-	-	-	-	-	-	-
XR_001296818.2	9.44	0	0.21	0.001	-7.71425	0.00391328	0.0170291	yes	-	-	-	-	-	-	-	-	-
XR_001297083.2	11.99	0	0.21	0.001	-7.71425	0.000489894	0.00293176	yes	-	-	-	-	-	-	-	-	-
TCONS_00069349	11.15	0	0.2	0.001	-7.64386	0.00097925	0.00516455	yes	XLOC_037569	-	-	-	-	-	-	-	-
XR_001297060.2	13.32	0	0.2	0.001	-7.64386	0.000245094	0.00158485	yes	-	-	-	-	-	-	-	-	-
XR_001918795.1	7.86	0	0.15	0.001	-7.22882	0.00782344	0.0304216	yes	-	-	-	-	-	-	-	-	-
XR_001919911.1	9.74	0	0.15	0.001	-7.22882	0.00195752	0.00923405	yes	-	-	-	-	-	-	-	-	-
XR_001296113.2	165	1	10.78	0.08	-7.07414	6.92865e-48	6.64573e-46	yes	-	-	-	-	-	-	-	-	-
TCONS_00044579	10.48	0	0.12	0.001	-6.90689	0.00097925	0.00516455	yes	XLOC_024319	PREDICTED: peroxisomal N(1)-acetyl-spermine/spermidine oxidase isoform X2 [Bos taurus]	-	-	-	-	GO:0005622//intracellular;GO:0044424//intracellular part;GO:0043229//intracellular organelle;GO:0043227//membrane-bounded organelle;GO:0005737//cytoplasm;GO:0044444//cytoplasmic part;GO:0044464//cell part;GO:0043226//organelle;GO:0005623//cell;GO:0043231//intracellular membrane-bounded organelle	GO:0016647//oxidoreductase activity, acting on the CH-NH group of donors, oxygen as acceptor;GO:0005488//binding;GO:0003824//catalytic activity;GO:0016645//oxidoreductase activity, acting on the CH-NH group of donors;GO:0043167//ion binding;GO:0016491//oxidoreductase activity;GO:0043169//cation binding	GO:0044260//cellular macromolecule metabolic process;GO:0071704//organic substance metabolic process;GO:0065007//biological regulation;GO:0009987//cellular process;GO:0019538//protein metabolic process;GO:0051171//regulation of nitrogen compound metabolic process;GO:0010468//regulation of gene expression;GO:0006596//polyamine biosynthetic process;GO:0006598//polyamine catabolic process;GO:1901566…
XR_001919774.1	8.18	0	0.12	0.001	-6.90689	0.00782344	0.0304216	yes	-	-	-	-	-	-	-	-	-
TCONS_00026515	62	1	2.64	0.05	-5.72247	1.52039e-17	4.16659e-16	yes	XLOC_014460	-	-	-	-	-	-	-	-
XR_001917097.1	22.42	0.35	0.51	0.01	-5.67243	4.82371e-07	5.32867e-06	yes	-	-	-	-	-	-	-	-	-
XR_001296366.2	66.24	1.25	4.55	0.11	-5.37029	1.02227e-18	3.1801e-17	yes	-	-	-	-	-	-	-	-	-
TCONS_00054164	125.15	3.62	2.01	0.07	-4.8437	4.7923e-32	2.34721e-30	yes	XLOC_029405	-	-	-	-	-	-	-	-
XR_001917326.1	18	1	0.77	0.05	-3.94486	7.68171e-05	0.00057978	yes	-	-	-	-	-	-	-	-	-
XR_001918804.1	19.16	1	0.92	0.06	-3.9386	4.03632e-05	0.000328326	yes	-	-	-	-	-	-	-	-	-
TCONS_00056038	60.92	4	0.89	0.07	-3.66838	4.24389e-14	1.02836e-12	yes	XLOC_030412	-	Organismal Systems;Environmental Information Processing;Cellular Processes	Endocrine system;Cellular commiunity;Signal transduction	ko04390//Hippo signaling pathway;ko04550//Signaling pathways regulating pluripotency of stem cells;ko04310//Wnt signaling pathway;ko04916//Melanogenesis;ko04340//Hedgehog signaling pathway	K00444	-	-	-
TCONS_00017911	15	1	0.76	0.06	-3.66297	0.000521183	0.00307632	yes	XLOC_009758	-	-	-	-	-	-	-	-
XR_001919764.1	237	16.56	2.07	0.18	-3.52356	2.20273e-51	2.30485e-49	yes	-	-	-	-	-	-	-	-	-
TCONS_00020888	14	1	0.76	0.07	-3.44057	0.000980413	0.00516455	yes	XLOC_011362	-	-	-	-	-	-	-	-
XR_001919251.1	30.33	2.32	1.69	0.16	-3.40088	2.51049e-07	2.84687e-06	yes	-	-	-	-	-	-	-	-	-
XR_310562.3	13.02	1	0.63	0.06	-3.39232	0.00183717	0.00903668	yes	-	-	-	-	-	-	-	-	-
XR_001296693.2	41.27	3.24	1.42	0.14	-3.34239	1.67633e-09	2.4579e-08	yes	-	-	-	-	-	-	-	-	-
TCONS_00045143	13	1	0.58	0.06	-3.27302	0.00183717	0.00903668	yes	XLOC_024631	PREDICTED: EF-hand calcium-binding domain-containing protein 1 isoform X1 [Ovis aries musimon]	Genetic Information Processing	Replication and repair	ko03420//Nucleotide excision repair	K10838	GO:0044424//intracellular part;GO:0005622//intracellular;GO:0005737//cytoplasm;GO:0044464//cell part;GO:0005623//cell	GO:0003824//catalytic activity	GO:0065007//biological regulation;GO:0023051//regulation of signaling;GO:2001141//regulation of RNA biosynthetic process;GO:0009889//regulation of biosynthetic process;GO:0060760//positive regulation of response to cytokine stimulus;GO:0009893//positive regulation of metabolic process;GO:0060759//regulation of response to cytokine stimulus;GO:0010604//positive regulation of macromolecule metaboli…
XR_311293.3	95.8	7.75	1.44	0.15	-3.26303	3.34658e-20	1.14983e-18	yes	-	-	-	-	-	-	-	-	-
XR_001919321.1	149.86	12.48	5.55	0.58	-3.25836	2.66867e-31	1.24681e-29	yes	-	-	-	-	-	-	-	-	-
XR_001297128.2	883.7	75.06	11.29	1.21	-3.22197	1.23055e-170	7.0818e-168	yes	-	-	-	-	-	-	-	-	-
XR_001918629.1	21.91	1.97	1.07	0.12	-3.1565	3.62271e-05	0.000296778	yes	-	-	-	-	-	-	-	-	-
XR_001918942.1	9.49	0.89	0.88	0.1	-3.1375	0.0117402	0.0438023	yes	-	-	-	-	-	-	-	-	-
XR_001919710.1	22.81	2.08	2.85	0.33	-3.11042	1.96376e-05	0.000172541	yes	-	-	-	-	-	-	-	-	-
XR_001919621.1	20	2	0.41	0.05	-3.03562	0.000122056	0.000855414	yes	-	-	-	-	-	-	-	-	-
TCONS_00037483	56.65	5.56	1.96	0.24	-3.02975	1.74763e-11	3.07103e-10	yes	XLOC_020288	-	-	-	-	-	-	-	-
TCONS_00060535	20	2	1.04	0.13	-3	0.000122056	0.000855414	yes	XLOC_032855	-	-	-	-	-	-	-	-
XR_001296365.2	93.76	9.75	17.91	2.35	-2.93003	3.41781e-18	1.02179e-16	yes	-	-	-	-	-	-	-	-	-
TCONS_00024237	46	5	1.49	0.2	-2.89724	2.42574e-09	3.51199e-08	yes	XLOC_013172	-	-	-	-	-	-	-	-
TCONS_00000800	18	2	0.87	0.12	-2.85798	0.000404902	0.00251236	yes	XLOC_000482	-	-	-	-	-	-	-	-
TCONS_00001584	22.67	2.66	0.83	0.12	-2.79008	8.8826e-05	0.000663888	yes	XLOC_000917	reverse transcriptase-like [Bos taurus]	-	-	-	-	GO:0097458//neuron part;GO:0045202//synapse;GO:0044297//cell body;GO:0042995//cell projection;GO:0044464//cell part;GO:0005623//cell;GO:0043005//neuron projection	GO:0005488//binding;GO:0019899//enzyme binding;GO:0005515//protein binding	GO:0050896//response to stimulus;GO:0065008//regulation of biological quality;GO:0044763//single-organism cellular process;GO:0007166//cell surface receptor signaling pathway;GO:0007165//signal transduction;GO:0099537//trans-synaptic signaling;GO:0044700//single organism signaling;GO:0050794//regulation of cellular process;GO:0044699//single-organism process;GO:0060078//regulation of postsynaptic…
XR_001296147.2	17	2	1.69	0.25	-2.75702	0.000732495	0.00419454	yes	-	-	-	-	-	-	-	-	-
TCONS_00060386	17.64	2	0.47	0.07	-2.74723	0.000404902	0.00251236	yes	XLOC_032797	PREDICTED: mitogen-activated protein kinase 7-like isoform X2 [Ovis aries musimon]	-	-	-	-	GO:0044464//cell part;GO:0044444//cytoplasmic part;GO:0005623//cell;GO:0005622//intracellular;GO:0043229//intracellular organelle;GO:0005737//cytoplasm;GO:0043227//membrane-bounded organelle;GO:0043231//intracellular membrane-bounded organelle;GO:0043226//organelle;GO:0044424//intracellular part	GO:0016645//oxidoreductase activity, acting on the CH-NH group of donors;GO:0016491//oxidoreductase activity;GO:0005488//binding;GO:0043167//ion binding;GO:0016671//oxidoreductase activity, acting on a sulfur group of donors, disulfide as acceptor;GO:0003824//catalytic activity;GO:0043169//cation binding;GO:0016667//oxidoreductase activity, acting on a sulfur group of donors;GO:0046872//metal ion…	GO:0009056//catabolic process;GO:1901575//organic substance catabolic process;GO:0044237//cellular metabolic process;GO:0060759//regulation of response to cytokine stimulus;GO:1901564//organonitrogen compound metabolic process;GO:0071704//organic substance metabolic process;GO:0010468//regulation of gene expression;GO:0009966//regulation of signal transduction;GO:0060255//regulation of macromolec…
XR_001919847.1	43.09	5.49	3.56	0.57	-2.64284	1.41719e-08	1.95351e-07	yes	-	-	-	-	-	-	-	-	-
TCONS_00034564	22.2	2.86	2.85	0.46	-2.63126	0.000157883	0.00108492	yes	XLOC_018712	-	-	-	-	-	-	-	-
XR_001917147.1	14	2	0.74	0.13	-2.50901	0.00419502	0.0179831	yes	-	-	-	-	-	-	-	-	-
XR_001295781.2	116.88	16.91	7.36	1.34	-2.45747	1.93439e-19	6.36138e-18	yes	-	-	-	-	-	-	-	-	-
TCONS_00024079	47	7	1.27	0.24	-2.40372	2.38351e-08	3.17159e-07	yes	XLOC_013072	PREDICTED: LOW QUALITY PROTEIN: rho-related protein racA-like [Pan paniscus]	Organismal Systems;Environmental Information Processing;Cellular Processes	Cellular commiunity;Nervous system;Cell motility;Transport and catabolism;Development;Signal transduction;Immune system;Endocrine system	ko04010//MAPK signaling pathway;ko04144//Endocytosis;ko04014//Ras signaling pathway;ko04810//Regulation of actin cytoskeleton;ko04015//Rap1 signaling pathway;ko04510//Focal adhesion;ko04062//Chemokine signaling pathway;ko04530//Tight junction;ko04360//Axon guidance;ko04722//Neurotrophin signaling pathway;ko04670//Leukocyte transendothelial migration;ko04660//T cell receptor signaling pathway;ko04…	K04393	-	-	-
XR_310831.3	11.49	1.71	0.51	0.1	-2.3505	0.0129695	0.0476167	yes	-	-	-	-	-	-	-	-	-
TCONS_00038354	424.32	67.34	2.86	0.57	-2.32698	2.38679e-63	3.05244e-61	yes	XLOC_020812	bitter taste receptor Bota-T2R65A [Bos taurus]	Organismal Systems	Sensory system	ko04742//Taste transduction	K08474	GO:0005737//cytoplasm;GO:0044464//cell part;GO:0044425//membrane part;GO:0044424//intracellular part;GO:0031224//intrinsic component of membrane;GO:0016020//membrane;GO:0005622//intracellular;GO:0005623//cell	GO:0099600//transmembrane receptor activity;GO:0004175//endopeptidase activity;GO:0060089//molecular transducer activity;GO:0097367//carbohydrate derivative binding;GO:0016645//oxidoreductase activity, acting on the CH-NH group of donors;GO:0008233//peptidase activity;GO:0016787//hydrolase activity;GO:0097159//organic cyclic compound binding;GO:0070011//peptidase activity, acting on L-amino acid …	GO:0009308//amine metabolic process;GO:0006598//polyamine catabolic process;GO:1901564//organonitrogen compound metabolic process;GO:0006596//polyamine biosynthetic process;GO:0042401//cellular biogenic amine biosynthetic process;GO:0034641//cellular nitrogen compound metabolic process;GO:0051716//cellular response to stimulus;GO:0003008//system process;GO:0050877//neurological system process;GO:…
XR_001296658.2	13	2	0.75	0.15	-2.32193	0.0074061	0.0297536	yes	-	-	-	-	-	-	-	-	-
XR_001296275.2	76	12	3.49	0.7	-2.3178	1.73377e-12	3.47644e-11	yes	-	-	-	-	-	-	-	-	-
XR_001919709.1	52.73	8.4	2.12	0.43	-2.30166	3.13866e-09	4.51575e-08	yes	-	-	-	-	-	-	-	-	-
TCONS_00008043	17.91	2.82	0.64	0.13	-2.29956	0.00149764	0.00752751	yes	XLOC_004221	-	-	-	-	-	-	-	-
XR_001296692.2	29.96	4.79	1.72	0.35	-2.29698	2.27037e-05	0.000197222	yes	-	-	-	-	-	-	-	-	-
TCONS_00036073	19	3	0.98	0.2	-2.29278	0.000860688	0.00484427	yes	XLOC_019518	-	-	-	-	-	-	-	-
TCONS_00017737	25	4.04	1.81	0.37	-2.29039	0.000104826	0.000763639	yes	XLOC_009673	TPA: bitter taste receptor Bota-T2R65A-like [Bos taurus]	-	-	-	-	-	-	-
TCONS_00007202	103	17	2.64	0.55	-2.26303	4.08948e-16	1.05775e-14	yes	XLOC_003779	endonuclease/reverse transcriptase [Sus scrofa]	-	-	-	-	-	-	-
XR_001297099.2	49.65	8.56	0.75	0.16	-2.22882	5.48673e-08	6.97815e-07	yes	-	-	-	-	-	-	-	-	-
XR_001296011.2	128.4	22	13.15	2.84	-2.2111	1.72239e-19	5.74631e-18	yes	-	-	-	-	-	-	-	-	-
XR_001295937.2	30.81	5.3	4.09	0.89	-2.20022	1.31274e-05	0.000119444	yes	-	-	-	-	-	-	-	-	-
TCONS_00002749	84.25	14.81	1.53	0.34	-2.16993	9.2474e-13	1.95298e-11	yes	XLOC_001519	endonuclease reverse transcriptase [Bos taurus]	-	-	-	-	-	-	-
XR_001919499.1	216.02	38.5	7.03	1.58	-2.1536	2.7081e-31	1.24681e-29	yes	-	-	-	-	-	-	-	-	-
TCONS_00018665	2310.57	411.94	22.43	5.05	-2.15107	2.75186e-287	2.11159e-284	yes	XLOC_010149	Spectrin beta chain, brain 2 [Bos mutus]	-	-	-	-	GO:0042579//microbody;GO:0005623//cell;GO:0044424//intracellular part;GO:0005737//cytoplasm;GO:0031012//extracellular matrix;GO:0044425//membrane part;GO:0043229//intracellular organelle;GO:0043227//membrane-bounded organelle;GO:0016020//membrane;GO:0031224//intrinsic component of membrane;GO:0043231//intracellular membrane-bounded organelle;GO:0043226//organelle;GO:0005622//intracellular;GO:0044…	GO:0016491//oxidoreductase activity;GO:0043168//anion binding;GO:0016645//oxidoreductase activity, acting on the CH-NH group of donors;GO:0003676//nucleic acid binding;GO:0016647//oxidoreductase activity, acting on the CH-NH group of donors, oxygen as acceptor;GO:0003824//catalytic activity;GO:0005488//binding;GO:1901363//heterocyclic compound binding;GO:0043167//ion binding;GO:0097159//organic c…	GO:0031325//positive regulation of cellular metabolic process;GO:0034641//cellular nitrogen compound metabolic process;GO:0006091//generation of precursor metabolites and energy;GO:0009309//amine biosynthetic process;GO:1901576//organic substance biosynthetic process;GO:0009058//biosynthetic process;GO:0009891//positive regulation of biosynthetic process;GO:0050794//regulation of cellular process…
XR_311022.3	35.59	6.74	1.02	0.24	-2.08746	9.1492e-06	8.45841e-05	yes	-	-	-	-	-	-	-	-	-
XR_001917645.1	82	16	2.6	0.64	-2.02237	8.21774e-12	1.53799e-10	yes	-	-	-	-	-	-	-	-	-
TCONS_00020700	77.41	15.24	1.09	0.27	-2.0133	2.13876e-11	3.72988e-10	yes	XLOC_011214	Spectrin beta chain, brain 2 [Bos mutus]	-	-	-	-	GO:0043229//intracellular organelle;GO:0016020//membrane;GO:0044464//cell part;GO:0005623//cell;GO:0005622//intracellular;GO:0044424//intracellular part;GO:0031224//intrinsic component of membrane;GO:0043226//organelle;GO:0043231//intracellular membrane-bounded organelle;GO:0043227//membrane-bounded organelle;GO:0044425//membrane part	GO:0008092//cytoskeletal protein binding;GO:0008289//lipid binding;GO:0005515//protein binding;GO:0043167//ion binding;GO:0043168//anion binding;GO:0005488//binding	GO:0009987//cellular process;GO:0008152//metabolic process;GO:0044237//cellular metabolic process
TCONS_00023980	133.55	26.84	6.88	1.75	-1.97505	3.95802e-18	1.15334e-16	yes	XLOC_012999	-	-	-	-	-	-	-	-
XR_001917502.1	18.82	3.99	0.58	0.15	-1.95109	0.00261354	0.0120811	yes	-	-	-	-	-	-	-	-	-
XR_310603.3	58	12	2.9	0.76	-1.93198	2.36922e-08	3.1709e-07	yes	-	-	-	-	-	-	-	-	-
TCONS_00002430	24	5	3.76	0.99	-1.92523	0.000550905	0.00323516	yes	XLOC_001353	-	-	-	-	-	-	-	-
TCONS_00056426	14	3	0.79	0.21	-1.91146	0.0127622	0.0470595	yes	XLOC_030620	-	-	-	-	-	-	-	-
TCONS_00016941	3152	677	15.84	4.29	-1.88452	0	0	yes	XLOC_009270	reverse transcriptase-like [Bos taurus]	Organismal Systems	Sensory system	ko04742//Taste transduction	K08474	GO:0005623//cell;GO:0005622//intracellular;GO:0044425//membrane part;GO:0016020//membrane;GO:0031224//intrinsic component of membrane;GO:0044464//cell part	GO:0016740//transferase activity;GO:0016772//transferase activity, transferring phosphorus-containing groups;GO:0016645//oxidoreductase activity, acting on the CH-NH group of donors;GO:0038023//signaling receptor activity;GO:0004871//signal transducer activity;GO:0005488//binding;GO:0004888//transmembrane signaling receptor activity;GO:0003824//catalytic activity;GO:0016779//nucleotidyltransferas…	GO:0043170//macromolecule metabolic process;GO:0023052//signaling;GO:0050789//regulation of biological process;GO:0034641//cellular nitrogen compound metabolic process;GO:0044271//cellular nitrogen compound biosynthetic process;GO:0044699//single-organism process;GO:0090304//nucleic acid metabolic process;GO:0051716//cellular response to stimulus;GO:0071704//organic substance metabolic process;GO…
TCONS_00012155	28	6	1.4	0.38	-1.88136	0.000197437	0.00132895	yes	XLOC_006426	-	-	-	-	-	-	-	-
XR_001919057.1	135.39	29.27	4.99	1.36	-1.87543	1.203e-17	3.4189e-16	yes	-	-	-	-	-	-	-	-	-
XR_001296690.2	32.92	7.24	1.02	0.28	-1.86507	4.29809e-05	0.000345951	yes	-	-	-	-	-	-	-	-	-
XR_001918592.1	125.06	27.57	6.43	1.79	-1.84486	3.6038e-16	9.42722e-15	yes	-	-	-	-	-	-	-	-	-
TCONS_00038078	94	20.94	1.82	0.51	-1.83537	3.69607e-12	7.21046e-11	yes	XLOC_020635	PREDICTED: taste receptor type 2 member 42-like, partial [Bos mutus]	-	-	-	-	GO:0044425//membrane part;GO:0016020//membrane;GO:0005576//extracellular region;GO:0031224//intrinsic component of membrane;GO:0044421//extracellular region part	GO:0008233//peptidase activity;GO:0005488//binding;GO:0003824//catalytic activity;GO:0022803//passive transmembrane transporter activity;GO:0005216//ion channel activity;GO:0043167//ion binding;GO:0099600//transmembrane receptor activity;GO:0022892//substrate-specific transporter activity;GO:0005215//transporter activity;GO:0004872//receptor activity;GO:0005515//protein binding;GO:0060089//molecu…	GO:0010632//regulation of epithelial cell migration;GO:0048869//cellular developmental process;GO:0007169//transmembrane receptor protein tyrosine kinase signaling pathway;GO:0007162//negative regulation of cell adhesion;GO:0007600//sensory perception;GO:0044699//single-organism process;GO:0030155//regulation of cell adhesion;GO:1901342//regulation of vasculature development;GO:0051239//regulatio…
XR_001296723.2	357	80	3.88	1.1	-1.81855	3.16068e-42	2.27372e-40	yes	-	-	-	-	-	-	-	-	-
TCONS_00052751	151	34	4.01	1.14	-1.81457	1.1886e-18	3.6482e-17	yes	XLOC_028523	ANGPT2 protein [Bos taurus]	Organismal Systems	Sensory system	ko04742//Taste transduction	K08474	GO:0016021//integral component of membrane;GO:0005887//integral component of plasma membrane;GO:0031226//intrinsic component of plasma membrane;GO:0044425//membrane part;GO:0044464//cell part;GO:0005576//extracellular region;GO:0071944//cell periphery;GO:0044459//plasma membrane part;GO:0005886//plasma membrane;GO:0016020//membrane;GO:0005623//cell;GO:0031224//intrinsic component of membrane;GO:0…	GO:0022857//transmembrane transporter activity;GO:0005515//protein binding;GO:0005488//binding;GO:0022890//inorganic cation transmembrane transporter activity;GO:0004872//receptor activity;GO:0005216//ion channel activity;GO:0005261//cation channel activity;GO:0005102//receptor binding;GO:0022892//substrate-specific transporter activity;GO:0043169//cation binding;GO:0015267//channel activity;GO:0…	GO:0048583//regulation of response to stimulus;GO:0044699//single-organism process;GO:0032102//negative regulation of response to external stimulus;GO:0050877//neurological system process;GO:0007600//sensory perception;GO:0040013//negative regulation of locomotion;GO:0030336//negative regulation of cell migration;GO:2000026//regulation of multicellular organismal development;GO:0051270//regulatio…
XR_001296035.2	17.98	4	0.56	0.16	-1.80735	0.00436394	0.0184665	yes	-	-	-	-	-	-	-	-	-
XR_001295625.2	94	21	0.38	0.11	-1.7885	3.69607e-12	7.21046e-11	yes	-	-	-	-	-	-	-	-	-
XR_001919793.1	4351	1013	80.11	23.53	-1.76748	0	0	yes	-	-	-	-	-	-	-	-	-
XR_001919712.1	33.49	7.81	4.62	1.36	-1.76429	6.99188e-05	0.000532957	yes	-	-	-	-	-	-	-	-	-
XR_001917983.1	36.85	8.61	1.85	0.55	-1.75002	4.13482e-05	0.000333977	yes	-	-	-	-	-	-	-	-	-
TCONS_00057775	42.41	10.26	1.16	0.35	-1.7287	5.70108e-06	5.58463e-05	yes	XLOC_031337	PREDICTED: lisH domain-containing protein FOPNL isoform X3 [Ovis aries musimon]	-	-	-	-	GO:0044444//cytoplasmic part;GO:0044422//organelle part;GO:0043228//non-membrane-bounded organelle;GO:0043226//organelle;GO:0005737//cytoplasm;GO:0005856//cytoskeleton;GO:0015630//microtubule cytoskeleton;GO:0042995//cell projection;GO:0044430//cytoskeletal part;GO:0044464//cell part;GO:0005815//microtubule organizing center;GO:0043232//intracellular non-membrane-bounded organelle;GO:0044424//int…	-	GO:0032989//cellular component morphogenesis;GO:0010927//cellular component assembly involved in morphogenesis;GO:0032502//developmental process;GO:0007017//microtubule-based process;GO:0007010//cytoskeleton organization;GO:0000226//microtubule cytoskeleton organization;GO:0009987//cellular process;GO:0022607//cellular component assembly;GO:0044763//single-organism cellular process;GO:0048869//ce…
XR_001918419.1	36.87	8.91	2.14	0.65	-1.7191	4.13482e-05	0.000333977	yes	-	-	-	-	-	-	-	-	-
TCONS_00059623	298.97	72.34	2.49	0.76	-1.71207	1.2167e-33	6.51361e-32	yes	XLOC_032375	reverse transcriptase-like [Bos taurus]	-	-	-	-	GO:0005623//cell;GO:0031252//cell leading edge;GO:0070161//anchoring junction;GO:0030054//cell junction;GO:0044464//cell part	GO:0016740//transferase activity;GO:0005488//binding;GO:0016779//nucleotidyltransferase activity;GO:0034061//DNA polymerase activity;GO:0003779//actin binding;GO:0003824//catalytic activity;GO:0016772//transferase activity, transferring phosphorus-containing groups;GO:0005515//protein binding;GO:0050839//cell adhesion molecule binding;GO:0008092//cytoskeletal protein binding;GO:0097159//organic c…	GO:0007155//cell adhesion;GO:0006259//DNA metabolic process;GO:0008152//metabolic process;GO:0043170//macromolecule metabolic process;GO:0006139//nucleobase-containing compound metabolic process;GO:0044238//primary metabolic process;GO:0019222//regulation of metabolic process;GO:0009059//macromolecule biosynthetic process;GO:0065007//biological regulation;GO:0009987//cellular process;GO:0044699//…
XR_001919319.1	60	15	5.67	1.79	-1.66339	1.66919e-07	1.96044e-06	yes	-	-	-	-	-	-	-	-	-
TCONS_00003062	1498.12	375.09	19.23	6.08	-1.66122	1.92314e-147	7.37844e-145	yes	XLOC_001712	PREDICTED: cytidine deaminase isoform X2 [Ovis aries]	Metabolism	Xenobiotics biodegradation and metabolism;Nucleotide metabolism	ko00240//Pyrimidine metabolism;ko00983//Drug metabolism - other enzymes	K01489	GO:0044424//intracellular part;GO:0005623//cell;GO:0005622//intracellular;GO:0044464//cell part;GO:0005737//cytoplasm;GO:0044444//cytoplasmic part	GO:0046872//metal ion binding;GO:0003824//catalytic activity;GO:0043169//cation binding;GO:0046914//transition metal ion binding;GO:0016810//hydrolase activity, acting on carbon-nitrogen (but not peptide) bonds;GO:0005515//protein binding;GO:0043167//ion binding;GO:0016814//hydrolase activity, acting on carbon-nitrogen (but not peptide) bonds, in cyclic amidines;GO:0016787//hydrolase activity;GO:…	GO:0019439//aromatic compound catabolic process;GO:0034641//cellular nitrogen compound metabolic process;GO:0050794//regulation of cellular process;GO:0071822//protein complex subunit organization;GO:1901564//organonitrogen compound metabolic process;GO:0051260//protein homooligomerization;GO:0044238//primary metabolic process;GO:1901575//organic substance catabolic process;GO:0044763//single-org…
XR_309817.3	19.58	4.92	0.94	0.3	-1.6477	0.00409952	0.0177389	yes	-	-	-	-	-	-	-	-	-
XR_001918895.1	32	8	0.72	0.23	-1.64636	0.000184753	0.00125505	yes	-	-	-	-	-	-	-	-	-
XR_001295540.2	51	13	3	0.97	-1.62891	1.94915e-06	2.0031e-05	yes	-	-	-	-	-	-	-	-	-
XR_001917681.1	30.11	7.77	1.02	0.33	-1.62803	0.000477614	0.00293176	yes	-	-	-	-	-	-	-	-	-
XR_001918418.1	23.31	6.01	1.28	0.42	-1.60768	0.00233201	0.010867	yes	-	-	-	-	-	-	-	-	-
XR_310209.3	346	90	7.91	2.6	-1.60517	5.87254e-36	3.4663e-34	yes	-	-	-	-	-	-	-	-	-
XR_001296983.2	69.43	18.45	1.07	0.36	-1.57154	2.22199e-08	2.99124e-07	yes	-	-	-	-	-	-	-	-	-
TCONS_00033568	26	7	2.31	0.78	-1.56635	0.0013304	0.00688219	yes	XLOC_018184	-	-	-	-	-	-	-	-
XR_001918593.1	190	51	7.13	2.42	-1.5589	5.15171e-20	1.74401e-18	yes	-	-	-	-	-	-	-	-	-
XR_311067.3	181	49	19.39	6.62	-1.55041	8.52201e-19	2.68735e-17	yes	-	-	-	-	-	-	-	-	-
XR_001918247.1	286.96	77.94	14.55	4.99	-1.54391	6.04548e-29	2.72876e-27	yes	-	-	-	-	-	-	-	-	-
TCONS_00061406	319.12	86.86	11.32	3.89	-1.54103	3.39699e-32	1.69997e-30	yes	XLOC_033257	-	-	-	-	-	-	-	-
TCONS_00020961	51	14	0.87	0.3	-1.53605	4.62909e-06	4.59318e-05	yes	XLOC_011425	PREDICTED: mitogen-activated protein kinase 7-like isoform X2 [Ovis aries musimon]	Environmental Information Processing	Signaling molecules and interaction	ko04514//Cell adhesion molecules (CAMs)	K06797	GO:0044464//cell part;GO:0005623//cell	GO:0043167//ion binding;GO:0043169//cation binding;GO:0005488//binding	GO:0071704//organic substance metabolic process;GO:0009987//cellular process;GO:0008152//metabolic process;GO:0043170//macromolecule metabolic process
TCONS_00065271	29	8	3.63	1.26	-1.52655	0.000761073	0.0043259	yes	XLOC_035132	PREDICTED: protein FAM25A isoform X2 [Pantholops hodgsonii]	-	-	-	-	-	-	-
XR_001917358.1	79	22	0.92	0.32	-1.52356	1.09688e-08	1.53964e-07	yes	-	-	-	-	-	-	-	-	-
TCONS_00054003	32	9	1.05	0.37	-1.50479	0.00043649	0.00270108	yes	XLOC_029334	PREDICTED: LOW QUALITY PROTEIN: UPF0317 protein C14orf159 homolog, mitochondrial isoform X2 [Bos taurus]	-	-	-	-	GO:0043226//organelle;GO:0043227//membrane-bounded organelle;GO:0043229//intracellular organelle;GO:0044464//cell part;GO:0005623//cell;GO:0043231//intracellular membrane-bounded organelle;GO:0044424//intracellular part;GO:0005622//intracellular	GO:0005488//binding	-
TCONS_00056034	31.29	9	0.53	0.19	-1.47999	0.000687676	0.00396749	yes	XLOC_030409	reverse transcriptase-like [Bos taurus]	-	-	-	-	GO:0044297//cell body;GO:0070161//anchoring junction;GO:0030054//cell junction;GO:0005623//cell;GO:0031252//cell leading edge;GO:0042995//cell projection;GO:0044464//cell part;GO:0045202//synapse;GO:0043005//neuron projection;GO:0097458//neuron part	GO:0005515//protein binding;GO:0005488//binding;GO:0016779//nucleotidyltransferase activity;GO:0003824//catalytic activity;GO:0050839//cell adhesion molecule binding;GO:0097159//organic cyclic compound binding;GO:0008092//cytoskeletal protein binding;GO:0003779//actin binding;GO:0019899//enzyme binding;GO:0016740//transferase activity;GO:0016772//transferase activity, transferring phosphorus-cont…	GO:0008152//metabolic process;GO:0065007//biological regulation;GO:0006725//cellular aromatic compound metabolic process;GO:0007166//cell surface receptor signaling pathway;GO:0034645//cellular macromolecule biosynthetic process;GO:0060255//regulation of macromolecule metabolic process;GO:0007268//synaptic transmission;GO:1901360//organic cyclic compound metabolic process;GO:0009058//biosynthetic…
XR_001917938.1	38	11	3.84	1.4	-1.45568	0.000144544	0.000999223	yes	-	-	-	-	-	-	-	-	-
TCONS_00001244	20	6	2.66	1.01	-1.39707	0.00939996	0.0361247	yes	XLOC_000732	PREDICTED: vitamin K-dependent protein S isoform X1 [Ovis aries]	-	-	-	-	GO:0044451//nucleoplasm part;GO:0043228//non-membrane-bounded organelle;GO:0005737//cytoplasm;GO:1990391//DNA repair complex;GO:0000109//nucleotide-excision repair complex;GO:0031974//membrane-enclosed lumen;GO:0071944//cell periphery;GO:0044422//organelle part;GO:0016020//membrane;GO:0008023//transcription elongation factor complex;GO:0043233//organelle lumen;GO:0031982//vesicle;GO:0044464//cell…	GO:0003677//DNA binding;GO:0015077//monovalent inorganic cation transmembrane transporter activity;GO:0043167//ion binding;GO:0003723//RNA binding;GO:0008324//cation transmembrane transporter activity;GO:0004872//receptor activity;GO:0043566//structure-specific DNA binding;GO:0005261//cation channel activity;GO:0022803//passive transmembrane transporter activity;GO:0005488//binding;GO:0004888//tr…	GO:0044707//single-multicellular organism process;GO:0009058//biosynthetic process;GO:0007399//nervous system development;GO:0051252//regulation of RNA metabolic process;GO:0032501//multicellular organismal process;GO:0042269//regulation of natural killer cell mediated cytotoxicity;GO:0009889//regulation of biosynthetic process;GO:0006725//cellular aromatic compound metabolic process;GO:0016043//…
XR_001917647.1	770.55	232.14	16.99	6.46	-1.39508	8.2493e-66	1.11705e-63	yes	-	-	-	-	-	-	-	-	-
XR_001919637.1	26	8	0.71	0.27	-1.39486	0.00295847	0.0135395	yes	-	-	-	-	-	-	-	-	-
XR_001296978.2	86	26	5.16	1.97	-1.38918	1.20363e-08	1.67925e-07	yes	-	-	-	-	-	-	-	-	-
XR_310184.3	20	6	1.36	0.52	-1.38702	0.00939996	0.0361247	yes	-	-	-	-	-	-	-	-	-
XR_001919711.1	36.7	11.11	2.19	0.84	-1.38247	0.00022598	0.00150349	yes	-	-	-	-	-	-	-	-	-
TCONS_00003435	32	10	1.08	0.42	-1.36257	0.00095196	0.00516455	yes	XLOC_001886	reverse transcriptase-like [Bos taurus]	-	-	-	-	-	GO:0016740//transferase activity;GO:0016772//transferase activity, transferring phosphorus-containing groups;GO:0016779//nucleotidyltransferase activity;GO:0034061//DNA polymerase activity;GO:0003824//catalytic activity	GO:0044260//cellular macromolecule metabolic process;GO:0044238//primary metabolic process;GO:0043170//macromolecule metabolic process;GO:0044237//cellular metabolic process;GO:0006807//nitrogen compound metabolic process;GO:0044249//cellular biosynthetic process;GO:0008152//metabolic process;GO:0009058//biosynthetic process;GO:0034641//cellular nitrogen compound metabolic process;GO:0071704//org…
TCONS_00032622	57.7	17.94	0.84	0.33	-1.34792	4.90384e-06	4.82421e-05	yes	XLOC_017733	reverse transcriptase-like [Bos taurus]	Metabolism	Global and Overview;Lipid metabolism	ko01212//Fatty acid metabolism;ko00061//Fatty acid biosynthesis	K00645	GO:0044297//cell body;GO:0042995//cell projection;GO:0043005//neuron projection;GO:0045202//synapse;GO:0005623//cell;GO:0044464//cell part;GO:0097458//neuron part	GO:0034061//DNA polymerase activity;GO:0016779//nucleotidyltransferase activity;GO:0005488//binding;GO:0005515//protein binding;GO:0003824//catalytic activity;GO:0016772//transferase activity, transferring phosphorus-containing groups;GO:0019899//enzyme binding;GO:0016740//transferase activity	GO:0044237//cellular metabolic process;GO:0044238//primary metabolic process;GO:0090304//nucleic acid metabolic process;GO:0006139//nucleobase-containing compound metabolic process;GO:0051716//cellular response to stimulus;GO:0042391//regulation of membrane potential;GO:0044260//cellular macromolecule metabolic process;GO:0044763//single-organism cellular process;GO:0099536//synaptic signaling;GO…
TCONS_00002176	225.76	72.1	1.85	0.74	-1.32193	2.01122e-19	6.52089e-18	yes	XLOC_001202	PREDICTED: carbonyl reductase [NADPH] 1-like isoform X2 [Ovis aries musimon]	-	-	-	-	GO:0044454//nuclear chromosome part;GO:0044422//organelle part;GO:0043229//intracellular organelle;GO:0043233//organelle lumen;GO:0005622//intracellular;GO:0044446//intracellular organelle part;GO:0043228//non-membrane-bounded organelle;GO:0005623//cell;GO:0043226//organelle;GO:0000228//nuclear chromosome;GO:0070013//intracellular organelle lumen;GO:0044427//chromosomal part;GO:0044428//nuclear p…	GO:0046872//metal ion binding;GO:0046914//transition metal ion binding;GO:0097159//organic cyclic compound binding;GO:0016491//oxidoreductase activity;GO:1901363//heterocyclic compound binding;GO:0046983//protein dimerization activity;GO:0003824//catalytic activity;GO:0005488//binding;GO:0043169//cation binding;GO:0005515//protein binding;GO:0043167//ion binding;GO:0046906//tetrapyrrole binding	GO:0008152//metabolic process;GO:0061458//reproductive system development;GO:0048806//genitalia development;GO:0016043//cellular component organization;GO:0007548//sex differentiation;GO:0071840//cellular component organization or biogenesis;GO:0050789//regulation of biological process;GO:0048285//organelle fission;GO:0032501//multicellular organismal process;GO:0044763//single-organism cellular …
TCONS_00066993	625.09	199.27	4.64	1.87	-1.31109	9.86606e-51	9.87464e-49	yes	XLOC_036084	endonuclease reverse transcriptase [Bos taurus]	Cellular Processes;Environmental Information Processing;Organismal Systems	Signal transduction;Endocrine system;Cell growth and death	ko04151//PI3K-Akt signaling pathway;ko04919//Thyroid hormone signaling pathway;ko04210//Apoptosis;ko04115//p53 signaling pathway;ko04370//VEGF signaling pathway	K04399	-	-	-
TCONS_00038488	78	25	1.53	0.62	-1.30319	1.7261e-07	2.00681e-06	yes	XLOC_020912	PREDICTED: peroxisomal N(1)-acetyl-spermine/spermidine oxidase isoform X4 [Ovis aries musimon]	Genetic Information Processing	Replication and repair	ko03420//Nucleotide excision repair	K10838	GO:0043231//intracellular membrane-bounded organelle;GO:0043226//organelle;GO:0044444//cytoplasmic part;GO:0031988//membrane-bounded vesicle;GO:0044424//intracellular part;GO:0043229//intracellular organelle;GO:0044428//nuclear part;GO:0005737//cytoplasm;GO:0031982//vesicle;GO:0044422//organelle part;GO:0042579//microbody;GO:0005576//extracellular region;GO:0044421//extracellular region part;GO:0…	GO:0003824//catalytic activity;GO:0005488//binding;GO:1901363//heterocyclic compound binding;GO:0005515//protein binding;GO:0016491//oxidoreductase activity;GO:0035257//nuclear hormone receptor binding;GO:0043167//ion binding;GO:0016647//oxidoreductase activity, acting on the CH-NH group of donors, oxygen as acceptor;GO:0016645//oxidoreductase activity, acting on the CH-NH group of donors;GO:0035…	GO:0010556//regulation of macromolecule biosynthetic process;GO:0008544//epidermis development;GO:1901360//organic cyclic compound metabolic process;GO:0006807//nitrogen compound metabolic process;GO:0022607//cellular component assembly;GO:0031329//regulation of cellular catabolic process;GO:0000902//cell morphogenesis;GO:0009719//response to endogenous stimulus;GO:1901362//organic cyclic compoun…
TCONS_00032743	37.03	12.15	0.71	0.29	-1.29177	0.000477073	0.00293176	yes	XLOC_017804	PREDICTED: protein FAM185A isoform X4 [Ovis aries]	-	-	-	-	-	-	-
TCONS_00054195	30	10	0.74	0.31	-1.25526	0.00224347	0.0104756	yes	XLOC_029417	PREDICTED: uncharacterized protein LOC105853558 isoform X1 [Condylura cristata]	-	-	-	-	-	-	-
XR_001918103.1	36	12	1.31	0.55	-1.25206	0.000727566	0.0041767	yes	-	-	-	-	-	-	-	-	-
XR_310679.3	24	8	1.06	0.45	-1.23607	0.00704452	0.0286005	yes	-	-	-	-	-	-	-	-	-
XR_001917525.1	67	23	6.32	2.74	-1.20575	3.98207e-06	3.98553e-05	yes	-	-	-	-	-	-	-	-	-
TCONS_00013905	26.15	9.06	0.99	0.43	-1.20309	0.00603094	0.0247915	yes	XLOC_007557	PREDICTED: chloride transport protein 6 isoform X7 [Ovis aries musimon]	Metabolism	Carbohydrate metabolism	ko00500//Starch and sucrose metabolism;ko00052//Galactose metabolism	K12317	-	GO:0016787//hydrolase activity;GO:0016798//hydrolase activity, acting on glycosyl bonds;GO:0004553//hydrolase activity, hydrolyzing O-glycosyl compounds;GO:0003824//catalytic activity	GO:0008152//metabolic process
XR_001296408.2	138.41	47.77	10.95	4.77	-1.19887	2.27167e-11	3.93186e-10	yes	-	-	-	-	-	-	-	-	-
XR_001296687.2	25.71	8.96	0.86	0.38	-1.17834	0.00603094	0.0247915	yes	-	-	-	-	-	-	-	-	-
TCONS_00017527	97.05	34.08	1.17	0.52	-1.16993	3.66557e-08	4.7944e-07	yes	XLOC_009563	reverse transcriptase-like [Bos taurus]	-	-	-	-	GO:0044297//cell body;GO:0042995//cell projection;GO:0005623//cell;GO:0045202//synapse;GO:0043005//neuron projection;GO:0097458//neuron part;GO:0044464//cell part	GO:0097159//organic cyclic compound binding;GO:0005515//protein binding;GO:0019899//enzyme binding;GO:0005488//binding	GO:0007154//cell communication;GO:0007155//cell adhesion;GO:0050789//regulation of biological process;GO:0006725//cellular aromatic compound metabolic process;GO:1901576//organic substance biosynthetic process;GO:0044763//single-organism cellular process;GO:0044249//cellular biosynthetic process;GO:0050794//regulation of cellular process;GO:0007267//cell-cell signaling;GO:0099537//trans-synaptic …
TCONS_00003443	152	54	1.67	0.75	-1.15489	7.0026e-12	1.32131e-10	yes	XLOC_001894	Small ubiquitin-related modifier 1 [Bos mutus]	Organismal Systems	Sensory system	ko04742//Taste transduction	K08474	GO:0044424//intracellular part;GO:0043231//intracellular membrane-bounded organelle;GO:0043227//membrane-bounded organelle;GO:0012505//endomembrane system;GO:0016020//membrane;GO:0005768//endosome;GO:0043226//organelle;GO:0005622//intracellular;GO:0005623//cell;GO:0043229//intracellular organelle;GO:0044444//cytoplasmic part;GO:0044464//cell part;GO:0005737//cytoplasm	GO:0022892//substrate-specific transporter activity;GO:1901981//phosphatidylinositol phosphate binding;GO:0043167//ion binding;GO:0035091//phosphatidylinositol binding;GO:0008289//lipid binding;GO:0005543//phospholipid binding;GO:0005488//binding;GO:0005215//transporter activity;GO:0043168//anion binding;GO:0043169//cation binding	GO:0006810//transport;GO:1902580//single-organism cellular localization;GO:0009987//cellular process;GO:0072594//establishment of protein localization to organelle;GO:0070727//cellular macromolecule localization;GO:0006623//protein targeting to vacuole;GO:0006605//protein targeting;GO:0046907//intracellular transport;GO:0051234//establishment of localization;GO:0033036//macromolecule localization…
XR_311204.3	31.69	11.72	1	0.46	-1.12029	0.00369432	0.0164812	yes	-	-	-	-	-	-	-	-	-
XR_001919918.1	161.12	59.75	2.23	1.04	-1.10046	3.55443e-12	7.0537e-11	yes	-	-	-	-	-	-	-	-	-
XR_001919090.1	39.28	14.61	0.34	0.16	-1.08746	0.0015179	0.00761267	yes	-	-	-	-	-	-	-	-	-
XR_001919708.1	31.27	11.6	1.06	0.5	-1.08406	0.00545034	0.0226475	yes	-	-	-	-	-	-	-	-	-
TCONS_00009075	40	15	1.03	0.49	-1.07179	0.00103178	0.00541039	yes	XLOC_004735	PREDICTED: taste receptor type 2 member 42-like, partial [Bos mutus]	-	-	-	-	GO:0016021//integral component of membrane;GO:0032991//macromolecular complex;GO:0031224//intrinsic component of membrane;GO:0044421//extracellular region part;GO:0016020//membrane;GO:1990904//ribonucleoprotein complex;GO:0031226//intrinsic component of plasma membrane;GO:0005622//intracellular;GO:0071944//cell periphery;GO:0005576//extracellular region;GO:0005623//cell;GO:0044464//cell part;GO:0…	GO:1901363//heterocyclic compound binding;GO:0005488//binding;GO:0005215//transporter activity;GO:0005515//protein binding;GO:0005261//cation channel activity;GO:0043169//cation binding;GO:0022891//substrate-specific transmembrane transporter activity;GO:0022857//transmembrane transporter activity;GO:0097159//organic cyclic compound binding;GO:0003824//catalytic activity;GO:0022892//substrate-spe…	GO:1901342//regulation of vasculature development;GO:0034220//ion transmembrane transport;GO:0051179//localization;GO:0006814//sodium ion transport;GO:0003008//system process;GO:0007165//signal transduction;GO:0055085//transmembrane transport;GO:0045765//regulation of angiogenesis;GO:0007162//negative regulation of cell adhesion;GO:0030155//regulation of cell adhesion;GO:0010467//gene expression;…
XR_001296178.2	53.81	20.28	2.94	1.4	-1.07039	9.89384e-05	0.000725338	yes	-	-	-	-	-	-	-	-	-
XR_001296381.2	36.37	13.88	0.29	0.14	-1.05063	0.00263377	0.0121502	yes	-	-	-	-	-	-	-	-	-
XR_001297601.2	107.65	41.33	5.56	2.69	-1.04748	4.26919e-08	5.49032e-07	yes	-	-	-	-	-	-	-	-	-
XR_001918162.1	31	12.05	2.68	1.31	-1.03267	0.00545034	0.0226475	yes	-	-	-	-	-	-	-	-	-
TCONS_00024929	129	50	1.8	0.88	-1.03242	3.61687e-09	5.17145e-08	yes	XLOC_013504	PR domain zinc finger protein 12, partial [Bos mutus]	Cellular Processes;Organismal Systems	Transport and catabolism;Digestive system	ko04142//Lysosome;ko04978//Mineral absorption	K12347	GO:0044424//intracellular part;GO:0044464//cell part;GO:0005622//intracellular;GO:0005623//cell	GO:0008173//RNA methyltransferase activity;GO:0016740//transferase activity;GO:0008168//methyltransferase activity;GO:0003824//catalytic activity;GO:0016741//transferase activity, transferring one-carbon groups	GO:0006305//DNA alkylation;GO:0044237//cellular metabolic process;GO:1901360//organic cyclic compound metabolic process;GO:0043170//macromolecule metabolic process;GO:0043412//macromolecule modification;GO:0009451//RNA modification;GO:0071704//organic substance metabolic process;GO:0044238//primary metabolic process;GO:0008152//metabolic process;GO:0009987//cellular process;GO:0001510//RNA methyl…
TCONS_00042950	69.09	26.75	3.15	1.54	-1.03242	2.24512e-05	0.000195768	yes	XLOC_023385	-	-	-	-	-	-	-	-
XR_310548.3	103	40	2.92	1.43	-1.02995	1.51588e-07	1.79874e-06	yes	-	-	-	-	-	-	-	-	-
TCONS_00040863	113	44	6.27	3.08	-1.02554	3.92388e-08	5.07459e-07	yes	XLOC_022268	PREDICTED: LOW QUALITY PROTEIN: matrix metalloproteinase-25 [Bubalus bubalis]	-	-	-	-	-	-	-
TCONS_00028046	965	379	5.92	2.93	-1.0147	1.23686e-56	1.35583e-54	yes	XLOC_015368	PREDICTED: mitogen-activated protein kinase 7-like isoform X2 [Ovis aries musimon]	Cellular Processes;Environmental Information Processing	Signal transduction;Cell motility	ko04151//PI3K-Akt signaling pathway;ko04010//MAPK signaling pathway;ko04014//Ras signaling pathway;ko04810//Regulation of actin cytoskeleton;ko04015//Rap1 signaling pathway	K04358	GO:0042579//microbody;GO:0044446//intracellular organelle part;GO:0044464//cell part;GO:0043226//organelle;GO:0005634//nucleus;GO:0005737//cytoplasm;GO:0043229//intracellular organelle;GO:0044422//organelle part;GO:0043231//intracellular membrane-bounded organelle;GO:0044424//intracellular part;GO:0005623//cell;GO:0044428//nuclear part;GO:0005622//intracellular;GO:0044444//cytoplasmic part;GO:004…	GO:1901363//heterocyclic compound binding;GO:0003677//DNA binding;GO:0003824//catalytic activity;GO:0005488//binding;GO:0043169//cation binding;GO:0016491//oxidoreductase activity;GO:0043167//ion binding;GO:0016645//oxidoreductase activity, acting on the CH-NH group of donors;GO:0016647//oxidoreductase activity, acting on the CH-NH group of donors, oxygen as acceptor;GO:0097159//organic cyclic co…	GO:0009310//amine catabolic process;GO:0009968//negative regulation of signal transduction;GO:0031328//positive regulation of cellular biosynthetic process;GO:0007049//cell cycle;GO:0008152//metabolic process;GO:0050896//response to stimulus;GO:0006807//nitrogen compound metabolic process;GO:0006259//DNA metabolic process;GO:0044699//single-organism process;GO:0034641//cellular nitrogen compound …
XR_001296673.2	231.12	91.03	7.39	3.67	-1.00979	3.91601e-15	9.79854e-14	yes	-	-	-	-	-	-	-	-	-
XR_001296971.2	221	87	16.32	8.11	-1.00887	1.44931e-14	3.58742e-13	yes	-	-	-	-	-	-	-	-	-
XR_001918828.1	146	232	2.6	5.22	1.00554	2.17702e-05	0.000190551	yes	-	-	-	-	-	-	-	-	-
TCONS_00054971	118	189	1.15	2.32	1.01249	8.47088e-05	0.000637254	yes	XLOC_029835	PREDICTED: EF-hand calcium-binding domain-containing protein 1 isoform X5 [Ovis aries musimon]	Cellular Processes;Environmental Information Processing	Signal transduction;Cell motility	ko04151//PI3K-Akt signaling pathway;ko04010//MAPK signaling pathway;ko04014//Ras signaling pathway;ko04810//Regulation of actin cytoskeleton;ko04015//Rap1 signaling pathway	K04358	GO:0043227//membrane-bounded organelle;GO:0005576//extracellular region;GO:0016020//membrane;GO:0044464//cell part;GO:0043226//organelle;GO:0044446//intracellular organelle part;GO:0005623//cell;GO:0044424//intracellular part;GO:0044422//organelle part;GO:0044428//nuclear part;GO:0043229//intracellular organelle;GO:0044421//extracellular region part;GO:0044444//cytoplasmic part;GO:0043231//intrac…	GO:0016491//oxidoreductase activity;GO:0016645//oxidoreductase activity, acting on the CH-NH group of donors;GO:0003676//nucleic acid binding;GO:0003677//DNA binding;GO:0043167//ion binding;GO:1901363//heterocyclic compound binding;GO:0005488//binding;GO:0043169//cation binding;GO:0016647//oxidoreductase activity, acting on the CH-NH group of donors, oxygen as acceptor;GO:0003824//catalytic activ…	GO:0065007//biological regulation;GO:0044237//cellular metabolic process;GO:1901566//organonitrogen compound biosynthetic process;GO:0023051//regulation of signaling;GO:0000278//mitotic cell cycle;GO:1903506//regulation of nucleic acid-templated transcription;GO:0051716//cellular response to stimulus;GO:0006974//cellular response to DNA damage stimulus;GO:1901575//organic substance catabolic proc…
XR_001919361.1	157.56	252.16	1.02	2.06	1.01408	6.12408e-06	5.94836e-05	yes	-	-	-	-	-	-	-	-	-
TCONS_00060572	68.79	109.74	0.76	1.54	1.01886	0.00349145	0.0157594	yes	XLOC_032879	reverse transcriptase-like [Bos taurus]	-	-	-	-	GO:0045202//synapse;GO:0043005//neuron projection;GO:0097458//neuron part;GO:0005623//cell;GO:0044297//cell body;GO:0042995//cell projection;GO:0044464//cell part	GO:0019899//enzyme binding;GO:0097159//organic cyclic compound binding;GO:0005515//protein binding;GO:0005488//binding;GO:0003824//catalytic activity;GO:0034061//DNA polymerase activity;GO:0016772//transferase activity, transferring phosphorus-containing groups;GO:0016779//nucleotidyltransferase activity;GO:0016740//transferase activity	GO:0010468//regulation of gene expression;GO:1901360//organic cyclic compound metabolic process;GO:0065007//biological regulation;GO:1901576//organic substance biosynthetic process;GO:0099565//chemical synaptic transmission, postsynaptic;GO:0044238//primary metabolic process;GO:0044699//single-organism process;GO:0009987//cellular process;GO:0044763//single-organism cellular process;GO:0060080//i…
XR_001918079.1	47	76	0.6	1.22	1.02385	0.0115263	0.0434978	yes	-	-	-	-	-	-	-	-	-
XR_001919597.1	111	180	1.07	2.18	1.02672	8.74695e-05	0.000655879	yes	-	-	-	-	-	-	-	-	-
XR_001919156.1	48.72	78.83	1.86	3.8	1.0307	0.01033	0.0394358	yes	-	-	-	-	-	-	-	-	-
TCONS_00044574	71.97	116.33	0.86	1.76	1.03317	0.00172428	0.00853609	yes	XLOC_024319	PREDICTED: peroxisomal N(1)-acetyl-spermine/spermidine oxidase isoform X2 [Bos taurus]	-	-	-	-	GO:0043226//organelle;GO:0043227//membrane-bounded organelle;GO:0044424//intracellular part;GO:0005622//intracellular;GO:0044444//cytoplasmic part;GO:0005737//cytoplasm;GO:0043231//intracellular membrane-bounded organelle;GO:0016020//membrane;GO:0044464//cell part;GO:0043229//intracellular organelle;GO:0005623//cell	GO:0005515//protein binding;GO:0001664//G-protein coupled receptor binding;GO:0016647//oxidoreductase activity, acting on the CH-NH group of donors, oxygen as acceptor;GO:0043169//cation binding;GO:0003824//catalytic activity;GO:0043167//ion binding;GO:0016645//oxidoreductase activity, acting on the CH-NH group of donors;GO:0016491//oxidoreductase activity;GO:0005488//binding;GO:0071855//neuropep…	GO:1901575//organic substance catabolic process;GO:0051173//positive regulation of nitrogen compound metabolic process;GO:0030808//regulation of nucleotide biosynthetic process;GO:0034641//cellular nitrogen compound metabolic process;GO:0060255//regulation of macromolecule metabolic process;GO:0044699//single-organism process;GO:0030810//positive regulation of nucleotide biosynthetic process;GO:0…
XR_001919856.1	87.8	142.35	2.11	4.32	1.03379	0.000484219	0.00293176	yes	-	-	-	-	-	-	-	-	-
TCONS_00071810	110.7	181.85	1.81	3.74	1.04705	5.65225e-05	0.000445598	yes	XLOC_039172	-	-	-	-	-	-	-	-
XR_001918279.1	76	125.97	1.57	3.27	1.05853	0.00056846	0.00332131	yes	-	-	-	-	-	-	-	-	-
XR_001917756.1	535.37	902.82	3.44	7.32	1.08944	1.74753e-20	6.09519e-19	yes	-	-	-	-	-	-	-	-	-
TCONS_00017146	312.7	528	5.73	12.21	1.09146	7.4364e-13	1.58506e-11	yes	XLOC_009386	-	-	-	-	-	-	-	-
TCONS_00067761	258.57	440.36	3.91	8.4	1.10322	2.83376e-11	4.79655e-10	yes	XLOC_036469	PREDICTED: uncharacterized protein LOC104984329, partial [Bison bison bison]	-	-	-	-	-	-	-
TCONS_00056941	88	151	1.48	3.19	1.10796	6.11236e-05	0.000473966	yes	XLOC_030874	-	-	-	-	-	-	-	-
XR_001918137.1	202	348	2.06	4.48	1.12085	1.44757e-09	2.13609e-08	yes	-	-	-	-	-	-	-	-	-
XR_001918330.1	38.06	65.49	0.96	2.09	1.1224	0.0102555	0.0392814	yes	-	-	-	-	-	-	-	-	-
XR_001296558.2	70	121	1.23	2.68	1.12357	0.000294185	0.00187076	yes	-	-	-	-	-	-	-	-	-
XR_001917782.1	95.3	164.92	5.4	11.8	1.12776	3.31401e-05	0.000273436	yes	-	-	-	-	-	-	-	-	-
TCONS_00055350	158.34	274.88	2.36	5.16	1.12858	4.98543e-08	6.37581e-07	yes	XLOC_030022	PREDICTED: NXPE family member 2-like, partial [Ovis aries]	-	-	-	-	GO:0016020//membrane;GO:0044421//extracellular region part;GO:0005576//extracellular region;GO:0031224//intrinsic component of membrane;GO:0044425//membrane part	GO:0005488//binding;GO:0005102//receptor binding;GO:0005515//protein binding	GO:0048513//animal organ development;GO:0044707//single-multicellular organism process;GO:0009987//cellular process;GO:0002376//immune system process;GO:0030154//cell differentiation;GO:0032501//multicellular organismal process;GO:0044763//single-organism cellular process;GO:0048869//cellular developmental process;GO:0042113//B cell activation;GO:0048534//hematopoietic or lymphoid organ developme…
XR_001918822.1	107.56	186.6	0.83	1.82	1.13276	7.35077e-06	7.05462e-05	yes	-	-	-	-	-	-	-	-	-
TCONS_00047612	209.54	364.32	5.58	12.24	1.13327	3.00335e-10	4.73541e-09	yes	XLOC_025863	PREDICTED: uncharacterized protein LOC101122718 isoform X3 [Ovis aries]	-	-	-	-	-	-	-
TCONS_00044018	179	311	1.18	2.59	1.13417	6.97944e-09	9.85685e-08	yes	XLOC_023998	PREDICTED: peroxisomal N(1)-acetyl-spermine/spermidine oxidase isoform X2 [Bos taurus]	-	-	-	-	GO:0005623//cell;GO:0005737//cytoplasm;GO:0005576//extracellular region;GO:0043226//organelle;GO:0044424//intracellular part;GO:0005622//intracellular;GO:0031982//vesicle;GO:0031988//membrane-bounded vesicle;GO:0044464//cell part;GO:0044421//extracellular region part;GO:0043227//membrane-bounded organelle	GO:0003824//catalytic activity;GO:0016491//oxidoreductase activity;GO:0005102//receptor binding;GO:0016645//oxidoreductase activity, acting on the CH-NH group of donors;GO:0043169//cation binding;GO:0005515//protein binding;GO:0016647//oxidoreductase activity, acting on the CH-NH group of donors, oxygen as acceptor;GO:0005488//binding;GO:0043167//ion binding	GO:0044700//single organism signaling;GO:0045765//regulation of angiogenesis;GO:0051239//regulation of multicellular organismal process;GO:0009308//amine metabolic process;GO:0048869//cellular developmental process;GO:0006595//polyamine metabolic process;GO:0050920//regulation of chemotaxis;GO:1901566//organonitrogen compound biosynthetic process;GO:0007154//cell communication;GO:0007167//enzyme …
TCONS_00058055	815.06	1420.71	4.91	10.8	1.13724	1.38649e-33	7.25388e-32	yes	XLOC_031498	Spectrin beta chain, brain 2 [Bos mutus]	-	-	-	-	GO:0031012//extracellular matrix;GO:0016020//membrane;GO:0043229//intracellular organelle;GO:0043227//membrane-bounded organelle;GO:0043231//intracellular membrane-bounded organelle;GO:0005623//cell;GO:0044425//membrane part;GO:0031224//intrinsic component of membrane;GO:0005622//intracellular;GO:0043226//organelle;GO:0044464//cell part;GO:0044424//intracellular part	GO:0043168//anion binding;GO:0005488//binding;GO:0097159//organic cyclic compound binding;GO:0097367//carbohydrate derivative binding;GO:0001882//nucleoside binding;GO:0005215//transporter activity;GO:0015399//primary active transmembrane transporter activity;GO:0016787//hydrolase activity;GO:0004871//signal transducer activity;GO:0022857//transmembrane transporter activity;GO:0003824//catalytic …	GO:0044699//single-organism process;GO:0008152//metabolic process;GO:0051234//establishment of localization;GO:0044763//single-organism cellular process;GO:0044238//primary metabolic process;GO:0051179//localization;GO:0015980//energy derivation by oxidation of organic compounds;GO:0055114//oxidation-reduction process;GO:0006810//transport;GO:0050789//regulation of biological process;GO:0071704//…
XR_001919770.1	44	77	1.04	2.3	1.14505	0.00354894	0.0159564	yes	-	-	-	-	-	-	-	-	-
XR_001295584.2	126.39	225.95	0.65	1.47	1.1773	2.49783e-07	2.84653e-06	yes	-	-	-	-	-	-	-	-	-
TCONS_00059450	47.8	86.07	0.72	1.63	1.1788	0.00135276	0.00696654	yes	XLOC_032299	PREDICTED: high mobility group protein HMG-I/HMG-Y isoform X2 [Capra hircus]	-	-	-	-	-	-	-
TCONS_00011419	113.4	205.5	1.88	4.31	1.19696	4.83793e-07	5.32867e-06	yes	XLOC_006008	T-cell-receptor beta 1 chain [Ovis aries]	Organismal Systems;Environmental Information Processing	Immune system;Signaling molecules and interaction;Signal transduction	ko04014//Ras signaling pathway;ko04015//Rap1 signaling pathway;ko04020//Calcium signaling pathway;ko04514//Cell adhesion molecules (CAMs);ko04660//T cell receptor signaling pathway;ko04064//NF-kappa B signaling pathway;ko04612//Antigen processing and presentation;ko04672//Intestinal immune network for IgA production	K10785	-	-	-
TCONS_00024786	50	92	0.69	1.59	1.20436	0.000558253	0.00326997	yes	XLOC_013442	PREDICTED: mitogen-activated protein kinase 7-like isoform X2 [Ovis aries musimon]	Environmental Information Processing	Signaling molecules and interaction	ko04514//Cell adhesion molecules (CAMs)	K06797	GO:0005622//intracellular;GO:0042579//microbody;GO:0032991//macromolecular complex;GO:0005737//cytoplasm;GO:0044464//cell part;GO:0043234//protein complex;GO:0005623//cell;GO:0043226//organelle;GO:0043229//intracellular organelle;GO:0044424//intracellular part;GO:0043231//intracellular membrane-bounded organelle;GO:0043227//membrane-bounded organelle;GO:0044444//cytoplasmic part;GO:0016020//membr…	GO:0005488//binding;GO:0001664//G-protein coupled receptor binding;GO:0016645//oxidoreductase activity, acting on the CH-NH group of donors;GO:0016491//oxidoreductase activity;GO:0071855//neuropeptide receptor binding;GO:0043169//cation binding;GO:0031779//melanocortin receptor binding;GO:0097159//organic cyclic compound binding;GO:0005102//receptor binding;GO:0016647//oxidoreductase activity, ac…	GO:0010523//negative regulation of calcium ion transport into cytosol;GO:0008104//protein localization;GO:0070727//cellular macromolecule localization;GO:0048871//multicellular organismal homeostasis;GO:0006596//polyamine biosynthetic process;GO:0044249//cellular biosynthetic process;GO:0051179//localization;GO:2000021//regulation of ion homeostasis;GO:0008152//metabolic process;GO:0032501//multi…
TCONS_00055254	34	62	0.51	1.18	1.21022	0.00568638	0.0235433	yes	XLOC_029981	-	-	-	-	-	-	-	-
XR_001918689.1	78.71	149.73	1.94	4.65	1.26117	4.68673e-06	4.6304e-05	yes	-	-	-	-	-	-	-	-	-
TCONS_00057806	31	59	0.88	2.11	1.26167	0.00424942	0.0181825	yes	XLOC_031348	PREDICTED: LOW QUALITY PROTEIN: phosphatidylinositol 4-phosphate 5-kinase-like protein 1 isoform X1 [Ovis aries]	-	-	-	-	GO:0043226//organelle;GO:0043228//non-membrane-bounded organelle;GO:0044424//intracellular part;GO:0005623//cell;GO:0043232//intracellular non-membrane-bounded organelle;GO:0044464//cell part;GO:0043229//intracellular organelle;GO:0005622//intracellular	GO:0046906//tetrapyrrole binding;GO:0005488//binding;GO:1901363//heterocyclic compound binding;GO:0043169//cation binding;GO:0046914//transition metal ion binding;GO:0097159//organic cyclic compound binding;GO:0016740//transferase activity;GO:0046872//metal ion binding;GO:0043167//ion binding;GO:0016647//oxidoreductase activity, acting on the CH-NH group of donors, oxygen as acceptor;GO:0016645//…	GO:0009987//cellular process;GO:1901362//organic cyclic compound biosynthetic process;GO:1901576//organic substance biosynthetic process;GO:0009889//regulation of biosynthetic process;GO:0031325//positive regulation of cellular metabolic process;GO:0048522//positive regulation of cellular process;GO:0006139//nucleobase-containing compound metabolic process;GO:0044237//cellular metabolic process;G…
XR_310341.3	196.81	374.44	2.63	6.31	1.26258	4.55679e-13	9.99022e-12	yes	-	-	-	-	-	-	-	-	-
XR_001296611.2	153.7	293.05	2.89	6.95	1.26594	9.92356e-11	1.60873e-09	yes	-	-	-	-	-	-	-	-	-
XR_001917295.1	40.77	78.51	1.63	3.95	1.27698	0.00091959	0.00506434	yes	-	-	-	-	-	-	-	-	-
XR_309714.3	26	51	0.89	2.19	1.29905	0.00596511	0.0246529	yes	-	-	-	-	-	-	-	-	-
XR_001917623.1	28.09	55.54	0.43	1.08	1.32862	0.00411496	0.0177723	yes	-	-	-	-	-	-	-	-	-
XR_001296380.2	20	40	0.68	1.71	1.33039	0.0136278	0.0496379	yes	-	-	-	-	-	-	-	-	-
TCONS_00002428	75	151	1.02	2.58	1.3388	5.52822e-07	6.05999e-06	yes	XLOC_001351	PREDICTED: EF-hand calcium-binding domain-containing protein 1 isoform X5 [Ovis aries]	-	-	-	-	GO:0005623//cell;GO:0044464//cell part	GO:0043167//ion binding;GO:0043169//cation binding;GO:0005488//binding	GO:0065007//biological regulation;GO:0044237//cellular metabolic process;GO:0006807//nitrogen compound metabolic process;GO:0044238//primary metabolic process;GO:0018130//heterocycle biosynthetic process;GO:0032774//RNA biosynthetic process;GO:0044249//cellular biosynthetic process;GO:0008152//metabolic process;GO:0044260//cellular macromolecule metabolic process;GO:0010467//gene expression;GO:00…
XR_309949.3	115.77	232.14	4.16	10.53	1.33985	9.14459e-10	1.39251e-08	yes	-	-	-	-	-	-	-	-	-
XR_001917685.1	866	1755	19.05	48.72	1.35472	4.51228e-60	5.19363e-58	yes	-	-	-	-	-	-	-	-	-
XR_001296286.2	19.9	40.32	0.68	1.74	1.35548	0.0136278	0.0496379	yes	-	-	-	-	-	-	-	-	-
TCONS_00061480	26	53	0.56	1.44	1.36257	0.00324248	0.0147223	yes	XLOC_033288	-	-	-	-	-	-	-	-
XR_001918953.1	65.2	134.44	2.79	7.26	1.3797	1.27444e-06	1.35196e-05	yes	-	-	-	-	-	-	-	-	-
XR_001919974.1	20.17	41.66	1.21	3.16	1.38492	0.00723705	0.0292789	yes	-	-	-	-	-	-	-	-	-
XR_001919027.1	23.17	48.73	1.48	3.93	1.40893	0.00299353	0.0136457	yes	-	-	-	-	-	-	-	-	-
TCONS_00059581	63	133	1.07	2.85	1.41335	7.19726e-07	7.81514e-06	yes	XLOC_032352	PREDICTED: EF-hand calcium-binding domain-containing protein 1-like isoform X2 [Ovis aries]	-	-	-	-	GO:0043229//intracellular organelle;GO:0043226//organelle;GO:0005622//intracellular;GO:0043227//membrane-bounded organelle;GO:1990904//ribonucleoprotein complex;GO:0043231//intracellular membrane-bounded organelle;GO:0030529//intracellular ribonucleoprotein complex;GO:0032991//macromolecular complex;GO:0044428//nuclear part;GO:0044422//organelle part;GO:0005623//cell;GO:0044464//cell part;GO:0005…	GO:0016853//isomerase activity;GO:0003824//catalytic activity;GO:0016859//cis-trans isomerase activity	GO:0044238//primary metabolic process;GO:0044237//cellular metabolic process;GO:0071704//organic substance metabolic process;GO:0044260//cellular macromolecule metabolic process;GO:0008152//metabolic process;GO:0009987//cellular process;GO:0044267//cellular protein metabolic process;GO:0019538//protein metabolic process;GO:0043170//macromolecule metabolic process
TCONS_00044322	1036.04	2205.39	5.16	13.87	1.42652	7.4602e-85	1.32103e-82	yes	XLOC_024200	PR domain zinc finger protein 12, partial [Bos mutus]	-	-	-	-	-	-	-
XR_001296732.2	53.9	115.05	3.26	8.79	1.43099	3.40664e-06	3.45467e-05	yes	-	-	-	-	-	-	-	-	-
XR_001919650.1	23	49	0.55	1.49	1.43781	0.00299353	0.0136457	yes	-	-	-	-	-	-	-	-	-
XR_001919956.1	126.13	271.37	1.32	3.59	1.44345	7.08446e-13	1.52415e-11	yes	-	-	-	-	-	-	-	-	-
TCONS_00020699	18.29	39.16	0.33	0.9	1.44746	0.0075924	0.0303432	yes	XLOC_011214	Spectrin beta chain, brain 2 [Bos mutus]	-	-	-	-	GO:0043229//intracellular organelle;GO:0043226//organelle;GO:0043227//membrane-bounded organelle;GO:0005622//intracellular;GO:0005623//cell;GO:0044425//membrane part;GO:0044464//cell part;GO:0044424//intracellular part;GO:0043231//intracellular membrane-bounded organelle;GO:0016020//membrane;GO:0031224//intrinsic component of membrane	GO:0008092//cytoskeletal protein binding;GO:0043168//anion binding;GO:0005488//binding;GO:0043167//ion binding;GO:0008289//lipid binding;GO:0005515//protein binding	GO:0009987//cellular process;GO:0044237//cellular metabolic process;GO:0008152//metabolic process
TCONS_00010773	47	102	1.11	3.03	1.44876	8.35385e-06	7.84921e-05	yes	XLOC_005610	-	-	-	-	-	-	-	-
XR_001917095.1	26	56.97	0.67	1.85	1.46529	0.000899067	0.00498712	yes	-	-	-	-	-	-	-	-	-
TCONS_00015183	16.73	36	0.21	0.58	1.46566	0.0127768	0.0470595	yes	XLOC_008243	bitter taste receptor Bota-T2R65A [Bos taurus]	Organismal Systems	Digestive system	ko04970//Salivary secretion	K13915	GO:0031224//intrinsic component of membrane;GO:0005576//extracellular region;GO:0044421//extracellular region part;GO:0031982//vesicle;GO:0043226//organelle;GO:0043227//membrane-bounded organelle;GO:0016020//membrane;GO:0044425//membrane part;GO:0031988//membrane-bounded vesicle	GO:0001882//nucleoside binding;GO:0004872//receptor activity;GO:0003824//catalytic activity;GO:1901363//heterocyclic compound binding;GO:0008233//peptidase activity;GO:0070011//peptidase activity, acting on L-amino acid peptides;GO:0016787//hydrolase activity;GO:0004871//signal transducer activity;GO:0036094//small molecule binding;GO:0032550//purine ribonucleoside binding;GO:0004553//hydrolase a…	GO:0050922//negative regulation of chemotaxis;GO:0048519//negative regulation of biological process;GO:0050789//regulation of biological process;GO:0009607//response to biotic stimulus;GO:0007169//transmembrane receptor protein tyrosine kinase signaling pathway;GO:0009617//response to bacterium;GO:0030336//negative regulation of cell migration;GO:0032102//negative regulation of response to extern…
TCONS_00010890	44	97	1.22	3.38	1.47014	1.01704e-05	9.32755e-05	yes	XLOC_005680	PREDICTED: EF-hand calcium-binding domain-containing protein 1-like isoform X2 [Ovis aries]	Genetic Information Processing	Replication and repair	ko03420//Nucleotide excision repair	K10838	GO:0015630//microtubule cytoskeleton;GO:0044444//cytoplasmic part;GO:0005623//cell;GO:0044297//cell body;GO:0031224//intrinsic component of membrane;GO:0031988//membrane-bounded vesicle;GO:0097458//neuron part;GO:0042579//microbody;GO:0016020//membrane;GO:0016023//cytoplasmic, membrane-bounded vesicle;GO:0043227//membrane-bounded organelle;GO:0044450//microtubule organizing center part;GO:0045202…	GO:0022804//active transmembrane transporter activity;GO:0004871//signal transducer activity;GO:0022857//transmembrane transporter activity;GO:0015399//primary active transmembrane transporter activity;GO:0031369//translation initiation factor binding;GO:0015405//P-P-bond-hydrolysis-driven transmembrane transporter activity;GO:0016462//pyrophosphatase activity;GO:0060089//molecular transducer act…	GO:0044249//cellular biosynthetic process;GO:0007154//cell communication;GO:0006518//peptide metabolic process;GO:0031323//regulation of cellular metabolic process;GO:0009059//macromolecule biosynthetic process;GO:0044260//cellular macromolecule metabolic process;GO:0071704//organic substance metabolic process;GO:0051234//establishment of localization;GO:0016043//cellular component organization;G…
XR_001919920.1	15	33	0.77	2.14	1.47468	0.0133924	0.0490875	yes	-	-	-	-	-	-	-	-	-
TCONS_00058618	37	82	0.73	2.04	1.4826	4.76101e-05	0.00038055	yes	XLOC_031828	-	-	-	-	-	-	-	-
XR_001917948.1	36.45	80.59	1.27	3.55	1.48299	9.13218e-05	0.000675958	yes	-	-	-	-	-	-	-	-	-
XR_001917628.1	17.39	39.2	0.68	1.92	1.4975	0.00461742	0.0193612	yes	-	-	-	-	-	-	-	-	-
XR_001917404.1	81.45	184.75	1.82	5.2	1.51457	4.69596e-10	7.35382e-09	yes	-	-	-	-	-	-	-	-	-
TCONS_00053525	16.83	38.74	0.65	1.88	1.53222	0.00461742	0.0193612	yes	XLOC_029066	PREDICTED: EF-hand calcium-binding domain-containing protein 1 isoform X5 [Ovis aries musimon]	-	-	-	-	-	-	-
XR_001918469.1	53.25	121.98	0.65	1.88	1.53222	2.17004e-07	2.51027e-06	yes	-	-	-	-	-	-	-	-	-
XR_001917466.1	324	747	1.92	5.59	1.54174	1.02918e-36	6.40314e-35	yes	-	-	-	-	-	-	-	-	-
XR_001918127.1	26	60	4.12	12.01	1.54352	0.000326333	0.00205226	yes	-	-	-	-	-	-	-	-	-
TCONS_00067540	21	49	1.14	3.36	1.55943	0.00111498	0.00583338	yes	XLOC_036345	-	-	-	-	-	-	-	-
XR_001917819.1	13.82	32.48	1.41	4.18	1.56781	0.0114445	0.0432598	yes	-	-	-	-	-	-	-	-	-
XR_310955.3	26.19	62.03	0.67	2	1.57777	0.000162334	0.00111218	yes	-	-	-	-	-	-	-	-	-
TCONS_00013958	40	95	0.72	2.15	1.57827	2.66625e-06	2.7158e-05	yes	XLOC_007588	PREDICTED: NKG2-A/NKG2-B type II integral membrane protein-like [Pantholops hodgsonii]	Organismal Systems	Immune system	ko04650//Natural killer cell mediated cytotoxicity;ko04612//Antigen processing and presentation	K06541	-	-	-
XR_001917406.1	96.72	231.22	2.74	8.25	1.59022	1.46633e-13	3.37548e-12	yes	-	-	-	-	-	-	-	-	-
TCONS_00045469	26.18	63.28	0.66	2	1.59946	0.000113758	0.000826089	yes	XLOC_024777	-	-	-	-	-	-	-	-
XR_311008.3	82	197	3.42	10.37	1.60035	8.57839e-12	1.58893e-10	yes	-	-	-	-	-	-	-	-	-
XR_001919362.1	199.4	483.25	1.27	3.88	1.61123	6.27048e-27	2.72352e-25	yes	-	-	-	-	-	-	-	-	-
XR_001918671.1	12	29	0.43	1.32	1.61813	0.0115913	0.0435998	yes	-	-	-	-	-	-	-	-	-
XR_001917337.1	15.88	38.36	0.14	0.43	1.61891	0.00388515	0.0170291	yes	-	-	-	-	-	-	-	-	-
XR_001918528.1	92.52	225.52	2.38	7.31	1.61891	1.38229e-13	3.21417e-12	yes	-	-	-	-	-	-	-	-	-
TCONS_00038763	16	39	0.54	1.66	1.62015	0.00270283	0.0124438	yes	XLOC_021069	PREDICTED: microtubule-associated protein 9 isoform X3 [Ovis aries musimon]	-	-	-	-	-	GO:0005488//binding	-
XR_001917452.1	29	72	1.18	3.71	1.65263	2.3427e-05	0.00020274	yes	-	-	-	-	-	-	-	-	-
XR_310033.3	13.34	33.12	0.52	1.64	1.65711	0.00457933	0.0192717	yes	-	-	-	-	-	-	-	-	-
TCONS_00044580	11.55	29.28	0.37	1.17	1.66091	0.0115913	0.0435998	yes	XLOC_024319	PREDICTED: uncharacterized protein LOC102316054 isoform X1 [Pantholops hodgsonii]	-	-	-	-	-	-	-
TCONS_00054375	19	48	3.75	11.95	1.67205	0.000532691	0.0031362	yes	XLOC_029501	-	-	-	-	-	-	-	-
TCONS_00006934	10.06	26	0.26	0.84	1.69188	0.0114032	0.0431747	yes	XLOC_003635	TPA: transmembrane 9 superfamily member 2 [Bos taurus]	-	-	-	-	GO:0044424//intracellular part;GO:0044425//membrane part;GO:0005622//intracellular;GO:0043226//organelle;GO:0044446//intracellular organelle part;GO:0044430//cytoskeletal part;GO:0031224//intrinsic component of membrane;GO:0005623//cell;GO:0005815//microtubule organizing center;GO:0043228//non-membrane-bounded organelle;GO:0043232//intracellular non-membrane-bounded organelle;GO:0043229//intracel…	GO:0036094//small molecule binding;GO:0097159//organic cyclic compound binding;GO:0005488//binding	GO:0044699//single-organism process;GO:0071840//cellular component organization or biogenesis;GO:0016043//cellular component organization;GO:0009987//cellular process;GO:0006996//organelle organization;GO:0044763//single-organism cellular process;GO:1902589//single-organism organelle organization
TCONS_00053656	12	31	0.29	0.94	1.69661	0.00545034	0.0226475	yes	XLOC_029135	PREDICTED: LOW QUALITY PROTEIN: protein FAM154B [Balaenoptera acutorostrata scammoni]	-	-	-	-	-	-	-
XR_001917773.1	9.9	25.59	0.77	2.5	1.699	0.0114032	0.0431747	yes	-	-	-	-	-	-	-	-	-
XR_001918921.1	107	278	9.61	31.5	1.71274	3.56229e-18	1.05133e-16	yes	-	-	-	-	-	-	-	-	-
XR_001917621.1	138.57	362.33	1.78	5.87	1.72148	2.90482e-23	1.15291e-21	yes	-	-	-	-	-	-	-	-	-
XR_001297029.2	11	28.66	0.22	0.73	1.73039	0.00647851	0.0263956	yes	-	-	-	-	-	-	-	-	-
TCONS_00046066	25.27	67	1.58	5.27	1.73788	1.44366e-05	0.000130326	yes	XLOC_025076	Spectrin beta chain, brain 2 [Bos mutus]	-	-	-	-	GO:0043227//membrane-bounded organelle;GO:0044425//membrane part;GO:0005623//cell;GO:0005576//extracellular region;GO:0044424//intracellular part;GO:0031224//intrinsic component of membrane;GO:0005622//intracellular;GO:0071944//cell periphery;GO:0043229//intracellular organelle;GO:0016021//integral component of membrane;GO:0043231//intracellular membrane-bounded organelle;GO:0016020//membrane;GO:…	GO:0003676//nucleic acid binding;GO:0046873//metal ion transmembrane transporter activity;GO:0022803//passive transmembrane transporter activity;GO:0008324//cation transmembrane transporter activity;GO:0097159//organic cyclic compound binding;GO:0022838//substrate-specific channel activity;GO:1901363//heterocyclic compound binding;GO:0015081//sodium ion transmembrane transporter activity;GO:00052…	GO:0055085//transmembrane transport;GO:0055114//oxidation-reduction process;GO:0044238//primary metabolic process;GO:0034220//ion transmembrane transport;GO:0044710//single-organism metabolic process;GO:0006812//cation transport;GO:0043170//macromolecule metabolic process;GO:0006091//generation of precursor metabolites and energy;GO:0051234//establishment of localization;GO:0030001//metal ion tra…
TCONS_00039532	691.68	1834.08	2.48	8.29	1.74103	2.95169e-104	7.54977e-102	yes	XLOC_021496	ischemia related factor vof-16 [Rattus norvegicus]	-	-	-	-	-	-	-
XR_001917042.1	14.81	39.97	0.35	1.18	1.75336	0.00103178	0.00541039	yes	-	-	-	-	-	-	-	-	-
TCONS_00032445	18	48	0.32	1.08	1.75489	0.000293631	0.00187076	yes	XLOC_017657	PREDICTED: extensin-like [Ovis aries musimon]	Organismal Systems;Cellular Processes	Transport and catabolism;Digestive system	ko04142//Lysosome;ko04978//Mineral absorption	K12347	GO:0044464//cell part;GO:0005623//cell;GO:0016020//membrane	GO:0005216//ion channel activity;GO:0022892//substrate-specific transporter activity;GO:0022857//transmembrane transporter activity;GO:0005215//transporter activity;GO:0022891//substrate-specific transmembrane transporter activity;GO:0015075//ion transmembrane transporter activity;GO:0015267//channel activity;GO:0022803//passive transmembrane transporter activity;GO:0022838//substrate-specific ch…	GO:0051234//establishment of localization;GO:1902578//single-organism localization;GO:0044699//single-organism process;GO:0034220//ion transmembrane transport;GO:0044763//single-organism cellular process;GO:0006810//transport;GO:0006811//ion transport;GO:0051179//localization;GO:0055085//transmembrane transport;GO:0044765//single-organism transport;GO:0009987//cellular process
XR_001296677.2	73.67	197.97	1.94	6.56	1.75764	6.62783e-14	1.57291e-12	yes	-	-	-	-	-	-	-	-	-
XR_001917125.1	583.96	1568.65	19.66	66.63	1.76091	1.48247e-92	3.1024e-90	yes	-	-	-	-	-	-	-	-	-
XR_310683.3	89	240	2.31	7.85	1.7648	9.3564e-17	2.50447e-15	yes	-	-	-	-	-	-	-	-	-
XR_001295838.2	13	35	0.26	0.89	1.77529	0.00211339	0.00992862	yes	-	-	-	-	-	-	-	-	-
TCONS_00052134	19.07	51	0.21	0.72	1.77761	0.000170333	0.00116352	yes	XLOC_028076	PREDICTED: zinc finger FYVE domain-containing protein 16 isoform X1 [Ovis aries musimon]	Cellular Processes;Organismal Systems	Digestive system;Transport and catabolism	ko04142//Lysosome;ko04978//Mineral absorption	K12347	GO:0044424//intracellular part;GO:0044464//cell part;GO:0005622//intracellular;GO:0005623//cell	GO:0016740//transferase activity;GO:0016772//transferase activity, transferring phosphorus-containing groups;GO:0043167//ion binding;GO:0005488//binding;GO:0003824//catalytic activity	GO:0044249//cellular biosynthetic process;GO:0044271//cellular nitrogen compound biosynthetic process;GO:0044237//cellular metabolic process;GO:0009058//biosynthetic process;GO:0046483//heterocycle metabolic process;GO:1901362//organic cyclic compound biosynthetic process;GO:0010467//gene expression;GO:0034641//cellular nitrogen compound metabolic process;GO:1901576//organic substance biosyntheti…
XR_001295902.2	11	30	0.77	2.65	1.78306	0.0043629	0.0184665	yes	-	-	-	-	-	-	-	-	-
TCONS_00041623	58	160	1.26	4.38	1.79751	4.07785e-12	7.8884e-11	yes	XLOC_022657	PREDICTED: mitogen-activated protein kinase 7-like isoform X2 [Ovis aries musimon]	Genetic Information Processing	Replication and repair	ko03420//Nucleotide excision repair	K10838	GO:0043226//organelle;GO:0044464//cell part;GO:0044424//intracellular part;GO:0043227//membrane-bounded organelle;GO:0044422//organelle part;GO:0005622//intracellular;GO:0043231//intracellular membrane-bounded organelle;GO:0044446//intracellular organelle part;GO:0043229//intracellular organelle;GO:0044428//nuclear part;GO:0005634//nucleus;GO:0005623//cell	GO:0043169//cation binding;GO:0003676//nucleic acid binding;GO:0003677//DNA binding;GO:1901363//heterocyclic compound binding;GO:0003824//catalytic activity;GO:0016491//oxidoreductase activity;GO:0005488//binding;GO:0097159//organic cyclic compound binding;GO:0046914//transition metal ion binding;GO:0016671//oxidoreductase activity, acting on a sulfur group of donors, disulfide as acceptor;GO:004…	GO:0043170//macromolecule metabolic process;GO:0032502//developmental process;GO:0030029//actin filament-based process;GO:0030036//actin cytoskeleton organization;GO:0007275//multicellular organism development;GO:0071840//cellular component organization or biogenesis;GO:0007015//actin filament organization;GO:0065007//biological regulation;GO:1901360//organic cyclic compound metabolic process;GO:…
XR_001918894.1	9.88	27.43	0.38	1.33	1.80735	0.00768692	0.0304216	yes	-	-	-	-	-	-	-	-	-
XR_001296733.2	38.87	107.77	1.98	6.94	1.80944	1.82985e-08	2.49249e-07	yes	-	-	-	-	-	-	-	-	-
XR_001917566.1	28	78	0.33	1.16	1.81359	1.33149e-06	1.40601e-05	yes	-	-	-	-	-	-	-	-	-
XR_001297002.2	13.1	36.16	0.31	1.09	1.81399	0.00142124	0.00727043	yes	-	-	-	-	-	-	-	-	-
XR_001918338.1	22	62	0.23	0.81	1.81629	1.5251e-05	0.00013602	yes	-	-	-	-	-	-	-	-	-
XR_001297346.2	43.83	122.14	0.4	1.42	1.82782	1.31611e-09	1.96733e-08	yes	-	-	-	-	-	-	-	-	-
XR_001919089.1	36.74	102.59	0.32	1.14	1.83289	3.5764e-08	4.7045e-07	yes	-	-	-	-	-	-	-	-	-
TCONS_00062496	57.23	162.49	1.16	4.17	1.84592	9.92372e-13	2.05806e-11	yes	XLOC_033780	PAOX protein [Bos taurus]	-	-	-	-	GO:0005737//cytoplasm;GO:0005622//intracellular;GO:0044464//cell part;GO:0005623//cell;GO:0044424//intracellular part	GO:0016491//oxidoreductase activity;GO:0005488//binding;GO:0016647//oxidoreductase activity, acting on the CH-NH group of donors, oxygen as acceptor;GO:0003824//catalytic activity;GO:0016645//oxidoreductase activity, acting on the CH-NH group of donors	GO:0009056//catabolic process;GO:0009309//amine biosynthetic process;GO:0006807//nitrogen compound metabolic process;GO:1901565//organonitrogen compound catabolic process;GO:0044271//cellular nitrogen compound biosynthetic process;GO:0042401//cellular biogenic amine biosynthetic process;GO:0044106//cellular amine metabolic process;GO:0042402//cellular biogenic amine catabolic process;GO:0034641//…
XR_309737.3	18	52	0.92	3.36	1.86876	6.01999e-05	0.00047297	yes	-	-	-	-	-	-	-	-	-
XR_001918451.1	40.32	117.06	1.01	3.69	1.86927	1.33925e-09	1.989e-08	yes	-	-	-	-	-	-	-	-	-
XR_001918954.1	17.79	51.21	0.82	3	1.87127	9.00931e-05	0.000669014	yes	-	-	-	-	-	-	-	-	-
TCONS_00027906	30	87	2.89	10.58	1.8722	1.39051e-07	1.65853e-06	yes	XLOC_015310	T-cell receptor alpha chain [Bos taurus]	-	-	-	-	-	-	-
XR_001918859.1	9	26	0.27	0.99	1.87447	0.00603094	0.0247915	yes	-	-	-	-	-	-	-	-	-
XR_001296154.2	18.77	54.54	0.6	2.21	1.88101	5.21881e-05	0.000412842	yes	-	-	-	-	-	-	-	-	-
TCONS_00057354	8.69	24.73	0.16	0.59	1.88264	0.00909852	0.0351423	yes	XLOC_031058	Sodium channel protein type 7 subunit alpha, partial [Bos mutus]	Cellular Processes;Environmental Information Processing;Organismal Systems	Endocrine system;Cell growth and death;Signal transduction	ko04151//PI3K-Akt signaling pathway;ko04919//Thyroid hormone signaling pathway;ko04210//Apoptosis;ko04115//p53 signaling pathway;ko04370//VEGF signaling pathway	K04399	GO:0030054//cell junction;GO:0044459//plasma membrane part;GO:0044425//membrane part;GO:0071944//cell periphery;GO:0005886//plasma membrane;GO:0005623//cell;GO:0044424//intracellular part;GO:0016020//membrane;GO:0044464//cell part;GO:0005622//intracellular	GO:0022803//passive transmembrane transporter activity;GO:0022838//substrate-specific channel activity;GO:0015075//ion transmembrane transporter activity;GO:0005216//ion channel activity;GO:0015267//channel activity;GO:0022891//substrate-specific transmembrane transporter activity;GO:0022857//transmembrane transporter activity;GO:0005488//binding;GO:0005215//transporter activity;GO:0022892//subst…	GO:0044767//single-organism developmental process;GO:0032956//regulation of actin cytoskeleton organization;GO:0055085//transmembrane transport;GO:0044085//cellular component biogenesis;GO:0050789//regulation of biological process;GO:0032501//multicellular organismal process;GO:0050794//regulation of cellular process;GO:0031323//regulation of cellular metabolic process;GO:0043085//positive regula…
XR_001917972.1	13	38	0.23	0.85	1.88583	0.000630739	0.00366657	yes	-	-	-	-	-	-	-	-	-
XR_001297214.2	71.08	215	1.19	4.53	1.92855	1.31324e-17	3.68669e-16	yes	-	-	-	-	-	-	-	-	-
TCONS_00011417	41.36	127.05	5.94	23.02	1.95435	4.76453e-11	7.89062e-10	yes	XLOC_006006	T-cell receptor beta chain [Ovis aries]	Environmental Information Processing;Organismal Systems	Signal transduction;Immune system;Signaling molecules and interaction	ko04014//Ras signaling pathway;ko04015//Rap1 signaling pathway;ko04020//Calcium signaling pathway;ko04514//Cell adhesion molecules (CAMs);ko04660//T cell receptor signaling pathway;ko04064//NF-kappa B signaling pathway;ko04612//Antigen processing and presentation;ko04672//Intestinal immune network for IgA production	K10785	-	-	-
XR_001917639.1	21.3	65.37	0.43	1.67	1.95744	2.25911e-06	2.31133e-05	yes	-	-	-	-	-	-	-	-	-
XR_001919139.1	26.97	83.06	0.74	2.88	1.96047	8.98228e-08	1.11769e-06	yes	-	-	-	-	-	-	-	-	-
XR_001919489.1	10	31.53	0.4	1.57	1.97269	0.00146635	0.00743511	yes	-	-	-	-	-	-	-	-	-
XR_310768.3	25	78	2.95	11.61	1.97658	1.7261e-07	2.00681e-06	yes	-	-	-	-	-	-	-	-	-
TCONS_00047322	11	34	0.51	2.01	1.97863	0.000834919	0.00471075	yes	XLOC_025726	-	-	-	-	-	-	-	-
XR_001296756.2	40	127	5.57	22.3	2.00129	1.13996e-11	2.06628e-10	yes	-	-	-	-	-	-	-	-	-
TCONS_00007166	20	64	0.85	3.42	2.00846	1.66284e-06	1.73994e-05	yes	XLOC_003762	PREDICTED: EF-hand calcium-binding domain-containing protein 1 isoform X5 [Ovis aries musimon]	Cellular Processes;Environmental Information Processing	Cell motility;Signal transduction	ko04151//PI3K-Akt signaling pathway;ko04010//MAPK signaling pathway;ko04014//Ras signaling pathway;ko04810//Regulation of actin cytoskeleton;ko04015//Rap1 signaling pathway	K04358	GO:0044446//intracellular organelle part;GO:0044428//nuclear part;GO:0044422//organelle part;GO:0005634//nucleus;GO:0043231//intracellular membrane-bounded organelle;GO:0016020//membrane;GO:0043229//intracellular organelle;GO:0005622//intracellular;GO:0005623//cell;GO:0043226//organelle;GO:0043227//membrane-bounded organelle;GO:0044464//cell part;GO:0044424//intracellular part	GO:1901363//heterocyclic compound binding;GO:0003677//DNA binding;GO:0097159//organic cyclic compound binding;GO:0005488//binding;GO:0003676//nucleic acid binding	GO:0032501//multicellular organismal process;GO:0019222//regulation of metabolic process;GO:0044238//primary metabolic process;GO:0009889//regulation of biosynthetic process;GO:0044699//single-organism process;GO:0007346//regulation of mitotic cell cycle;GO:0071704//organic substance metabolic process;GO:0044260//cellular macromolecule metabolic process;GO:0034641//cellular nitrogen compound meta…
TCONS_00049471	12	39	0.38	1.54	2.01886	0.000201637	0.00134987	yes	XLOC_026820	PREDICTED: tRNA (cytosine(38)-C(5))-methyltransferase isoform X4 [Ovis aries musimon]	-	-	-	-	GO:0031974//membrane-enclosed lumen;GO:0044428//nuclear part;GO:0005694//chromosome;GO:0043231//intracellular membrane-bounded organelle;GO:0043228//non-membrane-bounded organelle;GO:0043227//membrane-bounded organelle;GO:0005622//intracellular;GO:0044464//cell part;GO:0044454//nuclear chromosome part;GO:0044446//intracellular organelle part;GO:0031981//nuclear lumen;GO:0044422//organelle part;GO…	GO:0046872//metal ion binding;GO:0016741//transferase activity, transferring one-carbon groups;GO:0016740//transferase activity;GO:0016491//oxidoreductase activity;GO:0003824//catalytic activity;GO:0043169//cation binding;GO:0005515//protein binding;GO:0097159//organic cyclic compound binding;GO:0008173//RNA methyltransferase activity;GO:1901363//heterocyclic compound binding;GO:0046983//protein …	GO:0044260//cellular macromolecule metabolic process;GO:0043067//regulation of programmed cell death;GO:0007126//meiotic nuclear division;GO:0046483//heterocycle metabolic process;GO:0061458//reproductive system development;GO:0006304//DNA modification;GO:1903046//meiotic cell cycle process;GO:0035112//genitalia morphogenesis;GO:0034641//cellular nitrogen compound metabolic process;GO:0044238//pr…
XR_001919936.1	32.45	105.01	0.99	4.03	2.02528	6.9289e-10	1.07049e-08	yes	-	-	-	-	-	-	-	-	-
TCONS_00012539	26	85	0.41	1.67	2.02615	1.85167e-08	2.50738e-07	yes	XLOC_006696	PREDICTED: carbonyl reductase [NADPH] 1-like isoform X2 [Ovis aries musimon]	-	-	-	-	GO:0005622//intracellular;GO:0005737//cytoplasm;GO:0044464//cell part;GO:0044424//intracellular part;GO:0005623//cell	GO:0016491//oxidoreductase activity;GO:0003824//catalytic activity;GO:0016647//oxidoreductase activity, acting on the CH-NH group of donors, oxygen as acceptor;GO:0016645//oxidoreductase activity, acting on the CH-NH group of donors	GO:0006596//polyamine biosynthetic process;GO:0009056//catabolic process;GO:0044237//cellular metabolic process;GO:0006576//cellular biogenic amine metabolic process;GO:1901564//organonitrogen compound metabolic process;GO:0006595//polyamine metabolic process;GO:0009987//cellular process;GO:0034641//cellular nitrogen compound metabolic process;GO:0042401//cellular biogenic amine biosynthetic proc…
TCONS_00014004	15	49	0.64	2.63	2.03892	2.50716e-05	0.000213759	yes	XLOC_007619	reverse transcriptase-like [Bos taurus]	-	-	-	-	GO:0044464//cell part;GO:0097458//neuron part;GO:0044297//cell body;GO:0042995//cell projection;GO:0043005//neuron projection;GO:0005623//cell;GO:0045202//synapse	GO:0019899//enzyme binding;GO:0005515//protein binding;GO:0005488//binding	GO:0023052//signaling;GO:0099537//trans-synaptic signaling;GO:0007154//cell communication;GO:0044700//single organism signaling;GO:0050789//regulation of biological process;GO:0065007//biological regulation;GO:0051716//cellular response to stimulus;GO:0050794//regulation of cellular process;GO:0065008//regulation of biological quality;GO:0007165//signal transduction;GO:0044763//single-organism ce…
XR_311251.3	6.82	22.4	0.73	3.02	2.04858	0.00817489	0.0316279	yes	-	-	-	-	-	-	-	-	-
TCONS_00017932	10	33	0.42	1.74	2.05063	0.000614054	0.00357862	yes	XLOC_009766	PREDICTED: DNA repair protein complementing XP-C cells isoform X1 [Ovis aries]	Organismal Systems	Sensory system;Excretory system	ko04742//Taste transduction;ko04960//Aldosterone-regulated sodium reabsorption	K04825	GO:0031224//intrinsic component of membrane;GO:0031982//vesicle;GO:0005886//plasma membrane;GO:0005623//cell;GO:0005737//cytoplasm;GO:0043227//membrane-bounded organelle;GO:0016021//integral component of membrane;GO:0043229//intracellular organelle;GO:0044464//cell part;GO:0044444//cytoplasmic part;GO:0005576//extracellular region;GO:0044421//extracellular region part;GO:0071944//cell periphery;G…	GO:0022890//inorganic cation transmembrane transporter activity;GO:0015077//monovalent inorganic cation transmembrane transporter activity;GO:0046873//metal ion transmembrane transporter activity;GO:0022892//substrate-specific transporter activity;GO:0008324//cation transmembrane transporter activity;GO:0022857//transmembrane transporter activity;GO:0005216//ion channel activity;GO:0016787//hydro…	GO:0044106//cellular amine metabolic process;GO:0034641//cellular nitrogen compound metabolic process;GO:2001141//regulation of RNA biosynthetic process;GO:0010468//regulation of gene expression;GO:0031328//positive regulation of cellular biosynthetic process;GO:0044238//primary metabolic process;GO:0051171//regulation of nitrogen compound metabolic process;GO:0060759//regulation of response to c…
TCONS_00024507	6	20	0.2	0.83	2.05311	0.00939996	0.0361247	yes	XLOC_013315	PREDICTED: transcription elongation factor 1 homolog isoform X3 [Ovis aries musimon]	-	-	-	-	-	-	GO:0043170//macromolecule metabolic process;GO:0008152//metabolic process;GO:0071704//organic substance metabolic process;GO:0010467//gene expression
XR_001296542.2	9	29	0.2	0.83	2.05311	0.00167444	0.00830725	yes	-	-	-	-	-	-	-	-	-
TCONS_00053769	13.23	44.37	0.23	0.97	2.07635	4.82359e-05	0.000384218	yes	XLOC_029203	reverse transcriptase-like [Bos taurus]	-	-	-	-	GO:0097458//neuron part;GO:0045202//synapse;GO:0043005//neuron projection;GO:0044464//cell part;GO:0042995//cell projection;GO:0044297//cell body;GO:0005623//cell	GO:0034061//DNA polymerase activity;GO:0005515//protein binding;GO:0005488//binding;GO:0016740//transferase activity;GO:0016772//transferase activity, transferring phosphorus-containing groups;GO:0003824//catalytic activity;GO:0016779//nucleotidyltransferase activity;GO:0019899//enzyme binding	GO:0008152//metabolic process;GO:0006139//nucleobase-containing compound metabolic process;GO:0099565//chemical synaptic transmission, postsynaptic;GO:0006725//cellular aromatic compound metabolic process;GO:1901360//organic cyclic compound metabolic process;GO:0009058//biosynthetic process;GO:0060080//inhibitory postsynaptic potential;GO:0023052//signaling;GO:0009987//cellular process;GO:0007154…
XR_001295602.2	8	27	0.79	3.35	2.08424	0.00189492	0.00923405	yes	-	-	-	-	-	-	-	-	-
XR_001918890.1	21.95	73.35	0.45	1.91	2.08558	1.56036e-07	1.84203e-06	yes	-	-	-	-	-	-	-	-	-
TCONS_00030461	149	510	24.36	105.19	2.11041	3.22262e-45	2.77482e-43	yes	XLOC_016561	kappa light chain [Ovis aries]	-	-	-	-	-	-	-
XR_001919552.1	16	54.59	0.51	2.21	2.11548	6.06688e-06	5.91778e-05	yes	-	-	-	-	-	-	-	-	-
XR_001919588.1	38.7	132.88	3.81	16.52	2.11635	4.10382e-13	9.08366e-12	yes	-	-	-	-	-	-	-	-	-
XR_001917552.1	65.97	227.96	2.88	12.57	2.12584	1.42479e-21	5.29011e-20	yes	-	-	-	-	-	-	-	-	-
TCONS_00030460	121	422	18.74	82.47	2.13775	1.52753e-38	9.76768e-37	yes	XLOC_016560	immunoglobulin kappa-2.2 light chain variable region [Ovis aries]	-	-	-	-	GO:0016020//membrane	-	GO:0050896//response to stimulus;GO:0002253//activation of immune response;GO:0007166//cell surface receptor signaling pathway;GO:0002768//immune response-regulating cell surface receptor signaling pathway;GO:0007154//cell communication;GO:0051179//localization;GO:0002252//immune effector process;GO:0016192//vesicle-mediated transport;GO:0044700//single organism signaling;GO:0050794//regulation o…
TCONS_00024250	8.4	29.51	0.33	1.48	2.16506	0.000761073	0.0043259	yes	XLOC_013182	-	-	-	-	-	-	-	-
XR_001919701.1	5	18	0.42	1.89	2.16993	0.0106654	0.0406485	yes	-	-	-	-	-	-	-	-	-
XR_001917352.1	4.24	15.63	0.15	0.68	2.18057	0.0118586	0.0440299	yes	-	-	-	-	-	-	-	-	-
TCONS_00064702	8.58	30.64	0.19	0.87	2.19502	0.000687676	0.00396749	yes	XLOC_034869	PREDICTED: mucin-2-like [Bos taurus]	-	-	-	-	-	-	-
XR_001919513.1	6.73	25	1.09	5.09	2.22334	0.0021191	0.00993515	yes	-	-	-	-	-	-	-	-	-
XR_001918029.1	7	25.95	0.08	0.38	2.24793	0.0013304	0.00688219	yes	-	-	-	-	-	-	-	-	-
XR_001296659.2	34	129	0.68	3.25	2.25683	3.93396e-14	9.63402e-13	yes	-	-	-	-	-	-	-	-	-
XR_001919271.1	6.43	24.5	0.62	3	2.27462	0.00144222	0.00734509	yes	-	-	-	-	-	-	-	-	-
TCONS_00034044	6	24	0.3	1.49	2.31228	0.00144222	0.00734509	yes	XLOC_018444	-	-	-	-	-	-	-	-
TCONS_00055657	16	64.52	0.27	1.35	2.32193	6.21508e-08	7.8181e-07	yes	XLOC_030208	Sodium channel protein type 11 subunit alpha, partial [Bos mutus]	Genetic Information Processing	Replication and repair	ko03420//Nucleotide excision repair	K10838	GO:0044446//intracellular organelle part;GO:0044422//organelle part;GO:0042579//microbody;GO:0005886//plasma membrane;GO:0043231//intracellular membrane-bounded organelle;GO:1990391//DNA repair complex;GO:0043232//intracellular non-membrane-bounded organelle;GO:0031982//vesicle;GO:0032991//macromolecular complex;GO:0000109//nucleotide-excision repair complex;GO:0005622//intracellular;GO:0044428//…	GO:0022891//substrate-specific transmembrane transporter activity;GO:0015077//monovalent inorganic cation transmembrane transporter activity;GO:0016647//oxidoreductase activity, acting on the CH-NH group of donors, oxygen as acceptor;GO:0043566//structure-specific DNA binding;GO:0015267//channel activity;GO:0022857//transmembrane transporter activity;GO:0003676//nucleic acid binding;GO:0022838//s…	GO:0051716//cellular response to stimulus;GO:0006139//nucleobase-containing compound metabolic process;GO:0044238//primary metabolic process;GO:0009058//biosynthetic process;GO:0071704//organic substance metabolic process;GO:0031328//positive regulation of cellular biosynthetic process;GO:0034220//ion transmembrane transport;GO:0044710//single-organism metabolic process;GO:0055085//transmembrane …
XR_001918169.1	22	87.16	0.74	3.7	2.32193	2.76337e-10	4.38708e-09	yes	-	-	-	-	-	-	-	-	-
TCONS_00044211	20	80	3.75	18.91	2.33419	1.21976e-09	1.83521e-08	yes	XLOC_024139	immunoglobulin lambda-6c light chain variable region [Ovis aries]	-	-	-	-	-	-	-
TCONS_00067848	39	155	0.45	2.27	2.3347	2.00753e-17	5.43686e-16	yes	XLOC_036536	Sodium channel protein type 7 subunit alpha, partial [Bos mutus]	-	-	-	-	GO:0016021//integral component of membrane;GO:0044425//membrane part;GO:0031224//intrinsic component of membrane;GO:0016020//membrane	GO:0015075//ion transmembrane transporter activity;GO:0022838//substrate-specific channel activity;GO:0015081//sodium ion transmembrane transporter activity;GO:0022891//substrate-specific transmembrane transporter activity;GO:0005261//cation channel activity;GO:0005215//transporter activity;GO:0008324//cation transmembrane transporter activity;GO:0022803//passive transmembrane transporter activit…	GO:0015672//monovalent inorganic cation transport;GO:1902578//single-organism localization;GO:0051234//establishment of localization;GO:0030001//metal ion transport;GO:0051179//localization;GO:0006814//sodium ion transport;GO:0044699//single-organism process;GO:0006811//ion transport;GO:0009987//cellular process;GO:0055085//transmembrane transport;GO:0044765//single-organism transport;GO:0044763/…
XR_001919420.1	10	40	0.28	1.42	2.34239	2.43951e-05	0.000210328	yes	-	-	-	-	-	-	-	-	-
XR_001919740.1	16	65	0.42	2.13	2.34239	3.86382e-08	5.02514e-07	yes	-	-	-	-	-	-	-	-	-
XR_001918347.1	7	28	0.58	2.95	2.34659	0.000513761	0.00304814	yes	-	-	-	-	-	-	-	-	-
XR_001918455.1	9.24	37.67	0.42	2.15	2.35588	2.54233e-05	0.000215957	yes	-	-	-	-	-	-	-	-	-
TCONS_00058223	6	25	0.27	1.39	2.36405	0.000885647	0.00492454	yes	XLOC_031593	-	-	-	-	-	-	-	-
TCONS_00035362	4	16	0.19	0.98	2.36678	0.0118586	0.0440299	yes	XLOC_019130	-	-	-	-	-	-	-	-
XR_001918702.1	28.45	117.56	1.04	5.42	2.38171	1.19975e-13	2.81819e-12	yes	-	-	-	-	-	-	-	-	-
XR_001295659.2	5.98	25.13	0.09	0.47	2.38466	0.000885647	0.00492454	yes	-	-	-	-	-	-	-	-	-
TCONS_00055653	8	34	0.2	1.07	2.41954	6.99188e-05	0.000532957	yes	XLOC_030206	-	-	-	-	-	-	-	-
TCONS_00051536	7	30	0.37	2.01	2.4416	0.00019356	0.00130667	yes	XLOC_027807	-	-	-	-	-	-	-	-
XR_001918686.1	5.74	24.72	0.39	2.14	2.45606	0.000885647	0.00492454	yes	-	-	-	-	-	-	-	-	-
TCONS_00044202	5	22	0.41	2.28	2.47534	0.00152433	0.00762827	yes	XLOC_024134	-	-	-	-	-	-	-	-
TCONS_00029522	6.8	30.07	0.37	2.06	2.47705	0.00019356	0.00130667	yes	XLOC_016095	-	-	-	-	-	-	-	-
XR_001918001.1	4	18	0.19	1.06	2.47999	0.00436394	0.0184665	yes	-	-	-	-	-	-	-	-	-
XR_001295493.2	6.3	27.4	0.16	0.9	2.49185	0.000327558	0.00205226	yes	-	-	-	-	-	-	-	-	-
XR_001917271.1	5	23	0.3	1.71	2.51096	0.00091941	0.00506434	yes	-	-	-	-	-	-	-	-	-
TCONS_00055215	3.76	17.57	0.08	0.46	2.52356	0.00436394	0.0184665	yes	XLOC_029958	PREDICTED: cuticle collagen 1-like isoform X2 [Rattus norvegicus]	-	-	-	-	-	-	-
TCONS_00066787	5.47	25.12	0.12	0.69	2.52356	0.000885647	0.00492454	yes	XLOC_035969	-	-	-	-	-	-	-	-
TCONS_00066173	4	18	0.17	0.99	2.54189	0.00436394	0.0184665	yes	XLOC_035673	-	-	-	-	-	-	-	-
TCONS_00069461	3	14	0.16	0.94	2.55459	0.0127622	0.0470595	yes	XLOC_037628	PREDICTED: filensin [Bison bison bison]	-	-	-	-	-	-	-
XR_001919674.1	4.37	20.34	0.41	2.42	2.56131	0.0015534	0.00774009	yes	-	-	-	-	-	-	-	-	-
TCONS_00022947	3.17	15	0.13	0.77	2.56635	0.00756354	0.0302805	yes	XLOC_012430	-	-	-	-	-	-	-	-
XR_001918909.1	3	14	0.17	1.02	2.58496	0.0127622	0.0470595	yes	-	-	-	-	-	-	-	-	-
TCONS_00015668	18	86.02	0.73	4.42	2.59808	9.21389e-12	1.68336e-10	yes	XLOC_008510	PREDICTED: apolipoprotein L3-like [Bos mutus]	-	-	-	-	-	-	-
XR_001296036.2	7	34	0.57	3.48	2.61005	2.57758e-05	0.000218147	yes	-	-	-	-	-	-	-	-	-
TCONS_00018843	6	29	0.3	1.85	2.62449	0.000118356	0.000855414	yes	XLOC_010290	-	-	-	-	-	-	-	-
XR_001917403.1	9.72	48.23	0.24	1.5	2.64386	4.6798e-07	5.25507e-06	yes	-	-	-	-	-	-	-	-	-
XR_001919673.1	27	135	1.08	6.83	2.66085	2.38316e-18	7.21847e-17	yes	-	-	-	-	-	-	-	-	-
XR_001917128.1	5	25	0.23	1.46	2.66626	0.000328077	0.00205226	yes	-	-	-	-	-	-	-	-	-
XR_001917341.1	13.8	69.23	0.34	2.16	2.66742	7.32938e-10	1.12482e-08	yes	-	-	-	-	-	-	-	-	-
XR_001917347.1	3.26	16.83	0.12	0.78	2.70044	0.00258886	0.011991	yes	-	-	-	-	-	-	-	-	-
TCONS_00033150	4	21	0.24	1.61	2.74595	0.000916869	0.00506434	yes	XLOC_017954	-	-	-	-	-	-	-	-
TCONS_00054453	6	32	0.23	1.55	2.75256	2.47469e-05	0.000211774	yes	XLOC_029538	-	-	-	-	-	-	-	-
TCONS_00055285	15.85	84.76	0.34	2.3	2.75803	1.73671e-12	3.47644e-11	yes	XLOC_030000	-	-	-	-	-	-	-	-
TCONS_00038158	117.04	625.69	0.91	6.16	2.75899	2.95186e-81	4.85371e-79	yes	XLOC_020708	PREDICTED: homeobox protein Hox-D3-like [Capra hircus]	Organismal Systems	Sensory system	ko04742//Taste transduction	K08474	GO:0031224//intrinsic component of membrane;GO:0005623//cell;GO:0016020//membrane;GO:0043229//intracellular organelle;GO:0042579//microbody;GO:0043226//organelle;GO:0044425//membrane part;GO:0044424//intracellular part;GO:0016021//integral component of membrane;GO:0044464//cell part;GO:0005576//extracellular region;GO:0044444//cytoplasmic part;GO:0005737//cytoplasm;GO:0005622//intracellular;GO:00…	GO:0015267//channel activity;GO:0015077//monovalent inorganic cation transmembrane transporter activity;GO:0022891//substrate-specific transmembrane transporter activity;GO:0016491//oxidoreductase activity;GO:0016645//oxidoreductase activity, acting on the CH-NH group of donors;GO:0015075//ion transmembrane transporter activity;GO:0015081//sodium ion transmembrane transporter activity;GO:0005272/…	GO:0009056//catabolic process;GO:0001525//angiogenesis;GO:0009308//amine metabolic process;GO:0006810//transport;GO:0009653//anatomical structure morphogenesis;GO:0040013//negative regulation of locomotion;GO:0006596//polyamine biosynthetic process;GO:0001568//blood vessel development;GO:0007154//cell communication;GO:0044271//cellular nitrogen compound biosynthetic process;GO:0031325//positive r…
XR_001297078.2	5.81	31.6	0.19	1.32	2.79647	2.47469e-05	0.000211774	yes	-	-	-	-	-	-	-	-	-
TCONS_00065882	5	28	0.2	1.39	2.79701	6.70428e-05	0.000516162	yes	XLOC_035510	-	-	-	-	-	-	-	-
XR_001917830.1	4	23	0.15	1.05	2.80735	0.000313464	0.0019824	yes	-	-	-	-	-	-	-	-	-
TCONS_00001409	3	17	0.15	1.08	2.848	0.00258886	0.011991	yes	XLOC_000820	-	-	-	-	-	-	-	-
TCONS_00003863	4.22	24.9	0.15	1.13	2.91329	0.000104826	0.000763639	yes	XLOC_002096	Serine protease inhibitor Kazal-type 5, partial [Bos mutus]	Environmental Information Processing;Cellular Processes	Signal transduction;Cell motility	ko04151//PI3K-Akt signaling pathway;ko04010//MAPK signaling pathway;ko04014//Ras signaling pathway;ko04810//Regulation of actin cytoskeleton;ko04015//Rap1 signaling pathway	K04358	GO:0005623//cell;GO:0044422//organelle part;GO:0043234//protein complex;GO:0044446//intracellular organelle part;GO:1990391//DNA repair complex;GO:0043229//intracellular organelle;GO:0044428//nuclear part;GO:0031224//intrinsic component of membrane;GO:0031982//vesicle;GO:0005886//plasma membrane;GO:0043231//intracellular membrane-bounded organelle;GO:0044464//cell part;GO:0000109//nucleotide-exci…	GO:1901363//heterocyclic compound binding;GO:0015077//monovalent inorganic cation transmembrane transporter activity;GO:0016491//oxidoreductase activity;GO:0005272//sodium channel activity;GO:0005216//ion channel activity;GO:0005515//protein binding;GO:0015075//ion transmembrane transporter activity;GO:0003676//nucleic acid binding;GO:0005261//cation channel activity;GO:0003677//DNA binding;GO:00…	GO:0002376//immune system process;GO:0000075//cell cycle checkpoint;GO:0060760//positive regulation of response to cytokine stimulus;GO:0010557//positive regulation of macromolecule biosynthetic process;GO:0048584//positive regulation of response to stimulus;GO:0019222//regulation of metabolic process;GO:0007399//nervous system development;GO:0043170//macromolecule metabolic process;GO:2000112//r…
TCONS_00034828	2.23	12.66	0.05	0.38	2.926	0.0074061	0.0297536	yes	XLOC_018863	-	-	-	-	-	-	-	-
XR_001917678.1	3	18.02	0.53	4.04	2.93029	0.00149764	0.00752751	yes	-	-	-	-	-	-	-	-	-
TCONS_00031815	2	12	0.09	0.69	2.9386	0.0129695	0.0476167	yes	XLOC_017242	PREDICTED: protein FAM47E isoform X9 [Ovis aries musimon]	-	-	-	-	-	-	-
TCONS_00067589	6.52	40.97	0.52	4.09	2.97552	6.41947e-07	7.00362e-06	yes	XLOC_036368	PREDICTED: uncharacterized protein LOC101112542 isoform X4 [Ovis aries]	-	-	-	-	-	-	-
XR_001296367.2	2	13	0.05	0.4	3	0.0074061	0.0297536	yes	-	-	-	-	-	-	-	-	-
XR_001918094.1	36.2	231.98	0.52	4.23	3.02407	1.30414e-35	7.50533e-34	yes	-	-	-	-	-	-	-	-	-
XR_001918354.1	2	13	0.3	2.48	3.04731	0.0074061	0.0297536	yes	-	-	-	-	-	-	-	-	-
TCONS_00057059	3	20	0.16	1.33	3.05528	0.000491667	0.00293176	yes	XLOC_030911	-	-	-	-	-	-	-	-
TCONS_00031743	2	13.61	0.11	0.93	3.07973	0.00419502	0.0179831	yes	XLOC_017188	PREDICTED: zinc finger protein 558-like [Physeter catodon]	-	-	-	-	-	-	GO:0051641//cellular localization;GO:0051649//establishment of localization in cell;GO:0051234//establishment of localization;GO:0006810//transport;GO:0051179//localization
XR_309940.3	4.12	30.29	0.09	0.79	3.13386	6.26678e-06	6.0614e-05	yes	-	-	-	-	-	-	-	-	-
TCONS_00054526	1.99	13.82	0.09	0.81	3.16993	0.00419502	0.0179831	yes	XLOC_029603	PREDICTED: EF-hand calcium-binding domain-containing protein 1 isoform X5 [Ovis aries musimon]	Cellular Processes;Environmental Information Processing	Cell motility;Signal transduction	ko04151//PI3K-Akt signaling pathway;ko04010//MAPK signaling pathway;ko04014//Ras signaling pathway;ko04810//Regulation of actin cytoskeleton;ko04015//Rap1 signaling pathway	K04358	GO:1990391//DNA repair complex;GO:0043227//membrane-bounded organelle;GO:0043232//intracellular non-membrane-bounded organelle;GO:0043231//intracellular membrane-bounded organelle;GO:0031988//membrane-bounded vesicle;GO:0043228//non-membrane-bounded organelle;GO:0005737//cytoplasm;GO:0044425//membrane part;GO:0044428//nuclear part;GO:0043234//protein complex;GO:0044422//organelle part;GO:0005622/…	GO:0015103//inorganic anion transmembrane transporter activity;GO:0005515//protein binding;GO:0005488//binding;GO:0046872//metal ion binding;GO:0003677//DNA binding;GO:0015267//channel activity;GO:0022892//substrate-specific transporter activity;GO:0016491//oxidoreductase activity;GO:0016645//oxidoreductase activity, acting on the CH-NH group of donors;GO:0003676//nucleic acid binding;GO:0022891/…	GO:0050794//regulation of cellular process;GO:1901576//organic substance biosynthetic process;GO:0000077//DNA damage checkpoint;GO:0060255//regulation of macromolecule metabolic process;GO:0051726//regulation of cell cycle;GO:0043170//macromolecule metabolic process;GO:0006595//polyamine metabolic process;GO:0006811//ion transport;GO:0006950//response to stress;GO:0010556//regulation of macromole…
TCONS_00063977	2	14	0.11	1.01	3.19878	0.00419502	0.0179831	yes	XLOC_034470	-	-	-	-	-	-	-	-
XR_001919143.1	2.57	19.87	0.37	3.56	3.26628	0.000491667	0.00293176	yes	-	-	-	-	-	-	-	-	-
TCONS_00013738	3.6	28	0.15	1.45	3.27302	1.95723e-05	0.000172541	yes	XLOC_007437	PREDICTED: intermediate filament tail domain-containing protein 1 isoform X2 [Balaenoptera acutorostrata scammoni]	-	-	-	-	-	-	-
XR_001919087.1	31.22	249.51	0.26	2.58	3.31079	5.95591e-43	4.42275e-41	yes	-	-	-	-	-	-	-	-	-
XR_001918577.1	3.35	26.88	0.15	1.52	3.34104	8.54838e-06	7.93483e-05	yes	-	-	-	-	-	-	-	-	-
XR_001296937.2	3.19	27	0.22	2.3	3.38606	8.54838e-06	7.93483e-05	yes	-	-	-	-	-	-	-	-	-
TCONS_00051091	2	16	0.06	0.65	3.43741	0.00131833	0.00685058	yes	XLOC_027596	-	-	-	-	-	-	-	-
TCONS_00055656	8.09	69.9	0.09	0.98	3.44478	1.91795e-13	4.37141e-12	yes	XLOC_030208	PREDICTED: NXPE family member 2-like, partial [Ovis aries]	-	-	-	-	GO:0044464//cell part;GO:0005622//intracellular;GO:0005623//cell;GO:0044424//intracellular part	GO:0008173//RNA methyltransferase activity;GO:0016741//transferase activity, transferring one-carbon groups;GO:0016740//transferase activity;GO:0003824//catalytic activity;GO:0008168//methyltransferase activity	GO:0006725//cellular aromatic compound metabolic process;GO:0006259//DNA metabolic process;GO:0034641//cellular nitrogen compound metabolic process;GO:0090304//nucleic acid metabolic process;GO:0044260//cellular macromolecule metabolic process;GO:0006304//DNA modification;GO:0071704//organic substance metabolic process;GO:0016070//RNA metabolic process;GO:0043170//macromolecule metabolic process;…
XR_001918086.1	6.83	58.72	0.34	3.71	3.44781	2.54714e-11	4.34335e-10	yes	-	-	-	-	-	-	-	-	-
TCONS_00050336	7	62	0.18	1.98	3.45943	4.41934e-12	8.4077e-11	yes	XLOC_027231	-	-	-	-	-	-	-	-
XR_001296312.2	1.89	15.75	0.08	0.88	3.45943	0.00131833	0.00685058	yes	-	-	-	-	-	-	-	-	-
TCONS_00027296	29	253	2.59	28.54	3.46196	5.14037e-45	4.22612e-43	yes	XLOC_014936	PREDICTED: normal mucosa of esophagus-specific gene 1 protein [Ovis aries]	-	-	-	-	GO:0043231//intracellular membrane-bounded organelle;GO:0043227//membrane-bounded organelle;GO:0044464//cell part;GO:0005623//cell;GO:0043229//intracellular organelle;GO:0044424//intracellular part;GO:0005622//intracellular;GO:0043226//organelle	-	-
XR_001919844.1	25.84	232.94	1.18	13.39	3.5043	4.67814e-42	3.26335e-40	yes	-	-	-	-	-	-	-	-	-
TCONS_00050016	13	126	0.18	2.18	3.59826	2.84832e-24	1.17086e-22	yes	XLOC_027071	Sodium channel protein type 7 subunit alpha, partial [Bos mutus]	-	-	-	-	GO:0044464//cell part;GO:0005623//cell	GO:0022803//passive transmembrane transporter activity;GO:0022891//substrate-specific transmembrane transporter activity;GO:0015075//ion transmembrane transporter activity;GO:0005488//binding;GO:0022838//substrate-specific channel activity;GO:0022857//transmembrane transporter activity;GO:0015267//channel activity;GO:0022892//substrate-specific transporter activity;GO:0005216//ion channel activit…	GO:0051179//localization;GO:0050789//regulation of biological process;GO:0006811//ion transport;GO:0044699//single-organism process;GO:0044763//single-organism cellular process;GO:0044765//single-organism transport;GO:0055085//transmembrane transport;GO:1902578//single-organism localization;GO:0051234//establishment of localization;GO:0006810//transport;GO:0065007//biological regulation;GO:000998…
TCONS_00025922	1	10	0.11	1.35	3.61738	0.0117402	0.0438023	yes	XLOC_014127	-	-	-	-	-	-	-	-
XR_001919683.1	1	10	0.04	0.5	3.64386	0.0117402	0.0438023	yes	-	-	-	-	-	-	-	-	-
TCONS_00063762	1	10	0.1	1.27	3.66676	0.0117402	0.0438023	yes	XLOC_034374	endonuclease/reverse transcriptase [Sus scrofa]	-	-	-	-	-	GO:0016740//transferase activity;GO:0016772//transferase activity, transferring phosphorus-containing groups;GO:0016788//hydrolase activity, acting on ester bonds;GO:0004518//nuclease activity;GO:0003824//catalytic activity;GO:0016779//nucleotidyltransferase activity;GO:0016787//hydrolase activity;GO:0034061//DNA polymerase activity	GO:0006725//cellular aromatic compound metabolic process;GO:0006259//DNA metabolic process;GO:1901576//organic substance biosynthetic process;GO:0090304//nucleic acid metabolic process;GO:0009058//biosynthetic process;GO:0071704//organic substance metabolic process;GO:0034641//cellular nitrogen compound metabolic process;GO:0043170//macromolecule metabolic process;GO:0006139//nucleobase-containin…
TCONS_00048263	1	10	0.06	0.77	3.68182	0.0117402	0.0438023	yes	XLOC_026219	reverse transcriptase-like [Bos taurus]	-	-	-	-	-	-	-
XR_309738.3	2	19	0.06	0.78	3.70044	0.000222778	0.00148648	yes	-	-	-	-	-	-	-	-	-
TCONS_00032266	1	11	0.09	1.18	3.71272	0.00636217	0.0259676	yes	XLOC_017563	-	-	-	-	-	-	-	-
XR_001296368.2	8	87	0.32	4.4	3.78136	7.86171e-18	2.26221e-16	yes	-	-	-	-	-	-	-	-	-
TCONS_00030810	1	12	0.07	0.99	3.822	0.0034275	0.0155012	yes	XLOC_016772	Retrovirus-related Pol polyprotein from type-2 retrotransposable element R2DM, partial [Bos mutus]	-	-	-	-	-	GO:0016740//transferase activity;GO:0034061//DNA polymerase activity;GO:0016779//nucleotidyltransferase activity;GO:0003824//catalytic activity;GO:0016772//transferase activity, transferring phosphorus-containing groups	GO:0006807//nitrogen compound metabolic process;GO:0034645//cellular macromolecule biosynthetic process;GO:0006725//cellular aromatic compound metabolic process;GO:0009058//biosynthetic process;GO:0008152//metabolic process;GO:0006260//DNA replication;GO:0034641//cellular nitrogen compound metabolic process;GO:0044237//cellular metabolic process;GO:0044238//primary metabolic process;GO:1901360//o…
XR_001917981.1	6.61	83.05	0.05	0.73	3.8679	1.51615e-17	4.16659e-16	yes	-	-	-	-	-	-	-	-	-
XR_001918272.1	1	11.36	0.1	1.47	3.87774	0.00636217	0.0259676	yes	-	-	-	-	-	-	-	-	-
XR_001919244.1	1	15	0.02	0.32	4	0.000521183	0.00307632	yes	-	-	-	-	-	-	-	-	-
XR_001919670.1	1	12	0.04	0.64	4	0.0034275	0.0155012	yes	-	-	-	-	-	-	-	-	-
XR_001918491.1	1	14	0.09	1.51	4.06848	0.000980413	0.00516455	yes	-	-	-	-	-	-	-	-	-
XR_001296177.2	1.67	22.16	0.14	2.38	4.08746	3.62271e-05	0.000296778	yes	-	-	-	-	-	-	-	-	-
XR_311156.3	2	27	0.07	1.23	4.13516	1.64888e-06	1.73321e-05	yes	-	-	-	-	-	-	-	-	-
XR_001919843.1	7.88	111.52	0.36	6.45	4.16323	3.29857e-24	1.33216e-22	yes	-	-	-	-	-	-	-	-	-
TCONS_00070245	1	16	0.05	1.04	4.37851	0.000276113	0.00177051	yes	XLOC_038174	TPA: rCG38917-like [Bos taurus]	-	-	-	-	-	-	-
TCONS_00015519	1	17	0.06	1.33	4.47032	0.000145836	0.00100513	yes	XLOC_008456	-	-	-	-	-	-	-	-
XR_001918858.1	1	18	0.12	2.73	4.50779	7.68171e-05	0.00057978	yes	-	-	-	-	-	-	-	-	-
XR_001919842.1	22.28	406.54	1.02	23.37	4.51802	4.10599e-90	7.87666e-88	yes	-	-	-	-	-	-	-	-	-
XR_001919685.1	0.7	14	0.07	1.65	4.55897	0.000980413	0.00516455	yes	-	-	-	-	-	-	-	-	-
TCONS_00011364	1	33	0.06	2.7	5.49185	4.17686e-09	5.93527e-08	yes	XLOC_005962	-	-	-	-	-	-	-	-
TCONS_00064209	3	130.3	0.34	18.59	5.77285	1.07208e-34	5.87604e-33	yes	XLOC_034585	PREDICTED: beta-defensin 1-like [Capra hircus]	-	-	-	-	GO:0043226//organelle;GO:0031982//vesicle;GO:0005576//extracellular region;GO:0031988//membrane-bounded vesicle;GO:0043227//membrane-bounded organelle;GO:0044421//extracellular region part	GO:0043167//ion binding;GO:0043169//cation binding;GO:0005488//binding	GO:0043207//response to external biotic stimulus;GO:0051707//response to other organism;GO:0098542//defense response to other organism;GO:0009607//response to biotic stimulus;GO:0006952//defense response;GO:0050896//response to stimulus;GO:0051704//multi-organism process;GO:0006950//response to stress;GO:0002251//organ or tissue specific immune response;GO:0009617//response to bacterium;GO:000238…
XR_001917338.1	0	8.96	0.001	0.1	6.64386	0.00391328	0.0170291	yes	-	-	-	-	-	-	-	-	-
XR_311313.3	0.15	17.24	0.03	3.97	7.04803	1.53628e-05	0.00013602	yes	-	-	-	-	-	-	-	-	-
XR_001919857.1	0	9.17	0.001	0.18	7.49185	0.00391328	0.0170291	yes	-	-	-	-	-	-	-	-	-
XR_001919773.1	0	12	0.001	0.2	7.64386	0.000489894	0.00293176	yes	-	-	-	-	-	-	-	-	-
XR_001297057.2	0	10.68	0.001	0.21	7.71425	0.00097925	0.00516455	yes	-	-	-	-	-	-	-	-	-
TCONS_00044577	0	15.4	0.001	0.24	7.90689	6.13562e-05	0.000473966	yes	XLOC_024319	PREDICTED: peroxisomal N(1)-acetyl-spermine/spermidine oxidase isoform X2 [Bos taurus]	-	-	-	-	GO:0043229//intracellular organelle;GO:0005622//intracellular;GO:0005623//cell;GO:0043227//membrane-bounded organelle;GO:0043226//organelle;GO:0044444//cytoplasmic part;GO:0044424//intracellular part;GO:0016020//membrane;GO:0044464//cell part;GO:0043231//intracellular membrane-bounded organelle;GO:0005737//cytoplasm	GO:0031779//melanocortin receptor binding;GO:0001664//G-protein coupled receptor binding;GO:0003824//catalytic activity;GO:0071855//neuropeptide receptor binding;GO:0016647//oxidoreductase activity, acting on the CH-NH group of donors, oxygen as acceptor;GO:0016645//oxidoreductase activity, acting on the CH-NH group of donors;GO:0005515//protein binding;GO:0043167//ion binding;GO:0043169//cation …	GO:1901566//organonitrogen compound biosynthetic process;GO:0051179//localization;GO:0051641//cellular localization;GO:0044763//single-organism cellular process;GO:0009309//amine biosynthetic process;GO:0070727//cellular macromolecule localization;GO:0019220//regulation of phosphate metabolic process;GO:0042401//cellular biogenic amine biosynthetic process;GO:0009987//cellular process;GO:0009893/…
TCONS_00054182	0	14.32	0.001	0.25	7.96578	0.000122627	0.000855414	yes	XLOC_029405	-	-	-	-	-	-	-	-
XR_001917035.1	0	12.44	0.001	0.25	7.96578	0.000489894	0.00293176	yes	-	-	-	-	-	-	-	-	-
XR_001918415.1	0	11.17	0.001	0.26	8.02237	0.00097925	0.00516455	yes	-	-	-	-	-	-	-	-	-
TCONS_00055715	0	8	0.001	0.27	8.07682	0.00782344	0.0304216	yes	XLOC_030231	-	-	-	-	-	-	-	-
XR_001918884.1	0	9.7	0.001	0.29	8.17991	0.00195752	0.00923405	yes	-	-	-	-	-	-	-	-	-
XR_001918886.1	0	8.23	0.001	0.29	8.17991	0.00782344	0.0304216	yes	-	-	-	-	-	-	-	-	-
XR_001919984.1	0	17.38	0.001	0.31	8.27612	1.53628e-05	0.00013602	yes	-	-	-	-	-	-	-	-	-
XR_001296780.2	0	10.23	0.001	0.34	8.40939	0.00195752	0.00923405	yes	-	-	-	-	-	-	-	-	-
XR_001297080.2	0	14.44	0.001	0.34	8.40939	0.000122627	0.000855414	yes	-	-	-	-	-	-	-	-	-
XR_001917421.1	0	10.14	0.001	0.35	8.45121	0.00195752	0.00923405	yes	-	-	-	-	-	-	-	-	-
TCONS_00065793	0	13	0.001	0.36	8.49185	0.000245094	0.00158485	yes	XLOC_035438	PREDICTED: uncharacterized protein LOC102408563 isoform X1 [Bubalus bubalis]	-	-	-	-	-	-	-
TCONS_00071677	0	14.87	0.001	0.4	8.64386	6.13562e-05	0.000473966	yes	XLOC_039070	-	-	-	-	-	-	-	-
XR_001917288.1	0	12.07	0.001	0.41	8.67948	0.000489894	0.00293176	yes	-	-	-	-	-	-	-	-	-
XR_001296451.2	0	8	0.001	0.42	8.71425	0.00782344	0.0304216	yes	-	-	-	-	-	-	-	-	-
TCONS_00054163	0	21.51	0.001	0.43	8.74819	9.6373e-07	1.02709e-05	yes	XLOC_029405	-	-	-	-	-	-	-	-
TCONS_00064399	0	10	0.001	0.44	8.78136	0.00195752	0.00923405	yes	XLOC_034686	Retrovirus-related Pol polyprotein LINE-1 [Bos mutus]	-	-	-	-	-	-	-
XR_001917553.1	0	7.85	0.001	0.44	8.78136	0.00782344	0.0304216	yes	-	-	-	-	-	-	-	-	-
TCONS_00059847	0	10.69	0.001	0.46	8.84549	0.00097925	0.00516455	yes	XLOC_032522	PREDICTED: collagen alpha-1(I) chain-like [Pan troglodytes]	-	-	-	-	-	-	-
XR_001917950.1	0	18	0.001	0.46	8.84549	7.68793e-06	7.28297e-05	yes	-	-	-	-	-	-	-	-	-
TCONS_00038334	0	15.58	0.001	0.47	8.87652	3.07011e-05	0.000254271	yes	XLOC_020798	-	-	-	-	-	-	-	-
XR_001296282.2	0	9.71	0.001	0.49	8.93664	0.00195752	0.00923405	yes	-	-	-	-	-	-	-	-	-
TCONS_00047056	0	24.06	0.001	0.5	8.96578	1.20864e-07	1.44911e-06	yes	XLOC_025598	PREDICTED: uncharacterized protein LOC104974837 [Bos taurus]	-	-	-	-	-	-	-
TCONS_00007312	0	14	0.001	0.51	8.99435	0.000122627	0.000855414	yes	XLOC_003851	PREDICTED: myomegalin isoform X14 [Bos taurus]	-	-	-	-	-	-	-
XR_001918385.1	0	10.81	0.001	0.51	8.99435	0.00097925	0.00516455	yes	-	-	-	-	-	-	-	-	-
XR_001295694.2	0	10.68	0.001	0.53	9.04985	0.00097925	0.00516455	yes	-	-	-	-	-	-	-	-	-
XR_001919925.1	0	10.65	0.001	0.55	9.10329	0.00097925	0.00516455	yes	-	-	-	-	-	-	-	-	-
XR_001919450.1	0	9.19	0.001	0.58	9.17991	0.00391328	0.0170291	yes	-	-	-	-	-	-	-	-	-
XR_001296401.2	0	11	0.001	0.59	9.20457	0.00097925	0.00516455	yes	-	-	-	-	-	-	-	-	-
XR_309812.3	0	9.56	0.001	0.6	9.22882	0.00195752	0.00923405	yes	-	-	-	-	-	-	-	-	-
TCONS_00000387	0	9.31	0.001	0.62	9.27612	0.00391328	0.0170291	yes	XLOC_000257	-	-	-	-	-	-	-	-
TCONS_00068624	0	9	0.001	0.66	9.36632	0.00391328	0.0170291	yes	XLOC_037061	Sodium channel protein type 7 subunit alpha, partial [Bos mutus]	-	-	-	-	-	-	GO:0051179//localization;GO:0044765//single-organism transport;GO:0051234//establishment of localization;GO:0006810//transport;GO:0006811//ion transport;GO:1902578//single-organism localization;GO:0044699//single-organism process
TCONS_00056786	0	10	0.001	0.69	9.43045	0.00195752	0.00923405	yes	XLOC_030781	-	-	-	-	-	-	-	-
XR_001917328.1	0	54.36	0.001	0.72	9.49185	1.19234e-16	3.15491e-15	yes	-	-	-	-	-	-	-	-	-
XR_001918241.1	0	31.63	0.001	0.73	9.51175	4.77335e-10	7.4245e-09	yes	-	-	-	-	-	-	-	-	-
XR_001919481.1	0	67.94	0.001	0.73	9.51175	7.59085e-21	2.73033e-19	yes	-	-	-	-	-	-	-	-	-
XR_001918440.1	0	11.9	0.001	0.84	9.71425	0.000489894	0.00293176	yes	-	-	-	-	-	-	-	-	-
XR_309813.3	0	13.49	0.001	0.85	9.73132	0.000245094	0.00158485	yes	-	-	-	-	-	-	-	-	-
XR_001296781.2	0	13.55	0.001	0.87	9.76487	0.000122627	0.000855414	yes	-	-	-	-	-	-	-	-	-
XR_311060.3	0	20.48	0.001	0.9	9.81378	1.92554e-06	1.98771e-05	yes	-	-	-	-	-	-	-	-	-
XR_001918054.1	0	14	0.001	0.94	9.87652	0.000122627	0.000855414	yes	-	-	-	-	-	-	-	-	-
XR_001918569.1	0	13.25	0.001	0.94	9.87652	0.000245094	0.00158485	yes	-	-	-	-	-	-	-	-	-
TCONS_00054159	0	50.13	0.001	0.96	9.90689	1.88827e-15	4.77671e-14	yes	XLOC_029405	-	-	-	-	-	-	-	-
XR_001295534.2	0	22.54	0.001	0.99	9.95128	4.82371e-07	5.32867e-06	yes	-	-	-	-	-	-	-	-	-
XR_001917816.1	0	16.86	0.001	1.05	10.0362	1.53628e-05	0.00013602	yes	-	-	-	-	-	-	-	-	-
XR_001297605.2	0	13.57	0.001	1.07	10.0634	0.000122627	0.000855414	yes	-	-	-	-	-	-	-	-	-
XR_001918701.1	0	22.23	0.001	1.08	10.0768	4.82371e-07	5.32867e-06	yes	-	-	-	-	-	-	-	-	-
XR_001919469.1	0	13	0.001	1.08	10.0768	0.000245094	0.00158485	yes	-	-	-	-	-	-	-	-	-
TCONS_00066793	0	14.87	0.001	1.16	10.1799	6.13562e-05	0.000473966	yes	XLOC_035972	-	-	-	-	-	-	-	-
TCONS_00024983	0	23.97	0.001	1.21	10.2408	1.20864e-07	1.44911e-06	yes	XLOC_013533	reverse transcriptase-like [Bos taurus]	-	-	-	-	GO:0042995//cell projection;GO:0045202//synapse;GO:0043005//neuron projection;GO:0005623//cell;GO:0044464//cell part;GO:0044297//cell body;GO:0097458//neuron part	GO:0034061//DNA polymerase activity;GO:0003824//catalytic activity;GO:0016779//nucleotidyltransferase activity;GO:0005515//protein binding;GO:0005488//binding;GO:0016772//transferase activity, transferring phosphorus-containing groups;GO:0016740//transferase activity;GO:0019899//enzyme binding	GO:0044260//cellular macromolecule metabolic process;GO:0006260//DNA replication;GO:0065008//regulation of biological quality;GO:0051716//cellular response to stimulus;GO:0034645//cellular macromolecule biosynthetic process;GO:0050794//regulation of cellular process;GO:0023052//signaling;GO:0044763//single-organism cellular process;GO:0099565//chemical synaptic transmission, postsynaptic;GO:00464…
XR_001919114.1	0	37	0.001	1.28	10.3219	1.50437e-11	2.6639e-10	yes	-	-	-	-	-	-	-	-	-
XR_001297326.2	0	9.59	0.001	1.29	10.3332	0.00195752	0.00923405	yes	-	-	-	-	-	-	-	-	-
XR_001918685.1	0	18.03	0.001	1.29	10.3332	7.68793e-06	7.28297e-05	yes	-	-	-	-	-	-	-	-	-
XR_001295668.2	0	14	0.001	1.36	10.4094	0.000122627	0.000855414	yes	-	-	-	-	-	-	-	-	-
XR_001917947.1	0	32.87	0.001	1.42	10.4717	2.39049e-10	3.82146e-09	yes	-	-	-	-	-	-	-	-	-
XR_001296334.2	0	24.56	0.001	1.43	10.4818	6.05043e-08	7.6528e-07	yes	-	-	-	-	-	-	-	-	-
XR_001919671.1	0	7.84	0.001	1.43	10.4818	0.00782344	0.0304216	yes	-	-	-	-	-	-	-	-	-
XR_001919077.1	0	14.9	0.001	1.52	10.5699	6.13562e-05	0.000473966	yes	-	-	-	-	-	-	-	-	-
XR_001918433.1	0	24	0.001	1.56	10.6073	1.20864e-07	1.44911e-06	yes	-	-	-	-	-	-	-	-	-
TCONS_00060428	0	11	0.001	1.63	10.6707	0.00097925	0.00516455	yes	XLOC_032820	-	-	-	-	-	-	-	-
TCONS_00033536	0	85.94	0.001	1.89	10.8842	3.10085e-26	1.32188e-24	yes	XLOC_018164	-	-	-	-	-	-	-	-
XR_001296409.2	0	20.83	0.001	1.99	10.9586	9.6373e-07	1.02709e-05	yes	-	-	-	-	-	-	-	-	-
XR_001919765.1	0	234.44	0.001	2.59	11.3387	2.78713e-70	4.00999e-68	yes	-	-	-	-	-	-	-	-	-
TCONS_00037484	0	75.25	0.001	3.14	11.6165	6.07876e-23	2.37175e-21	yes	XLOC_020288	-	-	-	-	-	-	-	-
XR_001919853.1	0	121.24	0.001	3.8	11.8918	1.07921e-36	6.53774e-35	yes	-	-	-	-	-	-	-	-	-
XR_001917099.1	0	200.91	0.001	5.12	12.3219	3.33344e-60	4.03873e-58	yes	-	-	-	-	-	-	-	-	-
TCONS_00064210	0	117.7	0.001	16.23	13.9864	1.68665e-35	9.4699e-34	yes	XLOC_034585	PREDICTED: beta-defensin 1-like [Capra hircus]	-	-	-	-	GO:0043226//organelle;GO:0044421//extracellular region part;GO:0031988//membrane-bounded vesicle;GO:0005576//extracellular region;GO:0043227//membrane-bounded organelle;GO:0031982//vesicle	-	GO:0098542//defense response to other organism;GO:0043207//response to external biotic stimulus;GO:0006955//immune response;GO:0006950//response to stress;GO:0002251//organ or tissue specific immune response;GO:0051704//multi-organism process;GO:0051707//response to other organism;GO:0002385//mucosal immune response;GO:0006952//defense response;GO:0042742//defense response to bacterium;GO:0050896…

## Sheet: P-L
id	P_count	L_count	P_fpkm	L_fpkm	log2(FC)	Pvalue	FDR	significant	Symbol	Description	KEGG_A_class	KEGG_B_class	Pathway	K_ID	GO Component	GO Function	GO Process
XR_001919854.1	73.72	0	1.89	0.001	-10.8842	7.68507e-24	2.3616e-22	yes	-	-	-	-	-	-	-	-	-
TCONS_00052634	70	0	1.61	0.001	-10.6528	1.21129e-22	3.40058e-21	yes	XLOC_028438	reverse transcriptase-like [Bos taurus]	Genetic Information Processing	Replication and repair	ko03420//Nucleotide excision repair	K10838	GO:0016021//integral component of membrane;GO:0032991//macromolecular complex;GO:0031224//intrinsic component of membrane;GO:0044464//cell part;GO:0016020//membrane;GO:0005622//intracellular;GO:0044424//intracellular part;GO:0044422//organelle part;GO:0005623//cell;GO:0044425//membrane part;GO:0043234//protein complex;GO:0005634//nucleus;GO:0043227//membrane-bounded organelle;GO:0043231//intracel…	GO:0005261//cation channel activity;GO:0005215//transporter activity;GO:1901363//heterocyclic compound binding;GO:0022838//substrate-specific channel activity;GO:0015267//channel activity;GO:0022891//substrate-specific transmembrane transporter activity;GO:0003824//catalytic activity;GO:0046873//metal ion transmembrane transporter activity;GO:0003676//nucleic acid binding;GO:0015077//monovalent i…	GO:0009987//cellular process;GO:0006812//cation transport;GO:0006281//DNA repair;GO:0015672//monovalent inorganic cation transport;GO:0009059//macromolecule biosynthetic process;GO:0030001//metal ion transport;GO:0051716//cellular response to stimulus;GO:0009058//biosynthetic process;GO:0034641//cellular nitrogen compound metabolic process;GO:1903047//mitotic cell cycle process;GO:0051234//establ…
XR_001917407.1	57.14	0	1.6	0.001	-10.6439	1.89475e-18	4.30866e-17	yes	-	-	-	-	-	-	-	-	-
XR_001919911.1	96.02	0	1.42	0.001	-10.4717	5.09634e-31	1.99812e-29	yes	-	-	-	-	-	-	-	-	-
XR_310500.3	17.66	0	1.4	0.001	-10.4512	3.84742e-06	2.99625e-05	yes	-	-	-	-	-	-	-	-	-
XR_001917349.1	18.4	0	1.25	0.001	-10.2877	1.92554e-06	1.62776e-05	yes	-	-	-	-	-	-	-	-	-
XR_310593.3	17	0	1.22	0.001	-10.2527	7.68793e-06	5.65772e-05	yes	-	-	-	-	-	-	-	-	-
TCONS_00029366	10	0	1.19	0.001	-10.2167	0.00097925	0.00455922	yes	XLOC_016016	-	-	-	-	-	-	-	-
TCONS_00034567	17	0	1.09	0.001	-10.0901	7.68793e-06	5.65772e-05	yes	XLOC_018713	-	-	-	-	-	-	-	-
TCONS_00014588	9	0	1	0.001	-9.96578	0.00195752	0.0083673	yes	XLOC_007875	PREDICTED: peroxisomal N(1)-acetyl-spermine/spermidine oxidase isoform X1 [Bos taurus]	Cellular Processes;Environmental Information Processing	Cell motility;Signal transduction	ko04151//PI3K-Akt signaling pathway;ko04010//MAPK signaling pathway;ko04014//Ras signaling pathway;ko04810//Regulation of actin cytoskeleton;ko04015//Rap1 signaling pathway	K04358	GO:0044424//intracellular part;GO:0044446//intracellular organelle part;GO:0016020//membrane;GO:0031988//membrane-bounded vesicle;GO:1990391//DNA repair complex;GO:0043232//intracellular non-membrane-bounded organelle;GO:0043227//membrane-bounded organelle;GO:0032991//macromolecular complex;GO:0043228//non-membrane-bounded organelle;GO:0005623//cell;GO:0043234//protein complex;GO:0043231//intrace…	GO:0015075//ion transmembrane transporter activity;GO:0005215//transporter activity;GO:0016491//oxidoreductase activity;GO:0005102//receptor binding;GO:1901363//heterocyclic compound binding;GO:0043566//structure-specific DNA binding;GO:0070851//growth factor receptor binding;GO:0005104//fibroblast growth factor receptor binding;GO:0022838//substrate-specific channel activity;GO:0003824//catalyti…	GO:0032501//multicellular organismal process;GO:0051234//establishment of localization;GO:0006810//transport;GO:0031570//DNA integrity checkpoint;GO:0044237//cellular metabolic process;GO:0006259//DNA metabolic process;GO:0044765//single-organism transport;GO:1901565//organonitrogen compound catabolic process;GO:0022402//cell cycle process;GO:0044763//single-organism cellular process;GO:0048523//…
XR_309815.3	19.15	0	0.94	0.001	-9.87652	1.92554e-06	1.62776e-05	yes	-	-	-	-	-	-	-	-	-
TCONS_00017999	15	0	0.93	0.001	-9.86109	3.07011e-05	0.000202948	yes	XLOC_009802	-	-	-	-	-	-	-	-
XR_001917684.1	34	0	0.91	0.001	-9.82972	3.00335e-11	4.01742e-10	yes	-	-	-	-	-	-	-	-	-
TCONS_00026170	8	0	0.86	0.001	-9.74819	0.00391328	0.0153428	yes	XLOC_014271	-	-	-	-	-	-	-	-
TCONS_00040787	19	0	0.83	0.001	-9.69697	1.92554e-06	1.62776e-05	yes	XLOC_022231	-	-	-	-	-	-	-	-
XR_001918955.1	23.5	0	0.81	0.001	-9.66178	6.05043e-08	6.03451e-07	yes	-	-	-	-	-	-	-	-	-
TCONS_00027200	26	0	0.8	0.001	-9.64386	7.59254e-09	8.10584e-08	yes	XLOC_014879	-	-	-	-	-	-	-	-
XR_001917073.1	9	0	0.8	0.001	-9.64386	0.00195752	0.0083673	yes	-	-	-	-	-	-	-	-	-
TCONS_00052267	7.67	0	0.75	0.001	-9.55075	0.00782344	0.0280165	yes	XLOC_028168	-	-	-	-	-	-	-	-
TCONS_00042946	17.35	0	0.71	0.001	-9.47168	3.84742e-06	2.99625e-05	yes	XLOC_023385	-	-	-	-	-	-	-	-
TCONS_00006639	7	0	0.65	0.001	-9.3443	0.0156414	0.0492639	yes	XLOC_003465	-	-	-	-	-	-	-	-
TCONS_00052457	9	0	0.63	0.001	-9.29921	0.00195752	0.0083673	yes	XLOC_028320	-	-	-	-	-	-	-	-
XR_001297058.2	42.35	0	0.63	0.001	-9.29921	1.19181e-13	1.99141e-12	yes	-	-	-	-	-	-	-	-	-
XR_001297405.2	17.85	0	0.62	0.001	-9.27612	3.84742e-06	2.99625e-05	yes	-	-	-	-	-	-	-	-	-
XR_310474.3	6.29	0	0.61	0.001	-9.25267	0.0156414	0.0492639	yes	-	-	-	-	-	-	-	-	-
XR_001296012.2	6.71	0	0.6	0.001	-9.22882	0.0156414	0.0492639	yes	-	-	-	-	-	-	-	-	-
TCONS_00037696	7	0	0.59	0.001	-9.20457	0.0156414	0.0492639	yes	XLOC_020381	-	-	-	-	-	-	-	-
TCONS_00043278	8.12	0	0.59	0.001	-9.20457	0.00391328	0.0153428	yes	XLOC_023597	PREDICTED: collagen alpha-1(III) chain-like [Pongo abelii]	-	-	-	-	-	-	-
XR_001296477.2	6.07	0	0.58	0.001	-9.17991	0.0156414	0.0492639	yes	-	-	-	-	-	-	-	-	-
XR_001918193.1	46.74	0	0.56	0.001	-9.12928	3.76734e-15	6.85355e-14	yes	-	-	-	-	-	-	-	-	-
TCONS_00032079	7	0	0.55	0.001	-9.10329	0.0156414	0.0492639	yes	XLOC_017424	-	-	-	-	-	-	-	-
TCONS_00046836	22	0	0.55	0.001	-9.10329	1.20864e-07	1.17959e-06	yes	XLOC_025474	-	-	-	-	-	-	-	-
XR_001919641.1	19.46	0	0.53	0.001	-9.04985	9.6373e-07	8.49427e-06	yes	-	-	-	-	-	-	-	-	-
TCONS_00064269	9	0	0.51	0.001	-8.99435	0.00195752	0.0083673	yes	XLOC_034627	reverse transcriptase-like [Bos taurus]	-	-	-	-	-	-	-
TCONS_00067588	10.71	0	0.51	0.001	-8.99435	0.00097925	0.00455922	yes	XLOC_036368	PREDICTED: uncharacterized protein LOC101112542 isoform X3 [Ovis aries]	-	-	-	-	-	-	-
XR_001918470.1	7.55	0	0.47	0.001	-8.87652	0.00782344	0.0280165	yes	-	-	-	-	-	-	-	-	-
TCONS_00059338	7	0	0.44	0.001	-8.78136	0.0156414	0.0492639	yes	XLOC_032243	-	-	-	-	-	-	-	-
XR_001919636.1	9	0	0.44	0.001	-8.78136	0.00195752	0.0083673	yes	-	-	-	-	-	-	-	-	-
TCONS_00017948	39.95	0	0.42	0.001	-8.71425	2.37852e-13	3.836e-12	yes	XLOC_009780	PREDICTED: EF-hand calcium-binding domain-containing protein 1 isoform X5 [Ovis aries]	-	-	-	-	GO:0044464//cell part;GO:0005576//extracellular region;GO:0043231//intracellular membrane-bounded organelle;GO:0044422//organelle part;GO:0032991//macromolecular complex;GO:0005634//nucleus;GO:0044446//intracellular organelle part;GO:0043232//intracellular non-membrane-bounded organelle;GO:0044421//extracellular region part;GO:0005622//intracellular;GO:0043226//organelle;GO:0043234//protein compl…	GO:0043566//structure-specific DNA binding;GO:0003677//DNA binding;GO:0016667//oxidoreductase activity, acting on a sulfur group of donors;GO:0003676//nucleic acid binding;GO:0016491//oxidoreductase activity;GO:0003824//catalytic activity;GO:1901363//heterocyclic compound binding;GO:0043167//ion binding;GO:0005488//binding;GO:0016671//oxidoreductase activity, acting on a sulfur group of donors, d…	GO:0006259//DNA metabolic process;GO:0044699//single-organism process;GO:0023051//regulation of signaling;GO:0007093//mitotic cell cycle checkpoint;GO:0009411//response to UV;GO:1901360//organic cyclic compound metabolic process;GO:0051726//regulation of cell cycle;GO:0007049//cell cycle;GO:0009889//regulation of biosynthetic process;GO:0051716//cellular response to stimulus;GO:0031323//regulatio…
XR_001296907.2	7.37	0	0.42	0.001	-8.71425	0.00782344	0.0280165	yes	-	-	-	-	-	-	-	-	-
XR_001917329.1	46.76	0	0.42	0.001	-8.71425	3.76734e-15	6.85355e-14	yes	-	-	-	-	-	-	-	-	-
XR_001919218.1	7	0	0.42	0.001	-8.71425	0.0156414	0.0492639	yes	-	-	-	-	-	-	-	-	-
TCONS_00020771	7.03	0	0.41	0.001	-8.67948	0.00782344	0.0280165	yes	XLOC_011281	-	-	-	-	-	-	-	-
TCONS_00044578	37.03	0	0.41	0.001	-8.67948	1.89119e-12	2.77455e-11	yes	XLOC_024319	PREDICTED: peroxisomal N(1)-acetyl-spermine/spermidine oxidase isoform X2 [Bos taurus]	-	-	-	-	GO:0044424//intracellular part;GO:0044444//cytoplasmic part;GO:0005623//cell;GO:0043226//organelle;GO:0043227//membrane-bounded organelle;GO:0043229//intracellular organelle;GO:0005737//cytoplasm;GO:0043231//intracellular membrane-bounded organelle;GO:0044464//cell part;GO:0005622//intracellular	GO:0043167//ion binding;GO:0005488//binding;GO:0003824//catalytic activity;GO:0043169//cation binding;GO:0016645//oxidoreductase activity, acting on the CH-NH group of donors;GO:0016647//oxidoreductase activity, acting on the CH-NH group of donors, oxygen as acceptor;GO:0016491//oxidoreductase activity	GO:1901576//organic substance biosynthetic process;GO:0009987//cellular process;GO:0050789//regulation of biological process;GO:0031326//regulation of cellular biosynthetic process;GO:0048522//positive regulation of cellular process;GO:0044238//primary metabolic process;GO:0044763//single-organism cellular process;GO:0008152//metabolic process;GO:0006596//polyamine biosynthetic process;GO:0080090…
TCONS_00054945	7	0	0.41	0.001	-8.67948	0.0156414	0.0492639	yes	XLOC_029813	PREDICTED: protein inturned isoform X3 [Ovis aries musimon]	-	-	-	-	GO:1990391//DNA repair complex;GO:0043232//intracellular non-membrane-bounded organelle;GO:0043227//membrane-bounded organelle;GO:0044424//intracellular part;GO:0043231//intracellular membrane-bounded organelle;GO:0005634//nucleus;GO:0000109//nucleotide-excision repair complex;GO:0044464//cell part;GO:0032991//macromolecular complex;GO:0043226//organelle;GO:0044428//nuclear part;GO:0031982//vesic…	GO:0043566//structure-specific DNA binding;GO:0005488//binding;GO:0003677//DNA binding;GO:1901363//heterocyclic compound binding;GO:0003676//nucleic acid binding;GO:0097159//organic cyclic compound binding	GO:0006974//cellular response to DNA damage stimulus;GO:0009966//regulation of signal transduction;GO:0071704//organic substance metabolic process;GO:0044707//single-multicellular organism process;GO:0023052//signaling;GO:0007275//multicellular organism development;GO:0046483//heterocycle metabolic process;GO:0051726//regulation of cell cycle;GO:0009987//cellular process;GO:0006952//defense respo…
TCONS_00030383	6.44	0	0.4	0.001	-8.64386	0.0156414	0.0492639	yes	XLOC_016532	-	-	-	-	-	-	-	-
XR_001919067.1	7.17	0	0.4	0.001	-8.64386	0.00782344	0.0280165	yes	-	-	-	-	-	-	-	-	-
XR_001919969.1	10.86	0	0.4	0.001	-8.64386	0.000489894	0.00249221	yes	-	-	-	-	-	-	-	-	-
XR_001918417.1	7.33	0	0.39	0.001	-8.60733	0.00782344	0.0280165	yes	-	-	-	-	-	-	-	-	-
XR_001919762.1	11.48	0	0.39	0.001	-8.60733	0.000489894	0.00249221	yes	-	-	-	-	-	-	-	-	-
TCONS_00017947	8.36	0	0.37	0.001	-8.53138	0.00391328	0.0153428	yes	XLOC_009780	-	-	-	-	-	-	-	-
XR_001918885.1	11.37	0	0.35	0.001	-8.45121	0.000489894	0.00249221	yes	-	-	-	-	-	-	-	-	-
XR_001297087.2	17.54	0	0.34	0.001	-8.40939	3.84742e-06	2.99625e-05	yes	-	-	-	-	-	-	-	-	-
XR_001917168.1	7.69	0	0.32	0.001	-8.32193	0.00782344	0.0280165	yes	-	-	-	-	-	-	-	-	-
XR_001919967.1	9.46	0	0.32	0.001	-8.32193	0.00195752	0.0083673	yes	-	-	-	-	-	-	-	-	-
TCONS_00011526	16	0	0.3	0.001	-8.22882	1.53628e-05	0.000107646	yes	XLOC_006068	-	-	-	-	-	-	-	-
TCONS_00051856	20.25	0	0.29	0.001	-8.17991	4.82371e-07	4.44093e-06	yes	XLOC_027937	PREDICTED: NXPE family member 2-like, partial [Ovis aries]	-	-	-	-	-	-	-
XR_309799.3	6.28	0	0.29	0.001	-8.17991	0.0156414	0.0492639	yes	-	-	-	-	-	-	-	-	-
XR_001296281.2	6.18	0	0.28	0.001	-8.12928	0.0156414	0.0492639	yes	-	-	-	-	-	-	-	-	-
XR_001296818.2	12.68	0	0.28	0.001	-8.12928	0.000122627	0.000724293	yes	-	-	-	-	-	-	-	-	-
XR_001918383.1	7.19	0	0.26	0.001	-8.02237	0.00782344	0.0280165	yes	-	-	-	-	-	-	-	-	-
TCONS_00052132	21.61	0	0.25	0.001	-7.96578	2.4145e-07	2.30697e-06	yes	XLOC_028076	PREDICTED: zinc finger FYVE domain-containing protein 16 isoform X1 [Ovis aries musimon]	Organismal Systems;Cellular Processes	Transport and catabolism;Digestive system	ko04142//Lysosome;ko04978//Mineral absorption	K12347	GO:0005622//intracellular;GO:0005623//cell;GO:0044464//cell part;GO:0044424//intracellular part	GO:0005488//binding;GO:0043167//ion binding	GO:0009058//biosynthetic process;GO:0044260//cellular macromolecule metabolic process;GO:0044271//cellular nitrogen compound biosynthetic process;GO:0010467//gene expression;GO:0034645//cellular macromolecule biosynthetic process;GO:1901362//organic cyclic compound biosynthetic process;GO:1901576//organic substance biosynthetic process;GO:0046483//heterocycle metabolic process;GO:0071704//organic…
TCONS_00071257	10	0	0.25	0.001	-7.96578	0.00097925	0.00455922	yes	XLOC_038735	-	-	-	-	-	-	-	-
XR_001919879.1	6.79	0	0.24	0.001	-7.90689	0.0156414	0.0492639	yes	-	-	-	-	-	-	-	-	-
TCONS_00048422	10.73	0.01	0.22	0.001	-7.78136	0.00097925	0.00455922	yes	XLOC_026298	PREDICTED: uncharacterized protein LOC104969954 isoform X1 [Bos taurus]	-	-	-	-	-	-	-
XR_001917446.1	11	0	0.22	0.001	-7.78136	0.000489894	0.00249221	yes	-	-	-	-	-	-	-	-	-
XR_001919855.1	14.76	0	0.22	0.001	-7.78136	3.07011e-05	0.000202948	yes	-	-	-	-	-	-	-	-	-
XR_310915.3	7.51	0	0.22	0.001	-7.78136	0.00782344	0.0280165	yes	-	-	-	-	-	-	-	-	-
TCONS_00032299	6.51	0	0.21	0.001	-7.71425	0.0156414	0.0492639	yes	XLOC_017582	-	-	-	-	-	-	-	-
XR_001919441.1	18	0	0.21	0.001	-7.71425	3.84742e-06	2.99625e-05	yes	-	-	-	-	-	-	-	-	-
TCONS_00055209	7	0	0.19	0.001	-7.56986	0.0156414	0.0492639	yes	XLOC_029957	TPA: hypothetical protein BOS_20571 [Bos taurus]	-	-	-	-	-	-	-
TCONS_00044579	15.44	0	0.17	0.001	-7.40939	1.53628e-05	0.000107646	yes	XLOC_024319	PREDICTED: peroxisomal N(1)-acetyl-spermine/spermidine oxidase isoform X2 [Bos taurus]	-	-	-	-	GO:0005622//intracellular;GO:0044424//intracellular part;GO:0043229//intracellular organelle;GO:0043227//membrane-bounded organelle;GO:0005737//cytoplasm;GO:0044444//cytoplasmic part;GO:0044464//cell part;GO:0043226//organelle;GO:0005623//cell;GO:0043231//intracellular membrane-bounded organelle	GO:0016647//oxidoreductase activity, acting on the CH-NH group of donors, oxygen as acceptor;GO:0005488//binding;GO:0003824//catalytic activity;GO:0016645//oxidoreductase activity, acting on the CH-NH group of donors;GO:0043167//ion binding;GO:0016491//oxidoreductase activity;GO:0043169//cation binding	GO:0044260//cellular macromolecule metabolic process;GO:0071704//organic substance metabolic process;GO:0065007//biological regulation;GO:0009987//cellular process;GO:0019538//protein metabolic process;GO:0051171//regulation of nitrogen compound metabolic process;GO:0010468//regulation of gene expression;GO:0006596//polyamine biosynthetic process;GO:0006598//polyamine catabolic process;GO:1901566…
XR_310944.3	6.2	0	0.16	0.001	-7.32193	0.0156414	0.0492639	yes	-	-	-	-	-	-	-	-	-
XR_001296113.2	183	1	11.64	0.08	-7.18488	1.01617e-58	8.25273e-57	yes	-	-	-	-	-	-	-	-	-
TCONS_00056035	7.18	0	0.13	0.001	-7.02237	0.00782344	0.0280165	yes	XLOC_030409	reverse transcriptase-like [Bos taurus]	-	-	-	-	GO:0005623//cell;GO:0044464//cell part;GO:0070161//anchoring junction;GO:0031252//cell leading edge;GO:0045202//synapse;GO:0042995//cell projection;GO:0097458//neuron part;GO:0043005//neuron projection;GO:0044297//cell body;GO:0030054//cell junction	GO:0097159//organic cyclic compound binding;GO:0016772//transferase activity, transferring phosphorus-containing groups;GO:0003779//actin binding;GO:0008092//cytoskeletal protein binding;GO:0003824//catalytic activity;GO:0016779//nucleotidyltransferase activity;GO:0019899//enzyme binding;GO:0005515//protein binding;GO:0016740//transferase activity;GO:0005488//binding;GO:0050839//cell adhesion mol…	GO:0060080//inhibitory postsynaptic potential;GO:0006725//cellular aromatic compound metabolic process;GO:0006259//DNA metabolic process;GO:0006139//nucleobase-containing compound metabolic process;GO:0044238//primary metabolic process;GO:0050896//response to stimulus;GO:0044249//cellular biosynthetic process;GO:0006807//nitrogen compound metabolic process;GO:0007155//cell adhesion;GO:0060255//re…
XR_001918302.1	8.29	0	0.13	0.001	-7.02237	0.00391328	0.0153428	yes	-	-	-	-	-	-	-	-	-
XR_001297083.2	6.15	0	0.11	0.001	-6.78136	0.0156414	0.0492639	yes	-	-	-	-	-	-	-	-	-
XR_001919774.1	7	0	0.1	0.001	-6.64386	0.0156414	0.0492639	yes	-	-	-	-	-	-	-	-	-
XR_001917520.1	10	0	0.08	0.001	-6.32193	0.00097925	0.00455922	yes	-	-	-	-	-	-	-	-	-
XR_001296366.2	116.21	1.25	7.76	0.11	-6.14048	1.3737e-37	6.79085e-36	yes	-	-	-	-	-	-	-	-	-
XR_001918825.1	103.15	2.7	0.79	0.03	-4.71882	1.15625e-31	4.86908e-30	yes	-	-	-	-	-	-	-	-	-
XR_001917097.1	11.55	0.35	0.25	0.01	-4.64386	0.000489894	0.00249221	yes	-	-	-	-	-	-	-	-	-
XR_311293.3	224.13	7.75	3.27	0.15	-4.44626	4.07916e-65	4.03305e-63	yes	-	-	-	-	-	-	-	-	-
TCONS_00026515	26	1	1.08	0.05	-4.43296	1.13739e-07	1.11484e-06	yes	XLOC_014460	-	-	-	-	-	-	-	-
XR_001296365.2	249.79	9.75	46.44	2.35	-4.30464	8.94957e-72	9.69111e-70	yes	-	-	-	-	-	-	-	-	-
TCONS_00054164	87.35	3.62	1.36	0.07	-4.28011	1.44799e-25	4.70389e-24	yes	XLOC_029405	-	-	-	-	-	-	-	-
TCONS_00071041	19	1	2.68	0.18	-3.89616	2.11617e-05	0.000145383	yes	XLOC_038642	PREDICTED: rap guanine nucleotide exchange factor 5 isoform X1 [Sus scrofa]	Environmental Information Processing	Signal transduction	ko04014//Ras signaling pathway;ko04015//Rap1 signaling pathway	K08019	-	-	GO:0023051//regulation of signaling;GO:0050789//regulation of biological process;GO:0009966//regulation of signal transduction;GO:0048583//regulation of response to stimulus;GO:0051056//regulation of small GTPase mediated signal transduction;GO:0065007//biological regulation;GO:0010646//regulation of cell communication;GO:1902531//regulation of intracellular signal transduction;GO:0050794//regula…
XR_001919962.1	16	1	0.41	0.03	-3.77259	0.000145836	0.000850335	yes	-	-	-	-	-	-	-	-	-
TCONS_00001323	17	1	0.79	0.06	-3.71882	7.68171e-05	0.000469576	yes	XLOC_000788	-	-	-	-	-	-	-	-
XR_001917326.1	15	1	0.63	0.05	-3.65535	0.000276113	0.00150933	yes	-	-	-	-	-	-	-	-	-
TCONS_00064037	23	1.47	1.48	0.12	-3.62449	8.15864e-07	7.27559e-06	yes	XLOC_034511	PREDICTED: cadherin-4 isoform X2 [Ovis aries musimon]	Genetic Information Processing	Replication and repair	ko03420//Nucleotide excision repair	K10838	GO:0016020//membrane;GO:0044464//cell part;GO:0005623//cell	GO:0016491//oxidoreductase activity;GO:0016647//oxidoreductase activity, acting on the CH-NH group of donors, oxygen as acceptor;GO:0003824//catalytic activity;GO:0005488//binding;GO:0016645//oxidoreductase activity, acting on the CH-NH group of donors	GO:0009987//cellular process;GO:0008152//metabolic process;GO:0006598//polyamine catabolic process;GO:0050789//regulation of biological process;GO:1901564//organonitrogen compound metabolic process;GO:0034641//cellular nitrogen compound metabolic process;GO:0009056//catabolic process;GO:0065007//biological regulation;GO:0044106//cellular amine metabolic process;GO:1901575//organic substance catab…
TCONS_00060386	33	2	0.85	0.07	-3.60204	1.10747e-09	1.30486e-08	yes	XLOC_032797	PREDICTED: mitogen-activated protein kinase 7-like isoform X2 [Ovis aries musimon]	-	-	-	-	GO:0044464//cell part;GO:0044444//cytoplasmic part;GO:0005623//cell;GO:0005622//intracellular;GO:0043229//intracellular organelle;GO:0005737//cytoplasm;GO:0043227//membrane-bounded organelle;GO:0043231//intracellular membrane-bounded organelle;GO:0043226//organelle;GO:0044424//intracellular part	GO:0016645//oxidoreductase activity, acting on the CH-NH group of donors;GO:0016491//oxidoreductase activity;GO:0005488//binding;GO:0043167//ion binding;GO:0016671//oxidoreductase activity, acting on a sulfur group of donors, disulfide as acceptor;GO:0003824//catalytic activity;GO:0043169//cation binding;GO:0016667//oxidoreductase activity, acting on a sulfur group of donors;GO:0046872//metal ion…	GO:0009056//catabolic process;GO:1901575//organic substance catabolic process;GO:0044237//cellular metabolic process;GO:0060759//regulation of response to cytokine stimulus;GO:1901564//organonitrogen compound metabolic process;GO:0071704//organic substance metabolic process;GO:0010468//regulation of gene expression;GO:0009966//regulation of signal transduction;GO:0060255//regulation of macromolec…
XR_001296693.2	50.43	3.24	1.69	0.14	-3.59352	4.73598e-14	7.97749e-13	yes	-	-	-	-	-	-	-	-	-
TCONS_00001134	15	1	0.94	0.08	-3.55459	0.000276113	0.00150933	yes	XLOC_000676	PREDICTED: putative glycerol kinase 5 [Pantholops hodgsonii]	-	-	-	-	-	-	-
XR_001919251.1	31.51	2.32	1.71	0.16	-3.41785	1.99006e-08	2.07587e-07	yes	-	-	-	-	-	-	-	-	-
TCONS_00052750	13	1	0.53	0.05	-3.40599	0.000980413	0.00455922	yes	XLOC_028522	PREDICTED: fibroblast growth factor 18 isoform X1 [Ovis aries]	Cellular Processes;Environmental Information Processing	Cell motility;Signal transduction	ko04151//PI3K-Akt signaling pathway;ko04010//MAPK signaling pathway;ko04014//Ras signaling pathway;ko04810//Regulation of actin cytoskeleton;ko04015//Rap1 signaling pathway	K04358	-	GO:0005515//protein binding;GO:0005102//receptor binding;GO:0070851//growth factor receptor binding;GO:0005488//binding;GO:0005104//fibroblast growth factor receptor binding	GO:0023056//positive regulation of signaling;GO:0050794//regulation of cellular process;GO:0032501//multicellular organismal process;GO:0007165//signal transduction;GO:0044763//single-organism cellular process;GO:0007154//cell communication;GO:0009888//tissue development;GO:0048856//anatomical structure development;GO:0044707//single-multicellular organism process;GO:0044767//single-organism deve…
TCONS_00056038	51.42	4	0.73	0.07	-3.38247	2.41464e-13	3.86683e-12	yes	XLOC_030412	-	Organismal Systems;Environmental Information Processing;Cellular Processes	Endocrine system;Cellular commiunity;Signal transduction	ko04390//Hippo signaling pathway;ko04550//Signaling pathways regulating pluripotency of stem cells;ko04310//Wnt signaling pathway;ko04916//Melanogenesis;ko04340//Hedgehog signaling pathway	K00444	-	-	-
XR_001919764.1	217	16.56	1.85	0.18	-3.36146	9.20444e-54	6.7519e-52	yes	-	-	-	-	-	-	-	-	-
TCONS_00000800	26	2	1.22	0.12	-3.34577	1.13739e-07	1.11484e-06	yes	XLOC_000482	-	-	-	-	-	-	-	-
TCONS_00060535	25	2	1.26	0.13	-3.27684	2.19611e-07	2.10716e-06	yes	XLOC_032855	-	-	-	-	-	-	-	-
XR_001919847.1	68.45	5.49	5.51	0.57	-3.27302	2.12674e-17	4.6059e-16	yes	-	-	-	-	-	-	-	-	-
XR_001296147.2	23	2	2.22	0.25	-3.15056	8.15864e-07	7.27559e-06	yes	-	-	-	-	-	-	-	-	-
XR_001917145.1	11	1	1.65	0.19	-3.11839	0.0034275	0.0138194	yes	-	-	-	-	-	-	-	-	-
XR_001919321.1	138	12.48	4.98	0.58	-3.10202	2.37091e-33	1.07829e-31	yes	-	-	-	-	-	-	-	-	-
TCONS_00020888	11	1	0.58	0.07	-3.05063	0.0034275	0.0138194	yes	XLOC_011362	-	-	-	-	-	-	-	-
XR_001296692.2	50.86	4.79	2.84	0.35	-3.02046	1.80974e-12	2.6723e-11	yes	-	-	-	-	-	-	-	-	-
TCONS_00015880	169	16	2.5	0.31	-3.01159	1.35535e-39	7.00468e-38	yes	XLOC_008642	bitter taste receptor Bota-T2R65A [Bos taurus]	-	-	-	-	GO:0005576//extracellular region;GO:0043226//organelle;GO:0044424//intracellular part;GO:0044421//extracellular region part;GO:0044444//cytoplasmic part;GO:0031224//intrinsic component of membrane;GO:0044425//membrane part;GO:0043229//intracellular organelle;GO:0042579//microbody;GO:0005737//cytoplasm;GO:0043231//intracellular membrane-bounded organelle;GO:0016020//membrane;GO:0044297//cell body;…	GO:0005102//receptor binding;GO:0016787//hydrolase activity;GO:0036094//small molecule binding;GO:0004871//signal transducer activity;GO:0001883//purine nucleoside binding;GO:0097367//carbohydrate derivative binding;GO:0004872//receptor activity;GO:0043167//ion binding;GO:0097159//organic cyclic compound binding;GO:0043169//cation binding;GO:0038023//signaling receptor activity;GO:0016491//oxidor…	GO:0009056//catabolic process;GO:0034641//cellular nitrogen compound metabolic process;GO:0065007//biological regulation;GO:0034613//cellular protein localization;GO:0071704//organic substance metabolic process;GO:0030155//regulation of cell adhesion;GO:0030336//negative regulation of cell migration;GO:0019220//regulation of phosphate metabolic process;GO:0050789//regulation of biological process…
XR_001919710.1	21.19	2.08	2.57	0.33	-2.96123	1.96376e-05	0.000135732	yes	-	-	-	-	-	-	-	-	-
XR_001918804.1	9.56	1	0.45	0.06	-2.90689	0.0117402	0.0399063	yes	-	-	-	-	-	-	-	-	-
XR_001918889.1	12.38	1.38	0.3	0.04	-2.90689	0.00183717	0.00806511	yes	-	-	-	-	-	-	-	-	-
XR_311022.3	63.97	6.74	1.78	0.24	-2.89077	2.02886e-15	3.81291e-14	yes	-	-	-	-	-	-	-	-	-
TCONS_00050145	9	1	0.79	0.11	-2.84435	0.0117402	0.0399063	yes	XLOC_027158	reverse transcriptase-like [Bos taurus]	Genetic Information Processing	Transcription	ko03040//Spliceosome	K12852	-	GO:0034061//DNA polymerase activity;GO:0016772//transferase activity, transferring phosphorus-containing groups;GO:0016740//transferase activity;GO:0003824//catalytic activity;GO:0016779//nucleotidyltransferase activity	GO:0006139//nucleobase-containing compound metabolic process;GO:0006260//DNA replication;GO:0009987//cellular process;GO:0009059//macromolecule biosynthetic process;GO:0044238//primary metabolic process;GO:0046483//heterocycle metabolic process;GO:0090304//nucleic acid metabolic process;GO:0044249//cellular biosynthetic process;GO:0071704//organic substance metabolic process;GO:1901360//organic c…
TCONS_00041614	9	1	0.82	0.12	-2.77259	0.0117402	0.0399063	yes	XLOC_022651	-	-	-	-	-	-	-	-
TCONS_00002749	131	14.81	2.31	0.34	-2.76429	9.96244e-30	3.59597e-28	yes	XLOC_001519	endonuclease reverse transcriptase [Bos taurus]	-	-	-	-	-	-	-
TCONS_00043116	17	2	0.9	0.14	-2.6845	0.000404902	0.00214626	yes	XLOC_023496	PREDICTED: carbonyl reductase [NADPH] 1-like isoform X2 [Ovis aries musimon]	-	-	-	-	-	-	-
TCONS_00002430	41	5	6.25	0.99	-2.65836	1.57418e-09	1.78093e-08	yes	XLOC_001353	-	-	-	-	-	-	-	-
TCONS_00007202	139	17	3.47	0.55	-2.65743	3.06166e-30	1.14135e-28	yes	XLOC_003779	endonuclease/reverse transcriptase [Sus scrofa]	-	-	-	-	-	-	-
TCONS_00008043	22.99	2.82	0.8	0.13	-2.62149	5.71982e-06	4.27858e-05	yes	XLOC_004221	-	-	-	-	-	-	-	-
TCONS_00070988	16	2	1.41	0.23	-2.61599	0.000732495	0.00358986	yes	XLOC_038610	-	-	-	-	-	-	-	-
XR_001297128.2	595.95	75.06	7.41	1.21	-2.61447	1.11687e-120	2.53975e-118	yes	-	-	-	-	-	-	-	-	-
XR_001918418.1	47.26	6.01	2.53	0.42	-2.59068	1.23255e-10	1.60162e-09	yes	-	-	-	-	-	-	-	-	-
XR_001295937.2	41.43	5.3	5.36	0.89	-2.59036	1.57418e-09	1.78093e-08	yes	-	-	-	-	-	-	-	-	-
XR_001917164.1	27	4	0.12	0.02	-2.58496	2.59816e-06	2.13293e-05	yes	-	-	-	-	-	-	-	-	-
XR_001918592.1	212.87	27.57	10.66	1.79	-2.57418	3.75054e-44	2.18685e-42	yes	-	-	-	-	-	-	-	-	-
XR_310343.3	379	51	2.49	0.43	-2.53374	3.40585e-76	4.07626e-74	yes	-	-	-	-	-	-	-	-	-
XR_310184.3	44	6	2.92	0.52	-2.48938	1.3415e-09	1.54069e-08	yes	-	-	-	-	-	-	-	-	-
XR_001918629.1	13.37	1.97	0.64	0.12	-2.41504	0.00419502	0.0163347	yes	-	-	-	-	-	-	-	-	-
XR_001296690.2	48.33	7.24	1.46	0.28	-2.38247	3.32634e-10	4.13339e-09	yes	-	-	-	-	-	-	-	-	-
TCONS_00031116	13	2	1.02	0.2	-2.3505	0.00419502	0.0163347	yes	XLOC_016911	PREDICTED: uncharacterized protein LOC102190331 [Capra hircus]	-	-	-	-	-	-	-
TCONS_00024079	46	7	1.21	0.24	-2.3339	1.90731e-09	2.13656e-08	yes	XLOC_013072	PREDICTED: LOW QUALITY PROTEIN: rho-related protein racA-like [Pan paniscus]	Organismal Systems;Environmental Information Processing;Cellular Processes	Cellular commiunity;Nervous system;Cell motility;Transport and catabolism;Development;Signal transduction;Immune system;Endocrine system	ko04010//MAPK signaling pathway;ko04144//Endocytosis;ko04014//Ras signaling pathway;ko04810//Regulation of actin cytoskeleton;ko04015//Rap1 signaling pathway;ko04510//Focal adhesion;ko04062//Chemokine signaling pathway;ko04530//Tight junction;ko04360//Axon guidance;ko04722//Neurotrophin signaling pathway;ko04670//Leukocyte transendothelial migration;ko04660//T cell receptor signaling pathway;ko04…	K04393	-	-	-
XR_001295968.2	20.84	3.25	2.03	0.41	-2.30778	0.000157883	0.000915884	yes	-	-	-	-	-	-	-	-	-
XR_001296275.2	75	12	3.35	0.7	-2.25873	6.68053e-15	1.17764e-13	yes	-	-	-	-	-	-	-	-	-
XR_001296851.2	12	2	0.69	0.15	-2.20163	0.0074061	0.0274639	yes	-	-	-	-	-	-	-	-	-
XR_001918262.1	50.14	8.54	0.68	0.15	-2.18057	4.56286e-10	5.6391e-09	yes	-	-	-	-	-	-	-	-	-
TCONS_00032017	22.03	4	0.92	0.22	-2.06413	4.97586e-05	0.000315184	yes	XLOC_017377	-	-	-	-	-	-	-	-
XR_001296971.2	456	87	32.79	8.11	-2.01548	8.50365e-76	9.66865e-74	yes	-	-	-	-	-	-	-	-	-
TCONS_00023980	139.18	26.84	6.98	1.75	-1.99587	1.94412e-24	6.05608e-23	yes	XLOC_012999	-	-	-	-	-	-	-	-
TCONS_00017527	176.91	34.08	2.07	0.52	-1.99305	1.70343e-30	6.56543e-29	yes	XLOC_009563	reverse transcriptase-like [Bos taurus]	-	-	-	-	GO:0044297//cell body;GO:0042995//cell projection;GO:0005623//cell;GO:0045202//synapse;GO:0043005//neuron projection;GO:0097458//neuron part;GO:0044464//cell part	GO:0097159//organic cyclic compound binding;GO:0005515//protein binding;GO:0019899//enzyme binding;GO:0005488//binding	GO:0007154//cell communication;GO:0007155//cell adhesion;GO:0050789//regulation of biological process;GO:0006725//cellular aromatic compound metabolic process;GO:1901576//organic substance biosynthetic process;GO:0044763//single-organism cellular process;GO:0044249//cellular biosynthetic process;GO:0050794//regulation of cellular process;GO:0007267//cell-cell signaling;GO:0099537//trans-synaptic …
TCONS_00001244	31	6	4.02	1.01	-1.99284	4.33794e-06	3.35527e-05	yes	XLOC_000732	PREDICTED: vitamin K-dependent protein S isoform X1 [Ovis aries]	-	-	-	-	GO:0044451//nucleoplasm part;GO:0043228//non-membrane-bounded organelle;GO:0005737//cytoplasm;GO:1990391//DNA repair complex;GO:0000109//nucleotide-excision repair complex;GO:0031974//membrane-enclosed lumen;GO:0071944//cell periphery;GO:0044422//organelle part;GO:0016020//membrane;GO:0008023//transcription elongation factor complex;GO:0043233//organelle lumen;GO:0031982//vesicle;GO:0044464//cell…	GO:0003677//DNA binding;GO:0015077//monovalent inorganic cation transmembrane transporter activity;GO:0043167//ion binding;GO:0003723//RNA binding;GO:0008324//cation transmembrane transporter activity;GO:0004872//receptor activity;GO:0043566//structure-specific DNA binding;GO:0005261//cation channel activity;GO:0022803//passive transmembrane transporter activity;GO:0005488//binding;GO:0004888//tr…	GO:0044707//single-multicellular organism process;GO:0009058//biosynthetic process;GO:0007399//nervous system development;GO:0051252//regulation of RNA metabolic process;GO:0032501//multicellular organismal process;GO:0042269//regulation of natural killer cell mediated cytotoxicity;GO:0009889//regulation of biosynthetic process;GO:0006725//cellular aromatic compound metabolic process;GO:0016043//…
TCONS_00024237	25	5	0.79	0.2	-1.98185	3.43905e-05	0.00022344	yes	XLOC_013172	-	-	-	-	-	-	-	-
XR_310831.3	8.89	1.71	0.38	0.1	-1.926	0.0117402	0.0399063	yes	-	-	-	-	-	-	-	-	-
XR_001919711.1	53.96	11.11	3.13	0.84	-1.8977	7.22558e-10	8.78662e-09	yes	-	-	-	-	-	-	-	-	-
TCONS_00035705	14	3	0.74	0.2	-1.88753	0.0023592	0.00989821	yes	XLOC_019321	PREDICTED: DNA repair protein complementing XP-C cells isoform X1 [Ovis aries]	Genetic Information Processing	Replication and repair	ko03420//Nucleotide excision repair	K10838	GO:0016020//membrane;GO:0005622//intracellular;GO:0098805//whole membrane;GO:0005773//vacuole;GO:0044446//intracellular organelle part;GO:0043228//non-membrane-bounded organelle;GO:0005737//cytoplasm;GO:0005774//vacuolar membrane;GO:0044422//organelle part;GO:0043231//intracellular membrane-bounded organelle;GO:0044428//nuclear part;GO:0031224//intrinsic component of membrane;GO:0044424//intracel…	GO:0022857//transmembrane transporter activity;GO:0005216//ion channel activity;GO:0008509//anion transmembrane transporter activity;GO:0015108//chloride transmembrane transporter activity;GO:0005102//receptor binding;GO:0003676//nucleic acid binding;GO:1901363//heterocyclic compound binding;GO:0022838//substrate-specific channel activity;GO:0022891//substrate-specific transmembrane transporter a…	GO:0006807//nitrogen compound metabolic process;GO:0009653//anatomical structure morphogenesis;GO:0010837//regulation of keratinocyte proliferation;GO:0009416//response to light stimulus;GO:0006259//DNA metabolic process;GO:0044773//mitotic DNA damage checkpoint;GO:0080090//regulation of primary metabolic process;GO:0032989//cellular component morphogenesis;GO:0070286//axonemal dynein complex ass…
XR_310679.3	38	8	1.64	0.45	-1.8657	6.41947e-07	5.8626e-06	yes	-	-	-	-	-	-	-	-	-
XR_001918593.1	236	51	8.62	2.42	-1.83268	1.1833e-37	5.97962e-36	yes	-	-	-	-	-	-	-	-	-
XR_311067.3	223	49	23.25	6.62	-1.81233	5.67986e-35	2.69083e-33	yes	-	-	-	-	-	-	-	-	-
XR_001919793.1	4580	1013	82.09	23.53	-1.80271	0	0	yes	-	-	-	-	-	-	-	-	-
TCONS_00012155	27	6	1.31	0.38	-1.7855	3.91012e-05	0.000252603	yes	XLOC_006426	-	-	-	-	-	-	-	-
TCONS_00003062	1646.68	375.09	20.58	6.08	-1.7591	4.79796e-225	3.63685e-222	yes	XLOC_001712	PREDICTED: cytidine deaminase isoform X2 [Ovis aries]	Metabolism	Xenobiotics biodegradation and metabolism;Nucleotide metabolism	ko00240//Pyrimidine metabolism;ko00983//Drug metabolism - other enzymes	K01489	GO:0044424//intracellular part;GO:0005623//cell;GO:0005622//intracellular;GO:0044464//cell part;GO:0005737//cytoplasm;GO:0044444//cytoplasmic part	GO:0046872//metal ion binding;GO:0003824//catalytic activity;GO:0043169//cation binding;GO:0046914//transition metal ion binding;GO:0016810//hydrolase activity, acting on carbon-nitrogen (but not peptide) bonds;GO:0005515//protein binding;GO:0043167//ion binding;GO:0016814//hydrolase activity, acting on carbon-nitrogen (but not peptide) bonds, in cyclic amidines;GO:0016787//hydrolase activity;GO:…	GO:0019439//aromatic compound catabolic process;GO:0034641//cellular nitrogen compound metabolic process;GO:0050794//regulation of cellular process;GO:0071822//protein complex subunit organization;GO:1901564//organonitrogen compound metabolic process;GO:0051260//protein homooligomerization;GO:0044238//primary metabolic process;GO:1901575//organic substance catabolic process;GO:0044763//single-org…
TCONS_00024929	215	50	2.93	0.88	-1.73533	2.05931e-32	9.00554e-31	yes	XLOC_013504	PR domain zinc finger protein 12, partial [Bos mutus]	Cellular Processes;Organismal Systems	Transport and catabolism;Digestive system	ko04142//Lysosome;ko04978//Mineral absorption	K12347	GO:0044424//intracellular part;GO:0044464//cell part;GO:0005622//intracellular;GO:0005623//cell	GO:0008173//RNA methyltransferase activity;GO:0016740//transferase activity;GO:0008168//methyltransferase activity;GO:0003824//catalytic activity;GO:0016741//transferase activity, transferring one-carbon groups	GO:0006305//DNA alkylation;GO:0044237//cellular metabolic process;GO:1901360//organic cyclic compound metabolic process;GO:0043170//macromolecule metabolic process;GO:0043412//macromolecule modification;GO:0009451//RNA modification;GO:0071704//organic substance metabolic process;GO:0044238//primary metabolic process;GO:0008152//metabolic process;GO:0009987//cellular process;GO:0001510//RNA methyl…
XR_001919057.1	125.66	29.27	4.51	1.36	-1.72952	2.54737e-19	6.09761e-18	yes	-	-	-	-	-	-	-	-	-
TCONS_00032622	76.57	17.94	1.09	0.33	-1.72379	2.65351e-12	3.84336e-11	yes	XLOC_017733	reverse transcriptase-like [Bos taurus]	Metabolism	Global and Overview;Lipid metabolism	ko01212//Fatty acid metabolism;ko00061//Fatty acid biosynthesis	K00645	GO:0044297//cell body;GO:0042995//cell projection;GO:0043005//neuron projection;GO:0045202//synapse;GO:0005623//cell;GO:0044464//cell part;GO:0097458//neuron part	GO:0034061//DNA polymerase activity;GO:0016779//nucleotidyltransferase activity;GO:0005488//binding;GO:0005515//protein binding;GO:0003824//catalytic activity;GO:0016772//transferase activity, transferring phosphorus-containing groups;GO:0019899//enzyme binding;GO:0016740//transferase activity	GO:0044237//cellular metabolic process;GO:0044238//primary metabolic process;GO:0090304//nucleic acid metabolic process;GO:0006139//nucleobase-containing compound metabolic process;GO:0051716//cellular response to stimulus;GO:0042391//regulation of membrane potential;GO:0044260//cellular macromolecule metabolic process;GO:0044763//single-organism cellular process;GO:0099536//synaptic signaling;GO…
TCONS_00034564	12.03	2.86	1.5	0.46	-1.70526	0.0074061	0.0274639	yes	XLOC_018712	-	-	-	-	-	-	-	-
TCONS_00002176	297.36	72.1	2.37	0.74	-1.67929	8.66521e-43	4.80602e-41	yes	XLOC_001202	PREDICTED: carbonyl reductase [NADPH] 1-like isoform X2 [Ovis aries musimon]	-	-	-	-	GO:0044454//nuclear chromosome part;GO:0044422//organelle part;GO:0043229//intracellular organelle;GO:0043233//organelle lumen;GO:0005622//intracellular;GO:0044446//intracellular organelle part;GO:0043228//non-membrane-bounded organelle;GO:0005623//cell;GO:0043226//organelle;GO:0000228//nuclear chromosome;GO:0070013//intracellular organelle lumen;GO:0044427//chromosomal part;GO:0044428//nuclear p…	GO:0046872//metal ion binding;GO:0046914//transition metal ion binding;GO:0097159//organic cyclic compound binding;GO:0016491//oxidoreductase activity;GO:1901363//heterocyclic compound binding;GO:0046983//protein dimerization activity;GO:0003824//catalytic activity;GO:0005488//binding;GO:0043169//cation binding;GO:0005515//protein binding;GO:0043167//ion binding;GO:0046906//tetrapyrrole binding	GO:0008152//metabolic process;GO:0061458//reproductive system development;GO:0048806//genitalia development;GO:0016043//cellular component organization;GO:0007548//sex differentiation;GO:0071840//cellular component organization or biogenesis;GO:0050789//regulation of biological process;GO:0048285//organelle fission;GO:0032501//multicellular organismal process;GO:0044763//single-organism cellular …
XR_001919429.1	51.5	13.05	1.71	0.56	-1.6105	3.77718e-08	3.8517e-07	yes	-	-	-	-	-	-	-	-	-
TCONS_00052751	133	34	3.44	1.14	-1.59337	3.60185e-19	8.53187e-18	yes	XLOC_028523	ANGPT2 protein [Bos taurus]	Organismal Systems	Sensory system	ko04742//Taste transduction	K08474	GO:0016021//integral component of membrane;GO:0005887//integral component of plasma membrane;GO:0031226//intrinsic component of plasma membrane;GO:0044425//membrane part;GO:0044464//cell part;GO:0005576//extracellular region;GO:0071944//cell periphery;GO:0044459//plasma membrane part;GO:0005886//plasma membrane;GO:0016020//membrane;GO:0005623//cell;GO:0031224//intrinsic component of membrane;GO:0…	GO:0022857//transmembrane transporter activity;GO:0005515//protein binding;GO:0005488//binding;GO:0022890//inorganic cation transmembrane transporter activity;GO:0004872//receptor activity;GO:0005216//ion channel activity;GO:0005261//cation channel activity;GO:0005102//receptor binding;GO:0022892//substrate-specific transporter activity;GO:0043169//cation binding;GO:0015267//channel activity;GO:0…	GO:0048583//regulation of response to stimulus;GO:0044699//single-organism process;GO:0032102//negative regulation of response to external stimulus;GO:0050877//neurological system process;GO:0007600//sensory perception;GO:0040013//negative regulation of locomotion;GO:0030336//negative regulation of cell migration;GO:2000026//regulation of multicellular organismal development;GO:0051270//regulatio…
XR_001297070.2	15.24	3.93	0.87	0.29	-1.58496	0.00444281	0.0172112	yes	-	-	-	-	-	-	-	-	-
XR_001918103.1	45	12	1.6	0.55	-1.54057	4.6798e-07	4.34362e-06	yes	-	-	-	-	-	-	-	-	-
TCONS_00038078	77.66	20.94	1.47	0.51	-1.52725	2.51326e-11	3.42225e-10	yes	XLOC_020635	PREDICTED: taste receptor type 2 member 42-like, partial [Bos mutus]	-	-	-	-	GO:0044425//membrane part;GO:0016020//membrane;GO:0005576//extracellular region;GO:0031224//intrinsic component of membrane;GO:0044421//extracellular region part	GO:0008233//peptidase activity;GO:0005488//binding;GO:0003824//catalytic activity;GO:0022803//passive transmembrane transporter activity;GO:0005216//ion channel activity;GO:0043167//ion binding;GO:0099600//transmembrane receptor activity;GO:0022892//substrate-specific transporter activity;GO:0005215//transporter activity;GO:0004872//receptor activity;GO:0005515//protein binding;GO:0060089//molecu…	GO:0010632//regulation of epithelial cell migration;GO:0048869//cellular developmental process;GO:0007169//transmembrane receptor protein tyrosine kinase signaling pathway;GO:0007162//negative regulation of cell adhesion;GO:0007600//sensory perception;GO:0044699//single-organism process;GO:0030155//regulation of cell adhesion;GO:1901342//regulation of vasculature development;GO:0051239//regulatio…
TCONS_00065271	29.65	8	3.62	1.26	-1.52257	7.13353e-05	0.000440806	yes	XLOC_035132	PREDICTED: protein FAM25A isoform X2 [Pantholops hodgsonii]	-	-	-	-	-	-	-
XR_001919328.1	91.24	24.62	3.25	1.14	-1.51141	5.09765e-13	8.05005e-12	yes	-	-	-	-	-	-	-	-	-
TCONS_00043430	168	46	3.62	1.28	-1.49985	7.62902e-23	2.16855e-21	yes	XLOC_023675	PREDICTED: uncharacterized protein LOC105606612 [Ovis aries musimon]	-	-	-	-	-	-	-
TCONS_00018665	1500.26	411.94	14.18	5.05	-1.4895	6.30238e-178	2.86632e-175	yes	XLOC_010149	Spectrin beta chain, brain 2 [Bos mutus]	-	-	-	-	GO:0042579//microbody;GO:0005623//cell;GO:0044424//intracellular part;GO:0005737//cytoplasm;GO:0031012//extracellular matrix;GO:0044425//membrane part;GO:0043229//intracellular organelle;GO:0043227//membrane-bounded organelle;GO:0016020//membrane;GO:0031224//intrinsic component of membrane;GO:0043231//intracellular membrane-bounded organelle;GO:0043226//organelle;GO:0005622//intracellular;GO:0044…	GO:0016491//oxidoreductase activity;GO:0043168//anion binding;GO:0016645//oxidoreductase activity, acting on the CH-NH group of donors;GO:0003676//nucleic acid binding;GO:0016647//oxidoreductase activity, acting on the CH-NH group of donors, oxygen as acceptor;GO:0003824//catalytic activity;GO:0005488//binding;GO:1901363//heterocyclic compound binding;GO:0043167//ion binding;GO:0097159//organic c…	GO:0031325//positive regulation of cellular metabolic process;GO:0034641//cellular nitrogen compound metabolic process;GO:0006091//generation of precursor metabolites and energy;GO:0009309//amine biosynthetic process;GO:1901576//organic substance biosynthetic process;GO:0009058//biosynthetic process;GO:0009891//positive regulation of biosynthetic process;GO:0050794//regulation of cellular process…
XR_001295781.2	60.95	16.91	3.74	1.34	-1.48081	3.3528e-09	3.65959e-08	yes	-	-	-	-	-	-	-	-	-
TCONS_00003435	35	10	1.15	0.42	-1.45317	2.54233e-05	0.000173611	yes	XLOC_001886	reverse transcriptase-like [Bos taurus]	-	-	-	-	-	GO:0016740//transferase activity;GO:0016772//transferase activity, transferring phosphorus-containing groups;GO:0016779//nucleotidyltransferase activity;GO:0034061//DNA polymerase activity;GO:0003824//catalytic activity	GO:0044260//cellular macromolecule metabolic process;GO:0044238//primary metabolic process;GO:0043170//macromolecule metabolic process;GO:0044237//cellular metabolic process;GO:0006807//nitrogen compound metabolic process;GO:0044249//cellular biosynthetic process;GO:0008152//metabolic process;GO:0009058//biosynthetic process;GO:0034641//cellular nitrogen compound metabolic process;GO:0071704//org…
XR_001296157.2	93.1	26.35	7.17	2.63	-1.44691	5.23999e-13	8.21775e-12	yes	-	-	-	-	-	-	-	-	-
TCONS_00003443	191	54	2.04	0.75	-1.44361	4.41933e-25	1.39577e-23	yes	XLOC_001894	Small ubiquitin-related modifier 1 [Bos mutus]	Organismal Systems	Sensory system	ko04742//Taste transduction	K08474	GO:0044424//intracellular part;GO:0043231//intracellular membrane-bounded organelle;GO:0043227//membrane-bounded organelle;GO:0012505//endomembrane system;GO:0016020//membrane;GO:0005768//endosome;GO:0043226//organelle;GO:0005622//intracellular;GO:0005623//cell;GO:0043229//intracellular organelle;GO:0044444//cytoplasmic part;GO:0044464//cell part;GO:0005737//cytoplasm	GO:0022892//substrate-specific transporter activity;GO:1901981//phosphatidylinositol phosphate binding;GO:0043167//ion binding;GO:0035091//phosphatidylinositol binding;GO:0008289//lipid binding;GO:0005543//phospholipid binding;GO:0005488//binding;GO:0005215//transporter activity;GO:0043168//anion binding;GO:0043169//cation binding	GO:0006810//transport;GO:1902580//single-organism cellular localization;GO:0009987//cellular process;GO:0072594//establishment of protein localization to organelle;GO:0070727//cellular macromolecule localization;GO:0006623//protein targeting to vacuole;GO:0006605//protein targeting;GO:0046907//intracellular transport;GO:0051234//establishment of localization;GO:0033036//macromolecule localization…
XR_001296673.2	318.79	91.03	9.93	3.67	-1.43601	3.54364e-40	1.87401e-38	yes	-	-	-	-	-	-	-	-	-
TCONS_00061390	14	4	1	0.37	-1.4344	0.00756354	0.0278522	yes	XLOC_033247	-	-	-	-	-	-	-	-
TCONS_00024151	30.16	8.75	1.13	0.42	-1.42786	4.29809e-05	0.00027532	yes	XLOC_013124	-	-	-	-	-	-	-	-
TCONS_00032301	30.72	8.84	0.86	0.32	-1.42626	0.000113952	0.00068552	yes	XLOC_017582	-	-	-	-	-	-	-	-
TCONS_00015143	14	4	1.26	0.47	-1.42269	0.00756354	0.0278522	yes	XLOC_008223	-	-	-	-	-	-	-	-
XR_001296011.2	75.93	22	7.57	2.84	-1.4144	1.82964e-10	2.35062e-09	yes	-	-	-	-	-	-	-	-	-
TCONS_00037483	18.41	5.56	0.62	0.24	-1.36923	0.00409952	0.0160453	yes	XLOC_020288	-	-	-	-	-	-	-	-
XR_001295540.2	43	13	2.47	0.97	-1.34845	3.41325e-06	2.72341e-05	yes	-	-	-	-	-	-	-	-	-
TCONS_00017493	20	6	0.71	0.28	-1.34239	0.00152433	0.00682347	yes	XLOC_009545	-	-	-	-	-	-	-	-
XR_001919542.1	13	4	1.3	0.52	-1.32193	0.0127622	0.0431715	yes	-	-	-	-	-	-	-	-	-
XR_001295625.2	68	21	0.27	0.11	-1.29546	5.39823e-09	5.79037e-08	yes	-	-	-	-	-	-	-	-	-
XR_001917764.1	109.8	34.43	2.23	0.91	-1.29311	1.8587e-13	3.01907e-12	yes	-	-	-	-	-	-	-	-	-
TCONS_00038488	79	25	1.51	0.62	-1.28421	2.85784e-10	3.61041e-09	yes	XLOC_020912	PREDICTED: peroxisomal N(1)-acetyl-spermine/spermidine oxidase isoform X4 [Ovis aries musimon]	Genetic Information Processing	Replication and repair	ko03420//Nucleotide excision repair	K10838	GO:0043231//intracellular membrane-bounded organelle;GO:0043226//organelle;GO:0044444//cytoplasmic part;GO:0031988//membrane-bounded vesicle;GO:0044424//intracellular part;GO:0043229//intracellular organelle;GO:0044428//nuclear part;GO:0005737//cytoplasm;GO:0031982//vesicle;GO:0044422//organelle part;GO:0042579//microbody;GO:0005576//extracellular region;GO:0044421//extracellular region part;GO:0…	GO:0003824//catalytic activity;GO:0005488//binding;GO:1901363//heterocyclic compound binding;GO:0005515//protein binding;GO:0016491//oxidoreductase activity;GO:0035257//nuclear hormone receptor binding;GO:0043167//ion binding;GO:0016647//oxidoreductase activity, acting on the CH-NH group of donors, oxygen as acceptor;GO:0016645//oxidoreductase activity, acting on the CH-NH group of donors;GO:0035…	GO:0010556//regulation of macromolecule biosynthetic process;GO:0008544//epidermis development;GO:1901360//organic cyclic compound metabolic process;GO:0006807//nitrogen compound metabolic process;GO:0022607//cellular component assembly;GO:0031329//regulation of cellular catabolic process;GO:0000902//cell morphogenesis;GO:0009719//response to endogenous stimulus;GO:1901362//organic cyclic compoun…
XR_001295653.2	19	6	0.56	0.23	-1.28379	0.00250938	0.0104703	yes	-	-	-	-	-	-	-	-	-
TCONS_00040863	138	44	7.46	3.08	-1.27625	1.3275e-16	2.76949e-15	yes	XLOC_022268	PREDICTED: LOW QUALITY PROTEIN: matrix metalloproteinase-25 [Bubalus bubalis]	-	-	-	-	-	-	-
XR_001296687.2	28.09	8.96	0.91	0.38	-1.25987	0.000477614	0.00249221	yes	-	-	-	-	-	-	-	-	-
TCONS_00061406	268.76	86.86	9.28	3.89	-1.25435	1.86449e-30	7.06641e-29	yes	XLOC_033257	-	-	-	-	-	-	-	-
XR_310209.3	277	90	6.17	2.6	-1.24676	1.81272e-31	7.49478e-30	yes	-	-	-	-	-	-	-	-	-
TCONS_00054003	27	9	0.86	0.37	-1.21681	0.000761073	0.00372189	yes	XLOC_029334	PREDICTED: LOW QUALITY PROTEIN: UPF0317 protein C14orf159 homolog, mitochondrial isoform X2 [Bos taurus]	-	-	-	-	GO:0043226//organelle;GO:0043227//membrane-bounded organelle;GO:0043229//intracellular organelle;GO:0044464//cell part;GO:0005623//cell;GO:0043231//intracellular membrane-bounded organelle;GO:0044424//intracellular part;GO:0005622//intracellular	GO:0005488//binding	-
TCONS_00032742	17.32	5.85	0.44	0.19	-1.2115	0.00664208	0.0249654	yes	XLOC_017804	PREDICTED: protein FAM185A isoform X4 [Ovis aries]	-	-	-	-	-	-	-
XR_001917880.1	30	10	0.37	0.16	-1.20945	0.00043649	0.00230297	yes	-	-	-	-	-	-	-	-	-
XR_001296978.2	78	26	4.55	1.97	-1.20767	1.11824e-09	1.31076e-08	yes	-	-	-	-	-	-	-	-	-
TCONS_00020700	45.42	15.24	0.62	0.27	-1.19931	4.97403e-06	3.78292e-05	yes	XLOC_011214	Spectrin beta chain, brain 2 [Bos mutus]	-	-	-	-	GO:0043229//intracellular organelle;GO:0016020//membrane;GO:0044464//cell part;GO:0005623//cell;GO:0005622//intracellular;GO:0044424//intracellular part;GO:0031224//intrinsic component of membrane;GO:0043226//organelle;GO:0043231//intracellular membrane-bounded organelle;GO:0043227//membrane-bounded organelle;GO:0044425//membrane part	GO:0008092//cytoskeletal protein binding;GO:0008289//lipid binding;GO:0005515//protein binding;GO:0043167//ion binding;GO:0043168//anion binding;GO:0005488//binding	GO:0009987//cellular process;GO:0008152//metabolic process;GO:0044237//cellular metabolic process
TCONS_00057775	30.03	10.26	0.8	0.35	-1.19265	0.00043649	0.00230297	yes	XLOC_031337	PREDICTED: lisH domain-containing protein FOPNL isoform X3 [Ovis aries musimon]	-	-	-	-	GO:0044444//cytoplasmic part;GO:0044422//organelle part;GO:0043228//non-membrane-bounded organelle;GO:0043226//organelle;GO:0005737//cytoplasm;GO:0005856//cytoskeleton;GO:0015630//microtubule cytoskeleton;GO:0042995//cell projection;GO:0044430//cytoskeletal part;GO:0044464//cell part;GO:0005815//microtubule organizing center;GO:0043232//intracellular non-membrane-bounded organelle;GO:0044424//int…	-	GO:0032989//cellular component morphogenesis;GO:0010927//cellular component assembly involved in morphogenesis;GO:0032502//developmental process;GO:0007017//microtubule-based process;GO:0007010//cytoskeleton organization;GO:0000226//microtubule cytoskeleton organization;GO:0009987//cellular process;GO:0022607//cellular component assembly;GO:0044763//single-organism cellular process;GO:0048869//ce…
TCONS_00059623	212.33	72.34	1.72	0.76	-1.17834	2.25372e-23	6.65579e-22	yes	XLOC_032375	reverse transcriptase-like [Bos taurus]	-	-	-	-	GO:0005623//cell;GO:0031252//cell leading edge;GO:0070161//anchoring junction;GO:0030054//cell junction;GO:0044464//cell part	GO:0016740//transferase activity;GO:0005488//binding;GO:0016779//nucleotidyltransferase activity;GO:0034061//DNA polymerase activity;GO:0003779//actin binding;GO:0003824//catalytic activity;GO:0016772//transferase activity, transferring phosphorus-containing groups;GO:0005515//protein binding;GO:0050839//cell adhesion molecule binding;GO:0008092//cytoskeletal protein binding;GO:0097159//organic c…	GO:0007155//cell adhesion;GO:0006259//DNA metabolic process;GO:0008152//metabolic process;GO:0043170//macromolecule metabolic process;GO:0006139//nucleobase-containing compound metabolic process;GO:0044238//primary metabolic process;GO:0019222//regulation of metabolic process;GO:0009059//macromolecule biosynthetic process;GO:0065007//biological regulation;GO:0009987//cellular process;GO:0044699//…
XR_001295732.2	17	5.88	0.52	0.23	-1.17688	0.0106654	0.0369149	yes	-	-	-	-	-	-	-	-	-
XR_001917367.1	17	6	0.36	0.16	-1.16993	0.0106654	0.0369149	yes	-	-	-	-	-	-	-	-	-
TCONS_00038354	194.24	67.34	1.28	0.57	-1.16711	3.77675e-21	9.87165e-20	yes	XLOC_020812	bitter taste receptor Bota-T2R65A [Bos taurus]	Organismal Systems	Sensory system	ko04742//Taste transduction	K08474	GO:0005737//cytoplasm;GO:0044464//cell part;GO:0044425//membrane part;GO:0044424//intracellular part;GO:0031224//intrinsic component of membrane;GO:0016020//membrane;GO:0005622//intracellular;GO:0005623//cell	GO:0099600//transmembrane receptor activity;GO:0004175//endopeptidase activity;GO:0060089//molecular transducer activity;GO:0097367//carbohydrate derivative binding;GO:0016645//oxidoreductase activity, acting on the CH-NH group of donors;GO:0008233//peptidase activity;GO:0016787//hydrolase activity;GO:0097159//organic cyclic compound binding;GO:0070011//peptidase activity, acting on L-amino acid …	GO:0009308//amine metabolic process;GO:0006598//polyamine catabolic process;GO:1901564//organonitrogen compound metabolic process;GO:0006596//polyamine biosynthetic process;GO:0042401//cellular biogenic amine biosynthetic process;GO:0034641//cellular nitrogen compound metabolic process;GO:0051716//cellular response to stimulus;GO:0003008//system process;GO:0050877//neurological system process;GO:…
XR_001918471.1	16.8	5.75	0.76	0.34	-1.16046	0.0106654	0.0369149	yes	-	-	-	-	-	-	-	-	-
TCONS_00020961	40	14	0.67	0.3	-1.1592	3.38464e-05	0.000221169	yes	XLOC_011425	PREDICTED: mitogen-activated protein kinase 7-like isoform X2 [Ovis aries musimon]	Environmental Information Processing	Signaling molecules and interaction	ko04514//Cell adhesion molecules (CAMs)	K06797	GO:0044464//cell part;GO:0005623//cell	GO:0043167//ion binding;GO:0043169//cation binding;GO:0005488//binding	GO:0071704//organic substance metabolic process;GO:0009987//cellular process;GO:0008152//metabolic process;GO:0043170//macromolecule metabolic process
XR_310383.3	558	197	10.12	4.63	-1.12813	2.80637e-55	2.12723e-53	yes	-	-	-	-	-	-	-	-	-
XR_001296723.2	226	80	2.39	1.1	-1.11951	9.65471e-24	2.92731e-22	yes	-	-	-	-	-	-	-	-	-
TCONS_00042950	75.2	26.75	3.33	1.54	-1.11259	1.01562e-08	1.06922e-07	yes	XLOC_023385	-	-	-	-	-	-	-	-
TCONS_00056034	24.82	9	0.41	0.19	-1.10962	0.00189492	0.00830258	yes	XLOC_030409	reverse transcriptase-like [Bos taurus]	-	-	-	-	GO:0044297//cell body;GO:0070161//anchoring junction;GO:0030054//cell junction;GO:0005623//cell;GO:0031252//cell leading edge;GO:0042995//cell projection;GO:0044464//cell part;GO:0045202//synapse;GO:0043005//neuron projection;GO:0097458//neuron part	GO:0005515//protein binding;GO:0005488//binding;GO:0016779//nucleotidyltransferase activity;GO:0003824//catalytic activity;GO:0050839//cell adhesion molecule binding;GO:0097159//organic cyclic compound binding;GO:0008092//cytoskeletal protein binding;GO:0003779//actin binding;GO:0019899//enzyme binding;GO:0016740//transferase activity;GO:0016772//transferase activity, transferring phosphorus-cont…	GO:0008152//metabolic process;GO:0065007//biological regulation;GO:0006725//cellular aromatic compound metabolic process;GO:0007166//cell surface receptor signaling pathway;GO:0034645//cellular macromolecule biosynthetic process;GO:0060255//regulation of macromolecule metabolic process;GO:0007268//synaptic transmission;GO:1901360//organic cyclic compound metabolic process;GO:0009058//biosynthetic…
XR_001917645.1	44	16	1.36	0.64	-1.08746	1.79336e-05	0.000124332	yes	-	-	-	-	-	-	-	-	-
TCONS_00059238	667.81	242.14	3.5	1.65	-1.08489	1.17323e-63	1.11163e-61	yes	XLOC_032199	C6orf223 protein [Homo sapiens]	-	-	-	-	-	-	-
XR_001296408.2	129.07	47.77	9.94	4.77	-1.05926	1.45406e-13	2.39604e-12	yes	-	-	-	-	-	-	-	-	-
TCONS_00037257	934.85	348.62	3.76	1.82	-1.04679	3.7995e-84	5.08238e-82	yes	XLOC_020137	reverse transcriptase-like [Bos taurus]	-	-	-	-	GO:0043229//intracellular organelle;GO:0043227//membrane-bounded organelle;GO:0005623//cell;GO:0097458//neuron part;GO:0044444//cytoplasmic part;GO:0045202//synapse;GO:0044297//cell body;GO:0005622//intracellular;GO:0005634//nucleus;GO:0044424//intracellular part;GO:0043226//organelle;GO:0043231//intracellular membrane-bounded organelle;GO:0044464//cell part;GO:0043005//neuron projection;GO:00429…	GO:0016779//nucleotidyltransferase activity;GO:0016740//transferase activity;GO:0016647//oxidoreductase activity, acting on the CH-NH group of donors, oxygen as acceptor;GO:0034061//DNA polymerase activity;GO:0019899//enzyme binding;GO:0016772//transferase activity, transferring phosphorus-containing groups;GO:0003824//catalytic activity;GO:0003676//nucleic acid binding;GO:0005488//binding;GO:190…	GO:0006576//cellular biogenic amine metabolic process;GO:0034641//cellular nitrogen compound metabolic process;GO:0044238//primary metabolic process;GO:0010646//regulation of cell communication;GO:0031323//regulation of cellular metabolic process;GO:0010629//negative regulation of gene expression;GO:0031328//positive regulation of cellular biosynthetic process;GO:0031326//regulation of cellular b…
XR_001919319.1	40	15	3.68	1.79	-1.03975	7.49813e-05	0.00046208	yes	-	-	-	-	-	-	-	-	-
TCONS_00028066	1879.13	715.69	9.62	4.75	-1.01811	7.53196e-154	2.44681e-151	yes	XLOC_015375	Spectrin beta chain, brain 2 [Bos mutus]	-	-	-	-	GO:0005623//cell;GO:0044425//membrane part;GO:0016020//membrane;GO:0031224//intrinsic component of membrane;GO:0043229//intracellular organelle;GO:0043227//membrane-bounded organelle;GO:0005622//intracellular;GO:0043226//organelle;GO:0043231//intracellular membrane-bounded organelle;GO:0044424//intracellular part;GO:0044464//cell part;GO:0031012//extracellular matrix	GO:0043167//ion binding;GO:0003824//catalytic activity;GO:0008289//lipid binding;GO:0016772//transferase activity, transferring phosphorus-containing groups;GO:0097159//organic cyclic compound binding;GO:0005515//protein binding;GO:1901363//heterocyclic compound binding;GO:0016779//nucleotidyltransferase activity;GO:0043168//anion binding;GO:0016740//transferase activity;GO:0003676//nucleic acid …	GO:0044249//cellular biosynthetic process;GO:0006091//generation of precursor metabolites and energy;GO:0034641//cellular nitrogen compound metabolic process;GO:0044710//single-organism metabolic process;GO:0044260//cellular macromolecule metabolic process;GO:0015980//energy derivation by oxidation of organic compounds;GO:0044238//primary metabolic process;GO:0043170//macromolecule metabolic proc…
XR_001917402.1	1276.71	1975.5	35.55	71.3	1.00405	2.30777e-10	2.93176e-09	yes	-	-	-	-	-	-	-	-	-
XR_001917921.1	238.81	369.74	3.48	6.99	1.00621	0.00431518	0.0167739	yes	-	-	-	-	-	-	-	-	-
XR_001917791.1	207.31	334.15	3.9	8.14	1.06155	0.00156673	0.00694494	yes	-	-	-	-	-	-	-	-	-
XR_001919878.1	117.63	191.79	4.15	8.77	1.07947	0.014567	0.0486423	yes	-	-	-	-	-	-	-	-	-
TCONS_00047612	222.55	364.32	5.77	12.24	1.08496	0.000491646	0.00249554	yes	XLOC_025863	PREDICTED: uncharacterized protein LOC101122718 isoform X3 [Ovis aries]	-	-	-	-	-	-	-
XR_001919550.1	125.03	205	3.15	6.7	1.08881	0.00970909	0.0339892	yes	-	-	-	-	-	-	-	-	-
XR_001917858.1	107.14	175.84	1.63	3.47	1.09006	0.0148123	0.0492639	yes	-	-	-	-	-	-	-	-	-
XR_001917621.1	218.78	362.33	2.73	5.87	1.10446	0.000334696	0.00181214	yes	-	-	-	-	-	-	-	-	-
XR_001919631.1	125.6	208.53	3.52	7.57	1.10472	0.00736857	0.0274639	yes	-	-	-	-	-	-	-	-	-
TCONS_00037838	168.92	283.91	0.65	1.42	1.12738	0.0010353	0.00476816	yes	XLOC_020450	reverse transcriptase-like [Bos taurus]	-	-	-	-	GO:0031224//intrinsic component of membrane;GO:0016020//membrane;GO:0044425//membrane part	GO:0034061//DNA polymerase activity;GO:0038023//signaling receptor activity;GO:0016779//nucleotidyltransferase activity;GO:0005515//protein binding;GO:0008233//peptidase activity;GO:0016772//transferase activity, transferring phosphorus-containing groups;GO:0032550//purine ribonucleoside binding;GO:0016787//hydrolase activity;GO:0099600//transmembrane receptor activity;GO:0004871//signal transduc…	GO:0007606//sensory perception of chemical stimulus;GO:0006259//DNA metabolic process;GO:0023052//signaling;GO:0007166//cell surface receptor signaling pathway;GO:1901360//organic cyclic compound metabolic process;GO:0006139//nucleobase-containing compound metabolic process;GO:0051716//cellular response to stimulus;GO:0050789//regulation of biological process;GO:0071704//organic substance metabol…
TCONS_00070530	134.14	226.01	2.33	5.1	1.13017	0.00269715	0.011091	yes	XLOC_038357	bitter taste receptor Bota-T2R65A [Bos taurus]	-	-	-	-	GO:0044425//membrane part;GO:0005576//extracellular region;GO:0005623//cell;GO:0031224//intrinsic component of membrane;GO:0044421//extracellular region part;GO:0016020//membrane;GO:0044464//cell part;GO:0005622//intracellular	GO:0004871//signal transducer activity;GO:0016787//hydrolase activity;GO:0097367//carbohydrate derivative binding;GO:0004888//transmembrane signaling receptor activity;GO:1901363//heterocyclic compound binding;GO:0005102//receptor binding;GO:0001883//purine nucleoside binding;GO:0032550//purine ribonucleoside binding;GO:0003824//catalytic activity;GO:0031267//small GTPase binding;GO:0070011//pept…	GO:0044700//single organism signaling;GO:0007166//cell surface receptor signaling pathway;GO:0007162//negative regulation of cell adhesion;GO:0050789//regulation of biological process;GO:0050922//negative regulation of chemotaxis;GO:0010594//regulation of endothelial cell migration;GO:2000026//regulation of multicellular organismal development;GO:0023052//signaling;GO:0065009//regulation of molec…
XR_001917552.1	133.7	227.96	5.69	12.57	1.14348	0.0022977	0.00972991	yes	-	-	-	-	-	-	-	-	-
TCONS_00067761	255.85	440.36	3.76	8.4	1.15966	1.28995e-05	9.25345e-05	yes	XLOC_036469	PREDICTED: uncharacterized protein LOC104984329, partial [Bison bison bison]	-	-	-	-	-	-	-
TCONS_00024428	105.55	183.87	1.07	2.41	1.17142	0.00320142	0.0130233	yes	XLOC_013271	Spectrin beta chain, brain 2 [Bos mutus]	-	-	-	-	-	-	-
TCONS_00053340	321.92	559.32	2.25	5.07	1.17206	4.17511e-07	3.90708e-06	yes	XLOC_028931	Retrovirus-related Pol polyprotein LINE-1 [Bos mutus]	-	-	-	-	-	-	-
XR_001918828.1	133	232	2.31	5.22	1.17616	0.000971156	0.00455922	yes	-	-	-	-	-	-	-	-	-
XR_001917408.1	101.91	178.87	2.82	6.42	1.18688	0.00278071	0.0114139	yes	-	-	-	-	-	-	-	-	-
TCONS_00056941	86	151	1.4	3.19	1.18813	0.00756932	0.0278522	yes	XLOC_030874	-	-	-	-	-	-	-	-
TCONS_00010294	223.85	394.95	2.61	5.97	1.19368	9.02346e-06	6.5557e-05	yes	XLOC_005344	-	-	-	-	-	-	-	-
XR_001917401.1	97.84	175.91	2.24	5.23	1.22331	0.00199188	0.00849818	yes	-	-	-	-	-	-	-	-	-
XR_001918279.1	70	125.97	1.4	3.27	1.22386	0.00972617	0.0339892	yes	-	-	-	-	-	-	-	-	-
TCONS_00004785	182	329.95	2.47	5.8	1.23154	1.55889e-05	0.000108407	yes	XLOC_002592	hypothetical LOC100174923 protein [Bos taurus]	-	-	-	-	GO:0044464//cell part;GO:0044424//intracellular part;GO:0005737//cytoplasm;GO:0016020//membrane;GO:0005634//nucleus;GO:0032991//macromolecular complex;GO:0043227//membrane-bounded organelle;GO:0043229//intracellular organelle;GO:0043226//organelle;GO:0005623//cell;GO:0043231//intracellular membrane-bounded organelle;GO:0043234//protein complex;GO:0005622//intracellular	GO:0003824//catalytic activity;GO:0016647//oxidoreductase activity, acting on the CH-NH group of donors, oxygen as acceptor;GO:0005102//receptor binding;GO:0005488//binding;GO:0071855//neuropeptide receptor binding;GO:0016491//oxidoreductase activity;GO:0031779//melanocortin receptor binding;GO:0003676//nucleic acid binding;GO:1901363//heterocyclic compound binding;GO:0097159//organic cyclic comp…	GO:0006595//polyamine metabolic process;GO:0008152//metabolic process;GO:0071704//organic substance metabolic process;GO:0008104//protein localization;GO:0044763//single-organism cellular process;GO:0044249//cellular biosynthetic process;GO:0009308//amine metabolic process;GO:1901575//organic substance catabolic process;GO:0042401//cellular biogenic amine biosynthetic process;GO:1901566//organoni…
XR_001917756.1	496	902.82	3.1	7.32	1.23958	1.16988e-12	1.77354e-11	yes	-	-	-	-	-	-	-	-	-
TCONS_00029299	65.98	120.46	0.83	1.97	1.24701	0.0100193	0.0348379	yes	XLOC_015991	-	-	-	-	-	-	-	-
XR_001919317.1	108.61	199.11	6.6	15.69	1.24931	0.000599987	0.0029855	yes	-	-	-	-	-	-	-	-	-
XR_001918137.1	187	348	1.86	4.48	1.2682	3.16328e-06	2.53285e-05	yes	-	-	-	-	-	-	-	-	-
TCONS_00023020	50.62	94.24	0.88	2.12	1.26849	0.0150083	0.0492639	yes	XLOC_012488	reverse transcriptase-like [Bos taurus]	-	-	-	-	GO:0043231//intracellular membrane-bounded organelle;GO:0043227//membrane-bounded organelle;GO:0016020//membrane;GO:0042579//microbody;GO:0044464//cell part;GO:0044424//intracellular part;GO:0043226//organelle;GO:0044444//cytoplasmic part;GO:0005737//cytoplasm;GO:0043229//intracellular organelle;GO:0005623//cell;GO:0005622//intracellular	GO:0016647//oxidoreductase activity, acting on the CH-NH group of donors, oxygen as acceptor;GO:0016491//oxidoreductase activity;GO:0022803//passive transmembrane transporter activity;GO:0005488//binding;GO:0005515//protein binding;GO:0022838//substrate-specific channel activity;GO:0022892//substrate-specific transporter activity;GO:0005216//ion channel activity;GO:0015075//ion transmembrane tran…	GO:0044699//single-organism process;GO:0065007//biological regulation;GO:0009308//amine metabolic process;GO:0006598//polyamine catabolic process;GO:0044249//cellular biosynthetic process;GO:0034641//cellular nitrogen compound metabolic process;GO:1901564//organonitrogen compound metabolic process;GO:0048518//positive regulation of biological process;GO:0008152//metabolic process;GO:0009058//bios…
XR_001919597.1	96	180	0.9	2.18	1.27633	0.000571675	0.00285712	yes	-	-	-	-	-	-	-	-	-
XR_001917951.1	143.95	270.12	1.24	3.01	1.27942	2.90779e-05	0.000196211	yes	-	-	-	-	-	-	-	-	-
TCONS_00039053	91	171	0.79	1.92	1.28118	0.000822265	0.00400392	yes	XLOC_021230	reverse transcriptase-like [Bos taurus]	-	-	-	-	GO:0044464//cell part;GO:0005623//cell	GO:0005515//protein binding;GO:0005488//binding	GO:0043170//macromolecule metabolic process;GO:0071704//organic substance metabolic process;GO:0022610//biological adhesion;GO:0008152//metabolic process;GO:0007155//cell adhesion
XR_310616.3	112.25	211.03	2.13	5.18	1.2821	0.000183385	0.00104516	yes	-	-	-	-	-	-	-	-	-
XR_001917400.1	205.43	388.72	5.25	12.88	1.29474	2.53773e-07	2.41456e-06	yes	-	-	-	-	-	-	-	-	-
XR_001917946.1	164.83	314.6	3.1	7.66	1.30508	2.54521e-06	2.10466e-05	yes	-	-	-	-	-	-	-	-	-
TCONS_00059450	44.43	86.07	0.65	1.63	1.32636	0.013679	0.0458116	yes	XLOC_032299	PREDICTED: high mobility group protein HMG-I/HMG-Y isoform X2 [Capra hircus]	-	-	-	-	-	-	-
TCONS_00047617	131	256	4.05	10.25	1.33963	8.98599e-06	6.5494e-05	yes	XLOC_025868	RIB43A-like with coiled-coils protein 1 [Pteropus alecto]	-	-	-	-	-	-	-
XR_001919846.1	231.55	455.51	13.66	34.82	1.34996	2.42728e-09	2.66649e-08	yes	-	-	-	-	-	-	-	-	-
TCONS_00017146	268.43	528	4.79	12.21	1.34997	1.18401e-10	1.54738e-09	yes	XLOC_009386	-	-	-	-	-	-	-	-
TCONS_00068737	51.7	102.04	1.21	3.1	1.35726	0.00565975	0.0215582	yes	XLOC_037118	PREDICTED: protein FAM47E isoform X9 [Ovis aries musimon]	-	-	-	-	-	-	-
XR_309949.3	114.22	232.14	4	10.53	1.39643	5.81186e-06	4.31901e-05	yes	-	-	-	-	-	-	-	-	-
XR_001919495.1	149.45	305.1	3.98	10.53	1.40367	1.38802e-07	1.34888e-06	yes	-	-	-	-	-	-	-	-	-
XR_001918702.1	56.77	117.56	2.02	5.42	1.42394	0.00103583	0.00476816	yes	-	-	-	-	-	-	-	-	-
XR_001296611.2	141.69	293.05	2.59	6.95	1.42406	1.59174e-07	1.54026e-06	yes	-	-	-	-	-	-	-	-	-
TCONS_00055350	132.87	274.88	1.92	5.16	1.42626	3.96525e-07	3.72603e-06	yes	XLOC_030022	PREDICTED: NXPE family member 2-like, partial [Ovis aries]	-	-	-	-	GO:0016020//membrane;GO:0044421//extracellular region part;GO:0005576//extracellular region;GO:0031224//intrinsic component of membrane;GO:0044425//membrane part	GO:0005488//binding;GO:0005102//receptor binding;GO:0005515//protein binding	GO:0048513//animal organ development;GO:0044707//single-multicellular organism process;GO:0009987//cellular process;GO:0002376//immune system process;GO:0030154//cell differentiation;GO:0032501//multicellular organismal process;GO:0044763//single-organism cellular process;GO:0048869//cellular developmental process;GO:0042113//B cell activation;GO:0048534//hematopoietic or lymphoid organ developme…
XR_001296558.2	58	121	0.99	2.68	1.43673	0.000687494	0.00339861	yes	-	-	-	-	-	-	-	-	-
XR_001296616.2	60	126	1.4	3.81	1.44436	0.000383161	0.00204779	yes	-	-	-	-	-	-	-	-	-
XR_001919856.1	67.68	142.35	1.58	4.32	1.45111	0.000173792	0.000997986	yes	-	-	-	-	-	-	-	-	-
TCONS_00042869	174.39	372.89	4.98	13.81	1.4715	5.38943e-10	6.62463e-09	yes	XLOC_023343	PREDICTED: uncharacterized protein LOC103544348 isoform X1 [Equus przewalskii]	-	-	-	-	-	-	-
XR_001918997.1	64.82	139.12	0.42	1.17	1.47805	0.00013792	0.000810414	yes	-	-	-	-	-	-	-	-	-
TCONS_00066428	16869.4	36468.4	38.59	108.13	1.48647	1.74867e-258	1.98824e-255	yes	XLOC_035809	PREDICTED: transmembrane 9 superfamily member 2-like isoform X2 [Bos taurus]	-	-	-	-	GO:0031224//intrinsic component of membrane;GO:0016020//membrane;GO:0044425//membrane part;GO:0043226//organelle;GO:0043227//membrane-bounded organelle;GO:0005737//cytoplasm;GO:0043229//intracellular organelle;GO:0044424//intracellular part;GO:0043231//intracellular membrane-bounded organelle;GO:0044464//cell part;GO:0005622//intracellular;GO:0005623//cell	GO:0045182//translation regulator activity;GO:0022892//substrate-specific transporter activity;GO:0022857//transmembrane transporter activity;GO:0022891//substrate-specific transmembrane transporter activity;GO:0015267//channel activity;GO:0005488//binding;GO:0031369//translation initiation factor binding;GO:0015075//ion transmembrane transporter activity;GO:0005515//protein binding;GO:0022838//s…	GO:0043603//cellular amide metabolic process;GO:0065007//biological regulation;GO:0007346//regulation of mitotic cell cycle;GO:0051246//regulation of protein metabolic process;GO:0050896//response to stimulus;GO:1902578//single-organism localization;GO:0044700//single organism signaling;GO:0055085//transmembrane transport;GO:0080090//regulation of primary metabolic process;GO:0010608//posttranscr…
TCONS_00062339	56.03	124.39	0.48	1.37	1.51307	0.000166072	0.000956071	yes	XLOC_033721	PREDICTED: PRKR-interacting protein 1 [Capra hircus]	-	-	-	-	GO:0044424//intracellular part;GO:0031988//membrane-bounded vesicle;GO:0043227//membrane-bounded organelle;GO:0043226//organelle;GO:0043229//intracellular organelle;GO:0043232//intracellular non-membrane-bounded organelle;GO:0005622//intracellular;GO:0043231//intracellular membrane-bounded organelle;GO:0032991//macromolecular complex;GO:0005623//cell;GO:0043228//non-membrane-bounded organelle;GO:…	GO:0019207//kinase regulator activity;GO:0019899//enzyme binding;GO:0003723//RNA binding;GO:1901363//heterocyclic compound binding;GO:0005515//protein binding;GO:0098772//molecular function regulator;GO:0005488//binding;GO:0003824//catalytic activity;GO:0003676//nucleic acid binding;GO:0019887//protein kinase regulator activity;GO:0030234//enzyme regulator activity;GO:0019900//kinase binding;GO:0…	GO:0008152//metabolic process;GO:1901360//organic cyclic compound metabolic process;GO:0065007//biological regulation;GO:0042326//negative regulation of phosphorylation;GO:0048519//negative regulation of biological process;GO:0090304//nucleic acid metabolic process;GO:0010522//regulation of calcium ion transport into cytosol;GO:0080090//regulation of primary metabolic process;GO:0010523//negative…
XR_001918127.1	27	60	4.17	12.01	1.52612	0.00897949	0.0317071	yes	-	-	-	-	-	-	-	-	-
XR_001918688.1	81.36	183.53	1.42	4.16	1.55069	2.29279e-06	1.90285e-05	yes	-	-	-	-	-	-	-	-	-
TCONS_00057882	26	60	0.57	1.71	1.58496	0.00614338	0.0233223	yes	XLOC_031398	-	-	-	-	-	-	-	-
XR_001919955.1	34.84	81.63	0.69	2.09	1.59883	0.000991312	0.0046005	yes	-	-	-	-	-	-	-	-	-
XR_001917188.1	317.22	747.45	9.14	27.92	1.61103	1.69519e-23	5.0722e-22	yes	-	-	-	-	-	-	-	-	-
XR_001295584.2	95	225.95	0.48	1.47	1.61471	2.2658e-08	2.3527e-07	yes	-	-	-	-	-	-	-	-	-
XR_310340.3	78.71	186.56	1.04	3.19	1.61697	4.85978e-07	4.45611e-06	yes	-	-	-	-	-	-	-	-	-
XR_001296154.2	23.02	54.54	0.72	2.21	1.61798	0.0080226	0.0285947	yes	-	-	-	-	-	-	-	-	-
XR_001918883.1	190.39	454.15	10.02	30.96	1.62752	1.36187e-15	2.62449e-14	yes	-	-	-	-	-	-	-	-	-
XR_001297172.2	70	167.05	3.77	11.65	1.62769	1.55078e-06	1.36157e-05	yes	-	-	-	-	-	-	-	-	-
XR_311007.3	27	64	0.87	2.69	1.62852	0.00284554	0.011659	yes	-	-	-	-	-	-	-	-	-
TCONS_00058055	590.59	1420.71	3.46	10.8	1.64219	8.27058e-44	4.70182e-42	yes	XLOC_031498	Spectrin beta chain, brain 2 [Bos mutus]	-	-	-	-	GO:0031012//extracellular matrix;GO:0016020//membrane;GO:0043229//intracellular organelle;GO:0043227//membrane-bounded organelle;GO:0043231//intracellular membrane-bounded organelle;GO:0005623//cell;GO:0044425//membrane part;GO:0031224//intrinsic component of membrane;GO:0005622//intracellular;GO:0043226//organelle;GO:0044464//cell part;GO:0044424//intracellular part	GO:0043168//anion binding;GO:0005488//binding;GO:0097159//organic cyclic compound binding;GO:0097367//carbohydrate derivative binding;GO:0001882//nucleoside binding;GO:0005215//transporter activity;GO:0015399//primary active transmembrane transporter activity;GO:0016787//hydrolase activity;GO:0004871//signal transducer activity;GO:0022857//transmembrane transporter activity;GO:0003824//catalytic …	GO:0044699//single-organism process;GO:0008152//metabolic process;GO:0051234//establishment of localization;GO:0044763//single-organism cellular process;GO:0044238//primary metabolic process;GO:0051179//localization;GO:0015980//energy derivation by oxidation of organic compounds;GO:0055114//oxidation-reduction process;GO:0006810//transport;GO:0050789//regulation of biological process;GO:0071704//…
TCONS_00046066	27.5	67	1.67	5.27	1.65795	0.00175507	0.00773455	yes	XLOC_025076	Spectrin beta chain, brain 2 [Bos mutus]	-	-	-	-	GO:0043227//membrane-bounded organelle;GO:0044425//membrane part;GO:0005623//cell;GO:0005576//extracellular region;GO:0044424//intracellular part;GO:0031224//intrinsic component of membrane;GO:0005622//intracellular;GO:0071944//cell periphery;GO:0043229//intracellular organelle;GO:0016021//integral component of membrane;GO:0043231//intracellular membrane-bounded organelle;GO:0016020//membrane;GO:…	GO:0003676//nucleic acid binding;GO:0046873//metal ion transmembrane transporter activity;GO:0022803//passive transmembrane transporter activity;GO:0008324//cation transmembrane transporter activity;GO:0097159//organic cyclic compound binding;GO:0022838//substrate-specific channel activity;GO:1901363//heterocyclic compound binding;GO:0015081//sodium ion transmembrane transporter activity;GO:00052…	GO:0055085//transmembrane transport;GO:0055114//oxidation-reduction process;GO:0044238//primary metabolic process;GO:0034220//ion transmembrane transport;GO:0044710//single-organism metabolic process;GO:0006812//cation transport;GO:0043170//macromolecule metabolic process;GO:0006091//generation of precursor metabolites and energy;GO:0051234//establishment of localization;GO:0030001//metal ion tra…
XR_001919156.1	32.34	78.83	1.2	3.8	1.66297	0.000707064	0.00348777	yes	-	-	-	-	-	-	-	-	-
XR_001296921.2	52	128	3.66	11.66	1.67165	1.19221e-05	8.57942e-05	yes	-	-	-	-	-	-	-	-	-
XR_001919852.1	58.99	145.5	1.47	4.7	1.67684	2.95688e-06	2.41002e-05	yes	-	-	-	-	-	-	-	-	-
XR_309737.3	21	52	1.05	3.36	1.67807	0.00640312	0.0241471	yes	-	-	-	-	-	-	-	-	-
XR_001917466.1	296	747	1.71	5.59	1.70885	2.33835e-27	7.93642e-26	yes	-	-	-	-	-	-	-	-	-
XR_001919898.1	27	68	1.52	4.97	1.70917	0.00175507	0.00773455	yes	-	-	-	-	-	-	-	-	-
TCONS_00054971	74	189	0.7	2.32	1.7287	2.67585e-08	2.76586e-07	yes	XLOC_029835	PREDICTED: EF-hand calcium-binding domain-containing protein 1 isoform X5 [Ovis aries musimon]	Cellular Processes;Environmental Information Processing	Signal transduction;Cell motility	ko04151//PI3K-Akt signaling pathway;ko04010//MAPK signaling pathway;ko04014//Ras signaling pathway;ko04810//Regulation of actin cytoskeleton;ko04015//Rap1 signaling pathway	K04358	GO:0043227//membrane-bounded organelle;GO:0005576//extracellular region;GO:0016020//membrane;GO:0044464//cell part;GO:0043226//organelle;GO:0044446//intracellular organelle part;GO:0005623//cell;GO:0044424//intracellular part;GO:0044422//organelle part;GO:0044428//nuclear part;GO:0043229//intracellular organelle;GO:0044421//extracellular region part;GO:0044444//cytoplasmic part;GO:0043231//intrac…	GO:0016491//oxidoreductase activity;GO:0016645//oxidoreductase activity, acting on the CH-NH group of donors;GO:0003676//nucleic acid binding;GO:0003677//DNA binding;GO:0043167//ion binding;GO:1901363//heterocyclic compound binding;GO:0005488//binding;GO:0043169//cation binding;GO:0016647//oxidoreductase activity, acting on the CH-NH group of donors, oxygen as acceptor;GO:0003824//catalytic activ…	GO:0065007//biological regulation;GO:0044237//cellular metabolic process;GO:1901566//organonitrogen compound biosynthetic process;GO:0023051//regulation of signaling;GO:0000278//mitotic cell cycle;GO:1903506//regulation of nucleic acid-templated transcription;GO:0051716//cellular response to stimulus;GO:0006974//cellular response to DNA damage stimulus;GO:1901575//organic substance catabolic proc…
XR_001918469.1	46.88	121.98	0.56	1.88	1.74723	5.53874e-06	4.17056e-05	yes	-	-	-	-	-	-	-	-	-
TCONS_00055254	24	62	0.35	1.18	1.75336	0.00143682	0.00649569	yes	XLOC_029981	-	-	-	-	-	-	-	-
XR_001918264.1	33.83	87.81	0.5	1.69	1.75702	0.000105368	0.00063556	yes	-	-	-	-	-	-	-	-	-
XR_001919956.1	104.16	271.37	1.06	3.59	1.75992	1.06134e-11	1.47164e-10	yes	-	-	-	-	-	-	-	-	-
XR_001917856.1	18.96	49.9	1.67	5.68	1.76604	0.00311407	0.0127363	yes	-	-	-	-	-	-	-	-	-
TCONS_00059641	16.9	44.55	1.07	3.66	1.77423	0.00629421	0.023855	yes	XLOC_032389	reverse transcriptase-like [Bos taurus]	Genetic Information Processing	Replication and repair	ko03420//Nucleotide excision repair	K10838	GO:0005886//plasma membrane;GO:0005622//intracellular;GO:0043005//neuron projection;GO:0044297//cell body;GO:0000109//nucleotide-excision repair complex;GO:0044424//intracellular part;GO:0044459//plasma membrane part;GO:0044428//nuclear part;GO:0044425//membrane part;GO:0043228//non-membrane-bounded organelle;GO:0043226//organelle;GO:0045202//synapse;GO:0016021//integral component of membrane;GO:…	GO:0005261//cation channel activity;GO:0022857//transmembrane transporter activity;GO:0003824//catalytic activity;GO:0005272//sodium channel activity;GO:0043566//structure-specific DNA binding;GO:0015077//monovalent inorganic cation transmembrane transporter activity;GO:0015267//channel activity;GO:0046873//metal ion transmembrane transporter activity;GO:0022892//substrate-specific transporter ac…	GO:0044765//single-organism transport;GO:0006928//movement of cell or subcellular component;GO:0065008//regulation of biological quality;GO:0009628//response to abiotic stimulus;GO:0032501//multicellular organismal process;GO:0007166//cell surface receptor signaling pathway;GO:0051234//establishment of localization;GO:0006952//defense response;GO:0044710//single-organism metabolic process;GO:0048…
XR_310826.3	71.33	188.42	4.41	15.1	1.7757	9.66894e-09	1.02266e-07	yes	-	-	-	-	-	-	-	-	-
TCONS_00003861	15.04	40.12	0.2	0.69	1.7866	0.00916558	0.032264	yes	XLOC_002096	Small ubiquitin-related modifier 1 [Bos mutus]	-	-	-	-	GO:0005622//intracellular;GO:0044464//cell part;GO:0031224//intrinsic component of membrane;GO:0043226//organelle;GO:0044424//intracellular part;GO:0043229//intracellular organelle;GO:0016020//membrane;GO:0016021//integral component of membrane;GO:0044425//membrane part;GO:0005737//cytoplasm;GO:0005623//cell	GO:0016647//oxidoreductase activity, acting on the CH-NH group of donors, oxygen as acceptor;GO:0016645//oxidoreductase activity, acting on the CH-NH group of donors;GO:0003824//catalytic activity;GO:0016491//oxidoreductase activity	GO:0050789//regulation of biological process;GO:0007399//nervous system development;GO:0048468//cell development;GO:0044237//cellular metabolic process;GO:0098742//cell-cell adhesion via plasma-membrane adhesion molecules;GO:0048731//system development;GO:0044249//cellular biosynthetic process;GO:1901565//organonitrogen compound catabolic process;GO:0030030//cell projection organization;GO:005079…
XR_001296017.2	13.88	38.08	0.25	0.88	1.81558	0.0110741	0.0379828	yes	-	-	-	-	-	-	-	-	-
XR_001296677.2	72.75	197.97	1.86	6.56	1.81839	8.95845e-10	1.07786e-08	yes	-	-	-	-	-	-	-	-	-
TCONS_00030460	153	422	23.07	82.47	1.83785	1.76678e-19	4.32006e-18	yes	XLOC_016560	immunoglobulin kappa-2.2 light chain variable region [Ovis aries]	-	-	-	-	GO:0016020//membrane	-	GO:0050896//response to stimulus;GO:0002253//activation of immune response;GO:0007166//cell surface receptor signaling pathway;GO:0002768//immune response-regulating cell surface receptor signaling pathway;GO:0007154//cell communication;GO:0051179//localization;GO:0002252//immune effector process;GO:0016192//vesicle-mediated transport;GO:0044700//single organism signaling;GO:0050794//regulation o…
XR_001918095.1	45.01	123.38	0.64	2.29	1.8392	1.5913e-06	1.39178e-05	yes	-	-	-	-	-	-	-	-	-
XR_001919737.1	25.24	69.91	0.73	2.62	1.8436	0.000377248	0.00202804	yes	-	-	-	-	-	-	-	-	-
XR_001917821.1	28.99	80.25	2.29	8.22	1.84379	9.57778e-05	0.00058235	yes	-	-	-	-	-	-	-	-	-
TCONS_00015668	31	86.02	1.23	4.42	1.84539	4.83854e-05	0.000307342	yes	XLOC_008510	PREDICTED: apolipoprotein L3-like [Bos mutus]	-	-	-	-	-	-	-
XR_001918890.1	26.29	73.35	0.53	1.91	1.84951	0.000226573	0.00127848	yes	-	-	-	-	-	-	-	-	-
XR_001917003.1	14	39	0.41	1.48	1.8519	0.00786634	0.0281259	yes	-	-	-	-	-	-	-	-	-
XR_001919667.1	38	106	0.68	2.47	1.8609	4.47987e-06	3.44163e-05	yes	-	-	-	-	-	-	-	-	-
XR_310955.3	21.89	62.03	0.54	2	1.88897	0.000548662	0.00274814	yes	-	-	-	-	-	-	-	-	-
XR_001918528.1	78	225.52	1.95	7.31	1.9064	5.53856e-12	7.7745e-11	yes	-	-	-	-	-	-	-	-	-
TCONS_00044018	107	311	0.69	2.59	1.90828	5.40509e-16	1.0688e-14	yes	XLOC_023998	PREDICTED: peroxisomal N(1)-acetyl-spermine/spermidine oxidase isoform X2 [Bos taurus]	-	-	-	-	GO:0005623//cell;GO:0005737//cytoplasm;GO:0005576//extracellular region;GO:0043226//organelle;GO:0044424//intracellular part;GO:0005622//intracellular;GO:0031982//vesicle;GO:0031988//membrane-bounded vesicle;GO:0044464//cell part;GO:0044421//extracellular region part;GO:0043227//membrane-bounded organelle	GO:0003824//catalytic activity;GO:0016491//oxidoreductase activity;GO:0005102//receptor binding;GO:0016645//oxidoreductase activity, acting on the CH-NH group of donors;GO:0043169//cation binding;GO:0005515//protein binding;GO:0016647//oxidoreductase activity, acting on the CH-NH group of donors, oxygen as acceptor;GO:0005488//binding;GO:0043167//ion binding	GO:0044700//single organism signaling;GO:0045765//regulation of angiogenesis;GO:0051239//regulation of multicellular organismal process;GO:0009308//amine metabolic process;GO:0048869//cellular developmental process;GO:0006595//polyamine metabolic process;GO:0050920//regulation of chemotaxis;GO:1901566//organonitrogen compound biosynthetic process;GO:0007154//cell communication;GO:0007167//enzyme …
XR_001918671.1	10	29	0.35	1.32	1.91511	0.0139417	0.0466228	yes	-	-	-	-	-	-	-	-	-
XR_001295688.2	14	41	0.4	1.52	1.926	0.00388515	0.0153428	yes	-	-	-	-	-	-	-	-	-
XR_311001.3	81.88	240.52	7.44	28.34	1.92947	5.42731e-13	8.39571e-12	yes	-	-	-	-	-	-	-	-	-
XR_001919858.1	31.61	94.25	0.75	2.89	1.94611	5.17413e-06	3.90896e-05	yes	-	-	-	-	-	-	-	-	-
XR_001918556.1	17	51.25	0.38	1.47	1.95174	0.000771085	0.00376276	yes	-	-	-	-	-	-	-	-	-
TCONS_00053769	14.79	44.37	0.25	0.97	1.95606	0.00226501	0.0096094	yes	XLOC_029203	reverse transcriptase-like [Bos taurus]	-	-	-	-	GO:0097458//neuron part;GO:0045202//synapse;GO:0043005//neuron projection;GO:0044464//cell part;GO:0042995//cell projection;GO:0044297//cell body;GO:0005623//cell	GO:0034061//DNA polymerase activity;GO:0005515//protein binding;GO:0005488//binding;GO:0016740//transferase activity;GO:0016772//transferase activity, transferring phosphorus-containing groups;GO:0003824//catalytic activity;GO:0016779//nucleotidyltransferase activity;GO:0019899//enzyme binding	GO:0008152//metabolic process;GO:0006139//nucleobase-containing compound metabolic process;GO:0099565//chemical synaptic transmission, postsynaptic;GO:0006725//cellular aromatic compound metabolic process;GO:1901360//organic cyclic compound metabolic process;GO:0009058//biosynthetic process;GO:0060080//inhibitory postsynaptic potential;GO:0023052//signaling;GO:0009987//cellular process;GO:0007154…
TCONS_00010773	34	102	0.78	3.03	1.95777	2.21789e-06	1.84743e-05	yes	XLOC_005610	-	-	-	-	-	-	-	-
XR_001296036.2	11	34	0.87	3.48	2	0.00963779	0.0338215	yes	-	-	-	-	-	-	-	-	-
XR_001917095.1	18.53	56.97	0.46	1.85	2.00782	0.000380375	0.00204003	yes	-	-	-	-	-	-	-	-	-
XR_001918689.1	47.94	149.73	1.15	4.65	2.0156	2.41549e-09	2.66642e-08	yes	-	-	-	-	-	-	-	-	-
TCONS_00060581	106	331	1.46	5.93	2.02206	4.68789e-19	1.099e-17	yes	XLOC_032883	TPA: transmembrane 9 superfamily member 2 [Bos taurus]	-	-	-	-	GO:0044425//membrane part;GO:0016020//membrane;GO:0031224//intrinsic component of membrane	GO:0003824//catalytic activity;GO:0016787//hydrolase activity;GO:0004553//hydrolase activity, hydrolyzing O-glycosyl compounds;GO:0016798//hydrolase activity, acting on glycosyl bonds	GO:0008152//metabolic process
XR_001297214.2	67	215	1.09	4.53	2.05518	2.69079e-13	4.27892e-12	yes	-	-	-	-	-	-	-	-	-
TCONS_00018815	9	29	0.71	2.96	2.05971	0.00768692	0.0280165	yes	XLOC_010264	PREDICTED: MAP7 domain-containing protein 1-like [Bubalus bubalis]	-	-	-	-	-	-	-
XR_001919588.1	41.33	132.88	3.96	16.52	2.06064	8.22896e-09	8.74423e-08	yes	-	-	-	-	-	-	-	-	-
TCONS_00057806	18	59	0.5	2.11	2.07724	0.000181168	0.00103512	yes	XLOC_031348	PREDICTED: LOW QUALITY PROTEIN: phosphatidylinositol 4-phosphate 5-kinase-like protein 1 isoform X1 [Ovis aries]	-	-	-	-	GO:0043226//organelle;GO:0043228//non-membrane-bounded organelle;GO:0044424//intracellular part;GO:0005623//cell;GO:0043232//intracellular non-membrane-bounded organelle;GO:0044464//cell part;GO:0043229//intracellular organelle;GO:0005622//intracellular	GO:0046906//tetrapyrrole binding;GO:0005488//binding;GO:1901363//heterocyclic compound binding;GO:0043169//cation binding;GO:0046914//transition metal ion binding;GO:0097159//organic cyclic compound binding;GO:0016740//transferase activity;GO:0046872//metal ion binding;GO:0043167//ion binding;GO:0016647//oxidoreductase activity, acting on the CH-NH group of donors, oxygen as acceptor;GO:0016645//…	GO:0009987//cellular process;GO:1901362//organic cyclic compound biosynthetic process;GO:1901576//organic substance biosynthetic process;GO:0009889//regulation of biosynthetic process;GO:0031325//positive regulation of cellular metabolic process;GO:0048522//positive regulation of cellular process;GO:0006139//nucleobase-containing compound metabolic process;GO:0044237//cellular metabolic process;G…
XR_001917819.1	9.71	32.48	0.97	4.18	2.10745	0.0043629	0.0169304	yes	-	-	-	-	-	-	-	-	-
XR_311181.3	10.15	34	0.37	1.6	2.11247	0.00545034	0.0209359	yes	-	-	-	-	-	-	-	-	-
XR_001918328.1	7.88	26.57	0.51	2.22	2.12199	0.0136065	0.045636	yes	-	-	-	-	-	-	-	-	-
XR_001917189.1	14	47	0.32	1.4	2.12928	0.00059507	0.00296752	yes	-	-	-	-	-	-	-	-	-
XR_001919361.1	74.76	252.16	0.47	2.06	2.13191	2.05452e-16	4.24726e-15	yes	-	-	-	-	-	-	-	-	-
XR_310768.3	23	78	2.64	11.61	2.13676	3.88805e-06	3.01755e-05	yes	-	-	-	-	-	-	-	-	-
XR_001919114.1	11	37	0.29	1.28	2.14202	0.00312177	0.0127449	yes	-	-	-	-	-	-	-	-	-
XR_001917685.1	515	1755	11.03	48.72	2.14308	1.00373e-99	1.63034e-97	yes	-	-	-	-	-	-	-	-	-
XR_310683.3	70	240	1.77	7.85	2.14894	3.17838e-16	6.39613e-15	yes	-	-	-	-	-	-	-	-	-
XR_001918455.1	10.81	37.67	0.48	2.15	2.16323	0.00110289	0.00506663	yes	-	-	-	-	-	-	-	-	-
TCONS_00047441	7.35	25.51	0.29	1.3	2.16439	0.00704452	0.0263042	yes	XLOC_025787	PREDICTED: very low-density lipoprotein receptor-like isoform X1 [Ovis aries]	-	-	-	-	GO:0031224//intrinsic component of membrane;GO:0042611//MHC protein complex;GO:0032991//macromolecular complex;GO:0044459//plasma membrane part;GO:0098797//plasma membrane protein complex;GO:0016020//membrane;GO:0098796//membrane protein complex;GO:0044464//cell part;GO:0005886//plasma membrane;GO:0071944//cell periphery;GO:0043234//protein complex;GO:0005623//cell;GO:0044425//membrane part	GO:0005488//binding;GO:0097159//organic cyclic compound binding;GO:0036094//small molecule binding	GO:0019882//antigen processing and presentation;GO:0002376//immune system process
TCONS_00066787	7	25.12	0.15	0.69	2.20163	0.0107331	0.0369243	yes	XLOC_035969	-	-	-	-	-	-	-	-
XR_001917948.1	22.76	80.59	0.77	3.55	2.20489	1.76565e-06	1.52087e-05	yes	-	-	-	-	-	-	-	-	-
TCONS_00038763	11	39	0.36	1.66	2.20511	0.00142124	0.00643804	yes	XLOC_021069	PREDICTED: microtubule-associated protein 9 isoform X3 [Ovis aries musimon]	-	-	-	-	-	GO:0005488//binding	-
TCONS_00039532	512.37	1834.08	1.79	8.29	2.21141	5.43022e-111	1.02903e-108	yes	XLOC_021496	ischemia related factor vof-16 [Rattus norvegicus]	-	-	-	-	-	-	-
XR_001918086.1	16.3	58.72	0.8	3.71	2.21335	5.21881e-05	0.000329655	yes	-	-	-	-	-	-	-	-	-
XR_001917566.1	22	78	0.25	1.16	2.21412	2.02702e-06	1.70091e-05	yes	-	-	-	-	-	-	-	-	-
XR_001918173.1	6.86	25	0.25	1.19	2.25096	0.0107331	0.0369243	yes	-	-	-	-	-	-	-	-	-
XR_001919149.1	42	154	0.97	4.62	2.25184	6.86109e-12	9.57185e-11	yes	-	-	-	-	-	-	-	-	-
XR_001917406.1	62.3	231.22	1.72	8.25	2.26199	3.88461e-17	8.25571e-16	yes	-	-	-	-	-	-	-	-	-
XR_001918686.1	6.55	24.72	0.44	2.14	2.28204	0.0107331	0.0369243	yes	-	-	-	-	-	-	-	-	-
TCONS_00029522	8	30.07	0.42	2.06	2.29418	0.00258608	0.0107509	yes	XLOC_016095	-	-	-	-	-	-	-	-
XR_001918451.1	30.07	117.06	0.73	3.69	2.33765	8.42366e-10	1.0189e-08	yes	-	-	-	-	-	-	-	-	-
XR_309714.3	13	51	0.43	2.19	2.34852	5.9268e-05	0.000372308	yes	-	-	-	-	-	-	-	-	-
XR_001918330.1	16.8	65.49	0.41	2.09	2.34981	4.37252e-06	3.37055e-05	yes	-	-	-	-	-	-	-	-	-
TCONS_00034044	6	24	0.29	1.49	2.36119	0.00817489	0.0290011	yes	XLOC_018444	-	-	-	-	-	-	-	-
XR_001917341.1	17.24	69.23	0.42	2.16	2.36257	1.66284e-06	1.44324e-05	yes	-	-	-	-	-	-	-	-	-
XR_001919552.1	13.42	54.59	0.42	2.21	2.39559	3.42495e-05	0.000223161	yes	-	-	-	-	-	-	-	-	-
TCONS_00067540	12	49	0.63	3.36	2.41504	6.68776e-05	0.000415518	yes	XLOC_036345	-	-	-	-	-	-	-	-
XR_001919359.1	88.13	363.39	0.55	2.96	2.42809	1.82245e-29	6.47539e-28	yes	-	-	-	-	-	-	-	-	-
XR_311008.3	47	197	1.91	10.37	2.44077	6.80723e-17	1.4333e-15	yes	-	-	-	-	-	-	-	-	-
TCONS_00014404	9.35	38.9	0.36	1.96	2.44478	0.000351377	0.00189793	yes	XLOC_007781	PREDICTED: gamma-parvin isoform X2 [Bos taurus]	Cellular Processes	Cellular commiunity	ko04510//Focal adhesion	K06275	-	-	-
XR_001918952.1	11.19	47.56	0.47	2.56	2.44541	4.82359e-05	0.00030725	yes	-	-	-	-	-	-	-	-	-
XR_001917527.1	7	30	0.28	1.54	2.45943	0.00120499	0.00551339	yes	-	-	-	-	-	-	-	-	-
XR_001917670.1	19.22	81.76	1.58	8.73	2.46606	6.51093e-08	6.46544e-07	yes	-	-	-	-	-	-	-	-	-
TCONS_00047056	5.83	24.06	0.09	0.5	2.47393	0.00817489	0.0290011	yes	XLOC_025598	PREDICTED: uncharacterized protein LOC104974837 [Bos taurus]	-	-	-	-	-	-	-
XR_001919740.1	15	65	0.38	2.13	2.48678	9.32678e-07	8.2848e-06	yes	-	-	-	-	-	-	-	-	-
TCONS_00053525	8.88	38.74	0.33	1.88	2.51019	0.00015904	0.000920246	yes	XLOC_029066	PREDICTED: EF-hand calcium-binding domain-containing protein 1 isoform X5 [Ovis aries musimon]	-	-	-	-	-	-	-
TCONS_00012654	6.26	27.87	0.1	0.57	2.51096	0.0013304	0.00603857	yes	XLOC_006788	PREDICTED: uncharacterized protein LOC102984378 [Physeter catodon]	-	-	-	-	-	-	-
TCONS_00044322	494.93	2205.39	2.4	13.87	2.53086	1.64199e-169	6.22313e-167	yes	XLOC_024200	PR domain zinc finger protein 12, partial [Bos mutus]	-	-	-	-	-	-	-
XR_001917830.1	5	23	0.18	1.05	2.54432	0.00595708	0.0226528	yes	-	-	-	-	-	-	-	-	-
XR_001919936.1	22.97	105.01	0.68	4.03	2.56717	2.09365e-10	2.6747e-09	yes	-	-	-	-	-	-	-	-	-
XR_001918472.1	5.22	24.32	0.14	0.84	2.58496	0.00374236	0.0150356	yes	-	-	-	-	-	-	-	-	-
XR_001917125.1	338.02	1568.65	11.08	66.63	2.58821	2.61414e-130	6.60505e-128	yes	-	-	-	-	-	-	-	-	-
XR_001918347.1	6	28	0.49	2.95	2.58986	0.0013304	0.00603857	yes	-	-	-	-	-	-	-	-	-
TCONS_00065882	6	28	0.23	1.39	2.59538	0.0013304	0.00603857	yes	XLOC_035510	-	-	-	-	-	-	-	-
XR_001919579.1	7	33	0.45	2.76	2.61667	0.000477614	0.00249221	yes	-	-	-	-	-	-	-	-	-
TCONS_00050129	5	24	0.2	1.24	2.63227	0.00374236	0.0150356	yes	XLOC_027146	-	-	-	-	-	-	-	-
XR_001296984.2	12	60	0.38	2.44	2.68281	7.21508e-07	6.53669e-06	yes	-	-	-	-	-	-	-	-	-
TCONS_00012539	17	85	0.26	1.67	2.68326	1.95348e-09	2.17756e-08	yes	XLOC_006696	PREDICTED: carbonyl reductase [NADPH] 1-like isoform X2 [Ovis aries musimon]	-	-	-	-	GO:0005622//intracellular;GO:0005737//cytoplasm;GO:0044464//cell part;GO:0044424//intracellular part;GO:0005623//cell	GO:0016491//oxidoreductase activity;GO:0003824//catalytic activity;GO:0016647//oxidoreductase activity, acting on the CH-NH group of donors, oxygen as acceptor;GO:0016645//oxidoreductase activity, acting on the CH-NH group of donors	GO:0006596//polyamine biosynthetic process;GO:0009056//catabolic process;GO:0044237//cellular metabolic process;GO:0006576//cellular biogenic amine metabolic process;GO:1901564//organonitrogen compound metabolic process;GO:0006595//polyamine metabolic process;GO:0009987//cellular process;GO:0034641//cellular nitrogen compound metabolic process;GO:0042401//cellular biogenic amine biosynthetic proc…
TCONS_00041623	32	160	0.68	4.38	2.68732	2.10868e-16	4.31994e-15	yes	XLOC_022657	PREDICTED: mitogen-activated protein kinase 7-like isoform X2 [Ovis aries musimon]	Genetic Information Processing	Replication and repair	ko03420//Nucleotide excision repair	K10838	GO:0043226//organelle;GO:0044464//cell part;GO:0044424//intracellular part;GO:0043227//membrane-bounded organelle;GO:0044422//organelle part;GO:0005622//intracellular;GO:0043231//intracellular membrane-bounded organelle;GO:0044446//intracellular organelle part;GO:0043229//intracellular organelle;GO:0044428//nuclear part;GO:0005634//nucleus;GO:0005623//cell	GO:0043169//cation binding;GO:0003676//nucleic acid binding;GO:0003677//DNA binding;GO:1901363//heterocyclic compound binding;GO:0003824//catalytic activity;GO:0016491//oxidoreductase activity;GO:0005488//binding;GO:0097159//organic cyclic compound binding;GO:0046914//transition metal ion binding;GO:0016671//oxidoreductase activity, acting on a sulfur group of donors, disulfide as acceptor;GO:004…	GO:0043170//macromolecule metabolic process;GO:0032502//developmental process;GO:0030029//actin filament-based process;GO:0030036//actin cytoskeleton organization;GO:0007275//multicellular organism development;GO:0071840//cellular component organization or biogenesis;GO:0007015//actin filament organization;GO:0065007//biological regulation;GO:1901360//organic cyclic compound metabolic process;GO:…
XR_001919420.1	8	40	0.22	1.42	2.69032	4.13482e-05	0.00026561	yes	-	-	-	-	-	-	-	-	-
XR_001919650.1	10	49	0.23	1.49	2.69561	1.34846e-05	9.61253e-05	yes	-	-	-	-	-	-	-	-	-
TCONS_00051536	6	30	0.31	2.01	2.69686	0.000513761	0.00260199	yes	XLOC_027807	-	-	-	-	-	-	-	-
XR_001917055.1	5	25	0.1	0.65	2.70044	0.00233201	0.00982037	yes	-	-	-	-	-	-	-	-	-
XR_001918333.1	4	21	0.09	0.59	2.71272	0.00664208	0.0249654	yes	-	-	-	-	-	-	-	-	-
TCONS_00058223	5	25	0.21	1.39	2.72662	0.00233201	0.00982037	yes	XLOC_031593	-	-	-	-	-	-	-	-
XR_001919471.1	4.76	24.72	0.11	0.74	2.75002	0.00233201	0.00982037	yes	-	-	-	-	-	-	-	-	-
TCONS_00011417	24.49	127.05	3.42	23.02	2.75082	1.19975e-13	1.99141e-12	yes	XLOC_006006	T-cell receptor beta chain [Ovis aries]	Environmental Information Processing;Organismal Systems	Signal transduction;Immune system;Signaling molecules and interaction	ko04014//Ras signaling pathway;ko04015//Rap1 signaling pathway;ko04020//Calcium signaling pathway;ko04514//Cell adhesion molecules (CAMs);ko04660//T cell receptor signaling pathway;ko04064//NF-kappa B signaling pathway;ko04612//Antigen processing and presentation;ko04672//Intestinal immune network for IgA production	K10785	-	-	-
TCONS_00061480	10	53	0.21	1.44	2.77761	2.03745e-06	1.70337e-05	yes	XLOC_033288	-	-	-	-	-	-	-	-
XR_001918460.1	6.93	37.12	0.31	2.14	2.78727	6.99188e-05	0.00043323	yes	-	-	-	-	-	-	-	-	-
XR_001296732.2	21.23	115.05	1.25	8.79	2.81394	5.34834e-13	8.33023e-12	yes	-	-	-	-	-	-	-	-	-
TCONS_00058618	15	82	0.29	2.04	2.81444	1.28224e-09	1.48766e-08	yes	XLOC_031828	-	-	-	-	-	-	-	-
TCONS_00054453	6	32	0.22	1.55	2.81669	0.00019356	0.00110039	yes	XLOC_029538	-	-	-	-	-	-	-	-
TCONS_00013958	17	95	0.3	2.15	2.8413	2.6032e-11	3.52361e-10	yes	XLOC_007588	PREDICTED: NKG2-A/NKG2-B type II integral membrane protein-like [Pantholops hodgsonii]	Organismal Systems	Immune system	ko04650//Natural killer cell mediated cytotoxicity;ko04612//Antigen processing and presentation	K06541	-	-	-
XR_001919362.1	86.97	483.25	0.54	3.88	2.84503	8.42452e-51	5.63452e-49	yes	-	-	-	-	-	-	-	-	-
TCONS_00028341	5	28	0.18	1.31	2.8635	0.000540282	0.00271214	yes	XLOC_015505	Sodium channel protein type 7 subunit alpha, partial [Bos mutus]	-	-	-	-	-	GO:0022803//passive transmembrane transporter activity;GO:0022857//transmembrane transporter activity;GO:0015267//channel activity;GO:0005215//transporter activity;GO:0005216//ion channel activity;GO:0022838//substrate-specific channel activity;GO:0015075//ion transmembrane transporter activity;GO:0022891//substrate-specific transmembrane transporter activity;GO:0022892//substrate-specific transp…	GO:0044699//single-organism process;GO:0009987//cellular process;GO:0006810//transport;GO:0044765//single-organism transport;GO:0044763//single-organism cellular process;GO:0055085//transmembrane transport;GO:0051234//establishment of localization;GO:0051179//localization;GO:1902578//single-organism localization;GO:0006811//ion transport
XR_001297024.2	5.21	28.63	0.08	0.59	2.88264	0.000540282	0.00271214	yes	-	-	-	-	-	-	-	-	-
TCONS_00044211	14	80	2.55	18.91	2.89058	1.29309e-09	1.49263e-08	yes	XLOC_024139	immunoglobulin lambda-6c light chain variable region [Ovis aries]	-	-	-	-	-	-	-
XR_001917271.1	4	23	0.23	1.71	2.89429	0.00250938	0.0104703	yes	-	-	-	-	-	-	-	-	-
TCONS_00007166	11	64	0.45	3.42	2.926	4.01249e-08	4.05529e-07	yes	XLOC_003762	PREDICTED: EF-hand calcium-binding domain-containing protein 1 isoform X5 [Ovis aries musimon]	Cellular Processes;Environmental Information Processing	Cell motility;Signal transduction	ko04151//PI3K-Akt signaling pathway;ko04010//MAPK signaling pathway;ko04014//Ras signaling pathway;ko04810//Regulation of actin cytoskeleton;ko04015//Rap1 signaling pathway	K04358	GO:0044446//intracellular organelle part;GO:0044428//nuclear part;GO:0044422//organelle part;GO:0005634//nucleus;GO:0043231//intracellular membrane-bounded organelle;GO:0016020//membrane;GO:0043229//intracellular organelle;GO:0005622//intracellular;GO:0005623//cell;GO:0043226//organelle;GO:0043227//membrane-bounded organelle;GO:0044464//cell part;GO:0044424//intracellular part	GO:1901363//heterocyclic compound binding;GO:0003677//DNA binding;GO:0097159//organic cyclic compound binding;GO:0005488//binding;GO:0003676//nucleic acid binding	GO:0032501//multicellular organismal process;GO:0019222//regulation of metabolic process;GO:0044238//primary metabolic process;GO:0009889//regulation of biosynthetic process;GO:0044699//single-organism process;GO:0007346//regulation of mitotic cell cycle;GO:0071704//organic substance metabolic process;GO:0044260//cellular macromolecule metabolic process;GO:0034641//cellular nitrogen compound meta…
XR_001295902.2	5	30	0.34	2.65	2.96239	0.000197437	0.00111963	yes	-	-	-	-	-	-	-	-	-
XR_001296756.2	21	127	2.85	22.3	2.96801	1.48639e-15	2.84038e-14	yes	-	-	-	-	-	-	-	-	-
TCONS_00053656	5.26	31	0.12	0.94	2.96963	0.000118356	0.000708267	yes	XLOC_029135	PREDICTED: LOW QUALITY PROTEIN: protein FAM154B [Balaenoptera acutorostrata scammoni]	-	-	-	-	-	-	-
XR_001918921.1	46	278	4.02	31.5	2.97008	6.22264e-32	2.66987e-30	yes	-	-	-	-	-	-	-	-	-
XR_001296367.2	2	13	0.05	0.4	3	0.0129695	0.043628	yes	-	-	-	-	-	-	-	-	-
XR_001919674.1	3.3	20.34	0.3	2.42	3.01197	0.00261354	0.0107862	yes	-	-	-	-	-	-	-	-	-
TCONS_00024984	3.61	22.03	0.12	0.97	3.01495	0.0015534	0.00689927	yes	XLOC_013533	reverse transcriptase-like [Bos taurus]	-	-	-	-	GO:0045202//synapse;GO:0042995//cell projection;GO:0097458//neuron part;GO:0005623//cell;GO:0043005//neuron projection;GO:0044464//cell part;GO:0044297//cell body	GO:0019899//enzyme binding;GO:0016779//nucleotidyltransferase activity;GO:0016772//transferase activity, transferring phosphorus-containing groups;GO:0005515//protein binding;GO:0005488//binding;GO:0016740//transferase activity;GO:0003824//catalytic activity;GO:0034061//DNA polymerase activity	GO:0050794//regulation of cellular process;GO:0034645//cellular macromolecule biosynthetic process;GO:0099536//synaptic signaling;GO:0044763//single-organism cellular process;GO:0050896//response to stimulus;GO:0044260//cellular macromolecule metabolic process;GO:0090304//nucleic acid metabolic process;GO:0007166//cell surface receptor signaling pathway;GO:1901576//organic substance biosynthetic …
XR_001917167.1	3.73	24.15	0.12	0.97	3.01495	0.000537698	0.00271114	yes	-	-	-	-	-	-	-	-	-
XR_311060.3	3.31	20.48	0.11	0.9	3.03242	0.00261354	0.0107862	yes	-	-	-	-	-	-	-	-	-
XR_001917404.1	28.33	184.75	0.62	5.2	3.06817	5.70115e-23	1.64107e-21	yes	-	-	-	-	-	-	-	-	-
XR_001918527.1	2	13	0.05	0.42	3.07039	0.0129695	0.043628	yes	-	-	-	-	-	-	-	-	-
TCONS_00057354	4.08	24.73	0.07	0.59	3.07529	0.00091941	0.00444838	yes	XLOC_031058	Sodium channel protein type 7 subunit alpha, partial [Bos mutus]	Cellular Processes;Environmental Information Processing;Organismal Systems	Endocrine system;Cell growth and death;Signal transduction	ko04151//PI3K-Akt signaling pathway;ko04919//Thyroid hormone signaling pathway;ko04210//Apoptosis;ko04115//p53 signaling pathway;ko04370//VEGF signaling pathway	K04399	GO:0030054//cell junction;GO:0044459//plasma membrane part;GO:0044425//membrane part;GO:0071944//cell periphery;GO:0005886//plasma membrane;GO:0005623//cell;GO:0044424//intracellular part;GO:0016020//membrane;GO:0044464//cell part;GO:0005622//intracellular	GO:0022803//passive transmembrane transporter activity;GO:0022838//substrate-specific channel activity;GO:0015075//ion transmembrane transporter activity;GO:0005216//ion channel activity;GO:0015267//channel activity;GO:0022891//substrate-specific transmembrane transporter activity;GO:0022857//transmembrane transporter activity;GO:0005488//binding;GO:0005215//transporter activity;GO:0022892//subst…	GO:0044767//single-organism developmental process;GO:0032956//regulation of actin cytoskeleton organization;GO:0055085//transmembrane transport;GO:0044085//cellular component biogenesis;GO:0050789//regulation of biological process;GO:0032501//multicellular organismal process;GO:0050794//regulation of cellular process;GO:0031323//regulation of cellular metabolic process;GO:0043085//positive regula…
XR_001919496.1	3	20	0.32	2.76	3.10852	0.00261354	0.0107862	yes	-	-	-	-	-	-	-	-	-
TCONS_00062496	24.26	162.49	0.48	4.17	3.11894	1.02195e-20	2.61114e-19	yes	XLOC_033780	PAOX protein [Bos taurus]	-	-	-	-	GO:0005737//cytoplasm;GO:0005622//intracellular;GO:0044464//cell part;GO:0005623//cell;GO:0044424//intracellular part	GO:0016491//oxidoreductase activity;GO:0005488//binding;GO:0016647//oxidoreductase activity, acting on the CH-NH group of donors, oxygen as acceptor;GO:0003824//catalytic activity;GO:0016645//oxidoreductase activity, acting on the CH-NH group of donors	GO:0009056//catabolic process;GO:0009309//amine biosynthetic process;GO:0006807//nitrogen compound metabolic process;GO:1901565//organonitrogen compound catabolic process;GO:0044271//cellular nitrogen compound biosynthetic process;GO:0042401//cellular biogenic amine biosynthetic process;GO:0044106//cellular amine metabolic process;GO:0042402//cellular biogenic amine catabolic process;GO:0034641//…
XR_001919424.1	3	22	0.04	0.36	3.16993	0.0015534	0.00689927	yes	-	-	-	-	-	-	-	-	-
XR_001295668.2	2	14	0.15	1.36	3.18057	0.0074061	0.0274639	yes	-	-	-	-	-	-	-	-	-
TCONS_00067848	22	155	0.25	2.27	3.18269	2.35817e-20	5.89282e-19	yes	XLOC_036536	Sodium channel protein type 7 subunit alpha, partial [Bos mutus]	-	-	-	-	GO:0016021//integral component of membrane;GO:0044425//membrane part;GO:0031224//intrinsic component of membrane;GO:0016020//membrane	GO:0015075//ion transmembrane transporter activity;GO:0022838//substrate-specific channel activity;GO:0015081//sodium ion transmembrane transporter activity;GO:0022891//substrate-specific transmembrane transporter activity;GO:0005261//cation channel activity;GO:0005215//transporter activity;GO:0008324//cation transmembrane transporter activity;GO:0022803//passive transmembrane transporter activit…	GO:0015672//monovalent inorganic cation transport;GO:1902578//single-organism localization;GO:0051234//establishment of localization;GO:0030001//metal ion transport;GO:0051179//localization;GO:0006814//sodium ion transport;GO:0044699//single-organism process;GO:0006811//ion transport;GO:0009987//cellular process;GO:0055085//transmembrane transport;GO:0044765//single-organism transport;GO:0044763/…
XR_001918722.1	2.94	20.23	0.09	0.82	3.18763	0.00261354	0.0107862	yes	-	-	-	-	-	-	-	-	-
TCONS_00024250	4.25	29.51	0.16	1.48	3.20945	0.000114409	0.000686455	yes	XLOC_013182	-	-	-	-	-	-	-	-
TCONS_00027906	12	87	1.13	10.58	3.22694	4.48321e-12	6.37177e-11	yes	XLOC_015310	T-cell receptor alpha chain [Bos taurus]	-	-	-	-	-	-	-
TCONS_00044202	3	22	0.24	2.28	3.24793	0.0015534	0.00689927	yes	XLOC_024134	-	-	-	-	-	-	-	-
TCONS_00059581	18	133	0.3	2.85	3.24793	4.12348e-18	9.10369e-17	yes	XLOC_032352	PREDICTED: EF-hand calcium-binding domain-containing protein 1-like isoform X2 [Ovis aries]	-	-	-	-	GO:0043229//intracellular organelle;GO:0043226//organelle;GO:0005622//intracellular;GO:0043227//membrane-bounded organelle;GO:1990904//ribonucleoprotein complex;GO:0043231//intracellular membrane-bounded organelle;GO:0030529//intracellular ribonucleoprotein complex;GO:0032991//macromolecular complex;GO:0044428//nuclear part;GO:0044422//organelle part;GO:0005623//cell;GO:0044464//cell part;GO:0005…	GO:0016853//isomerase activity;GO:0003824//catalytic activity;GO:0016859//cis-trans isomerase activity	GO:0044238//primary metabolic process;GO:0044237//cellular metabolic process;GO:0071704//organic substance metabolic process;GO:0044260//cellular macromolecule metabolic process;GO:0008152//metabolic process;GO:0009987//cellular process;GO:0044267//cellular protein metabolic process;GO:0019538//protein metabolic process;GO:0043170//macromolecule metabolic process
XR_001917042.1	5.11	39.97	0.12	1.18	3.29768	1.67496e-06	1.44824e-05	yes	-	-	-	-	-	-	-	-	-
TCONS_00045469	8.24	63.28	0.2	2	3.32193	1.46026e-09	1.66866e-08	yes	XLOC_024777	-	-	-	-	-	-	-	-
XR_001296898.2	2	16	0.07	0.71	3.34239	0.0023592	0.00989821	yes	-	-	-	-	-	-	-	-	-
TCONS_00011419	26.05	205.5	0.42	4.31	3.35923	2.89593e-28	1.01313e-26	yes	XLOC_006008	T-cell-receptor beta 1 chain [Ovis aries]	Organismal Systems;Environmental Information Processing	Immune system;Signaling molecules and interaction;Signal transduction	ko04014//Ras signaling pathway;ko04015//Rap1 signaling pathway;ko04020//Calcium signaling pathway;ko04514//Cell adhesion molecules (CAMs);ko04660//T cell receptor signaling pathway;ko04064//NF-kappa B signaling pathway;ko04612//Antigen processing and presentation;ko04672//Intestinal immune network for IgA production	K10785	-	-	-
TCONS_00001409	2	17	0.1	1.08	3.43296	0.00131833	0.00601987	yes	XLOC_000820	-	-	-	-	-	-	-	-
TCONS_00037484	8.89	75.25	0.29	3.14	3.43664	1.28868e-11	1.77604e-10	yes	XLOC_020288	-	-	-	-	-	-	-	-
TCONS_00009830	3	27	0.08	0.9	3.49185	0.000104826	0.000633975	yes	XLOC_005094	-	-	-	-	-	-	-	-
TCONS_00003863	2.8	24.9	0.1	1.13	3.49825	8.8826e-05	0.000541529	yes	XLOC_002096	Serine protease inhibitor Kazal-type 5, partial [Bos mutus]	Environmental Information Processing;Cellular Processes	Signal transduction;Cell motility	ko04151//PI3K-Akt signaling pathway;ko04010//MAPK signaling pathway;ko04014//Ras signaling pathway;ko04810//Regulation of actin cytoskeleton;ko04015//Rap1 signaling pathway	K04358	GO:0005623//cell;GO:0044422//organelle part;GO:0043234//protein complex;GO:0044446//intracellular organelle part;GO:1990391//DNA repair complex;GO:0043229//intracellular organelle;GO:0044428//nuclear part;GO:0031224//intrinsic component of membrane;GO:0031982//vesicle;GO:0005886//plasma membrane;GO:0043231//intracellular membrane-bounded organelle;GO:0044464//cell part;GO:0000109//nucleotide-exci…	GO:1901363//heterocyclic compound binding;GO:0015077//monovalent inorganic cation transmembrane transporter activity;GO:0016491//oxidoreductase activity;GO:0005272//sodium channel activity;GO:0005216//ion channel activity;GO:0005515//protein binding;GO:0015075//ion transmembrane transporter activity;GO:0003676//nucleic acid binding;GO:0005261//cation channel activity;GO:0003677//DNA binding;GO:00…	GO:0002376//immune system process;GO:0000075//cell cycle checkpoint;GO:0060760//positive regulation of response to cytokine stimulus;GO:0010557//positive regulation of macromolecule biosynthetic process;GO:0048584//positive regulation of response to stimulus;GO:0019222//regulation of metabolic process;GO:0007399//nervous system development;GO:0043170//macromolecule metabolic process;GO:2000112//r…
XR_001918338.1	7	62	0.07	0.81	3.5325	1.25169e-09	1.45967e-08	yes	-	-	-	-	-	-	-	-	-
XR_001919864.1	1.12	11.26	0.05	0.59	3.56071	0.0117402	0.0399063	yes	-	-	-	-	-	-	-	-	-
XR_001919701.1	2	18	0.16	1.89	3.56224	0.000732495	0.00358986	yes	-	-	-	-	-	-	-	-	-
XR_001296659.2	14	129	0.27	3.25	3.58941	3.64918e-20	9.01982e-19	yes	-	-	-	-	-	-	-	-	-
XR_001919673.1	14	135	0.55	6.83	3.63438	8.85997e-21	2.2895e-19	yes	-	-	-	-	-	-	-	-	-
TCONS_00054375	5	48	0.96	11.95	3.63783	3.36039e-08	3.44213e-07	yes	XLOC_029501	-	-	-	-	-	-	-	-
XR_001918567.1	4	39	0.14	1.77	3.66025	8.0274e-07	7.21514e-06	yes	-	-	-	-	-	-	-	-	-
XR_001919143.1	2	19.87	0.28	3.56	3.66838	0.00149764	0.00674384	yes	-	-	-	-	-	-	-	-	-
XR_001918169.1	8.75	87.16	0.29	3.7	3.6734	2.82246e-14	4.82577e-13	yes	-	-	-	-	-	-	-	-	-
TCONS_00049471	4	39	0.12	1.54	3.68182	8.0274e-07	7.21514e-06	yes	XLOC_026820	PREDICTED: tRNA (cytosine(38)-C(5))-methyltransferase isoform X4 [Ovis aries musimon]	-	-	-	-	GO:0031974//membrane-enclosed lumen;GO:0044428//nuclear part;GO:0005694//chromosome;GO:0043231//intracellular membrane-bounded organelle;GO:0043228//non-membrane-bounded organelle;GO:0043227//membrane-bounded organelle;GO:0005622//intracellular;GO:0044464//cell part;GO:0044454//nuclear chromosome part;GO:0044446//intracellular organelle part;GO:0031981//nuclear lumen;GO:0044422//organelle part;GO…	GO:0046872//metal ion binding;GO:0016741//transferase activity, transferring one-carbon groups;GO:0016740//transferase activity;GO:0016491//oxidoreductase activity;GO:0003824//catalytic activity;GO:0043169//cation binding;GO:0005515//protein binding;GO:0097159//organic cyclic compound binding;GO:0008173//RNA methyltransferase activity;GO:1901363//heterocyclic compound binding;GO:0046983//protein …	GO:0044260//cellular macromolecule metabolic process;GO:0043067//regulation of programmed cell death;GO:0007126//meiotic nuclear division;GO:0046483//heterocycle metabolic process;GO:0061458//reproductive system development;GO:0006304//DNA modification;GO:1903046//meiotic cell cycle process;GO:0035112//genitalia morphogenesis;GO:0034641//cellular nitrogen compound metabolic process;GO:0044238//pr…
XR_001917452.1	7	72	0.28	3.71	3.72792	4.70831e-12	6.65012e-11	yes	-	-	-	-	-	-	-	-	-
XR_001919238.1	2.63	29.92	0.04	0.53	3.72792	4.71992e-06	3.61384e-05	yes	-	-	-	-	-	-	-	-	-
TCONS_00057059	2	20	0.1	1.33	3.73335	0.000860688	0.00418206	yes	XLOC_030911	-	-	-	-	-	-	-	-
XR_001919722.1	1.39	14.58	0.07	0.94	3.74723	0.00419502	0.0163347	yes	-	-	-	-	-	-	-	-	-
XR_001296368.2	8	87	0.31	4.4	3.82716	6.68053e-15	1.17764e-13	yes	-	-	-	-	-	-	-	-	-
TCONS_00057742	3	34	0.11	1.59	3.85345	1.97889e-06	1.66667e-05	yes	XLOC_031319	PREDICTED: carbonyl reductase [NADPH] 1-like isoform X2 [Ovis aries musimon]	-	-	-	-	GO:0005623//cell;GO:0044464//cell part;GO:0005622//intracellular;GO:0044424//intracellular part	GO:0015075//ion transmembrane transporter activity;GO:0022803//passive transmembrane transporter activity;GO:0022838//substrate-specific channel activity;GO:0005215//transporter activity;GO:0022891//substrate-specific transmembrane transporter activity;GO:0015267//channel activity;GO:0005216//ion channel activity;GO:0022892//substrate-specific transporter activity;GO:0022857//transmembrane transp…	GO:0051234//establishment of localization;GO:0055085//transmembrane transport;GO:0044765//single-organism transport;GO:0044763//single-organism cellular process;GO:0009987//cellular process;GO:0006810//transport;GO:0006811//ion transport;GO:0044699//single-organism process;GO:0051179//localization;GO:1902578//single-organism localization
TCONS_00017932	3	33	0.12	1.74	3.85798	3.5273e-06	2.80458e-05	yes	XLOC_009766	PREDICTED: DNA repair protein complementing XP-C cells isoform X1 [Ovis aries]	Organismal Systems	Sensory system;Excretory system	ko04742//Taste transduction;ko04960//Aldosterone-regulated sodium reabsorption	K04825	GO:0031224//intrinsic component of membrane;GO:0031982//vesicle;GO:0005886//plasma membrane;GO:0005623//cell;GO:0005737//cytoplasm;GO:0043227//membrane-bounded organelle;GO:0016021//integral component of membrane;GO:0043229//intracellular organelle;GO:0044464//cell part;GO:0044444//cytoplasmic part;GO:0005576//extracellular region;GO:0044421//extracellular region part;GO:0071944//cell periphery;G…	GO:0022890//inorganic cation transmembrane transporter activity;GO:0015077//monovalent inorganic cation transmembrane transporter activity;GO:0046873//metal ion transmembrane transporter activity;GO:0022892//substrate-specific transporter activity;GO:0008324//cation transmembrane transporter activity;GO:0022857//transmembrane transporter activity;GO:0005216//ion channel activity;GO:0016787//hydro…	GO:0044106//cellular amine metabolic process;GO:0034641//cellular nitrogen compound metabolic process;GO:2001141//regulation of RNA biosynthetic process;GO:0010468//regulation of gene expression;GO:0031328//positive regulation of cellular biosynthetic process;GO:0044238//primary metabolic process;GO:0051171//regulation of nitrogen compound metabolic process;GO:0060759//regulation of response to c…
TCONS_00032266	1	11	0.08	1.18	3.88264	0.0117402	0.0399063	yes	XLOC_017563	-	-	-	-	-	-	-	-
XR_001917295.1	6.74	78.51	0.26	3.95	3.92527	1.52276e-13	2.4912e-12	yes	-	-	-	-	-	-	-	-	-
TCONS_00010890	8	97	0.22	3.38	3.94145	3.58652e-17	7.69409e-16	yes	XLOC_005680	PREDICTED: EF-hand calcium-binding domain-containing protein 1-like isoform X2 [Ovis aries]	Genetic Information Processing	Replication and repair	ko03420//Nucleotide excision repair	K10838	GO:0015630//microtubule cytoskeleton;GO:0044444//cytoplasmic part;GO:0005623//cell;GO:0044297//cell body;GO:0031224//intrinsic component of membrane;GO:0031988//membrane-bounded vesicle;GO:0097458//neuron part;GO:0042579//microbody;GO:0016020//membrane;GO:0016023//cytoplasmic, membrane-bounded vesicle;GO:0043227//membrane-bounded organelle;GO:0044450//microtubule organizing center part;GO:0045202…	GO:0022804//active transmembrane transporter activity;GO:0004871//signal transducer activity;GO:0022857//transmembrane transporter activity;GO:0015399//primary active transmembrane transporter activity;GO:0031369//translation initiation factor binding;GO:0015405//P-P-bond-hydrolysis-driven transmembrane transporter activity;GO:0016462//pyrophosphatase activity;GO:0060089//molecular transducer act…	GO:0044249//cellular biosynthetic process;GO:0007154//cell communication;GO:0006518//peptide metabolic process;GO:0031323//regulation of cellular metabolic process;GO:0009059//macromolecule biosynthetic process;GO:0044260//cellular macromolecule metabolic process;GO:0071704//organic substance metabolic process;GO:0051234//establishment of localization;GO:0016043//cellular component organization;G…
XR_001296733.2	8.98	107.77	0.45	6.94	3.94694	2.33305e-18	5.20133e-17	yes	-	-	-	-	-	-	-	-	-
TCONS_00029060	2	23	0.05	0.78	3.96347	0.000279321	0.00151956	yes	XLOC_015857	PREDICTED: peroxisomal N(1)-acetyl-spermine/spermidine oxidase isoform X4 [Ovis aries musimon]	Environmental Information Processing;Cellular Processes	Signal transduction;Cell motility	ko04151//PI3K-Akt signaling pathway;ko04010//MAPK signaling pathway;ko04014//Ras signaling pathway;ko04810//Regulation of actin cytoskeleton;ko04015//Rap1 signaling pathway	K04358	GO:0043231//intracellular membrane-bounded organelle;GO:0043227//membrane-bounded organelle;GO:0031988//membrane-bounded vesicle;GO:0005622//intracellular;GO:0044444//cytoplasmic part;GO:0043228//non-membrane-bounded organelle;GO:0044424//intracellular part;GO:0005886//plasma membrane;GO:0043229//intracellular organelle;GO:0042579//microbody;GO:0044428//nuclear part;GO:0044425//membrane part;GO:0…	GO:1901363//heterocyclic compound binding;GO:0022892//substrate-specific transporter activity;GO:0003677//DNA binding;GO:0015075//ion transmembrane transporter activity;GO:0005215//transporter activity;GO:0005515//protein binding;GO:0016491//oxidoreductase activity;GO:0015267//channel activity;GO:0070851//growth factor receptor binding;GO:0022803//passive transmembrane transporter activity;GO:000…	GO:1901565//organonitrogen compound catabolic process;GO:0048523//negative regulation of cellular process;GO:0048731//system development;GO:0044710//single-organism metabolic process;GO:0019222//regulation of metabolic process;GO:0045930//negative regulation of mitotic cell cycle;GO:0030154//cell differentiation;GO:0048699//generation of neurons;GO:0009653//anatomical structure morphogenesis;GO:0…
XR_001919244.1	1	15	0.02	0.32	4	0.000980413	0.00455922	yes	-	-	-	-	-	-	-	-	-
XR_001919670.1	1.01	12	0.04	0.64	4	0.00636217	0.0240325	yes	-	-	-	-	-	-	-	-	-
TCONS_00055285	6.46	84.76	0.14	2.3	4.03814	9.48483e-16	1.84346e-14	yes	XLOC_030000	-	-	-	-	-	-	-	-
TCONS_00030810	1	12	0.06	0.99	4.04439	0.00636217	0.0240325	yes	XLOC_016772	Retrovirus-related Pol polyprotein from type-2 retrotransposable element R2DM, partial [Bos mutus]	-	-	-	-	-	GO:0016740//transferase activity;GO:0034061//DNA polymerase activity;GO:0016779//nucleotidyltransferase activity;GO:0003824//catalytic activity;GO:0016772//transferase activity, transferring phosphorus-containing groups	GO:0006807//nitrogen compound metabolic process;GO:0034645//cellular macromolecule biosynthetic process;GO:0006725//cellular aromatic compound metabolic process;GO:0009058//biosynthetic process;GO:0008152//metabolic process;GO:0006260//DNA replication;GO:0034641//cellular nitrogen compound metabolic process;GO:0044237//cellular metabolic process;GO:0044238//primary metabolic process;GO:1901360//o…
TCONS_00063977	1	14	0.06	1.01	4.07325	0.00183717	0.00806511	yes	XLOC_034470	-	-	-	-	-	-	-	-
XR_001918424.1	2.08	28	0.08	1.37	4.09803	1.54321e-05	0.000107646	yes	-	-	-	-	-	-	-	-	-
TCONS_00057953	1	13	0.14	2.44	4.12338	0.0034275	0.0138194	yes	XLOC_031451	-	-	-	-	-	-	-	-
XR_311156.3	2	27	0.07	1.23	4.13516	2.77623e-05	0.000187891	yes	-	-	-	-	-	-	-	-	-
XR_001918192.1	7.83	102	0.09	1.59	4.14296	1.89443e-18	4.30866e-17	yes	-	-	-	-	-	-	-	-	-
TCONS_00013738	2	28	0.08	1.45	4.17991	1.54321e-05	0.000107646	yes	XLOC_007437	PREDICTED: intermediate filament tail domain-containing protein 1 isoform X2 [Balaenoptera acutorostrata scammoni]	-	-	-	-	-	-	-
XR_001297029.2	2.28	28.66	0.04	0.73	4.18982	8.54838e-06	6.27065e-05	yes	-	-	-	-	-	-	-	-	-
XR_001918241.1	2.02	31.63	0.04	0.73	4.18982	2.59816e-06	2.13293e-05	yes	-	-	-	-	-	-	-	-	-
TCONS_00019730	1	15	0.1	1.99	4.3147	0.000980413	0.00455922	yes	XLOC_010751	-	-	-	-	-	-	-	-
TCONS_00070245	1	16	0.05	1.04	4.37851	0.000521183	0.00263371	yes	XLOC_038174	TPA: rCG38917-like [Bos taurus]	-	-	-	-	-	-	-
TCONS_00055653	2	34	0.05	1.07	4.41954	4.26305e-07	3.97302e-06	yes	XLOC_030206	-	-	-	-	-	-	-	-
TCONS_00015519	1	17	0.06	1.33	4.47032	0.000276113	0.00150933	yes	XLOC_008456	-	-	-	-	-	-	-	-
TCONS_00038158	36	625.69	0.27	6.16	4.5119	1.64593e-113	3.40259e-111	yes	XLOC_020708	PREDICTED: homeobox protein Hox-D3-like [Capra hircus]	Organismal Systems	Sensory system	ko04742//Taste transduction	K08474	GO:0031224//intrinsic component of membrane;GO:0005623//cell;GO:0016020//membrane;GO:0043229//intracellular organelle;GO:0042579//microbody;GO:0043226//organelle;GO:0044425//membrane part;GO:0044424//intracellular part;GO:0016021//integral component of membrane;GO:0044464//cell part;GO:0005576//extracellular region;GO:0044444//cytoplasmic part;GO:0005737//cytoplasm;GO:0005622//intracellular;GO:00…	GO:0015267//channel activity;GO:0015077//monovalent inorganic cation transmembrane transporter activity;GO:0022891//substrate-specific transmembrane transporter activity;GO:0016491//oxidoreductase activity;GO:0016645//oxidoreductase activity, acting on the CH-NH group of donors;GO:0015075//ion transmembrane transporter activity;GO:0015081//sodium ion transmembrane transporter activity;GO:0005272/…	GO:0009056//catabolic process;GO:0001525//angiogenesis;GO:0009308//amine metabolic process;GO:0006810//transport;GO:0009653//anatomical structure morphogenesis;GO:0040013//negative regulation of locomotion;GO:0006596//polyamine biosynthetic process;GO:0001568//blood vessel development;GO:0007154//cell communication;GO:0044271//cellular nitrogen compound biosynthetic process;GO:0031325//positive r…
XR_001919950.1	1	15	0.02	0.46	4.52356	0.000980413	0.00455922	yes	-	-	-	-	-	-	-	-	-
TCONS_00066173	1	18	0.04	0.99	4.62936	0.000145836	0.000850335	yes	XLOC_035673	-	-	-	-	-	-	-	-
XR_309738.3	1	19	0.03	0.78	4.70044	7.68171e-05	0.000469576	yes	-	-	-	-	-	-	-	-	-
TCONS_00030461	24	510	3.82	105.19	4.78328	3.12503e-98	4.73754e-96	yes	XLOC_016561	kappa light chain [Ovis aries]	-	-	-	-	-	-	-
XR_001917128.1	1	25	0.05	1.46	4.8679	3.01494e-06	2.43726e-05	yes	-	-	-	-	-	-	-	-	-
TCONS_00014717	1	21	0.04	1.21	4.91886	4.03632e-05	0.000260017	yes	XLOC_007968	PREDICTED: transcription cofactor vestigial-like protein 4 isoform X1 [Bubalus bubalis]	-	-	-	-	-	-	-
XR_001919087.1	9.99	249.51	0.08	2.58	5.01123	1.15885e-50	7.52925e-49	yes	-	-	-	-	-	-	-	-	-
XR_001296937.2	1	27	0.07	2.3	5.03814	5.71982e-06	4.27858e-05	yes	-	-	-	-	-	-	-	-	-
TCONS_00014004	2	49	0.08	2.63	5.03892	7.3037e-11	9.65617e-10	yes	XLOC_007619	reverse transcriptase-like [Bos taurus]	-	-	-	-	GO:0044464//cell part;GO:0097458//neuron part;GO:0044297//cell body;GO:0042995//cell projection;GO:0043005//neuron projection;GO:0005623//cell;GO:0045202//synapse	GO:0019899//enzyme binding;GO:0005515//protein binding;GO:0005488//binding	GO:0023052//signaling;GO:0099537//trans-synaptic signaling;GO:0007154//cell communication;GO:0044700//single organism signaling;GO:0050789//regulation of biological process;GO:0065007//biological regulation;GO:0051716//cellular response to stimulus;GO:0050794//regulation of cellular process;GO:0065008//regulation of biological quality;GO:0007165//signal transduction;GO:0044763//single-organism ce…
XR_001919477.1	1	19	0.01	0.33	5.04439	7.68171e-05	0.000469576	yes	-	-	-	-	-	-	-	-	-
XR_001919157.1	0.28	7.91	0.01	0.36	5.16993	0.0156414	0.0492639	yes	-	-	-	-	-	-	-	-	-
TCONS_00018843	1	29	0.05	1.85	5.20945	1.64888e-06	1.43661e-05	yes	XLOC_010290	-	-	-	-	-	-	-	-
XR_001919844.1	7.7	232.94	0.34	13.39	5.29948	4.19367e-49	2.57741e-47	yes	-	-	-	-	-	-	-	-	-
XR_311313.3	0.54	17.24	0.1	3.97	5.31107	0.000276113	0.00150933	yes	-	-	-	-	-	-	-	-	-
TCONS_00024983	0.69	23.97	0.03	1.21	5.3339	5.78262e-06	4.31137e-05	yes	XLOC_013533	reverse transcriptase-like [Bos taurus]	-	-	-	-	GO:0042995//cell projection;GO:0045202//synapse;GO:0043005//neuron projection;GO:0005623//cell;GO:0044464//cell part;GO:0044297//cell body;GO:0097458//neuron part	GO:0034061//DNA polymerase activity;GO:0003824//catalytic activity;GO:0016779//nucleotidyltransferase activity;GO:0005515//protein binding;GO:0005488//binding;GO:0016772//transferase activity, transferring phosphorus-containing groups;GO:0016740//transferase activity;GO:0019899//enzyme binding	GO:0044260//cellular macromolecule metabolic process;GO:0006260//DNA replication;GO:0065008//regulation of biological quality;GO:0051716//cellular response to stimulus;GO:0034645//cellular macromolecule biosynthetic process;GO:0050794//regulation of cellular process;GO:0023052//signaling;GO:0044763//single-organism cellular process;GO:0099565//chemical synaptic transmission, postsynaptic;GO:00464…
XR_001918094.1	7.25	231.98	0.1	4.23	5.40259	4.43763e-50	2.8031e-48	yes	-	-	-	-	-	-	-	-	-
XR_001919842.1	12.5	406.54	0.55	23.37	5.40908	1.88972e-85	2.68577e-83	yes	-	-	-	-	-	-	-	-	-
XR_001297078.2	1.04	31.6	0.03	1.32	5.45943	4.7109e-07	4.35471e-06	yes	-	-	-	-	-	-	-	-	-
TCONS_00027296	6	253	0.52	28.54	5.77833	2.28719e-56	1.79347e-54	yes	XLOC_014936	PREDICTED: normal mucosa of esophagus-specific gene 1 protein [Ovis aries]	-	-	-	-	GO:0043231//intracellular membrane-bounded organelle;GO:0043227//membrane-bounded organelle;GO:0044464//cell part;GO:0005623//cell;GO:0043229//intracellular organelle;GO:0044424//intracellular part;GO:0005622//intracellular;GO:0043226//organelle	-	-
TCONS_00033536	1.88	85.94	0.03	1.89	5.97728	2.28182e-20	5.7654e-19	yes	XLOC_018164	-	-	-	-	-	-	-	-
TCONS_00055657	1	64.52	0.02	1.35	6.07682	9.2028e-16	1.80407e-14	yes	XLOC_030208	Sodium channel protein type 11 subunit alpha, partial [Bos mutus]	Genetic Information Processing	Replication and repair	ko03420//Nucleotide excision repair	K10838	GO:0044446//intracellular organelle part;GO:0044422//organelle part;GO:0042579//microbody;GO:0005886//plasma membrane;GO:0043231//intracellular membrane-bounded organelle;GO:1990391//DNA repair complex;GO:0043232//intracellular non-membrane-bounded organelle;GO:0031982//vesicle;GO:0032991//macromolecular complex;GO:0000109//nucleotide-excision repair complex;GO:0005622//intracellular;GO:0044428//…	GO:0022891//substrate-specific transmembrane transporter activity;GO:0015077//monovalent inorganic cation transmembrane transporter activity;GO:0016647//oxidoreductase activity, acting on the CH-NH group of donors, oxygen as acceptor;GO:0043566//structure-specific DNA binding;GO:0015267//channel activity;GO:0022857//transmembrane transporter activity;GO:0003676//nucleic acid binding;GO:0022838//s…	GO:0051716//cellular response to stimulus;GO:0006139//nucleobase-containing compound metabolic process;GO:0044238//primary metabolic process;GO:0009058//biosynthetic process;GO:0071704//organic substance metabolic process;GO:0031328//positive regulation of cellular biosynthetic process;GO:0034220//ion transmembrane transport;GO:0044710//single-organism metabolic process;GO:0055085//transmembrane …
TCONS_00050016	2	126	0.03	2.18	6.18322	9.05941e-30	3.32276e-28	yes	XLOC_027071	Sodium channel protein type 7 subunit alpha, partial [Bos mutus]	-	-	-	-	GO:0044464//cell part;GO:0005623//cell	GO:0022803//passive transmembrane transporter activity;GO:0022891//substrate-specific transmembrane transporter activity;GO:0015075//ion transmembrane transporter activity;GO:0005488//binding;GO:0022838//substrate-specific channel activity;GO:0022857//transmembrane transporter activity;GO:0015267//channel activity;GO:0022892//substrate-specific transporter activity;GO:0005216//ion channel activit…	GO:0051179//localization;GO:0050789//regulation of biological process;GO:0006811//ion transport;GO:0044699//single-organism process;GO:0044763//single-organism cellular process;GO:0044765//single-organism transport;GO:0055085//transmembrane transport;GO:1902578//single-organism localization;GO:0051234//establishment of localization;GO:0006810//transport;GO:0065007//biological regulation;GO:000998…
XR_001919843.1	1.8	111.52	0.08	6.45	6.33316	4.39112e-26	1.44716e-24	yes	-	-	-	-	-	-	-	-	-
TCONS_00050336	1	62	0.02	1.98	6.62936	3.43005e-15	6.39339e-14	yes	XLOC_027231	-	-	-	-	-	-	-	-
TCONS_00051857	0	8.07	0.001	0.14	7.12928	0.0156414	0.0492639	yes	XLOC_027937	PREDICTED: NXPE family member 2-like, partial [Ovis aries]	-	-	-	-	-	-	-
XR_001917331.1	0	10.89	0.001	0.14	7.12928	0.00195752	0.0083673	yes	-	-	-	-	-	-	-	-	-
XR_001919090.1	0	14.61	0.001	0.16	7.32193	0.000122627	0.000724293	yes	-	-	-	-	-	-	-	-	-
XR_001919857.1	0	9.17	0.001	0.18	7.49185	0.00391328	0.0153428	yes	-	-	-	-	-	-	-	-	-
XR_001918443.1	0	7.12	0.001	0.19	7.56986	0.0156414	0.0492639	yes	-	-	-	-	-	-	-	-	-
TCONS_00002748	0	7.19	0.001	0.2	7.64386	0.0156414	0.0492639	yes	XLOC_001519	endonuclease reverse transcriptase [Bos taurus]	-	-	-	-	-	-	-
XR_001919773.1	0	12	0.001	0.2	7.64386	0.00097925	0.00455922	yes	-	-	-	-	-	-	-	-	-
XR_001297057.2	0	10.68	0.001	0.21	7.71425	0.00195752	0.0083673	yes	-	-	-	-	-	-	-	-	-
XR_001919150.1	0	7.88	0.001	0.24	7.90689	0.0156414	0.0492639	yes	-	-	-	-	-	-	-	-	-
TCONS_00054182	0	14.32	0.001	0.25	7.96578	0.000245094	0.00135607	yes	XLOC_029405	-	-	-	-	-	-	-	-
XR_001918415.1	0	11.17	0.001	0.26	8.02237	0.00195752	0.0083673	yes	-	-	-	-	-	-	-	-	-
XR_001919122.1	0	7	0.001	0.27	8.07682	0.0156414	0.0492639	yes	-	-	-	-	-	-	-	-	-
XR_001919863.1	0	7.2	0.001	0.27	8.07682	0.0156414	0.0492639	yes	-	-	-	-	-	-	-	-	-
XR_001919145.1	0	9	0.001	0.28	8.12928	0.00782344	0.0280165	yes	-	-	-	-	-	-	-	-	-
XR_001918884.1	0	9.7	0.001	0.29	8.17991	0.00391328	0.0153428	yes	-	-	-	-	-	-	-	-	-
XR_001918886.1	0	8.23	0.001	0.29	8.17991	0.00782344	0.0280165	yes	-	-	-	-	-	-	-	-	-
XR_001919984.1	0	17.38	0.001	0.31	8.27612	3.07011e-05	0.000202948	yes	-	-	-	-	-	-	-	-	-
XR_001297080.2	0	14.44	0.001	0.34	8.40939	0.000245094	0.00135607	yes	-	-	-	-	-	-	-	-	-
XR_001917421.1	0	10.14	0.001	0.35	8.45121	0.00391328	0.0153428	yes	-	-	-	-	-	-	-	-	-
TCONS_00065793	0	13	0.001	0.36	8.49185	0.000489894	0.00249221	yes	XLOC_035438	PREDICTED: uncharacterized protein LOC102408563 isoform X1 [Bubalus bubalis]	-	-	-	-	-	-	-
XR_001919981.1	0	7.36	0.001	0.38	8.56986	0.0156414	0.0492639	yes	-	-	-	-	-	-	-	-	-
TCONS_00057273	0	12.37	0.001	0.41	8.67948	0.00097925	0.00455922	yes	XLOC_031022	-	-	-	-	-	-	-	-
XR_001917288.1	0	12.07	0.001	0.41	8.67948	0.00097925	0.00455922	yes	-	-	-	-	-	-	-	-	-
XR_001919088.1	0	40.29	0.001	0.41	8.67948	1.50437e-11	2.06081e-10	yes	-	-	-	-	-	-	-	-	-
XR_001296451.2	0	8	0.001	0.42	8.71425	0.0156414	0.0492639	yes	-	-	-	-	-	-	-	-	-
TCONS_00054163	0	21.51	0.001	0.43	8.74819	1.92554e-06	1.62776e-05	yes	XLOC_029405	-	-	-	-	-	-	-	-
XR_001918348.1	0	13	0.001	0.43	8.74819	0.000489894	0.00249221	yes	-	-	-	-	-	-	-	-	-
XR_001917553.1	0	7.85	0.001	0.44	8.78136	0.0156414	0.0492639	yes	-	-	-	-	-	-	-	-	-
XR_001917242.1	0	13	0.001	0.45	8.81378	0.000489894	0.00249221	yes	-	-	-	-	-	-	-	-	-
XR_001917950.1	0	18	0.001	0.46	8.84549	1.53628e-05	0.000107646	yes	-	-	-	-	-	-	-	-	-
XR_311204.3	0	11.72	0.001	0.46	8.84549	0.00097925	0.00455922	yes	-	-	-	-	-	-	-	-	-
XR_001919003.1	0	8	0.001	0.48	8.90689	0.0156414	0.0492639	yes	-	-	-	-	-	-	-	-	-
TCONS_00045127	0	9	0.001	0.49	8.93664	0.00782344	0.0280165	yes	XLOC_024624	-	-	-	-	-	-	-	-
XR_001297459.2	0	8	0.001	0.49	8.93664	0.0156414	0.0492639	yes	-	-	-	-	-	-	-	-	-
XR_001918385.1	0	10.81	0.001	0.51	8.99435	0.00195752	0.0083673	yes	-	-	-	-	-	-	-	-	-
XR_001295694.2	0	10.68	0.001	0.53	9.04985	0.00195752	0.0083673	yes	-	-	-	-	-	-	-	-	-
TCONS_00048424	0.01	14.71	0.001	0.54	9.07682	0.000122627	0.000724293	yes	XLOC_026298	-	-	-	-	-	-	-	-
XR_001918743.1	0	12.93	0.001	0.59	9.20457	0.000489894	0.00249221	yes	-	-	-	-	-	-	-	-	-
TCONS_00053534	0	9.45	0.001	0.6	9.22882	0.00391328	0.0153428	yes	XLOC_029069	-	-	-	-	-	-	-	-
TCONS_00000387	0	9.31	0.001	0.62	9.27612	0.00391328	0.0153428	yes	XLOC_000257	-	-	-	-	-	-	-	-
TCONS_00019794	0	10.22	0.001	0.63	9.29921	0.00391328	0.0153428	yes	XLOC_010777	-	-	-	-	-	-	-	-
XR_001918263.1	0	11.65	0.001	0.63	9.29921	0.00097925	0.00455922	yes	-	-	-	-	-	-	-	-	-
XR_001919734.1	0	8.83	0.001	0.64	9.32193	0.00782344	0.0280165	yes	-	-	-	-	-	-	-	-	-
TCONS_00068624	0	9	0.001	0.66	9.36632	0.00782344	0.0280165	yes	XLOC_037061	Sodium channel protein type 7 subunit alpha, partial [Bos mutus]	-	-	-	-	-	-	GO:0051179//localization;GO:0044765//single-organism transport;GO:0051234//establishment of localization;GO:0006810//transport;GO:0006811//ion transport;GO:1902578//single-organism localization;GO:0044699//single-organism process
XR_001917740.1	0	10.32	0.001	0.67	9.38802	0.00195752	0.0083673	yes	-	-	-	-	-	-	-	-	-
TCONS_00056786	0	10	0.001	0.69	9.43045	0.00391328	0.0153428	yes	XLOC_030781	-	-	-	-	-	-	-	-
XR_311233.2	0	7.7	0.001	0.69	9.43045	0.0156414	0.0492639	yes	-	-	-	-	-	-	-	-	-
XR_001297230.2	0	13.33	0.001	0.71	9.47168	0.000489894	0.00249221	yes	-	-	-	-	-	-	-	-	-
XR_001917486.1	0	11.81	0.001	0.73	9.51175	0.00097925	0.00455922	yes	-	-	-	-	-	-	-	-	-
XR_001917981.1	0	83.05	0.001	0.73	9.51175	6.02541e-22	1.63116e-20	yes	-	-	-	-	-	-	-	-	-
XR_001919481.1	0	67.94	0.001	0.73	9.51175	7.7442e-18	1.6933e-16	yes	-	-	-	-	-	-	-	-	-
XR_001918358.1	0	17.07	0.001	0.77	9.58871	3.07011e-05	0.000202948	yes	-	-	-	-	-	-	-	-	-
TCONS_00014145	0	48.57	0.001	0.85	9.73132	1.40044e-12	2.08143e-11	yes	XLOC_007681	PREDICTED: DNA repair protein complementing XP-C cells isoform X1 [Ovis aries]	Environmental Information Processing	Signaling molecules and interaction	ko04514//Cell adhesion molecules (CAMs)	K06797	GO:0031224//intrinsic component of membrane;GO:1990391//DNA repair complex;GO:0005623//cell;GO:0043228//non-membrane-bounded organelle;GO:0016020//membrane;GO:0044424//intracellular part;GO:0005634//nucleus;GO:0043229//intracellular organelle;GO:0032991//macromolecular complex;GO:0044428//nuclear part;GO:0043226//organelle;GO:0005622//intracellular;GO:0031988//membrane-bounded vesicle;GO:0044444/…	GO:1901363//heterocyclic compound binding;GO:0003677//DNA binding;GO:0003676//nucleic acid binding;GO:0043167//ion binding;GO:0003824//catalytic activity;GO:0043169//cation binding;GO:0005515//protein binding;GO:0097159//organic cyclic compound binding;GO:0016667//oxidoreductase activity, acting on a sulfur group of donors;GO:0005488//binding;GO:0043566//structure-specific DNA binding;GO:0016491/…	GO:1903047//mitotic cell cycle process;GO:0006259//DNA metabolic process;GO:0007017//microtubule-based process;GO:0048583//regulation of response to stimulus;GO:0009308//amine metabolic process;GO:0010556//regulation of macromolecule biosynthetic process;GO:1901566//organonitrogen compound biosynthetic process;GO:0045786//negative regulation of cell cycle;GO:0060759//regulation of response to cyt…
XR_309813.3	0	13.49	0.001	0.85	9.73132	0.000245094	0.00135607	yes	-	-	-	-	-	-	-	-	-
XR_001296781.2	0	13.55	0.001	0.87	9.76487	0.000245094	0.00135607	yes	-	-	-	-	-	-	-	-	-
XR_001296312.2	0	15.75	0.001	0.88	9.78136	6.13562e-05	0.000382258	yes	-	-	-	-	-	-	-	-	-
XR_001295493.2	0	27.4	0.001	0.9	9.81378	6.05043e-08	6.03451e-07	yes	-	-	-	-	-	-	-	-	-
TCONS_00051105	0	13.23	0.001	0.92	9.84549	0.000489894	0.00249221	yes	XLOC_027604	-	-	-	-	-	-	-	-
TCONS_00015991	0	7	0.001	0.93	9.86109	0.0156414	0.0492639	yes	XLOC_008723	PREDICTED: C-type lectin domain family 7 member A-like [Bos taurus]	-	-	-	-	-	-	-
TCONS_00031743	0	13.61	0.001	0.93	9.86109	0.000245094	0.00135607	yes	XLOC_017188	PREDICTED: zinc finger protein 558-like [Physeter catodon]	-	-	-	-	-	-	GO:0051641//cellular localization;GO:0051649//establishment of localization in cell;GO:0051234//establishment of localization;GO:0006810//transport;GO:0051179//localization
XR_001918054.1	0	14	0.001	0.94	9.87652	0.000245094	0.00135607	yes	-	-	-	-	-	-	-	-	-
XR_001918569.1	0	13.25	0.001	0.94	9.87652	0.000489894	0.00249221	yes	-	-	-	-	-	-	-	-	-
XR_001919968.1	0	11.93	0.001	0.95	9.89178	0.00097925	0.00455922	yes	-	-	-	-	-	-	-	-	-
TCONS_00055656	0	69.9	0.001	0.98	9.93664	2.00807e-18	4.52115e-17	yes	XLOC_030208	PREDICTED: NXPE family member 2-like, partial [Ovis aries]	-	-	-	-	GO:0044464//cell part;GO:0005622//intracellular;GO:0005623//cell;GO:0044424//intracellular part	GO:0008173//RNA methyltransferase activity;GO:0016741//transferase activity, transferring one-carbon groups;GO:0016740//transferase activity;GO:0003824//catalytic activity;GO:0008168//methyltransferase activity	GO:0006725//cellular aromatic compound metabolic process;GO:0006259//DNA metabolic process;GO:0034641//cellular nitrogen compound metabolic process;GO:0090304//nucleic acid metabolic process;GO:0044260//cellular macromolecule metabolic process;GO:0006304//DNA modification;GO:0071704//organic substance metabolic process;GO:0016070//RNA metabolic process;GO:0043170//macromolecule metabolic process;…
TCONS_00066213	0	18	0.001	0.98	9.93664	1.53628e-05	0.000107646	yes	XLOC_035699	-	-	-	-	-	-	-	-
XR_001919217.1	0	7	0.001	1.03	10.0084	0.0156414	0.0492639	yes	-	-	-	-	-	-	-	-	-
XR_001917816.1	0	16.86	0.001	1.05	10.0362	3.07011e-05	0.000202948	yes	-	-	-	-	-	-	-	-	-
XR_001919524.1	0.06	38.29	0.001	1.05	10.0362	5.69665e-10	6.96462e-09	yes	-	-	-	-	-	-	-	-	-
XR_001297605.2	0	13.57	0.001	1.07	10.0634	0.000245094	0.00135607	yes	-	-	-	-	-	-	-	-	-
XR_001917623.1	0	55.54	0.001	1.08	10.0768	1.27781e-14	2.23519e-13	yes	-	-	-	-	-	-	-	-	-
XR_001918701.1	0	22.23	0.001	1.08	10.0768	9.6373e-07	8.49427e-06	yes	-	-	-	-	-	-	-	-	-
XR_001919469.1	0	13	0.001	1.08	10.0768	0.000489894	0.00249221	yes	-	-	-	-	-	-	-	-	-
XR_001919480.1	0	101.03	0.001	1.09	10.0901	5.99696e-27	2.00546e-25	yes	-	-	-	-	-	-	-	-	-
XR_001917861.1	0	7	0.001	1.12	10.1293	0.0156414	0.0492639	yes	-	-	-	-	-	-	-	-	-
TCONS_00053131	0	10	0.001	1.14	10.1548	0.00391328	0.0153428	yes	XLOC_028788	-	-	-	-	-	-	-	-
TCONS_00066793	0.05	14.87	0.001	1.16	10.1799	0.000122627	0.000724293	yes	XLOC_035972	-	-	-	-	-	-	-	-
TCONS_00044580	0	29.28	0.001	1.17	10.1923	1.51646e-08	1.58914e-07	yes	XLOC_024319	PREDICTED: uncharacterized protein LOC102316054 isoform X1 [Pantholops hodgsonii]	-	-	-	-	-	-	-
XR_310349.3	0	16	0.001	1.21	10.2408	6.13562e-05	0.000382258	yes	-	-	-	-	-	-	-	-	-
XR_001918631.1	0	18.92	0.001	1.23	10.2644	7.68793e-06	5.65772e-05	yes	-	-	-	-	-	-	-	-	-
XR_001918559.1	0	27.56	0.001	1.24	10.2761	3.02899e-08	3.11671e-07	yes	-	-	-	-	-	-	-	-	-
XR_001917356.1	0	7	0.001	1.27	10.3106	0.0156414	0.0492639	yes	-	-	-	-	-	-	-	-	-
XR_001917663.1	0	31.88	0.001	1.29	10.3332	1.90354e-09	2.13656e-08	yes	-	-	-	-	-	-	-	-	-
XR_001919263.1	0	12	0.001	1.33	10.3772	0.00097925	0.00455922	yes	-	-	-	-	-	-	-	-	-
XR_001919026.1	0	16.68	0.001	1.37	10.42	3.07011e-05	0.000202948	yes	-	-	-	-	-	-	-	-	-
XR_001919908.1	0	7	0.001	1.4	10.4512	0.0156414	0.0492639	yes	-	-	-	-	-	-	-	-	-
XR_001297346.2	0	122.14	0.001	1.42	10.4717	7.65048e-33	3.41121e-31	yes	-	-	-	-	-	-	-	-	-
XR_001919671.1	0	7.84	0.001	1.43	10.4818	0.0156414	0.0492639	yes	-	-	-	-	-	-	-	-	-
XR_001917403.1	0	48.23	0.001	1.5	10.5507	1.40044e-12	2.08143e-11	yes	-	-	-	-	-	-	-	-	-
XR_001919077.1	0	14.9	0.001	1.52	10.5699	0.000122627	0.000724293	yes	-	-	-	-	-	-	-	-	-
XR_001919489.1	0	31.53	0.001	1.57	10.6165	3.80158e-09	4.11656e-08	yes	-	-	-	-	-	-	-	-	-
TCONS_00033150	0	21	0.001	1.61	10.6528	1.92554e-06	1.62776e-05	yes	XLOC_017954	-	-	-	-	-	-	-	-
TCONS_00060428	0	11	0.001	1.63	10.6707	0.00195752	0.0083673	yes	XLOC_032820	-	-	-	-	-	-	-	-
XR_310033.3	0	33.12	0.001	1.64	10.6795	9.53196e-10	1.12894e-08	yes	-	-	-	-	-	-	-	-	-
XR_001917350.1	0	18.41	0.001	1.66	10.697	1.53628e-05	0.000107646	yes	-	-	-	-	-	-	-	-	-
XR_001917828.1	0	16.63	0.001	1.68	10.7142	6.13562e-05	0.000382258	yes	-	-	-	-	-	-	-	-	-
TCONS_00057952	0	9	0.001	1.72	10.7482	0.00782344	0.0280165	yes	XLOC_031450	-	-	-	-	-	-	-	-
XR_001918734.1	0	10	0.001	1.72	10.7482	0.00391328	0.0153428	yes	-	-	-	-	-	-	-	-	-
XR_001296286.2	0.08	40.32	0.001	1.74	10.7649	2.92839e-10	3.67909e-09	yes	-	-	-	-	-	-	-	-	-
TCONS_00044574	0	116.33	0.001	1.76	10.7814	4.49422e-31	1.79296e-29	yes	XLOC_024319	PREDICTED: peroxisomal N(1)-acetyl-spermine/spermidine oxidase isoform X2 [Bos taurus]	-	-	-	-	GO:0043226//organelle;GO:0043227//membrane-bounded organelle;GO:0044424//intracellular part;GO:0005622//intracellular;GO:0044444//cytoplasmic part;GO:0005737//cytoplasm;GO:0043231//intracellular membrane-bounded organelle;GO:0016020//membrane;GO:0044464//cell part;GO:0043229//intracellular organelle;GO:0005623//cell	GO:0005515//protein binding;GO:0001664//G-protein coupled receptor binding;GO:0016647//oxidoreductase activity, acting on the CH-NH group of donors, oxygen as acceptor;GO:0043169//cation binding;GO:0003824//catalytic activity;GO:0043167//ion binding;GO:0016645//oxidoreductase activity, acting on the CH-NH group of donors;GO:0016491//oxidoreductase activity;GO:0005488//binding;GO:0071855//neuropep…	GO:1901575//organic substance catabolic process;GO:0051173//positive regulation of nitrogen compound metabolic process;GO:0030808//regulation of nucleotide biosynthetic process;GO:0034641//cellular nitrogen compound metabolic process;GO:0060255//regulation of macromolecule metabolic process;GO:0044699//single-organism process;GO:0030810//positive regulation of nucleotide biosynthetic process;GO:0…
TCONS_00070869	0	49.3	0.001	1.76	10.7814	7.16686e-13	1.09379e-11	yes	XLOC_038533	-	-	-	-	-	-	-	-
XR_001919449.1	0	33.81	0.001	1.79	10.8057	9.53196e-10	1.12894e-08	yes	-	-	-	-	-	-	-	-	-
XR_001296409.2	0	20.83	0.001	1.99	10.9586	3.84742e-06	2.99625e-05	yes	-	-	-	-	-	-	-	-	-
TCONS_00057954	0	12	0.001	2.17	11.0835	0.00097925	0.00455922	yes	XLOC_031452	-	-	-	-	-	-	-	-
TCONS_00018569	0	13	0.001	2.3	11.1674	0.000489894	0.00249221	yes	XLOC_010094	PREDICTED: fibroblast growth factor receptor 3 isoform X5 [Ovis aries musimon]	Cellular Processes;Environmental Information Processing	Cellular commiunity;Signal transduction;Transport and catabolism;Cell motility	ko04151//PI3K-Akt signaling pathway;ko04010//MAPK signaling pathway;ko04144//Endocytosis;ko04014//Ras signaling pathway;ko04810//Regulation of actin cytoskeleton;ko04015//Rap1 signaling pathway;ko04550//Signaling pathways regulating pluripotency of stem cells	K05094	GO:0031988//membrane-bounded vesicle;GO:0044444//cytoplasmic part;GO:0016020//membrane;GO:0005912//adherens junction;GO:0043226//organelle;GO:0031982//vesicle;GO:0005773//vacuole;GO:0016021//integral component of membrane;GO:0031410//cytoplasmic vesicle;GO:0043227//membrane-bounded organelle;GO:0044464//cell part;GO:0043229//intracellular organelle;GO:0000323//lytic vacuole;GO:0043231//intracellu…	GO:0004714//transmembrane receptor protein tyrosine kinase activity;GO:0099600//transmembrane receptor activity;GO:0016301//kinase activity;GO:0097159//organic cyclic compound binding;GO:0005515//protein binding;GO:0016740//transferase activity;GO:0001882//nucleoside binding;GO:0004872//receptor activity;GO:1901363//heterocyclic compound binding;GO:0004713//protein tyrosine kinase activity;GO:001…	GO:0051960//regulation of nervous system development;GO:0060541//respiratory system development;GO:0050790//regulation of catalytic activity;GO:0030030//cell projection organization;GO:0060284//regulation of cell development;GO:0010001//glial cell differentiation;GO:0051174//regulation of phosphorus metabolic process;GO:0043549//regulation of kinase activity;GO:0009611//response to wounding;GO:00…
XR_001918824.1	0	243.7	0.001	2.41	11.2348	8.08116e-63	7.35062e-61	yes	-	-	-	-	-	-	-	-	-
XR_001919765.1	0	234.44	0.001	2.59	11.3387	3.33153e-60	2.91381e-58	yes	-	-	-	-	-	-	-	-	-
TCONS_00011364	0	33	0.001	2.7	11.3987	9.53196e-10	1.12894e-08	yes	XLOC_005962	-	-	-	-	-	-	-	-
XR_001919139.1	0	83.06	0.001	2.88	11.4919	6.02541e-22	1.63116e-20	yes	-	-	-	-	-	-	-	-	-
XR_001917099.1	0	200.91	0.001	5.12	12.3219	1.06354e-52	7.32872e-51	yes	-	-	-	-	-	-	-	-	-
TCONS_00064210	0	117.7	0.001	16.23	13.9864	2.2796e-31	9.25682e-30	yes	XLOC_034585	PREDICTED: beta-defensin 1-like [Capra hircus]	-	-	-	-	GO:0043226//organelle;GO:0044421//extracellular region part;GO:0031988//membrane-bounded vesicle;GO:0005576//extracellular region;GO:0043227//membrane-bounded organelle;GO:0031982//vesicle	-	GO:0098542//defense response to other organism;GO:0043207//response to external biotic stimulus;GO:0006955//immune response;GO:0006950//response to stress;GO:0002251//organ or tissue specific immune response;GO:0051704//multi-organism process;GO:0051707//response to other organism;GO:0002385//mucosal immune response;GO:0006952//defense response;GO:0042742//defense response to bacterium;GO:0050896…
TCONS_00064209	0	130.3	0.001	18.59	14.1822	2.03361e-33	9.43762e-32	yes	XLOC_034585	PREDICTED: beta-defensin 1-like [Capra hircus]	-	-	-	-	GO:0043226//organelle;GO:0031982//vesicle;GO:0005576//extracellular region;GO:0031988//membrane-bounded vesicle;GO:0043227//membrane-bounded organelle;GO:0044421//extracellular region part	GO:0043167//ion binding;GO:0043169//cation binding;GO:0005488//binding	GO:0043207//response to external biotic stimulus;GO:0051707//response to other organism;GO:0098542//defense response to other organism;GO:0009607//response to biotic stimulus;GO:0006952//defense response;GO:0050896//response to stimulus;GO:0051704//multi-organism process;GO:0006950//response to stress;GO:0002251//organ or tissue specific immune response;GO:0009617//response to bacterium;GO:000238…
