# Supplementary material for: Genome‑wide integrated analysis demonstrates widespread functions of lncRNAs in mammary gland development and lactation in dairy goats
Source: BMC Genomics. 2020 Mar 23;21:254. doi: 10.1186/s12864-020-6656-3 (PMC7092584; doi:10.1186/s12864-020-6656-3)
Supplement: Supplementary file 4 — Additional file 4: Table S3. Differentially expressed transcripts between different lactation periods. [file 12864_2020_6656_MOESM4_ESM.xlsx]

## Sheet: E-L
id	E_count	L_count	E_fpkm	L_fpkm	log2(FC)	Pvalue	FDR	significant	Symbol	Description	KEGG_A_class	KEGG_B_class	Pathway	K_ID	GO Component	GO Function	GO Process
XM_5688535.3	243.2	0	12.78	0.001	-13.6416	2.29294e-61	7.48463e-60	yes	ncbi_102181877	-	-	-	-	-	-	-	-
XM_18054106.1	868.61	0	11.1	0.001	-13.4383	1.63486e-210	3.75609e-208	yes	ncbi_102187323	-	-	-	-	-	-	-	-
XM_18055658.1	261.02	0	10.19	0.001	-13.3149	7.93305e-65	2.83761e-63	yes	ncbi_102182700	-	-	-	-	-	-	-	-
XM_18044829.1	288.98	0	7.8	0.001	-12.9293	4.7394e-72	2.05151e-70	yes	ncbi_102174111	PREDICTED: cationic amino acid transporter 4 [Capra hircus]	-	-	-	-	GO:0016020//membrane;GO:0044425//membrane part;GO:0031224//intrinsic component of membrane	GO:0022891//substrate-specific transmembrane transporter activity;GO:0022892//substrate-specific transporter activity;GO:0015075//ion transmembrane transporter activity;GO:0046943//carboxylic acid transmembrane transporter activity;GO:0005215//transporter activity;GO:0008509//anion transmembrane transporter activity;GO:0005342//organic acid transmembrane transporter activity;GO:0022857//transmemb…	-
XM_18055357.1	247.96	0	6.79	0.001	-12.7292	8.08116e-63	2.7532e-61	yes	ncbi_102188638	-	-	-	-	-	-	-	-
XM_18046836.1	353	0	6.29	0.001	-12.6188	1.36087e-87	8.11561e-86	yes	ncbi_102184120	-	-	-	-	-	-	-	-
XM_5687994.3	585.35	0	5.93	0.001	-12.5338	1.06988e-143	1.33144e-141	yes	ncbi_102184256	PREDICTED: kinesin-1 heavy chain isoform X1 [Capra hircus]	Organismal Systems;Cellular Processes	Transport and catabolism;Nervous system	ko04144//Endocytosis;ko04728//Dopaminergic synapse	K10396	-	-	-
XM_13971294.2	197.79	0	5.9	0.001	-12.5265	1.84888e-49	4.30575e-48	yes	ncbi_102182643	-	-	-	-	-	-	-	-
XM_18059195.1	242.77	0	5.67	0.001	-12.4691	2.29294e-61	7.48463e-60	yes	ncbi_102190895	-	-	-	-	-	-	-	-
XM_18051782.1	120.92	0	5.24	0.001	-12.3554	1.66265e-30	1.97061e-29	yes	ncbi_102190225	-	-	-	-	-	-	-	-
XM_5692012.3	120.7	0	5.18	0.001	-12.3387	3.24953e-30	3.79616e-29	yes	ncbi_102190449	-	-	-	-	-	-	-	-
XM_18039599.1	685.03	0	4.97	0.001	-12.279	6.22585e-168	9.61813e-166	yes	ncbi_102182366	-	-	-	-	-	-	-	-
XM_18063927.1	462.28	0	4.67	0.001	-12.1892	8.54468e-115	7.43325e-113	yes	ncbi_102178109	-	-	-	-	-	-	-	-
XM_18055960.1	301.77	0	4.65	0.001	-12.183	1.61212e-75	7.38874e-74	yes	ncbi_102175909	-	-	-	-	-	-	-	-
XM_5688592.3	54	0	4.59	0.001	-12.1643	9.58416e-14	4.56183e-13	yes	ncbi_102174856	PREDICTED: colostrum trypsin inhibitor [Capra hircus]	-	-	-	-	-	GO:0004857//enzyme inhibitor activity;GO:0004866//endopeptidase inhibitor activity;GO:0061134//peptidase regulator activity;GO:0030414//peptidase inhibitor activity;GO:0098772//molecular function regulator;GO:0030234//enzyme regulator activity;GO:0061135//endopeptidase regulator activity	GO:0051346//negative regulation of hydrolase activity;GO:0065007//biological regulation;GO:0032268//regulation of cellular protein metabolic process;GO:0030162//regulation of proteolysis;GO:0044092//negative regulation of molecular function;GO:0050789//regulation of biological process;GO:0019222//regulation of metabolic process;GO:0048519//negative regulation of biological process;GO:0050790//reg…
XM_13970610.2	326.68	0	4.59	0.001	-12.1643	1.09006e-80	5.60526e-79	yes	ncbi_102185206	WD repeat and SOCS box-containing protein 2 [Bos taurus]	-	-	-	-	-	-	GO:0007154//cell communication;GO:0009987//cellular process;GO:0050794//regulation of cellular process;GO:0044699//single-organism process;GO:0051716//cellular response to stimulus;GO:0050896//response to stimulus;GO:0050789//regulation of biological process;GO:0065007//biological regulation;GO:0007165//signal transduction;GO:0023052//signaling;GO:0044700//single organism signaling;GO:0044763//si…
XM_18039964.1	175.61	0	4.26	0.001	-12.0566	4.26364e-45	8.77227e-44	yes	ncbi_100861060	-	-	-	-	-	-	-	-
XM_5695546.3	557.31	0.03	4.24	0.001	-12.0498	1.32456e-136	1.53636e-134	yes	ncbi_102182919	-	-	-	-	-	-	-	-
XM_5684651.3	309.11	0	4.23	0.001	-12.0464	1.52791e-77	7.34071e-76	yes	ncbi_102186767	PREDICTED: arginine/serine-rich protein PNISR isoform X1 [Capra hircus]	-	-	-	-	GO:0044424//intracellular part;GO:0005623//cell;GO:0005622//intracellular;GO:0044464//cell part	GO:0003723//RNA binding;GO:1901363//heterocyclic compound binding;GO:0097159//organic cyclic compound binding;GO:0005488//binding;GO:0003676//nucleic acid binding	-
XM_18059252.1	341.38	0	4.07	0.001	-11.9908	1.98637e-84	1.10549e-82	yes	ncbi_102170803	-	-	-	-	-	-	-	-
XM_5686662.3	46.21	0	4.03	0.001	-11.9766	1.04227e-11	4.29577e-11	yes	ncbi_102177445	-	-	-	-	-	-	-	-
XM_18055047.1	263.7	0	3.96	0.001	-11.9513	2.09746e-65	7.6553e-64	yes	ncbi_102186696	-	-	-	-	-	-	-	-
XM_18043068.1	105.34	0	3.86	0.001	-11.9144	1.54475e-27	1.60666e-26	yes	ncbi_102187199	-	-	-	-	-	-	-	-
XM_18050906.1	197.7	0	3.68	0.001	-11.8455	1.84888e-49	4.30575e-48	yes	ncbi_102183590	PREDICTED: scaffold attachment factor B2 isoform X2 [Ovis aries musimon]	-	-	-	-	GO:0043227//membrane-bounded organelle;GO:0005623//cell;GO:0044464//cell part;GO:0044424//intracellular part;GO:0043229//intracellular organelle;GO:0043231//intracellular membrane-bounded organelle;GO:0005622//intracellular;GO:0043226//organelle	GO:0005515//protein binding;GO:1901363//heterocyclic compound binding;GO:0003676//nucleic acid binding;GO:0097159//organic cyclic compound binding;GO:0003723//RNA binding;GO:0005488//binding	-
XM_18044218.1	241.97	0	3.67	0.001	-11.8416	4.47675e-61	1.45205e-59	yes	ncbi_102169654	PREDICTED: integrator complex subunit 6-like isoform X1 [Capra hircus]	-	-	-	-	-	-	-
XM_18042799.1	265.55	0	3.66	0.001	-11.8376	5.54517e-66	2.05953e-64	yes	ncbi_102187837	-	-	-	-	-	-	-	-
XM_18065834.1	341.29	0	3.64	0.001	-11.8297	1.98637e-84	1.10549e-82	yes	ncbi_102180703	-	-	-	-	-	-	-	-
XM_5694543.3	443.99	0	3.58	0.001	-11.8057	6.27208e-110	5.06301e-108	yes	ncbi_102168388	-	-	-	-	-	-	-	-
XM_18041402.1	328.67	0	3.48	0.001	-11.7649	2.89855e-81	1.51218e-79	yes	ncbi_102172865	-	-	-	-	-	-	-	-
XM_13970502.2	353.05	0	3.42	0.001	-11.7398	1.36087e-87	8.11561e-86	yes	ncbi_102172834	PREDICTED: mineralocorticoid receptor isoform X1 [Capra hircus]	Organismal Systems	Excretory system	ko04960//Aldosterone-regulated sodium reabsorption	K08555	GO:0043227//membrane-bounded organelle;GO:0044464//cell part;GO:0005623//cell;GO:0043226//organelle;GO:0043231//intracellular membrane-bounded organelle;GO:0043229//intracellular organelle;GO:0005622//intracellular;GO:0044424//intracellular part	GO:0004871//signal transducer activity;GO:0097159//organic cyclic compound binding;GO:0005488//binding;GO:0043169//cation binding;GO:1901363//heterocyclic compound binding;GO:0060089//molecular transducer activity;GO:0001071//nucleic acid binding transcription factor activity;GO:0038023//signaling receptor activity;GO:0008289//lipid binding;GO:0043167//ion binding;GO:0003677//DNA binding;GO:00469…	GO:0065007//biological regulation;GO:0044699//single-organism process;GO:0009725//response to hormone;GO:0008152//metabolic process;GO:0019725//cellular homeostasis;GO:0042592//homeostatic process;GO:0032870//cellular response to hormone stimulus;GO:0071310//cellular response to organic substance;GO:0098771//inorganic ion homeostasis;GO:0007154//cell communication;GO:0071704//organic substance me…
XM_5676702.3	196.11	0	3.38	0.001	-11.7228	7.03342e-49	1.61489e-47	yes	ncbi_102186536	-	-	-	-	-	-	-	-
XM_18055934.1	215.54	0	3.38	0.001	-11.7228	4.19373e-54	1.11919e-52	yes	ncbi_102175909	PREDICTED: serine/arginine repetitive matrix protein 1 isoform X1 [Capra hircus]	Genetic Information Processing	Translation	ko03013//RNA transport;ko03015//mRNA surveillance pathway	K13171	GO:0043227//membrane-bounded organelle;GO:0032991//macromolecular complex;GO:0005634//nucleus;GO:0043229//intracellular organelle;GO:0044428//nuclear part;GO:0005623//cell;GO:0043226//organelle;GO:0044464//cell part;GO:0005681//spliceosomal complex;GO:0044422//organelle part;GO:0030529//intracellular ribonucleoprotein complex;GO:0044424//intracellular part;GO:0005622//intracellular;GO:0043231//in…	GO:0005488//binding;GO:0003723//RNA binding;GO:0097159//organic cyclic compound binding;GO:0003676//nucleic acid binding;GO:1901363//heterocyclic compound binding	GO:0016070//RNA metabolic process;GO:0006139//nucleobase-containing compound metabolic process;GO:0043170//macromolecule metabolic process;GO:0034641//cellular nitrogen compound metabolic process;GO:0046483//heterocycle metabolic process;GO:1901360//organic cyclic compound metabolic process;GO:0044238//primary metabolic process;GO:0010467//gene expression;GO:0008152//metabolic process;GO:0006807/…
XM_18053864.1	524.05	0	3.35	0.001	-11.7099	2.81105e-129	3.02555e-127	yes	ncbi_102189405	-	-	-	-	-	-	-	-
XM_18054398.1	415.08	0	3.33	0.001	-11.7013	1.74483e-102	1.29475e-100	yes	ncbi_102191142	-	-	-	-	-	-	-	-
XM_18051682.1	239.16	0	3.25	0.001	-11.6662	1.70643e-60	5.39808e-59	yes	ncbi_106502282	PREDICTED: mucin-16-like [Capra hircus]	-	-	-	-	-	-	-
XM_5685805.3	35.09	0	3.24	0.001	-11.6618	4.77335e-10	1.7208e-09	yes	ncbi_102180676	-	-	-	-	-	-	-	-
XM_18064857.1	260.62	0	3.24	0.001	-11.6618	1.54277e-64	5.47469e-63	yes	ncbi_102181156	-	-	-	-	-	-	-	-
XM_18062652.1	138.86	0	3.16	0.001	-11.6257	3.62221e-35	5.18051e-34	yes	ncbi_102175981	-	-	-	-	-	-	-	-
XM_18062045.1	190.59	0	3.14	0.001	-11.6165	1.98376e-47	4.36732e-46	yes	ncbi_102171366	PREDICTED: adhesion G-protein coupled receptor G1 isoform X1 [Capra hircus]	-	-	-	-	GO:0044425//membrane part;GO:0016020//membrane;GO:0031224//intrinsic component of membrane	GO:0038023//signaling receptor activity;GO:0004872//receptor activity;GO:0004888//transmembrane signaling receptor activity;GO:0004871//signal transducer activity;GO:0099600//transmembrane receptor activity;GO:0060089//molecular transducer activity	GO:0051716//cellular response to stimulus;GO:0007165//signal transduction;GO:0050789//regulation of biological process;GO:0044700//single organism signaling;GO:0009987//cellular process;GO:0007154//cell communication;GO:0050896//response to stimulus;GO:0050794//regulation of cellular process;GO:0023052//signaling;GO:0044699//single-organism process;GO:0007166//cell surface receptor signaling path…
XM_18046057.1	111.18	0	3.12	0.001	-11.6073	6.88905e-28	7.30072e-27	yes	ncbi_102182556	-	-	-	-	-	-	-	-
XM_5690501.3	104.21	0	3.06	0.001	-11.5793	3.04374e-27	3.12491e-26	yes	ncbi_102180613	-	-	-	-	-	-	-	-
XM_18039002.1	235.42	0	3.02	0.001	-11.5603	2.47899e-59	7.59397e-58	yes	ncbi_102182739	PREDICTED: bis(5'-adenosyl)-triphosphatase ENPP4 [Capra hircus]	Metabolism	Nucleotide metabolism	ko00230//Purine metabolism	K18424	GO:0031982//vesicle;GO:0031224//intrinsic component of membrane;GO:0016020//membrane;GO:0044425//membrane part;GO:0043227//membrane-bounded organelle;GO:0043226//organelle;GO:0031988//membrane-bounded vesicle	GO:0005488//binding;GO:0016817//hydrolase activity, acting on acid anhydrides;GO:0016787//hydrolase activity;GO:0043169//cation binding;GO:0043167//ion binding;GO:0016462//pyrophosphatase activity;GO:0016818//hydrolase activity, acting on acid anhydrides, in phosphorus-containing anhydrides;GO:0004551//nucleotide diphosphatase activity;GO:0003824//catalytic activity	GO:1901575//organic substance catabolic process;GO:0009116//nucleoside metabolic process;GO:0044712//single-organism catabolic process;GO:0065007//biological regulation;GO:0046700//heterocycle catabolic process;GO:1903034//regulation of response to wounding;GO:0044699//single-organism process;GO:1901135//carbohydrate derivative metabolic process;GO:0050878//regulation of body fluid levels;GO:0072…
XM_18060592.1	75.35	0	3	0.001	-11.5507	1.34742e-19	9.23384e-19	yes	ncbi_102173489	-	-	-	-	-	-	-	-
XM_18042210.1	121.74	0	2.98	0.001	-11.5411	1.66265e-30	1.97061e-29	yes	ncbi_102184785	-	-	-	-	-	-	-	-
XM_18043095.1	106.87	0	2.95	0.001	-11.5265	9.99951e-27	1.00222e-25	yes	ncbi_102175192	-	-	-	-	-	-	-	-
XM_18049706.1	393.96	0	2.93	0.001	-11.5167	3.10209e-98	2.17153e-96	yes	ncbi_102185996	-	-	-	-	-	-	-	-
XM_13966850.2	134.57	0	2.91	0.001	-11.5068	5.31255e-34	7.2619e-33	yes	ncbi_102168635	-	-	-	-	-	-	-	-
XM_13964632.2	100.61	0	2.87	0.001	-11.4868	2.32756e-26	2.2893e-25	yes	ncbi_102171773	-	-	-	-	-	-	-	-
XM_5685367.3	358.32	0	2.83	0.001	-11.4666	4.96054e-89	3.03397e-87	yes	ncbi_102191141	-	-	-	-	-	-	-	-
XM_5694147.3	123.2	0	2.82	0.001	-11.4615	4.35139e-31	5.27777e-30	yes	ncbi_102172757	-	-	-	-	-	-	-	-
XM_18051951.1	417.98	0.01	2.81	0.001	-11.4564	4.66685e-103	3.48468e-101	yes	ncbi_102190412	-	-	-	-	-	-	-	-
XM_18050913.1	33.5	0	2.8	0.001	-11.4512	9.53196e-10	3.34085e-09	yes	ncbi_102169094	-	-	-	-	-	-	-	-
XM_18065441.1	79.24	0	2.78	0.001	-11.4409	1.77361e-20	1.27672e-19	yes	ncbi_102191174	-	-	-	-	-	-	-	-
XM_13966846.2	135.61	0	2.77	0.001	-11.4357	2.71499e-34	3.75997e-33	yes	ncbi_102168635	-	-	-	-	-	-	-	-
XM_18038893.1	124.49	0	2.75	0.001	-11.4252	2.22574e-31	2.73569e-30	yes	ncbi_102170834	-	-	-	-	-	-	-	-
NM_1285546.1	26	0	2.74	0.001	-11.42	1.20864e-07	3.48558e-07	yes	ncbi_100861192	MAP28 protein precursor [Capra hircus]	Organismal Systems;Human Diseases	Infectious diseases;Digestive system	ko05152//Tuberculosis;ko04970//Salivary secretion	K13916	-	-	GO:0001906//cell killing;GO:0009617//response to bacterium;GO:0009605//response to external stimulus;GO:0009607//response to biotic stimulus;GO:0009620//response to fungus;GO:0006950//response to stress;GO:0050896//response to stimulus;GO:0043207//response to external biotic stimulus;GO:0051707//response to other organism;GO:0051704//multi-organism process
XM_18065206.1	163.31	0	2.73	0.001	-11.4147	1.36979e-41	2.4858e-40	yes	ncbi_102180254	-	-	-	-	-	-	-	-
XM_13963989.2	95.6	0	2.67	0.001	-11.3826	6.89958e-25	6.27157e-24	yes	ncbi_102186092	PREDICTED: leukotriene A-4 hydrolase isoform X1 [Capra hircus]	Metabolism	Lipid metabolism	ko00590//Arachidonic acid metabolism	K01254	GO:0005623//cell;GO:0043226//organelle;GO:0043227//membrane-bounded organelle;GO:0031982//vesicle;GO:0044424//intracellular part;GO:0044464//cell part;GO:0043231//intracellular membrane-bounded organelle;GO:0031988//membrane-bounded vesicle;GO:0005622//intracellular;GO:0043229//intracellular organelle	GO:0003723//RNA binding;GO:0003824//catalytic activity;GO:0008233//peptidase activity;GO:0097159//organic cyclic compound binding;GO:0008238//exopeptidase activity;GO:1901363//heterocyclic compound binding;GO:0016801//hydrolase activity, acting on ether bonds;GO:0043167//ion binding;GO:0046914//transition metal ion binding;GO:0070011//peptidase activity, acting on L-amino acid peptides;GO:0003676…	GO:0006629//lipid metabolic process;GO:0006631//fatty acid metabolic process;GO:0044699//single-organism process;GO:0044283//small molecule biosynthetic process;GO:0044238//primary metabolic process;GO:0044711//single-organism biosynthetic process;GO:0071704//organic substance metabolic process;GO:0044249//cellular biosynthetic process;GO:0044255//cellular lipid metabolic process;GO:0019752//carb…
XM_13972400.2	202.03	0	2.66	0.001	-11.3772	1.27698e-50	3.08828e-49	yes	ncbi_102186154	-	-	-	-	-	-	-	-
XM_18061481.1	251.41	0	2.64	0.001	-11.3663	3.15389e-62	1.0604e-60	yes	ncbi_102191727	-	-	-	-	-	-	-	-
XM_13971950.2	103.79	0	2.63	0.001	-11.3608	3.04374e-27	3.12491e-26	yes	ncbi_102186902	-	-	-	-	-	-	-	-
XM_5697819.3	32.99	0	2.61	0.001	-11.3498	1.90354e-09	6.51124e-09	yes	ncbi_102180446	-	-	-	-	-	-	-	-
XM_18040883.1	207.31	0	2.56	0.001	-11.3219	4.51783e-52	1.15003e-50	yes	ncbi_102168233	PREDICTED: SH3 domain-binding protein 4 isoform X1 [Capra hircus]	-	-	-	-	GO:0031982//vesicle;GO:0044464//cell part;GO:0044424//intracellular part;GO:0031988//membrane-bounded vesicle;GO:0005623//cell;GO:0005622//intracellular;GO:0043227//membrane-bounded organelle;GO:0043226//organelle	GO:0031267//small GTPase binding;GO:0019899//enzyme binding;GO:0051020//GTPase binding;GO:0005488//binding;GO:0005515//protein binding	GO:0023051//regulation of signaling;GO:0050790//regulation of catalytic activity;GO:0065007//biological regulation;GO:0001101//response to acid chemical;GO:0033036//macromolecule localization;GO:0001558//regulation of cell growth;GO:0050896//response to stimulus;GO:0019222//regulation of metabolic process;GO:0042221//response to chemical;GO:1902531//regulation of intracellular signal transduction…
XM_18067191.1	80.74	0	2.55	0.001	-11.3163	4.58637e-21	3.42245e-20	yes	ncbi_102190177	-	-	-	-	-	-	-	-
XM_18055126.1	134.84	0	2.54	0.001	-11.3106	5.31255e-34	7.2619e-33	yes	ncbi_102190830	-	-	-	-	-	-	-	-
XM_18064744.1	141.91	0	2.53	0.001	-11.3049	4.82951e-36	7.18831e-35	yes	ncbi_102180255	PREDICTED: RING finger protein 112 isoform X3 [Capra hircus]	-	-	-	-	GO:0031224//intrinsic component of membrane;GO:0005623//cell;GO:0043231//intracellular membrane-bounded organelle;GO:0044464//cell part;GO:0043227//membrane-bounded organelle;GO:0043226//organelle;GO:0016020//membrane;GO:0043229//intracellular organelle;GO:0044425//membrane part;GO:0005622//intracellular;GO:0044424//intracellular part	GO:0097159//organic cyclic compound binding;GO:0043169//cation binding;GO:0005488//binding;GO:0001883//purine nucleoside binding;GO:0046872//metal ion binding;GO:0001882//nucleoside binding;GO:0036094//small molecule binding;GO:0046914//transition metal ion binding;GO:0043167//ion binding;GO:0016818//hydrolase activity, acting on acid anhydrides, in phosphorus-containing anhydrides;GO:0097367//ca…	GO:0048522//positive regulation of cellular process;GO:0009987//cellular process;GO:0007275//multicellular organism development;GO:0048856//anatomical structure development;GO:0014013//regulation of gliogenesis;GO:0010564//regulation of cell cycle process;GO:0071156//regulation of cell cycle arrest;GO:0050767//regulation of neurogenesis;GO:0030154//cell differentiation;GO:2000026//regulation of m…
XM_18059611.1	65.5	0	2.51	0.001	-11.2935	5.85672e-17	3.4344e-16	yes	ncbi_102186500	-	-	-	-	-	-	-	-
XM_18059861.1	55	0	2.48	0.001	-11.2761	4.89774e-14	2.38797e-13	yes	ncbi_102183161	spliceosome-associated protein CWC15 homolog [Bos taurus]	Genetic Information Processing	Transcription	ko03040//Spliceosome	K12863	GO:0070013//intracellular organelle lumen;GO:1990904//ribonucleoprotein complex;GO:0043229//intracellular organelle;GO:0031974//membrane-enclosed lumen;GO:0005623//cell;GO:0043226//organelle;GO:0044464//cell part;GO:0005681//spliceosomal complex;GO:0044424//intracellular part;GO:0031981//nuclear lumen;GO:0030529//intracellular ribonucleoprotein complex;GO:0044446//intracellular organelle part;GO:…	GO:0003676//nucleic acid binding;GO:0005488//binding;GO:1901363//heterocyclic compound binding;GO:0097159//organic cyclic compound binding	GO:0000377//RNA splicing, via transesterification reactions with bulged adenosine as nucleophile;GO:0008152//metabolic process;GO:1901360//organic cyclic compound metabolic process;GO:0006139//nucleobase-containing compound metabolic process;GO:0043170//macromolecule metabolic process;GO:0046483//heterocycle metabolic process;GO:0044237//cellular metabolic process;GO:0008380//RNA splicing;GO:0090…
XM_13962711.2	104.6	0	2.47	0.001	-11.2703	1.54475e-27	1.60666e-26	yes	ncbi_102176843	-	-	-	-	-	-	-	-
XM_18055696.1	61.88	0	2.47	0.001	-11.2703	4.42087e-16	2.44973e-15	yes	ncbi_102181448	-	-	-	-	-	-	-	-
XM_18057787.1	121.23	0	2.47	0.001	-11.2703	1.66265e-30	1.97061e-29	yes	ncbi_102175418	-	-	-	-	-	-	-	-
XM_5675807.3	66.33	0	2.46	0.001	-11.2644	2.98434e-17	1.78329e-16	yes	ncbi_102187172	-	-	-	-	-	-	-	-
XM_18046237.1	90.34	0	2.46	0.001	-11.2644	1.03697e-23	8.87651e-23	yes	ncbi_102188369	-	-	-	-	-	-	-	-
XM_5682396.3	133.58	0	2.44	0.001	-11.2527	1.03945e-33	1.40584e-32	yes	ncbi_102168251	PREDICTED: zinc finger protein 557 isoform X1 [Capra hircus]	-	-	-	-	GO:0005623//cell;GO:0044464//cell part	GO:0043167//ion binding;GO:0005488//binding;GO:0043169//cation binding	GO:0010468//regulation of gene expression;GO:0050789//regulation of biological process;GO:0065007//biological regulation;GO:0060255//regulation of macromolecule metabolic process;GO:0019222//regulation of metabolic process
XM_18040196.1	102.97	0	2.44	0.001	-11.2527	5.99696e-27	6.08198e-26	yes	ncbi_102170933	-	-	-	-	-	-	-	-
XM_18047233.1	91.68	0	2.44	0.001	-11.2527	5.26725e-24	4.57879e-23	yes	ncbi_102172409	PREDICTED: synaptophysin-like protein 1 isoform X1 [Capra hircus]	-	-	-	-	-	-	-
XM_18050841.1	123.57	0	2.42	0.001	-11.2408	4.35139e-31	5.27777e-30	yes	ncbi_102174294	-	-	-	-	-	-	-	-
XM_5683072.3	127.32	0	2.41	0.001	-11.2348	5.82159e-32	7.35207e-31	yes	ncbi_102186586	-	-	-	-	-	-	-	-
XM_5681872.3	186.31	0	2.4	0.001	-11.2288	2.8667e-46	6.10489e-45	yes	ncbi_102185257	PREDICTED: solute carrier family 10 member 6 [Capra hircus]	-	-	-	-	-	-	-
XM_18045757.1	71.25	0	2.35	0.001	-11.1984	2.00807e-18	1.27904e-17	yes	ncbi_102191389	-	-	-	-	-	-	-	-
XM_18054292.1	384.09	0	2.34	0.001	-11.1923	1.2021e-95	8.0986e-94	yes	ncbi_102175583	PREDICTED: talin-2 isoform X1 [Ovis aries musimon]	Cellular Processes;Environmental Information Processing;Human Diseases;Organismal Systems	Immune system;Cellular commiunity;Infectious diseases;Signal transduction	ko04015//Rap1 signaling pathway;ko04510//Focal adhesion;ko05166//HTLV-I infection;ko04611//Platelet activation	K06271	GO:0030055//cell-substrate junction;GO:0043226//organelle;GO:0043229//intracellular organelle;GO:0005623//cell;GO:0030054//cell junction;GO:0043228//non-membrane-bounded organelle;GO:0005924//cell-substrate adherens junction;GO:0005622//intracellular;GO:0005912//adherens junction;GO:0043232//intracellular non-membrane-bounded organelle;GO:0005911//cell-cell junction;GO:0044464//cell part;GO:00444…	GO:0003779//actin binding;GO:0008092//cytoskeletal protein binding;GO:0005488//binding;GO:0005198//structural molecule activity;GO:0005102//receptor binding;GO:0005515//protein binding	GO:0007010//cytoskeleton organization;GO:0016043//cellular component organization;GO:0009987//cellular process;GO:0022610//biological adhesion;GO:0006996//organelle organization;GO:0071840//cellular component organization or biogenesis
XM_18041882.1	147.28	0	2.32	0.001	-11.1799	1.67842e-37	2.64422e-36	yes	ncbi_102177866	PREDICTED: long-chain-fatty-acid--CoA ligase 1 isoform X2 [Capra hircus]	Organismal Systems;Metabolism;Cellular Processes	Transport and catabolism;Endocrine system;Global and Overview;Lipid metabolism	ko03320//PPAR signaling pathway;ko04920//Adipocytokine signaling pathway;ko04146//Peroxisome;ko01212//Fatty acid metabolism;ko00071//Fatty acid degradation;ko00061//Fatty acid biosynthesis	K01897	GO:0044464//cell part;GO:0043227//membrane-bounded organelle;GO:0005622//intracellular;GO:0043229//intracellular organelle;GO:0005623//cell;GO:0043231//intracellular membrane-bounded organelle;GO:0043226//organelle;GO:0044424//intracellular part	GO:0003824//catalytic activity;GO:0016877//ligase activity, forming carbon-sulfur bonds;GO:0015645//fatty acid ligase activity;GO:0016874//ligase activity	GO:0050790//regulation of catalytic activity;GO:0051246//regulation of protein metabolic process;GO:0045937//positive regulation of phosphate metabolic process;GO:0006631//fatty acid metabolic process;GO:0048518//positive regulation of biological process;GO:0042221//response to chemical;GO:0006820//anion transport;GO:0031325//positive regulation of cellular metabolic process;GO:0001932//regulatio…
XM_18044687.1	90.92	0	2.32	0.001	-11.1799	1.03697e-23	8.87651e-23	yes	ncbi_102169446	-	-	-	-	-	-	-	-
XM_18061576.1	110.84	0.04	2.32	0.001	-11.1799	1.34495e-27	1.40537e-26	yes	ncbi_102176988	-	-	-	-	-	-	-	-
XM_13964218.2	178.31	0.07	2.31	0.001	-11.1737	3.06418e-44	6.08439e-43	yes	ncbi_102176590	-	-	-	-	-	-	-	-
XM_13972206.2	146	0	2.26	0.001	-11.1421	3.28664e-37	5.10826e-36	yes	ncbi_102179809	PREDICTED: integrin alpha-E isoform X1 [Capra hircus]	Cellular Processes	Cell motility	ko04810//Regulation of actin cytoskeleton	K06524	GO:0031224//intrinsic component of membrane;GO:0005887//integral component of plasma membrane;GO:0071944//cell periphery;GO:0016021//integral component of membrane;GO:0044464//cell part;GO:0005886//plasma membrane;GO:0005623//cell;GO:0016020//membrane;GO:0044425//membrane part;GO:0031226//intrinsic component of plasma membrane;GO:0044459//plasma membrane part	-	GO:0050789//regulation of biological process;GO:0009987//cellular process;GO:0007166//cell surface receptor signaling pathway;GO:0065007//biological regulation;GO:0007165//signal transduction;GO:0050794//regulation of cellular process;GO:0044700//single organism signaling;GO:0051716//cellular response to stimulus;GO:0044699//single-organism process;GO:0050896//response to stimulus;GO:0007154//cel…
XM_13970577.2	297.42	0	2.25	0.001	-11.1357	2.30963e-74	1.03864e-72	yes	ncbi_102174053	-	-	-	-	-	-	-	-
XM_18054524.1	78.8	0	2.25	0.001	-11.1357	1.77361e-20	1.27672e-19	yes	ncbi_102171430	-	-	-	-	-	-	-	-
XM_18039693.1	40.27	0	2.24	0.001	-11.1293	2.92839e-10	1.07515e-09	yes	ncbi_102191293	-	-	-	-	-	-	-	-
XM_18066137.1	62.76	0	2.24	0.001	-11.1293	4.42087e-16	2.44973e-15	yes	ncbi_102171927	-	-	-	-	-	-	-	-
XM_5695581.3	277.87	0	2.23	0.001	-11.1228	3.67818e-69	1.49977e-67	yes	ncbi_102170275	-	-	-	-	-	-	-	-
XM_18060488.1	80.18	0	2.23	0.001	-11.1228	9.0197e-21	6.60149e-20	yes	ncbi_102186420	-	-	-	-	-	-	-	-
XM_18053447.1	84.76	0	2.2	0.001	-11.1033	3.06239e-22	2.4353e-21	yes	ncbi_102186482	-	-	-	-	-	-	-	-
XM_18049552.1	176.77	0	2.19	0.001	-11.0967	2.17499e-45	4.52168e-44	yes	ncbi_102174550	-	-	-	-	-	-	-	-
XM_18050726.1	84.85	0	2.19	0.001	-11.0967	3.06239e-22	2.4353e-21	yes	ncbi_102189116	-	-	-	-	-	-	-	-
XM_18064785.1	44.22	0	2.19	0.001	-11.0967	3.96394e-11	1.5578e-10	yes	ncbi_102169992	-	-	-	-	-	-	-	-
XM_13976773.2	33.01	0	2.18	0.001	-11.0901	1.90354e-09	6.51124e-09	yes	ncbi_102176219	small nuclear ribonucleoprotein-associated protein N [Bos taurus]	-	-	-	-	GO:0044464//cell part;GO:0005634//nucleus;GO:0030532//small nuclear ribonucleoprotein complex;GO:0043231//intracellular membrane-bounded organelle;GO:0043226//organelle;GO:0032991//macromolecular complex;GO:0097525//spliceosomal snRNP complex;GO:0005622//intracellular;GO:0043229//intracellular organelle;GO:0043227//membrane-bounded organelle;GO:0019012//virion;GO:0044428//nuclear part;GO:0044446/…	GO:0097159//organic cyclic compound binding;GO:0003676//nucleic acid binding;GO:1901363//heterocyclic compound binding;GO:0005488//binding	GO:0009987//cellular process;GO:0044237//cellular metabolic process;GO:0050896//response to stimulus;GO:0006725//cellular aromatic compound metabolic process;GO:1901360//organic cyclic compound metabolic process;GO:0044238//primary metabolic process;GO:0006807//nitrogen compound metabolic process;GO:0006139//nucleobase-containing compound metabolic process;GO:0008152//metabolic process;GO:0010467…
XM_18063852.1	68.74	0	2.16	0.001	-11.0768	7.7442e-18	4.78387e-17	yes	ncbi_102174063	PREDICTED: NADPH:adrenodoxin oxidoreductase, mitochondrial isoform X1 [Capra hircus]	-	-	-	-	-	-	-
XM_18040217.1	27.24	0	2.15	0.001	-11.0701	6.05043e-08	1.79619e-07	yes	ncbi_102171482	Protein BUD31 like protein [Myotis brandtii]	Genetic Information Processing	Transcription	ko03040//Spliceosome	K12873	GO:0044424//intracellular part;GO:0043231//intracellular membrane-bounded organelle;GO:0043227//membrane-bounded organelle;GO:0043226//organelle;GO:0043229//intracellular organelle;GO:0005622//intracellular;GO:0044464//cell part;GO:0005623//cell	-	-
XM_18040745.1	35.22	0	2.15	0.001	-11.0701	4.77335e-10	1.7208e-09	yes	ncbi_100861336	PREDICTED: non-structural maintenance of chromosomes element 1 homolog [Capra hircus]	-	-	-	-	GO:0098687//chromosomal region;GO:0005694//chromosome;GO:0044424//intracellular part;GO:0044422//organelle part;GO:0044446//intracellular organelle part;GO:0043231//intracellular membrane-bounded organelle;GO:0043232//intracellular non-membrane-bounded organelle;GO:0044464//cell part;GO:0032991//macromolecular complex;GO:0005622//intracellular;GO:0044427//chromosomal part;GO:0043227//membrane-bou…	GO:0046872//metal ion binding;GO:0003824//catalytic activity;GO:0043167//ion binding;GO:0043169//cation binding;GO:0016740//transferase activity;GO:0019787//ubiquitin-like protein transferase activity;GO:0005488//binding;GO:0046914//transition metal ion binding	GO:0044267//cellular protein metabolic process;GO:0050789//regulation of biological process;GO:0044238//primary metabolic process;GO:0006807//nitrogen compound metabolic process;GO:0006974//cellular response to DNA damage stimulus;GO:0050794//regulation of cellular process;GO:0006259//DNA metabolic process;GO:0044699//single-organism process;GO:0090304//nucleic acid metabolic process;GO:0044763//…
XM_18051361.1	274.6	0	2.15	0.001	-11.0701	2.70715e-68	1.07331e-66	yes	ncbi_102175943	-	-	-	-	-	-	-	-
XM_5697037.3	115.13	0	2.13	0.001	-11.0566	9.25079e-29	1.01767e-27	yes	ncbi_100861010	-	-	-	-	-	-	-	-
XM_13969295.2	133.18	0	2.13	0.001	-11.0566	1.03945e-33	1.40584e-32	yes	ncbi_102185935	-	-	-	-	-	-	-	-
XM_18041520.1	87.72	0	2.12	0.001	-11.0498	7.90806e-23	6.49106e-22	yes	ncbi_102172408	-	-	-	-	-	-	-	-
XM_18059052.1	62.36	0	2.12	0.001	-11.0498	4.42087e-16	2.44973e-15	yes	ncbi_102171898	-	-	-	-	-	-	-	-
XM_18060665.1	96.46	0	2.12	0.001	-11.0498	3.50349e-25	3.23214e-24	yes	ncbi_106501722	-	-	-	-	-	-	-	-
XM_18056801.1	152.54	0	2.11	0.001	-11.043	5.82477e-39	9.59401e-38	yes	ncbi_102176337	-	-	-	-	-	-	-	-
XM_18066811.1	156.82	0	2.11	0.001	-11.043	7.74896e-40	1.31751e-38	yes	ncbi_102173510	-	-	-	-	-	-	-	-
XM_18044362.1	57.85	0	2.09	0.001	-11.0293	6.52394e-15	3.37799e-14	yes	ncbi_102173082	-	-	-	-	-	-	-	-
XM_18049600.1	43.37	0	2.09	0.001	-11.0293	3.96394e-11	1.5578e-10	yes	ncbi_102186102	-	-	-	-	-	-	-	-
XM_18050966.1	87.63	0	2.09	0.001	-11.0293	7.90806e-23	6.49106e-22	yes	ncbi_102177229	-	-	-	-	-	-	-	-
XM_5680849.3	67.64	0	2.07	0.001	-11.0154	1.52039e-17	9.22816e-17	yes	ncbi_102185442	-	-	-	-	-	-	-	-
XM_18057340.1	143.75	0	2.06	0.001	-11.0084	1.26003e-36	1.91278e-35	yes	ncbi_102190705	-	-	-	-	-	-	-	-
XM_18062027.1	242.53	0	2.06	0.001	-11.0084	2.29294e-61	7.48463e-60	yes	ncbi_102189149	-	-	-	-	-	-	-	-
XM_18040721.1	164.39	0	2.04	0.001	-10.9944	6.99028e-42	1.28284e-40	yes	ncbi_102171757	-	-	-	-	-	-	-	-
XM_18046104.1	99.17	0	2.04	0.001	-10.9944	4.58507e-26	4.43186e-25	yes	ncbi_100860876	-	-	-	-	-	-	-	-
XM_18062599.1	36.61	0	2.04	0.001	-10.9944	4.17686e-09	1.37937e-08	yes	ncbi_102170905	PREDICTED: DNA excision repair protein ERCC-1 isoform X1 [Capra hircus]	Genetic Information Processing	Replication and repair	ko03420//Nucleotide excision repair;ko03460//Fanconi anemia pathway	K10849	GO:0043228//non-membrane-bounded organelle;GO:0043231//intracellular membrane-bounded organelle;GO:0044427//chromosomal part;GO:0032991//macromolecular complex;GO:0031981//nuclear lumen;GO:0005694//chromosome;GO:0044424//intracellular part;GO:0005622//intracellular;GO:0044451//nucleoplasm part;GO:0000781//chromosome, telomeric region;GO:0044428//nuclear part;GO:0005623//cell;GO:0043229//intracell…	GO:0016788//hydrolase activity, acting on ester bonds;GO:0004519//endonuclease activity;GO:0004518//nuclease activity;GO:0005515//protein binding;GO:0097159//organic cyclic compound binding;GO:0004520//endodeoxyribonuclease activity;GO:1901363//heterocyclic compound binding;GO:0043566//structure-specific DNA binding;GO:0001099//basal RNA polymerase II transcription machinery binding;GO:0001085//R…	GO:0016445//somatic diversification of immunoglobulins;GO:0002377//immunoglobulin production;GO:0019439//aromatic compound catabolic process;GO:0009653//anatomical structure morphogenesis;GO:1901361//organic cyclic compound catabolic process;GO:0009987//cellular process;GO:0048232//male gamete generation;GO:0002381//immunoglobulin production involved in immunoglobulin mediated immune response;GO:…
XM_18044044.1	93.06	0	2.03	0.001	-10.9873	2.67526e-24	2.35529e-23	yes	ncbi_102190091	-	-	-	-	-	-	-	-
XM_18038977.1	71.58	0	2.02	0.001	-10.9801	2.00807e-18	1.27904e-17	yes	ncbi_108633473	PREDICTED: serpin B6-like [Capra hircus]	Human Diseases	Infectious diseases	ko05146//Amoebiasis	K13963	-	GO:0030414//peptidase inhibitor activity;GO:0004857//enzyme inhibitor activity;GO:0061135//endopeptidase regulator activity;GO:0098772//molecular function regulator;GO:0030234//enzyme regulator activity;GO:0061134//peptidase regulator activity;GO:0004866//endopeptidase inhibitor activity	GO:0009892//negative regulation of metabolic process;GO:0050794//regulation of cellular process;GO:0031324//negative regulation of cellular metabolic process;GO:0065007//biological regulation;GO:0045861//negative regulation of proteolysis;GO:0019222//regulation of metabolic process;GO:0031323//regulation of cellular metabolic process;GO:0032268//regulation of cellular protein metabolic process;GO…
XM_18045198.1	9.67	0	2.02	0.001	-10.9801	0.00391328	0.00665699	yes	ncbi_108634838	PREDICTED: SH3 domain-containing kinase-binding protein 1-like, partial [Capra hircus]	Cellular Processes	Transport and catabolism	ko04144//Endocytosis	K12470	-	-	GO:0044763//single-organism cellular process;GO:0051179//localization;GO:0009987//cellular process;GO:0016043//cellular component organization;GO:0051674//localization of cell;GO:0022604//regulation of cell morphogenesis;GO:0065007//biological regulation;GO:0048870//cell motility;GO:0050794//regulation of cellular process;GO:0050789//regulation of biological process;GO:0006928//movement of cell o…
XM_18058428.1	166.61	0	2.02	0.001	-10.9801	1.82024e-42	3.42103e-41	yes	ncbi_102176142	-	-	-	-	-	-	-	-
XM_5680154.3	116.11	0.11	2.01	0.001	-10.973	4.73597e-29	5.27477e-28	yes	ncbi_102183396	-	-	-	-	-	-	-	-
XM_5683969.3	161.98	0.13	1.98	0.001	-10.9513	2.68409e-41	4.80761e-40	yes	ncbi_102168632	-	-	-	-	-	-	-	-
XM_18044702.1	69.35	0	1.98	0.001	-10.9513	7.7442e-18	4.78387e-17	yes	ncbi_102169446	-	-	-	-	-	-	-	-
XM_18042998.1	263.05	0	1.97	0.001	-10.944	2.09746e-65	7.6553e-64	yes	ncbi_102171218	-	-	-	-	-	-	-	-
XM_18053217.1	120.39	0	1.97	0.001	-10.944	3.24953e-30	3.79616e-29	yes	ncbi_102190693	-	-	-	-	-	-	-	-
XM_18059431.1	59.21	0	1.97	0.001	-10.944	3.32989e-15	1.75794e-14	yes	ncbi_102190338	-	-	-	-	-	-	-	-
XM_18046390.1	95.05	0	1.95	0.001	-10.9293	6.89958e-25	6.27157e-24	yes	ncbi_102174176	upstream stimulatory factor 1 [Bos taurus]	-	-	-	-	GO:0043227//membrane-bounded organelle;GO:0031981//nuclear lumen;GO:0043229//intracellular organelle;GO:0044424//intracellular part;GO:0032991//macromolecular complex;GO:0070013//intracellular organelle lumen;GO:0044464//cell part;GO:0031974//membrane-enclosed lumen;GO:0043234//protein complex;GO:0043231//intracellular membrane-bounded organelle;GO:0044422//organelle part;GO:0044428//nuclear part…	GO:0003700//transcription factor activity, sequence-specific DNA binding;GO:0005488//binding;GO:1901363//heterocyclic compound binding;GO:0003676//nucleic acid binding;GO:0043566//structure-specific DNA binding;GO:0019899//enzyme binding;GO:0000981//RNA polymerase II transcription factor activity, sequence-specific DNA binding;GO:0097159//organic cyclic compound binding;GO:0001071//nucleic acid b…	GO:0000429//carbon catabolite regulation of transcription from RNA polymerase II promoter;GO:0090303//positive regulation of wound healing;GO:0065008//regulation of biological quality;GO:0044403//symbiosis, encompassing mutualism through parasitism;GO:0042592//homeostatic process;GO:1900048//positive regulation of hemostasis;GO:0016032//viral process;GO:0034641//cellular nitrogen compound metabol…
XM_18048075.1	166.47	0	1.95	0.001	-10.9293	1.82024e-42	3.42103e-41	yes	ncbi_102168430	-	-	-	-	-	-	-	-
XM_18058621.1	161.28	0.02	1.95	0.001	-10.9293	2.68409e-41	4.80761e-40	yes	ncbi_102177814	-	-	-	-	-	-	-	-
XM_18049820.1	15.41	0	1.94	0.001	-10.9218	0.000122627	0.000254801	yes	ncbi_102186201	PREDICTED: neuropeptide-like protein C4orf48 homolog [Capra hircus]	-	-	-	-	-	-	-
XM_5679119.3	86.47	0	1.93	0.001	-10.9144	1.55628e-22	1.25627e-21	yes	ncbi_102170385	-	-	-	-	-	-	-	-
XM_18042987.1	48.33	0.01	1.92	0.001	-10.9069	2.73541e-12	1.17441e-11	yes	ncbi_102184406	-	-	-	-	-	-	-	-
XM_13964120.2	100.89	0	1.91	0.001	-10.8994	2.32756e-26	2.2893e-25	yes	ncbi_102179173	-	-	-	-	-	-	-	-
XM_18058578.1	185.26	0	1.9	0.001	-10.8918	5.58857e-46	1.18337e-44	yes	ncbi_102182612	PREDICTED: PHD finger protein 20-like protein 1 isoform X1 [Capra hircus]	-	-	-	-	-	GO:0043169//cation binding;GO:0005488//binding;GO:0043167//ion binding	-
XM_13970389.2	248.73	0.19	1.87	0.001	-10.8688	1.19228e-61	3.93849e-60	yes	ncbi_102180144	-	-	-	-	-	-	-	-
XM_13974681.2	121.52	0	1.86	0.001	-10.8611	1.66265e-30	1.97061e-29	yes	ncbi_102187285	-	-	-	-	-	-	-	-
XM_18054566.1	83.66	0	1.85	0.001	-10.8533	6.02541e-22	4.71624e-21	yes	ncbi_102184064	-	-	-	-	-	-	-	-
XM_18056192.1	175.11	0	1.85	0.001	-10.8533	8.35779e-45	1.70393e-43	yes	ncbi_102179781	-	-	-	-	-	-	-	-
XM_18043855.1	235.53	0	1.84	0.001	-10.8455	2.47899e-59	7.59397e-58	yes	ncbi_102190496	-	-	-	-	-	-	-	-
XM_18052477.1	47.89	0	1.84	0.001	-10.8455	2.73541e-12	1.17441e-11	yes	ncbi_102188856	-	-	-	-	-	-	-	-
XM_18054042.1	174.99	0	1.84	0.001	-10.8455	8.35779e-45	1.70393e-43	yes	ncbi_102174748	-	-	-	-	-	-	-	-
NM_1285545.1	25	0	1.83	0.001	-10.8376	2.4145e-07	6.75605e-07	yes	ncbi_100861191	Bac7.5 protein precursor [Capra hircus]	Organismal Systems;Human Diseases	Digestive system;Infectious diseases	ko05152//Tuberculosis;ko04970//Salivary secretion	K13916	-	-	GO:0009607//response to biotic stimulus;GO:0051704//multi-organism process;GO:0050896//response to stimulus;GO:0043207//response to external biotic stimulus;GO:0009605//response to external stimulus;GO:0006950//response to stress;GO:0009617//response to bacterium;GO:0051707//response to other organism
XM_18048909.1	25.53	0	1.83	0.001	-10.8376	2.4145e-07	6.75605e-07	yes	ncbi_102171855	PREDICTED: cysteine-rich DPF motif domain-containing protein 1 [Capra hircus]	-	-	-	-	-	-	-
XM_18054583.1	68.12	0	1.83	0.001	-10.8376	1.52039e-17	9.22816e-17	yes	ncbi_102175298	-	-	-	-	-	-	-	-
XM_5697748.3	18.05	0	1.82	0.001	-10.8297	1.53628e-05	3.5494e-05	yes	ncbi_102183030	-	-	-	-	-	-	-	-
XM_18047807.1	56.14	0	1.82	0.001	-10.8297	2.50206e-14	1.24551e-13	yes	ncbi_102170747	-	-	-	-	-	-	-	-
XM_18059282.1	277.91	0	1.81	0.001	-10.8218	3.67818e-69	1.49977e-67	yes	ncbi_102187970	-	-	-	-	-	-	-	-
XM_5695434.3	124.92	0	1.8	0.001	-10.8138	2.22574e-31	2.73569e-30	yes	ncbi_102174514	-	-	-	-	-	-	-	-
XM_18054919.1	157.88	0	1.8	0.001	-10.8138	3.95541e-40	6.80585e-39	yes	ncbi_102178080	-	-	-	-	-	-	-	-
XM_18058033.1	173.9	0	1.8	0.001	-10.8138	1.63829e-44	3.29322e-43	yes	ncbi_102168468	-	-	-	-	-	-	-	-
XM_18041348.1	104.4	0	1.79	0.001	-10.8057	1.54475e-27	1.60666e-26	yes	ncbi_102181262	-	-	-	-	-	-	-	-
XM_18061038.1	54.92	0	1.79	0.001	-10.8057	4.89774e-14	2.38797e-13	yes	ncbi_106504026	-	-	-	-	-	-	-	-
XM_18062602.1	63.85	0	1.79	0.001	-10.8057	2.25417e-16	1.27452e-15	yes	ncbi_102189526	-	-	-	-	-	-	-	-
XM_18063851.1	59.01	0	1.79	0.001	-10.8057	3.32989e-15	1.75794e-14	yes	ncbi_102174063	-	-	-	-	-	-	-	-
XM_5689231.3	118.37	0	1.77	0.001	-10.7895	1.24084e-29	1.41633e-28	yes	ncbi_102185935	-	-	-	-	-	-	-	-
XM_5695770.3	25.43	0	1.77	0.001	-10.7895	2.4145e-07	6.75605e-07	yes	ncbi_102181635	-	-	-	-	-	-	-	-
XM_13963398.2	23.1	0	1.77	0.001	-10.7895	9.6373e-07	2.53773e-06	yes	ncbi_102187025	-	-	-	-	-	-	-	-
XM_18044226.1	80.26	0	1.77	0.001	-10.7895	9.0197e-21	6.60149e-20	yes	ncbi_102185723	ras-related protein Rap-2c precursor [Mus musculus]	-	-	-	-	GO:0044444//cytoplasmic part;GO:0098588//bounding membrane of organelle;GO:0005768//endosome;GO:0043227//membrane-bounded organelle;GO:0031988//membrane-bounded vesicle;GO:0044424//intracellular part;GO:0044446//intracellular organelle part;GO:0044440//endosomal part;GO:0005737//cytoplasm;GO:0005623//cell;GO:0031982//vesicle;GO:0043231//intracellular membrane-bounded organelle;GO:0005911//cell-ce…	GO:0032550//purine ribonucleoside binding;GO:0032549//ribonucleoside binding;GO:0005488//binding;GO:0000989//transcription factor activity, transcription factor binding;GO:0097367//carbohydrate derivative binding;GO:1901363//heterocyclic compound binding;GO:0001882//nucleoside binding;GO:0001883//purine nucleoside binding;GO:0000988//transcription factor activity, protein binding;GO:0003712//tran…	GO:0010604//positive regulation of macromolecule metabolic process;GO:0065007//biological regulation;GO:0071840//cellular component organization or biogenesis;GO:0050794//regulation of cellular process;GO:0031326//regulation of cellular biosynthetic process;GO:0043549//regulation of kinase activity;GO:0023052//signaling;GO:0007165//signal transduction;GO:0032270//positive regulation of cellular p…
XM_13966987.2	37.56	0	1.76	0.001	-10.7814	2.15153e-09	7.31137e-09	yes	ncbi_102183245	-	-	-	-	-	-	-	-
XM_18038556.1	71.73	0	1.76	0.001	-10.7814	1.02227e-18	6.64477e-18	yes	ncbi_102183648	-	-	-	-	-	-	-	-
XM_18047108.1	83.99	0	1.76	0.001	-10.7814	6.02541e-22	4.71624e-21	yes	ncbi_102187833	-	-	-	-	-	-	-	-
XM_13965962.2	45.74	0	1.75	0.001	-10.7731	1.04227e-11	4.29577e-11	yes	ncbi_102185181	-	-	-	-	-	-	-	-
XM_18049867.1	62.7	0	1.75	0.001	-10.7731	4.42087e-16	2.44973e-15	yes	ncbi_106501794	-	-	-	-	-	-	-	-
XM_18051713.1	80.55	0	1.74	0.001	-10.7649	4.58637e-21	3.42245e-20	yes	ncbi_102191087	PREDICTED: glycerol-3-phosphate transporter isoform X2 [Ovis aries musimon]	-	-	-	-	GO:0016020//membrane;GO:0044425//membrane part;GO:0031224//intrinsic component of membrane	-	GO:0044699//single-organism process;GO:0051179//localization;GO:0009987//cellular process;GO:0044763//single-organism cellular process;GO:0051234//establishment of localization
XM_18061696.1	71.82	0	1.74	0.001	-10.7649	1.02227e-18	6.64477e-18	yes	ncbi_100861145	-	-	-	-	-	-	-	-
XM_18046011.1	86.27	0	1.73	0.001	-10.7566	1.55628e-22	1.25627e-21	yes	ncbi_102185884	-	-	-	-	-	-	-	-
XM_18041910.1	128.52	0.06	1.72	0.001	-10.7482	1.52211e-32	1.97373e-31	yes	ncbi_102168885	-	-	-	-	-	-	-	-
XM_18044199.1	149.49	0	1.72	0.001	-10.7482	4.37644e-38	7.01502e-37	yes	ncbi_102190766	PREDICTED: cullin-4B isoform X3 [Bos taurus]	Genetic Information Processing	Folding, sorting and degradation;Replication and repair	ko04120//Ubiquitin mediated proteolysis;ko03420//Nucleotide excision repair	K10609	GO:0005622//intracellular;GO:0044464//cell part;GO:1902494//catalytic complex;GO:0000151//ubiquitin ligase complex;GO:0016020//membrane;GO:0032991//macromolecular complex;GO:0005623//cell;GO:0043227//membrane-bounded organelle;GO:1990234//transferase complex;GO:0080008//Cul4-RING E3 ubiquitin ligase complex;GO:0031461//cullin-RING ubiquitin ligase complex;GO:0031988//membrane-bounded vesicle;GO:0…	GO:0003676//nucleic acid binding;GO:0005515//protein binding;GO:0003677//DNA binding;GO:1901363//heterocyclic compound binding;GO:0019899//enzyme binding;GO:0044389//ubiquitin-like protein ligase binding;GO:0005488//binding;GO:0097159//organic cyclic compound binding	GO:0006281//DNA repair;GO:0016570//histone modification;GO:0043933//macromolecular complex subunit organization;GO:0044710//single-organism metabolic process;GO:0051603//proteolysis involved in cellular protein catabolic process;GO:0009057//macromolecule catabolic process;GO:0048518//positive regulation of biological process;GO:0010564//regulation of cell cycle process;GO:0071840//cellular compon…
XM_18040419.1	90.96	0	1.71	0.001	-10.7398	1.03697e-23	8.87651e-23	yes	ncbi_102179255	-	-	-	-	-	-	-	-
XM_18062064.1	47.59	0	1.71	0.001	-10.7398	2.73541e-12	1.17441e-11	yes	ncbi_102174419	PREDICTED: casein kinase II subunit alpha' isoform X2 [Ovis aries musimon]	Human Diseases;Environmental Information Processing;Genetic Information Processing;Cellular Processes	Infectious diseases;Signal transduction;Translation;Cellular commiunity	ko05168//Herpes simplex infection;ko05169//Epstein-Barr virus infection;ko04530//Tight junction;ko04310//Wnt signaling pathway;ko05162//Measles;ko04064//NF-kappa B signaling pathway;ko04520//Adherens junction;ko03008//Ribosome biogenesis in eukaryotes	K03097	GO:0043231//intracellular membrane-bounded organelle;GO:0043227//membrane-bounded organelle;GO:0032991//macromolecular complex;GO:0044424//intracellular part;GO:0005622//intracellular;GO:0044464//cell part;GO:0043234//protein complex;GO:0044444//cytoplasmic part;GO:0005737//cytoplasm;GO:0043229//intracellular organelle;GO:0043226//organelle;GO:0005623//cell	GO:1901363//heterocyclic compound binding;GO:0016773//phosphotransferase activity, alcohol group as acceptor;GO:0005488//binding;GO:0003824//catalytic activity;GO:0001883//purine nucleoside binding;GO:0097159//organic cyclic compound binding;GO:0032549//ribonucleoside binding;GO:0016301//kinase activity;GO:0032550//purine ribonucleoside binding;GO:0001882//nucleoside binding;GO:0097367//carbohydr…	GO:0006928//movement of cell or subcellular component;GO:0030154//cell differentiation;GO:0044260//cellular macromolecule metabolic process;GO:0060255//regulation of macromolecule metabolic process;GO:0019538//protein metabolic process;GO:0048869//cellular developmental process;GO:0044848//biological phase;GO:0048731//system development;GO:0032502//developmental process;GO:0009605//response to ex…
XM_18039829.1	160.61	0	1.7	0.001	-10.7313	5.25923e-41	9.29926e-40	yes	ncbi_100860943	-	-	-	-	-	-	-	-
XM_18054522.1	59.3	0	1.69	0.001	-10.7228	3.32989e-15	1.75794e-14	yes	ncbi_102171430	-	-	-	-	-	-	-	-
XM_5698540.3	109.81	0	1.68	0.001	-10.7142	2.62538e-27	2.70391e-26	yes	ncbi_102191106	-	-	-	-	-	-	-	-
XM_18039976.1	55.83	0	1.67	0.001	-10.7056	2.50206e-14	1.24551e-13	yes	ncbi_106501753	-	-	-	-	-	-	-	-
XM_18044219.1	104.66	0	1.67	0.001	-10.7056	1.54475e-27	1.60666e-26	yes	ncbi_102169654	-	-	-	-	-	-	-	-
XM_18050970.1	59.03	0	1.67	0.001	-10.7056	3.32989e-15	1.75794e-14	yes	ncbi_102169803	-	-	-	-	-	-	-	-
XM_18049855.1	74.41	0	1.66	0.001	-10.697	2.64805e-19	1.78199e-18	yes	ncbi_102184047	-	-	-	-	-	-	-	-
XM_18057809.1	94.66	0	1.66	0.001	-10.697	6.89958e-25	6.27157e-24	yes	ncbi_102186536	PREDICTED: BSD domain-containing protein 1 isoform X4 [Capra hircus]	-	-	-	-	-	-	-
XM_18067190.1	53.42	0	1.66	0.001	-10.697	9.58416e-14	4.56183e-13	yes	ncbi_102190177	-	-	-	-	-	-	-	-
XM_18052050.1	123.91	0	1.65	0.001	-10.6883	4.35139e-31	5.27777e-30	yes	ncbi_102180039	PREDICTED: tight junction protein ZO-2 isoform X1 [Capra hircus]	Cellular Processes	Cellular commiunity	ko04530//Tight junction	K06098	GO:0016020//membrane;GO:0030054//cell junction;GO:0043296//apical junction complex;GO:0005911//cell-cell junction	-	-
XM_18054590.1	69.84	0	1.65	0.001	-10.6883	3.94382e-18	2.47332e-17	yes	ncbi_102182699	-	-	-	-	-	-	-	-
XM_18061936.1	111.14	0	1.65	0.001	-10.6883	6.88905e-28	7.30072e-27	yes	ncbi_102179035	-	-	-	-	-	-	-	-
XM_5686615.3	63.16	0	1.63	0.001	-10.6707	2.25417e-16	1.27452e-15	yes	ncbi_102187408	-	-	-	-	-	-	-	-
XM_13970575.2	216.79	0	1.63	0.001	-10.6707	2.14891e-54	5.76923e-53	yes	ncbi_102174053	PREDICTED: golgin subfamily A member 3 isoform X1 [Capra hircus]	-	-	-	-	GO:0043228//non-membrane-bounded organelle;GO:0043226//organelle;GO:0044425//membrane part;GO:0043234//protein complex;GO:0019898//extrinsic component of membrane;GO:0043227//membrane-bounded organelle;GO:0044422//organelle part;GO:0031090//organelle membrane;GO:0044444//cytoplasmic part;GO:0044464//cell part;GO:0016020//membrane;GO:0043229//intracellular organelle;GO:0005737//cytoplasm;GO:000562…	-	-
XM_18042928.1	80.3	0	1.63	0.001	-10.6707	9.0197e-21	6.60149e-20	yes	ncbi_102173920	PREDICTED: splicing factor 3B subunit 2 isoform X3 [Ovis aries musimon]	Genetic Information Processing	Transcription	ko03040//Spliceosome	K12829	GO:0044424//intracellular part;GO:0044422//organelle part;GO:0005681//spliceosomal complex;GO:0043227//membrane-bounded organelle;GO:0043226//organelle;GO:0005623//cell;GO:0032991//macromolecular complex;GO:0044464//cell part;GO:0044446//intracellular organelle part;GO:0043229//intracellular organelle;GO:0030529//intracellular ribonucleoprotein complex;GO:0043231//intracellular membrane-bounded o…	GO:0097159//organic cyclic compound binding;GO:0003676//nucleic acid binding;GO:1901363//heterocyclic compound binding;GO:0003723//RNA binding;GO:0005488//binding	-
XM_18062820.1	48.05	0	1.62	0.001	-10.6618	2.73541e-12	1.17441e-11	yes	ncbi_102186043	PREDICTED: bifunctional polynucleotide phosphatase/kinase [Capra hircus]	-	-	-	-	GO:0043231//intracellular membrane-bounded organelle;GO:0043227//membrane-bounded organelle;GO:0005622//intracellular;GO:0005623//cell;GO:0043226//organelle;GO:0044464//cell part;GO:0043229//intracellular organelle;GO:0044424//intracellular part	GO:0019205//nucleobase-containing compound kinase activity;GO:0098518//polynucleotide phosphatase activity;GO:0016772//transferase activity, transferring phosphorus-containing groups;GO:0016773//phosphotransferase activity, alcohol group as acceptor;GO:0051733//polydeoxyribonucleotide kinase activity;GO:0042578//phosphoric ester hydrolase activity;GO:0003824//catalytic activity;GO:0016301//kinase…	GO:0055086//nucleobase-containing small molecule metabolic process;GO:0044238//primary metabolic process;GO:0008152//metabolic process;GO:0009987//cellular process;GO:0006974//cellular response to DNA damage stimulus;GO:0090304//nucleic acid metabolic process;GO:0009117//nucleotide metabolic process;GO:0019637//organophosphate metabolic process;GO:0044763//single-organism cellular process;GO:0006…
XM_13963157.2	93.08	0	1.61	0.001	-10.6528	2.67526e-24	2.35529e-23	yes	ncbi_102173711	-	-	-	-	-	-	-	-
XM_18052420.1	61.73	0	1.61	0.001	-10.6528	8.6681e-16	4.73227e-15	yes	ncbi_102179004	-	-	-	-	-	-	-	-
XM_18057382.1	49.45	0	1.61	0.001	-10.6528	1.40044e-12	6.15186e-12	yes	ncbi_102176898	-	-	-	-	-	-	-	-
XM_13974247.2	77.17	0	1.6	0.001	-10.6439	3.48713e-20	2.47294e-19	yes	ncbi_102172505	-	-	-	-	-	-	-	-
XM_18066702.1	15.5	0	1.6	0.001	-10.6439	0.000122627	0.000254801	yes	ncbi_102170003	PREDICTED: cathelicidin-2 [Capra hircus]	Organismal Systems;Human Diseases	Digestive system;Infectious diseases	ko05152//Tuberculosis;ko04970//Salivary secretion	K13916	-	-	GO:0009605//response to external stimulus;GO:0006950//response to stress;GO:0043207//response to external biotic stimulus;GO:0050896//response to stimulus;GO:0009607//response to biotic stimulus;GO:0051707//response to other organism;GO:0051704//multi-organism process;GO:0009617//response to bacterium
XM_5683475.3	95.52	0	1.58	0.001	-10.6257	6.89958e-25	6.27157e-24	yes	ncbi_102168824	PREDICTED: peroxisomal NADH pyrophosphatase NUDT12 [Capra hircus]	Cellular Processes;Metabolism	Transport and catabolism;Metabolism of cofactors and vitamins	ko04146//Peroxisome;ko00760//Nicotinate and nicotinamide metabolism	K03426	GO:0044424//intracellular part;GO:0043226//organelle;GO:0044444//cytoplasmic part;GO:0043227//membrane-bounded organelle;GO:0005623//cell;GO:0005737//cytoplasm;GO:0043229//intracellular organelle;GO:0043231//intracellular membrane-bounded organelle;GO:0042579//microbody;GO:0005622//intracellular;GO:0044464//cell part	GO:0004551//nucleotide diphosphatase activity;GO:0043169//cation binding;GO:0003824//catalytic activity;GO:0016787//hydrolase activity;GO:0043167//ion binding;GO:0005488//binding;GO:0016817//hydrolase activity, acting on acid anhydrides;GO:0016462//pyrophosphatase activity;GO:0016818//hydrolase activity, acting on acid anhydrides, in phosphorus-containing anhydrides	GO:0006739//NADP metabolic process;GO:0044281//small molecule metabolic process;GO:0009166//nucleotide catabolic process;GO:0044710//single-organism metabolic process;GO:0019364//pyridine nucleotide catabolic process;GO:0006725//cellular aromatic compound metabolic process;GO:0034655//nucleobase-containing compound catabolic process;GO:1901361//organic cyclic compound catabolic process;GO:0044763…
XM_5686482.3	181.97	0	1.58	0.001	-10.6257	4.13921e-45	8.53095e-44	yes	ncbi_102170241	-	-	-	-	-	-	-	-
XM_18041580.1	31	0	1.58	0.001	-10.6257	7.59254e-09	2.44936e-08	yes	ncbi_102175091	PREDICTED: spermadhesin-1 [Capra hircus]	-	-	-	-	-	GO:0005488//binding;GO:0005102//receptor binding;GO:0005515//protein binding	-
XM_18049615.1	44.71	0	1.58	0.001	-10.6257	2.03311e-11	8.18749e-11	yes	ncbi_102189847	-	-	-	-	-	-	-	-
XM_18063750.1	47.72	0	1.58	0.001	-10.6257	2.73541e-12	1.17441e-11	yes	ncbi_102168201	-	-	-	-	-	-	-	-
XM_18067089.1	146.14	0	1.58	0.001	-10.6257	3.28664e-37	5.10826e-36	yes	ncbi_102191656	-	-	-	-	-	-	-	-
XM_5687820.3	120.92	0	1.56	0.001	-10.6073	1.66265e-30	1.97061e-29	yes	ncbi_102185288	-	-	-	-	-	-	-	-
XM_13967150.2	46.81	0	1.56	0.001	-10.6073	5.3407e-12	2.24509e-11	yes	ncbi_102177984	-	-	-	-	-	-	-	-
XM_18047182.1	87.44	0	1.55	0.001	-10.5981	7.90806e-23	6.49106e-22	yes	ncbi_102176851	-	-	-	-	-	-	-	-
XM_18051142.1	49.48	0	1.55	0.001	-10.5981	1.40044e-12	6.15186e-12	yes	ncbi_106502305	-	-	-	-	-	-	-	-
XM_18054543.1	83.78	0	1.55	0.001	-10.5981	6.02541e-22	4.71624e-21	yes	ncbi_102169626	-	-	-	-	-	-	-	-
XM_18060971.1	114.65	0	1.55	0.001	-10.5981	9.25079e-29	1.01767e-27	yes	ncbi_102191728	-	-	-	-	-	-	-	-
XM_18062912.1	81.82	0	1.55	0.001	-10.5981	2.33181e-21	1.76802e-20	yes	ncbi_102183315	-	-	-	-	-	-	-	-
XM_18064530.1	48.06	0	1.55	0.001	-10.5981	2.73541e-12	1.17441e-11	yes	ncbi_102185036	-	-	-	-	-	-	-	-
XM_18066261.1	62.7	0	1.55	0.001	-10.5981	4.42087e-16	2.44973e-15	yes	ncbi_102181245	-	-	-	-	-	-	-	-
XM_18041213.1	108.09	0	1.54	0.001	-10.5887	5.12409e-27	5.21148e-26	yes	ncbi_102180102	-	-	-	-	-	-	-	-
XM_18050468.1	128.15	0	1.54	0.001	-10.5887	2.9769e-32	3.79833e-31	yes	ncbi_102187942	-	-	-	-	-	-	-	-
XM_18055692.1	189.37	0	1.54	0.001	-10.5887	3.86807e-47	8.42768e-46	yes	ncbi_102189217	-	-	-	-	-	-	-	-
XM_18066354.1	105.08	0.04	1.54	0.001	-10.5887	3.80634e-26	3.6971e-25	yes	ncbi_102179329	PREDICTED: mitochondrial basic amino acids transporter isoform X1 [Capra hircus]	-	-	-	-	GO:0016020//membrane;GO:0031224//intrinsic component of membrane;GO:0005622//intracellular;GO:0044464//cell part;GO:0005623//cell;GO:0043229//intracellular organelle;GO:0044424//intracellular part;GO:0043226//organelle;GO:0044425//membrane part;GO:0043231//intracellular membrane-bounded organelle;GO:0043227//membrane-bounded organelle	GO:0015075//ion transmembrane transporter activity;GO:0015651//quaternary ammonium group transmembrane transporter activity;GO:0008324//cation transmembrane transporter activity;GO:0022857//transmembrane transporter activity;GO:0022891//substrate-specific transmembrane transporter activity;GO:0022892//substrate-specific transporter activity;GO:0005215//transporter activity;GO:0015101//organic cat…	GO:0044763//single-organism cellular process;GO:0051179//localization;GO:0006844//acyl carnitine transport;GO:0071702//organic substance transport;GO:0071705//nitrogen compound transport;GO:0044765//single-organism transport;GO:1902578//single-organism localization;GO:0006810//transport;GO:0015697//quaternary ammonium group transport;GO:0051181//cofactor transport;GO:0051234//establishment of loc…
XM_13962406.2	66	0	1.53	0.001	-10.5793	5.85672e-17	3.4344e-16	yes	ncbi_102190750	-	-	-	-	-	-	-	-
XM_13970768.2	34	0	1.52	0.001	-10.5699	9.53196e-10	3.34085e-09	yes	ncbi_102178649	-	-	-	-	-	-	-	-
XM_18038698.1	100.07	0.03	1.52	0.001	-10.5699	2.32756e-26	2.2893e-25	yes	ncbi_102178316	-	-	-	-	-	-	-	-
XM_18046744.1	35.67	0	1.51	0.001	-10.5603	4.17686e-09	1.37937e-08	yes	ncbi_108635821	-	-	-	-	-	-	-	-
XM_18064473.1	128.86	0	1.51	0.001	-10.5603	1.52211e-32	1.97373e-31	yes	ncbi_102185604	-	-	-	-	-	-	-	-
XM_18043254.1	65.02	0	1.5	0.001	-10.5507	1.14913e-16	6.62153e-16	yes	ncbi_102168332	-	-	-	-	-	-	-	-
XM_18061718.1	79.86	0	1.5	0.001	-10.5507	9.0197e-21	6.60149e-20	yes	ncbi_102176451	-	-	-	-	-	-	-	-
XM_13971565.2	24.97	0	1.49	0.001	-10.5411	2.4145e-07	6.75605e-07	yes	ncbi_102169810	-	-	-	-	-	-	-	-
XM_18042433.1	32.08	0	1.49	0.001	-10.5411	3.80158e-09	1.2623e-08	yes	ncbi_102175744	anaphase-promoting complex subunit 16 isoform 2 [Mus musculus]	-	-	-	-	GO:0000152//nuclear ubiquitin ligase complex;GO:0043231//intracellular membrane-bounded organelle;GO:0043227//membrane-bounded organelle;GO:0044424//intracellular part;GO:0044446//intracellular organelle part;GO:1990234//transferase complex;GO:0000151//ubiquitin ligase complex;GO:0044428//nuclear part;GO:0043229//intracellular organelle;GO:0005634//nucleus;GO:0043234//protein complex;GO:0043226//…	-	GO:0009987//cellular process;GO:0043170//macromolecule metabolic process;GO:0036211//protein modification process;GO:0044267//cellular protein metabolic process;GO:0000280//nuclear division;GO:0019538//protein metabolic process;GO:0071840//cellular component organization or biogenesis;GO:0044699//single-organism process;GO:0044763//single-organism cellular process;GO:0071704//organic substance me…
XM_18044391.1	72.15	0	1.49	0.001	-10.5411	1.02227e-18	6.64477e-18	yes	ncbi_102179506	-	-	-	-	-	-	-	-
XM_18053717.1	59.18	0	1.49	0.001	-10.5411	3.32989e-15	1.75794e-14	yes	ncbi_102191335	UPF0498 protein KIAA1191-like protein, partial [Bos mutus]	-	-	-	-	-	-	-
XM_13966825.2	44.53	0	1.48	0.001	-10.5314	2.03311e-11	8.18749e-11	yes	ncbi_102185184	-	-	-	-	-	-	-	-
XM_18046373.1	93.54	0	1.48	0.001	-10.5314	1.35866e-24	1.21679e-23	yes	ncbi_102177928	-	-	-	-	-	-	-	-
XM_18053385.1	30.51	0	1.48	0.001	-10.5314	7.59254e-09	2.44936e-08	yes	ncbi_102175020	-	-	-	-	-	-	-	-
XM_18058987.1	38.51	0	1.48	0.001	-10.5314	1.10747e-09	3.85854e-09	yes	ncbi_102179714	-	-	-	-	-	-	-	-
XM_18061813.1	22.72	0	1.48	0.001	-10.5314	9.6373e-07	2.53773e-06	yes	ncbi_102187974	PREDICTED: ER membrane protein complex subunit 8 isoform X2 [Erinaceus europaeus]	-	-	-	-	-	-	-
XM_13974751.2	33.59	0	1.47	0.001	-10.5216	9.53196e-10	3.34085e-09	yes	ncbi_102170106	-	-	-	-	-	-	-	-
XM_18042549.1	75.94	0	1.47	0.001	-10.5216	1.34742e-19	9.23384e-19	yes	ncbi_102181748	-	-	-	-	-	-	-	-
XM_18053136.1	64.24	0	1.47	0.001	-10.5216	1.14913e-16	6.62153e-16	yes	ncbi_102187952	-	-	-	-	-	-	-	-
XM_5697562.3	113.13	0	1.45	0.001	-10.5018	3.52822e-28	3.78948e-27	yes	ncbi_102183653	PREDICTED: THUMP domain-containing protein 1 isoform X1 [Capra hircus]	-	-	-	-	-	GO:0005488//binding;GO:0003723//RNA binding;GO:0097159//organic cyclic compound binding;GO:1901363//heterocyclic compound binding;GO:0003676//nucleic acid binding	-
XM_18039073.1	66.18	0	1.45	0.001	-10.5018	2.98434e-17	1.78329e-16	yes	ncbi_102169920	-	-	-	-	-	-	-	-
XM_18047798.1	114	0	1.44	0.001	-10.4919	1.80674e-28	1.96585e-27	yes	ncbi_102169646	-	-	-	-	-	-	-	-
XM_18054178.1	31.16	0	1.44	0.001	-10.4919	3.80158e-09	1.2623e-08	yes	ncbi_102177528	-	-	-	-	-	-	-	-
XM_18058700.1	137.77	0	1.44	0.001	-10.4919	7.0893e-35	1.00271e-33	yes	ncbi_102180237	PREDICTED: 5-oxoprolinase isoform X1 [Capra hircus]	Metabolism	Metabolism of other amino acids	ko00480//Glutathione metabolism	K01469	GO:0005737//cytoplasm;GO:0044464//cell part;GO:0005623//cell;GO:0005622//intracellular;GO:0044424//intracellular part;GO:0044444//cytoplasmic part	GO:0016812//hydrolase activity, acting on carbon-nitrogen (but not peptide) bonds, in cyclic amides;GO:0001882//nucleoside binding;GO:0003824//catalytic activity;GO:1901363//heterocyclic compound binding;GO:0097159//organic cyclic compound binding;GO:0032549//ribonucleoside binding;GO:0016810//hydrolase activity, acting on carbon-nitrogen (but not peptide) bonds;GO:0097367//carbohydrate derivativ…	GO:0006518//peptide metabolic process;GO:0044272//sulfur compound biosynthetic process;GO:0006749//glutathione metabolic process;GO:0006790//sulfur compound metabolic process;GO:0044710//single-organism metabolic process;GO:0043603//cellular amide metabolic process;GO:0034641//cellular nitrogen compound metabolic process;GO:1901564//organonitrogen compound metabolic process;GO:0044249//cellular b…
XM_18061580.1	188.22	0	1.44	0.001	-10.4919	7.54185e-47	1.63032e-45	yes	ncbi_102178845	PREDICTED: zinc finger protein 827 isoform X1 [Capra hircus]	-	-	-	-	-	GO:0043169//cation binding;GO:0005488//binding;GO:0043167//ion binding	-
XM_5675677.3	37	0	1.43	0.001	-10.4818	2.15153e-09	7.31137e-09	yes	ncbi_102169524	PREDICTED: protein S100-B isoform X1 [Saimiri boliviensis boliviensis]	-	-	-	-	GO:0043229//intracellular organelle;GO:0005622//intracellular;GO:0044424//intracellular part;GO:0044444//cytoplasmic part;GO:0043226//organelle;GO:0005737//cytoplasm;GO:0043227//membrane-bounded organelle;GO:0005623//cell;GO:0031252//cell leading edge;GO:0005576//extracellular region;GO:0044297//cell body;GO:0043231//intracellular membrane-bounded organelle;GO:0044464//cell part;GO:0044421//extra…	GO:0046914//transition metal ion binding;GO:0098772//molecular function regulator;GO:0043167//ion binding;GO:0005102//receptor binding;GO:0005488//binding;GO:0046983//protein dimerization activity;GO:0004857//enzyme inhibitor activity;GO:0043169//cation binding;GO:0005515//protein binding;GO:0008092//cytoskeletal protein binding;GO:0030234//enzyme regulator activity;GO:0046872//metal ion binding	GO:0030154//cell differentiation;GO:0048513//animal organ development;GO:0060537//muscle tissue development;GO:0042981//regulation of apoptotic process;GO:0048518//positive regulation of biological process;GO:0006875//cellular metal ion homeostasis;GO:0030030//cell projection organization;GO:0060538//skeletal muscle organ development;GO:0022603//regulation of anatomical structure morphogenesis;GO…
XM_5680253.3	83.17	0	1.43	0.001	-10.4818	1.1854e-21	9.12301e-21	yes	ncbi_102191307	-	-	-	-	-	-	-	-
XM_18043082.1	27.87	0	1.43	0.001	-10.4818	6.05043e-08	1.79619e-07	yes	ncbi_102180196	-	-	-	-	-	-	-	-
XM_18044343.1	55.13	0	1.43	0.001	-10.4818	4.89774e-14	2.38797e-13	yes	ncbi_102171321	-	-	-	-	-	-	-	-
XM_5696778.3	25.49	0	1.42	0.001	-10.4717	2.4145e-07	6.75605e-07	yes	ncbi_100860987	-	-	-	-	-	-	-	-
XM_5701143.3	33	0	1.42	0.001	-10.4717	1.90354e-09	6.51124e-09	yes	ncbi_102181853	-	-	-	-	-	-	-	-
XM_18056505.1	53.24	0	1.42	0.001	-10.4717	9.58416e-14	4.56183e-13	yes	ncbi_102189531	PREDICTED: GPI mannosyltransferase 2 isoform X1 [Capra hircus]	Metabolism	Glycan biosynthesis and metabolism	ko00563//Glycosylphosphatidylinositol(GPI)-anchor biosynthesis	K07542	GO:0043227//membrane-bounded organelle;GO:0031090//organelle membrane;GO:0044422//organelle part;GO:0043226//organelle;GO:0016020//membrane	GO:0003824//catalytic activity;GO:0016757//transferase activity, transferring glycosyl groups;GO:0016740//transferase activity	GO:0070085//glycosylation;GO:0071704//organic substance metabolic process;GO:0044723//single-organism carbohydrate metabolic process;GO:0044238//primary metabolic process;GO:0009059//macromolecule biosynthetic process;GO:0006497//protein lipidation;GO:0043412//macromolecule modification;GO:0044249//cellular biosynthetic process;GO:0019538//protein metabolic process;GO:0044699//single-organism pro…
XM_18061767.1	84.32	0	1.42	0.001	-10.4717	6.02541e-22	4.71624e-21	yes	ncbi_102181527	-	-	-	-	-	-	-	-
XM_18063698.1	69.86	0	1.42	0.001	-10.4717	3.94382e-18	2.47332e-17	yes	ncbi_102188799	-	-	-	-	-	-	-	-
XM_18055908.1	72.67	0	1.41	0.001	-10.4615	1.02227e-18	6.64477e-18	yes	ncbi_102191148	PREDICTED: serine/threonine-protein kinase N3 isoform X1 [Capra hircus]	Environmental Information Processing;Human Diseases	Signal transduction;Infectious diseases	ko04151//PI3K-Akt signaling pathway;ko05132//Salmonella infection	K06071	-	GO:0001882//nucleoside binding;GO:1901363//heterocyclic compound binding;GO:0004672//protein kinase activity;GO:0097367//carbohydrate derivative binding;GO:0001883//purine nucleoside binding;GO:0036094//small molecule binding;GO:0097159//organic cyclic compound binding;GO:0016740//transferase activity;GO:0016772//transferase activity, transferring phosphorus-containing groups;GO:0032549//ribonucl…	GO:0036211//protein modification process;GO:0071704//organic substance metabolic process;GO:0044260//cellular macromolecule metabolic process;GO:0008152//metabolic process;GO:0009987//cellular process;GO:0051674//localization of cell;GO:0044237//cellular metabolic process;GO:0050794//regulation of cellular process;GO:0048870//cell motility;GO:0006464//cellular protein modification process;GO:0051…
XM_18055931.1	44.34	0	1.41	0.001	-10.4615	2.03311e-11	8.18749e-11	yes	ncbi_102180605	-	-	-	-	-	-	-	-
XM_18041616.1	73	0	1.4	0.001	-10.4512	5.20333e-19	3.444e-18	yes	ncbi_106503654	PREDICTED: disintegrin and metalloproteinase domain-containing protein 8 isoform X1 [Capra hircus]	-	-	-	-	GO:0043228//non-membrane-bounded organelle;GO:0099503//secretory vesicle;GO:0016023//cytoplasmic, membrane-bounded vesicle;GO:0044446//intracellular organelle part;GO:0044422//organelle part;GO:0031982//vesicle;GO:0015629//actin cytoskeleton;GO:0098588//bounding membrane of organelle;GO:0032991//macromolecular complex;GO:0043229//intracellular organelle;GO:0098805//whole membrane;GO:0043231//intr…	GO:0043169//cation binding;GO:0008233//peptidase activity;GO:0046872//metal ion binding;GO:0016787//hydrolase activity;GO:0046914//transition metal ion binding;GO:0003824//catalytic activity;GO:0070011//peptidase activity, acting on L-amino acid peptides;GO:0005488//binding;GO:0004175//endopeptidase activity;GO:0005515//protein binding;GO:0043167//ion binding	GO:0032879//regulation of localization;GO:0048519//negative regulation of biological process;GO:0006950//response to stress;GO:0031347//regulation of defense response;GO:0034110//regulation of homotypic cell-cell adhesion;GO:2000398//regulation of thymocyte aggregation;GO:0050900//leukocyte migration;GO:0072679//thymocyte migration;GO:0072680//extracellular matrix-dependent thymocyte migration;GO…
XM_18044537.1	102.59	0	1.4	0.001	-10.4512	5.99696e-27	6.08198e-26	yes	ncbi_102186098	-	-	-	-	-	-	-	-
XM_18045103.1	71.78	0	1.39	0.001	-10.4409	1.02227e-18	6.64477e-18	yes	ncbi_102169369	-	-	-	-	-	-	-	-
XM_18046257.1	32.07	0	1.39	0.001	-10.4409	3.80158e-09	1.2623e-08	yes	ncbi_102175246	PREDICTED: WD repeat-containing protein 53 [Capra hircus]	-	-	-	-	-	-	-
XM_13968651.2	53.35	0	1.38	0.001	-10.4305	9.58416e-14	4.56183e-13	yes	ncbi_106501723	PREDICTED: RING finger protein 37 [Capra hircus]	Genetic Information Processing	Folding, sorting and degradation	ko04120//Ubiquitin mediated proteolysis	K10600	GO:0044424//intracellular part;GO:0070013//intracellular organelle lumen;GO:0044451//nucleoplasm part;GO:0043231//intracellular membrane-bounded organelle;GO:0005654//nucleoplasm;GO:0031981//nuclear lumen;GO:0005634//nucleus;GO:0043229//intracellular organelle;GO:0043226//organelle;GO:0043233//organelle lumen;GO:0005622//intracellular;GO:0043227//membrane-bounded organelle;GO:0005623//cell;GO:004…	GO:0043167//ion binding;GO:0005515//protein binding;GO:0046872//metal ion binding;GO:0046914//transition metal ion binding;GO:0019787//ubiquitin-like protein transferase activity;GO:0061659//ubiquitin-like protein ligase activity;GO:0043169//cation binding;GO:0061630//ubiquitin protein ligase activity;GO:0005488//binding;GO:0016740//transferase activity;GO:0003824//catalytic activity;GO:0019899//…	GO:0043412//macromolecule modification;GO:0036211//protein modification process;GO:0070647//protein modification by small protein conjugation or removal;GO:0044237//cellular metabolic process;GO:0032446//protein modification by small protein conjugation;GO:0044267//cellular protein metabolic process;GO:0043170//macromolecule metabolic process;GO:0071704//organic substance metabolic process;GO:000…
XM_18062725.1	53.48	0	1.38	0.001	-10.4305	9.58416e-14	4.56183e-13	yes	ncbi_102184187	-	-	-	-	-	-	-	-
XM_18043792.1	180.87	0	1.37	0.001	-10.42	8.06754e-45	1.64757e-43	yes	ncbi_102184607	-	-	-	-	-	-	-	-
XM_18058219.1	98.86	0	1.37	0.001	-10.42	9.03152e-26	8.60901e-25	yes	ncbi_102188063	-	-	-	-	-	-	-	-
XM_18060642.1	211.9	0	1.37	0.001	-10.42	3.11655e-53	8.16523e-52	yes	ncbi_102184177	-	-	-	-	-	-	-	-
XM_18062205.1	66.34	0	1.37	0.001	-10.42	2.98434e-17	1.78329e-16	yes	ncbi_102170721	-	-	-	-	-	-	-	-
XM_18055942.1	86.38	0	1.36	0.001	-10.4094	1.55628e-22	1.25627e-21	yes	ncbi_102175909	-	-	-	-	-	-	-	-
XM_5678289.2	43.49	0	1.35	0.001	-10.3987	3.96394e-11	1.5578e-10	yes	ncbi_102177116	-	-	-	-	-	-	-	-
XM_5697626.3	81.19	0	1.35	0.001	-10.3987	4.58637e-21	3.42245e-20	yes	ncbi_102176382	-	-	-	-	-	-	-	-
XM_18041792.1	41.4	0	1.35	0.001	-10.3987	1.50444e-10	5.65382e-10	yes	ncbi_102180010	-	-	-	-	-	-	-	-
XM_18056368.1	95.74	0	1.35	0.001	-10.3987	3.50349e-25	3.23214e-24	yes	ncbi_102182607	PREDICTED: DNA ligase 4 [Capra hircus]	Genetic Information Processing	Replication and repair	ko03450//Non-homologous end-joining	K10777	-	-	-
XM_18059253.1	110.74	0	1.35	0.001	-10.3987	1.34495e-27	1.40537e-26	yes	ncbi_102170803	-	-	-	-	-	-	-	-
XM_5686570.3	97.23	0	1.34	0.001	-10.388	1.77888e-25	1.66859e-24	yes	ncbi_102171162	-	-	-	-	-	-	-	-
XM_5676359.3	202.91	0	1.33	0.001	-10.3772	6.54581e-51	1.59924e-49	yes	ncbi_100861152	-	-	-	-	-	-	-	-
XM_5690923.3	82.35	0.03	1.32	0.001	-10.3663	2.33181e-21	1.76802e-20	yes	ncbi_102186140	-	-	-	-	-	-	-	-
XM_18062243.1	38.5	0	1.32	0.001	-10.3663	1.10747e-09	3.85854e-09	yes	ncbi_102186794	-	-	-	-	-	-	-	-
XM_18064447.1	101.8	0	1.32	0.001	-10.3663	1.18149e-26	1.18119e-25	yes	ncbi_102168761	PREDICTED: protein moonraker isoform X1 [Capra hircus]	-	-	-	-	GO:0005856//cytoskeleton;GO:0044424//intracellular part;GO:0043232//intracellular non-membrane-bounded organelle;GO:0005815//microtubule organizing center;GO:0044430//cytoskeletal part;GO:0005623//cell;GO:0005622//intracellular;GO:0043229//intracellular organelle;GO:0043226//organelle;GO:0044446//intracellular organelle part;GO:0015630//microtubule cytoskeleton;GO:0043228//non-membrane-bounded or…	-	-
XM_13963653.2	217.2	0.03	1.31	0.001	-10.3554	1.1011e-54	2.97845e-53	yes	ncbi_102182566	-	-	-	-	-	-	-	-
XM_13966998.2	301.91	0	1.31	0.001	-10.3554	1.61212e-75	7.38874e-74	yes	ncbi_102186021	-	-	-	-	-	-	-	-
XM_18043201.1	77.45	0	1.31	0.001	-10.3554	3.48713e-20	2.47294e-19	yes	ncbi_102189465	PREDICTED: transmembrane protein 132A isoform X1 [Capra hircus]	-	-	-	-	GO:0031224//intrinsic component of membrane;GO:0044425//membrane part;GO:0016020//membrane	-	-
XM_18057230.1	45.9	0	1.31	0.001	-10.3554	1.04227e-11	4.29577e-11	yes	ncbi_102188606	-	-	-	-	-	-	-	-
XM_5675496.3	194.02	0	1.3	0.001	-10.3443	2.67518e-48	6.02029e-47	yes	ncbi_102181901	-	-	-	-	-	-	-	-
XM_5688189.3	30.9	0	1.3	0.001	-10.3443	7.59254e-09	2.44936e-08	yes	ncbi_102178742	-	-	-	-	-	-	-	-
XM_18045815.1	106.24	0	1.3	0.001	-10.3443	1.95109e-26	1.92899e-25	yes	ncbi_102178412	-	-	-	-	-	-	-	-
XM_18062171.1	104.79	0	1.3	0.001	-10.3443	1.54475e-27	1.60666e-26	yes	ncbi_102179875	PREDICTED: enhancer of mRNA-decapping protein 4 isoform X1 [Capra hircus]	Genetic Information Processing	Folding, sorting and degradation	ko03018//RNA degradation	K12616	GO:0043229//intracellular organelle;GO:0005623//cell;GO:0043227//membrane-bounded organelle;GO:0043231//intracellular membrane-bounded organelle;GO:0043226//organelle;GO:0044464//cell part;GO:0005622//intracellular;GO:0044424//intracellular part	-	-
XM_18062842.1	146.77	0	1.3	0.001	-10.3443	3.28664e-37	5.10826e-36	yes	ncbi_102187978	-	-	-	-	-	-	-	-
XM_5679341.3	18.14	0	1.29	0.001	-10.3332	1.53628e-05	3.5494e-05	yes	ncbi_102187025	-	-	-	-	-	-	-	-
XM_18055127.1	13.13	0	1.29	0.001	-10.3332	0.000489894	0.000942879	yes	ncbi_102172905	-	-	-	-	-	-	-	-
XM_18054883.1	150.77	0	1.28	0.001	-10.3219	2.23458e-38	3.62396e-37	yes	ncbi_102176968	PREDICTED: transmembrane protein 131 isoform X1 [Capra hircus]	-	-	-	-	-	-	-
XM_18049844.1	51.17	0	1.27	0.001	-10.3106	3.6663e-13	1.67864e-12	yes	ncbi_102180479	-	-	-	-	-	-	-	-
XM_18061117.1	77.81	0	1.27	0.001	-10.3106	3.48713e-20	2.47294e-19	yes	ncbi_102180615	-	-	-	-	-	-	-	-
XM_5681358.3	28.08	0	1.26	0.001	-10.2992	3.02899e-08	9.24563e-08	yes	ncbi_102173540	-	-	-	-	-	-	-	-
XM_13967104.2	107.28	0	1.26	0.001	-10.2992	9.99951e-27	1.00222e-25	yes	ncbi_102176128	-	-	-	-	-	-	-	-
XM_13971504.2	19.15	0	1.26	0.001	-10.2992	7.68793e-06	1.84039e-05	yes	ncbi_102168383	-	-	-	-	-	-	-	-
XM_18060262.1	165.41	0	1.26	0.001	-10.2992	3.56713e-42	6.62089e-41	yes	ncbi_102174769	PREDICTED: centrosomal protein of 170 kDa isoform X1 [Capra hircus]	-	-	-	-	GO:0044430//cytoskeletal part;GO:0005622//intracellular;GO:0005815//microtubule organizing center;GO:0044424//intracellular part;GO:0031090//organelle membrane;GO:0043226//organelle;GO:0044446//intracellular organelle part;GO:0043229//intracellular organelle;GO:0015630//microtubule cytoskeleton;GO:0044464//cell part;GO:0043228//non-membrane-bounded organelle;GO:0005856//cytoskeleton;GO:0043232//i…	-	-
XM_18064329.1	17.93	0	1.26	0.001	-10.2992	3.07011e-05	6.86822e-05	yes	ncbi_102170186	-	-	-	-	-	-	-	-
NM_1286089.1	18.98	0	1.25	0.001	-10.2877	1.53628e-05	3.5494e-05	yes	ncbi_102177031	-	-	-	-	-	-	-	-
XM_18045742.1	122.83	0	1.25	0.001	-10.2877	8.50623e-31	1.0193e-29	yes	ncbi_102171753	-	-	-	-	-	-	-	-
XM_18050171.1	225.08	0	1.25	0.001	-10.2877	1.02045e-56	2.93297e-55	yes	ncbi_102172625	PREDICTED: peroxisome proliferator-activated receptor gamma coactivator 1-beta isoform X1 [Capra hircus]	Human Diseases	Endocrine and metabolic diseases	ko04931//Insulin resistance	K17962	-	-	-
XM_18054911.1	17.62	0	1.25	0.001	-10.2877	3.07011e-05	6.86822e-05	yes	ncbi_102183696	-	-	-	-	-	-	-	-
XM_18063961.1	66.88	0	1.25	0.001	-10.2877	2.98434e-17	1.78329e-16	yes	ncbi_102180628	-	-	-	-	-	-	-	-
XM_18042448.1	287.07	0	1.24	0.001	-10.2761	9.22004e-72	3.98139e-70	yes	ncbi_102170942	PREDICTED: lysosomal-trafficking regulator isoform X1 [Capra hircus]	-	-	-	-	-	-	-
XM_13972411.2	22.3	0	1.23	0.001	-10.2644	1.92554e-06	4.91566e-06	yes	ncbi_102180625	-	-	-	-	-	-	-	-
XM_18064152.1	82	0	1.23	0.001	-10.2644	2.33181e-21	1.76802e-20	yes	ncbi_102168292	PREDICTED: unconventional myosin-XIX isoform X1 [Capra hircus]	-	-	-	-	GO:0043229//intracellular organelle;GO:0005622//intracellular;GO:0005623//cell;GO:0005856//cytoskeleton;GO:0044464//cell part;GO:0043232//intracellular non-membrane-bounded organelle;GO:0043228//non-membrane-bounded organelle;GO:0044424//intracellular part;GO:0043226//organelle;GO:0015629//actin cytoskeleton	GO:0097367//carbohydrate derivative binding;GO:0001883//purine nucleoside binding;GO:0032549//ribonucleoside binding;GO:0032550//purine ribonucleoside binding;GO:0005488//binding;GO:0097159//organic cyclic compound binding;GO:0001882//nucleoside binding;GO:1901363//heterocyclic compound binding;GO:0036094//small molecule binding	-
XM_5682088.3	16.23	0	1.22	0.001	-10.2527	6.13562e-05	0.00013245	yes	ncbi_102188577	-	-	-	-	-	-	-	-
XM_5684533.3	44.77	0	1.22	0.001	-10.2527	2.03311e-11	8.18749e-11	yes	ncbi_102172445	-	-	-	-	-	-	-	-
XM_13968728.2	29.04	0	1.22	0.001	-10.2527	1.51646e-08	4.76225e-08	yes	ncbi_108633189	PREDICTED: neuroendocrine secretory protein 55 [Capra hircus]	Cellular Processes;Environmental Information Processing;Organismal Systems;Human Diseases	Circulatory system;Signal transduction;Infectious diseases;Immune system;Endocrine system;Substance dependence;Digestive system;Environmental adaptation;Cancers;Cellular commiunity;Nervous system;Cardiovascular diseases;Excretory system;Sensory system	ko05200//Pathways in cancer;ko04024//cAMP signaling pathway;ko04015//Rap1 signaling pathway;ko04020//Calcium signaling pathway;ko04072//Phospholipase D signaling pathway;ko05034//Alcoholism;ko04921//Oxytocin signaling pathway;ko04261//Adrenergic signaling in cardiomyocytes;ko04270//Vascular smooth muscle contraction;ko04728//Dopaminergic synapse;ko04611//Platelet activation;ko04750//Inflammatory …	K04632	-	-	-
XM_18042592.1	26.89	0	1.22	0.001	-10.2527	6.05043e-08	1.79619e-07	yes	ncbi_102186746	-	-	-	-	-	-	-	-
XM_18053321.1	139.37	0.03	1.22	0.001	-10.2527	1.8506e-35	2.68423e-34	yes	ncbi_108633217	-	-	-	-	-	-	-	-
XM_18053948.1	19.47	0	1.22	0.001	-10.2527	7.68793e-06	1.84039e-05	yes	ncbi_102188774	-	-	-	-	-	-	-	-
XM_18054167.1	134.88	0	1.22	0.001	-10.2527	5.31255e-34	7.2619e-33	yes	ncbi_102182313	-	-	-	-	-	-	-	-
XM_18061193.1	46.76	0	1.22	0.001	-10.2527	5.3407e-12	2.24509e-11	yes	ncbi_102186063	-	-	-	-	-	-	-	-
XM_18061635.1	36.47	0	1.22	0.001	-10.2527	4.17686e-09	1.37937e-08	yes	ncbi_102180413	-	-	-	-	-	-	-	-
XM_5686081.3	110.92	0	1.21	0.001	-10.2408	1.34495e-27	1.40537e-26	yes	ncbi_102191144	-	-	-	-	-	-	-	-
XM_5689279.3	48.98	0	1.21	0.001	-10.2408	1.40044e-12	6.15186e-12	yes	ncbi_102175872	PREDICTED: inositol monophosphatase 1 isoform X1 [Capra hircus]	Metabolism;Environmental Information Processing	Carbohydrate metabolism;Signal transduction	ko04070//Phosphatidylinositol signaling system;ko00562//Inositol phosphate metabolism	K01092	GO:0005623//cell;GO:0043227//membrane-bounded organelle;GO:0044424//intracellular part;GO:0031982//vesicle;GO:0005622//intracellular;GO:0044464//cell part;GO:0043226//organelle;GO:0031988//membrane-bounded vesicle	GO:0046872//metal ion binding;GO:0043167//ion binding;GO:0005515//protein binding;GO:0031420//alkali metal ion binding;GO:0016787//hydrolase activity;GO:0052745//inositol phosphate phosphatase activity;GO:0046983//protein dimerization activity;GO:0005488//binding;GO:0003824//catalytic activity;GO:0016788//hydrolase activity, acting on ester bonds;GO:0043169//cation binding;GO:0016791//phosphatase…	GO:0046488//phosphatidylinositol metabolic process;GO:0071704//organic substance metabolic process;GO:0006066//alcohol metabolic process;GO:0008654//phospholipid biosynthetic process;GO:0008152//metabolic process;GO:0045017//glycerolipid biosynthetic process;GO:0044281//small molecule metabolic process;GO:0044255//cellular lipid metabolic process;GO:1901615//organic hydroxy compound metabolic pro…
XM_18040442.1	47	0	1.21	0.001	-10.2408	5.3407e-12	2.24509e-11	yes	ncbi_102175077	PREDICTED: mesothelin isoform X1 [Capra hircus]	-	-	-	-	-	-	-
XM_18043000.1	109.1	0	1.21	0.001	-10.2408	2.62538e-27	2.70391e-26	yes	ncbi_102191497	-	-	-	-	-	-	-	-
XM_18054495.1	23.78	0.01	1.21	0.001	-10.2408	4.82371e-07	1.30648e-06	yes	ncbi_106503629	-	-	-	-	-	-	-	-
XM_18060620.1	139.38	0	1.21	0.001	-10.2408	1.8506e-35	2.68423e-34	yes	ncbi_102180067	-	-	-	-	-	-	-	-
XM_18062213.1	263.03	0.09	1.21	0.001	-10.2408	2.09746e-65	7.6553e-64	yes	ncbi_102173116	PREDICTED: nuclear factor of activated T-cells 5 isoform X1 [Capra hircus]	-	-	-	-	GO:0005623//cell;GO:0044424//intracellular part;GO:0005622//intracellular;GO:0043229//intracellular organelle;GO:0043231//intracellular membrane-bounded organelle;GO:0043226//organelle;GO:0043227//membrane-bounded organelle;GO:0044464//cell part	GO:0005488//binding;GO:0001071//nucleic acid binding transcription factor activity;GO:0097159//organic cyclic compound binding;GO:0003676//nucleic acid binding;GO:1901363//heterocyclic compound binding	GO:0010646//regulation of cell communication;GO:0031323//regulation of cellular metabolic process;GO:0031326//regulation of cellular biosynthetic process;GO:0010468//regulation of gene expression;GO:0051171//regulation of nitrogen compound metabolic process;GO:0009966//regulation of signal transduction;GO:0080090//regulation of primary metabolic process;GO:2000112//regulation of cellular macromol…
XM_18063399.1	14.12	0	1.21	0.001	-10.2408	0.000245094	0.000489928	yes	ncbi_102187254	phospholemman precursor [Bos taurus]	Environmental Information Processing	Signal transduction	ko04024//cAMP signaling pathway	K13360	GO:0098796//membrane protein complex;GO:0005623//cell;GO:0044464//cell part;GO:1902495//transmembrane transporter complex;GO:1990351//transporter complex;GO:0032991//macromolecular complex;GO:0031224//intrinsic component of membrane;GO:0071944//cell periphery;GO:0005886//plasma membrane;GO:0043234//protein complex;GO:0016020//membrane;GO:0044425//membrane part;GO:0034702//ion channel complex;GO:0…	GO:0005215//transporter activity;GO:0022892//substrate-specific transporter activity;GO:0016247//channel regulator activity;GO:0022857//transmembrane transporter activity;GO:0098772//molecular function regulator;GO:0022891//substrate-specific transmembrane transporter activity;GO:0015075//ion transmembrane transporter activity	GO:0002028//regulation of sodium ion transport;GO:1902305//regulation of sodium ion transmembrane transport;GO:0006810//transport;GO:0034767//positive regulation of ion transmembrane transport;GO:0042391//regulation of membrane potential;GO:0051050//positive regulation of transport;GO:0043270//positive regulation of ion transport;GO:0006811//ion transport;GO:0048518//positive regulation of biolog…
XM_13970489.2	62.83	0.05	1.2	0.001	-10.2288	4.42087e-16	2.44973e-15	yes	ncbi_102187072	-	-	-	-	-	-	-	-
XM_13975425.2	57.69	0	1.2	0.001	-10.2288	6.52394e-15	3.37799e-14	yes	ncbi_100860806	-	-	-	-	-	-	-	-
XM_18061115.1	55.49	0	1.19	0.001	-10.2167	2.50206e-14	1.24551e-13	yes	ncbi_102180871	-	-	-	-	-	-	-	-
XM_13967305.2	27.48	0	1.18	0.001	-10.2046	6.05043e-08	1.79619e-07	yes	ncbi_102190699	-	-	-	-	-	-	-	-
XM_18040857.1	20.92	0	1.18	0.001	-10.2046	3.84742e-06	9.50938e-06	yes	ncbi_100861062	-	-	-	-	-	-	-	-
XM_18041834.1	175.57	0	1.18	0.001	-10.2046	4.26364e-45	8.77227e-44	yes	ncbi_100861358	-	-	-	-	-	-	-	-
XM_18045354.1	20.53	0	1.18	0.001	-10.2046	3.84742e-06	9.50938e-06	yes	ncbi_102187639	60S ribosomal protein L10, partial [Bos mutus]	Genetic Information Processing	Translation	ko03010//Ribosome	K02866	GO:0043226//organelle;GO:0043228//non-membrane-bounded organelle;GO:0005737//cytoplasm;GO:0043232//intracellular non-membrane-bounded organelle;GO:0044446//intracellular organelle part;GO:0015934//large ribosomal subunit;GO:0005622//intracellular;GO:0005840//ribosome;GO:0044464//cell part;GO:0044422//organelle part;GO:0044424//intracellular part;GO:0030529//intracellular ribonucleoprotein complex…	GO:0003676//nucleic acid binding;GO:1901363//heterocyclic compound binding;GO:0005198//structural molecule activity;GO:0097159//organic cyclic compound binding;GO:0005488//binding;GO:0003723//RNA binding	GO:0032501//multicellular organismal process;GO:0051704//multi-organism process;GO:0044703//multi-organism reproductive process;GO:0048609//multicellular organismal reproductive process;GO:0022414//reproductive process;GO:0008152//metabolic process;GO:0010467//gene expression;GO:0043170//macromolecule metabolic process;GO:0007276//gamete generation;GO:0044702//single organism reproductive process…
XM_18048757.1	68.18	0	1.18	0.001	-10.2046	1.52039e-17	9.22816e-17	yes	ncbi_102180576	-	-	-	-	-	-	-	-
XM_5684359.3	46.79	0	1.17	0.001	-10.1923	5.3407e-12	2.24509e-11	yes	ncbi_102182036	PREDICTED: protein CutA homolog isoform X3 [Capra hircus]	-	-	-	-	-	-	-
XM_18048551.1	64.51	0	1.17	0.001	-10.1923	1.14913e-16	6.62153e-16	yes	ncbi_102191593	PREDICTED: ubiquitin carboxyl-terminal hydrolase 5 isoform X1 [Capra hircus]	-	-	-	-	-	-	-
XM_18054448.1	63.7	0	1.17	0.001	-10.1923	2.25417e-16	1.27452e-15	yes	ncbi_102176611	PREDICTED: isovaleryl-CoA dehydrogenase, mitochondrial isoform X1 [Capra hircus]	Metabolism	Amino acid metabolism	ko00280//Valine, leucine and isoleucine degradation	K00253	GO:0044446//intracellular organelle part;GO:0005737//cytoplasm;GO:0044464//cell part;GO:0044429//mitochondrial part;GO:0044424//intracellular part;GO:0043227//membrane-bounded organelle;GO:0005739//mitochondrion;GO:0043231//intracellular membrane-bounded organelle;GO:0044444//cytoplasmic part;GO:0044422//organelle part;GO:0005622//intracellular;GO:0043226//organelle;GO:0043229//intracellular orga…	GO:0097159//organic cyclic compound binding;GO:0005488//binding;GO:0036094//small molecule binding;GO:1901363//heterocyclic compound binding;GO:0003824//catalytic activity;GO:1901265//nucleoside phosphate binding;GO:0000166//nucleotide binding;GO:0016491//oxidoreductase activity	GO:1901564//organonitrogen compound metabolic process;GO:0044710//single-organism metabolic process;GO:0008152//metabolic process;GO:0006082//organic acid metabolic process;GO:0043436//oxoacid metabolic process;GO:0006520//cellular amino acid metabolic process;GO:0044763//single-organism cellular process;GO:0009987//cellular process;GO:0019752//carboxylic acid metabolic process;GO:0044699//single…
XM_18062176.1	30.12	0	1.17	0.001	-10.1923	7.59254e-09	2.44936e-08	yes	ncbi_102189984	-	-	-	-	-	-	-	-
XM_18044125.1	112.55	0	1.16	0.001	-10.1799	3.52822e-28	3.78948e-27	yes	ncbi_102187642	-	-	-	-	-	-	-	-
XM_18052374.1	49.75	0	1.16	0.001	-10.1799	7.16686e-13	3.21929e-12	yes	ncbi_102169476	-	-	-	-	-	-	-	-
XM_18059737.1	92.66	0	1.16	0.001	-10.1799	2.67526e-24	2.35529e-23	yes	ncbi_102186415	-	-	-	-	-	-	-	-
XM_18061950.1	89.17	0	1.16	0.001	-10.1799	2.0413e-23	1.72187e-22	yes	ncbi_102177827	-	-	-	-	-	-	-	-
XM_18064257.1	46.39	0	1.16	0.001	-10.1799	1.04227e-11	4.29577e-11	yes	ncbi_102187980	-	-	-	-	-	-	-	-
XM_5690551.3	35.41	0	1.15	0.001	-10.1674	8.1025e-09	2.6066e-08	yes	ncbi_102170717	-	-	-	-	-	-	-	-
XM_13963942.2	89.07	0	1.15	0.001	-10.1674	4.01799e-23	3.34827e-22	yes	ncbi_102190587	-	-	-	-	-	-	-	-
XM_18040178.1	57.13	0	1.15	0.001	-10.1674	1.27781e-14	6.48699e-14	yes	ncbi_102188012	PREDICTED: SH2B adapter protein 1 isoform X1 [Capra hircus]	Organismal Systems	Nervous system	ko04722//Neurotrophin signaling pathway	K12459	-	-	GO:0019219//regulation of nucleobase-containing compound metabolic process;GO:0051128//regulation of cellular component organization;GO:0050794//regulation of cellular process;GO:0051052//regulation of DNA metabolic process;GO:0030031//cell projection assembly;GO:0051726//regulation of cell cycle;GO:0007154//cell communication;GO:0044700//single organism signaling;GO:0044699//single-organism proc…
XM_18053477.1	145.87	0	1.15	0.001	-10.1674	6.43546e-37	9.88656e-36	yes	ncbi_106502495	-	-	-	-	-	-	-	-
XM_18062194.1	74.02	0	1.15	0.001	-10.1674	2.64805e-19	1.78199e-18	yes	ncbi_102182063	-	-	-	-	-	-	-	-
XM_18064895.1	110.38	0	1.15	0.001	-10.1674	1.34495e-27	1.40537e-26	yes	ncbi_100860828	-	-	-	-	-	-	-	-
XM_5684376.3	65.79	0	1.14	0.001	-10.1548	5.85672e-17	3.4344e-16	yes	ncbi_102189124	PREDICTED: selenocysteine insertion sequence-binding protein 2 isoform X1 [Capra hircus]	-	-	-	-	GO:0044464//cell part;GO:0043231//intracellular membrane-bounded organelle;GO:0043226//organelle;GO:0043229//intracellular organelle;GO:0005623//cell;GO:0005622//intracellular;GO:0043227//membrane-bounded organelle;GO:0032991//macromolecular complex;GO:0044424//intracellular part	GO:0097159//organic cyclic compound binding;GO:0044822//poly(A) RNA binding;GO:0003676//nucleic acid binding;GO:0003729//mRNA binding;GO:0003723//RNA binding;GO:1901363//heterocyclic compound binding;GO:0005488//binding	GO:0044270//cellular nitrogen compound catabolic process;GO:0006139//nucleobase-containing compound metabolic process;GO:0019439//aromatic compound catabolic process;GO:0016070//RNA metabolic process;GO:0006402//mRNA catabolic process;GO:0044260//cellular macromolecule metabolic process;GO:0008152//metabolic process;GO:0009987//cellular process;GO:0000956//nuclear-transcribed mRNA catabolic proce…
XM_18043054.1	69.57	0	1.14	0.001	-10.1548	3.94382e-18	2.47332e-17	yes	ncbi_102178247	-	-	-	-	-	-	-	-
XM_18062971.1	72.93	0	1.14	0.001	-10.1548	5.20333e-19	3.444e-18	yes	ncbi_102191785	-	-	-	-	-	-	-	-
XM_18064604.1	140.18	0	1.14	0.001	-10.1548	1.8506e-35	2.68423e-34	yes	ncbi_102169132	-	-	-	-	-	-	-	-
XM_5693743.3	134.08	0	1.13	0.001	-10.1421	5.31255e-34	7.2619e-33	yes	ncbi_102179880	PREDICTED: cyclin-dependent kinase 12 isoform X1 [Capra hircus]	-	-	-	-	GO:0044451//nucleoplasm part;GO:0043231//intracellular membrane-bounded organelle;GO:0044428//nuclear part;GO:0043233//organelle lumen;GO:0000307//cyclin-dependent protein kinase holoenzyme complex;GO:1990234//transferase complex;GO:0043227//membrane-bounded organelle;GO:0044464//cell part;GO:0016604//nuclear body;GO:0070013//intracellular organelle lumen;GO:0044446//intracellular organelle part;…	GO:0036094//small molecule binding;GO:0005488//binding;GO:0004674//protein serine/threonine kinase activity;GO:1901363//heterocyclic compound binding;GO:0097367//carbohydrate derivative binding;GO:0016740//transferase activity;GO:0005515//protein binding;GO:0016301//kinase activity;GO:0016772//transferase activity, transferring phosphorus-containing groups;GO:0032549//ribonucleoside binding;GO:00…	GO:0060255//regulation of macromolecule metabolic process;GO:0044763//single-organism cellular process;GO:1901360//organic cyclic compound metabolic process;GO:0006468//protein phosphorylation;GO:0006796//phosphate-containing compound metabolic process;GO:0048583//regulation of response to stimulus;GO:1902531//regulation of intracellular signal transduction;GO:1903506//regulation of nucleic acid-…
XM_13970155.2	82.79	0	1.13	0.001	-10.1421	1.1854e-21	9.12301e-21	yes	ncbi_102182523	-	-	-	-	-	-	-	-
XM_18039038.1	28.12	0	1.13	0.001	-10.1421	3.02899e-08	9.24563e-08	yes	ncbi_102170570	-	-	-	-	-	-	-	-
XM_18054848.1	51.26	0	1.13	0.001	-10.1421	3.6663e-13	1.67864e-12	yes	ncbi_102177246	-	-	-	-	-	-	-	-
XM_18058324.1	19.81	0	1.13	0.001	-10.1421	7.68793e-06	1.84039e-05	yes	ncbi_102187635	PREDICTED: spermatogenesis-associated protein 3 isoform X6 [Ovis aries musimon]	-	-	-	-	-	-	-
XM_18064956.1	68.28	0	1.13	0.001	-10.1421	1.52039e-17	9.22816e-17	yes	ncbi_102172096	PREDICTED: oxysterol-binding protein-related protein 7 isoform X1 [Capra hircus]	-	-	-	-	GO:0044422//organelle part;GO:0005623//cell;GO:0044464//cell part;GO:0005622//intracellular;GO:0016020//membrane;GO:0005737//cytoplasm;GO:0005783//endoplasmic reticulum;GO:0044432//endoplasmic reticulum part;GO:0043226//organelle;GO:0043229//intracellular organelle;GO:0044424//intracellular part;GO:0043231//intracellular membrane-bounded organelle;GO:0044446//intracellular organelle part;GO:00432…	GO:0097159//organic cyclic compound binding;GO:0005496//steroid binding;GO:0032934//sterol binding;GO:0008289//lipid binding;GO:0043178//alcohol binding;GO:0005488//binding;GO:0036094//small molecule binding	GO:0050896//response to stimulus;GO:0071310//cellular response to organic substance;GO:0009987//cellular process;GO:0032268//regulation of cellular protein metabolic process;GO:0051234//establishment of localization;GO:0010033//response to organic substance;GO:0060255//regulation of macromolecule metabolic process;GO:0061136//regulation of proteasomal protein catabolic process;GO:0051246//regulat…
XM_18044826.1	63.64	0.12	1.12	0.001	-10.1293	2.25417e-16	1.27452e-15	yes	ncbi_102175394	-	-	-	-	-	-	-	-
XM_18045898.1	38.8	0	1.12	0.001	-10.1293	1.10747e-09	3.85854e-09	yes	ncbi_102182086	-	-	-	-	-	-	-	-
XM_18052295.1	87.95	0	1.12	0.001	-10.1293	7.90806e-23	6.49106e-22	yes	ncbi_102174119	-	-	-	-	-	-	-	-
XM_5697201.3	55.05	0	1.11	0.001	-10.1163	4.89774e-14	2.38797e-13	yes	ncbi_102168507	-	-	-	-	-	-	-	-
XM_13963984.2	70.18	0	1.11	0.001	-10.1163	3.94382e-18	2.47332e-17	yes	ncbi_102184600	-	-	-	-	-	-	-	-
XM_13975996.2	19.21	0	1.11	0.001	-10.1163	7.68793e-06	1.84039e-05	yes	ncbi_100861126	-	-	-	-	-	-	-	-
XM_13976145.2	66.91	0	1.11	0.001	-10.1163	2.98434e-17	1.78329e-16	yes	ncbi_102170676	-	-	-	-	-	-	-	-
XM_18040219.1	18.73	0	1.11	0.001	-10.1163	1.53628e-05	3.5494e-05	yes	ncbi_102171482	-	-	-	-	-	-	-	-
XM_18057047.1	52.71	0	1.11	0.001	-10.1163	1.87485e-13	8.74272e-13	yes	ncbi_102184164	PREDICTED: cullin-2 [Ailuropoda melanoleuca]	Human Diseases;Environmental Information Processing;Genetic Information Processing	Cancers;Folding, sorting and degradation;Signal transduction	ko05200//Pathways in cancer;ko04120//Ubiquitin mediated proteolysis;ko04066//HIF-1 signaling pathway;ko05211//Renal cell carcinoma	K03870	GO:0032991//macromolecular complex;GO:0043233//organelle lumen;GO:0070013//intracellular organelle lumen;GO:0044446//intracellular organelle part;GO:1902494//catalytic complex;GO:0005634//nucleus;GO:0044424//intracellular part;GO:0043226//organelle;GO:0044428//nuclear part;GO:0000151//ubiquitin ligase complex;GO:0005622//intracellular;GO:0031981//nuclear lumen;GO:0043228//non-membrane-bounded org…	GO:0044389//ubiquitin-like protein ligase binding;GO:0005488//binding;GO:0005515//protein binding;GO:0019899//enzyme binding	GO:0044257//cellular protein catabolic process;GO:0043632//modification-dependent macromolecule catabolic process;GO:1903047//mitotic cell cycle process;GO:0019538//protein metabolic process;GO:0036211//protein modification process;GO:0043618//regulation of transcription from RNA polymerase II promoter in response to stress;GO:0044419//interspecies interaction between organisms;GO:0006508//proteo…
XM_18066999.1	66.85	0	1.11	0.001	-10.1163	2.98434e-17	1.78329e-16	yes	ncbi_102191189	-	-	-	-	-	-	-	-
XM_5685829.3	98.46	0	1.1	0.001	-10.1033	9.03152e-26	8.60901e-25	yes	ncbi_102187228	-	-	-	-	-	-	-	-
XM_13965781.2	113.06	0	1.1	0.001	-10.1033	3.52822e-28	3.78948e-27	yes	ncbi_102175290	-	-	-	-	-	-	-	-
XM_18048118.1	21.22	0	1.1	0.001	-10.1033	3.84742e-06	9.50938e-06	yes	ncbi_102178430	PREDICTED: SAP domain-containing ribonucleoprotein isoform X1 [Capra hircus]	-	-	-	-	GO:0044446//intracellular organelle part;GO:0044464//cell part;GO:0019012//virion;GO:0044422//organelle part;GO:0044424//intracellular part;GO:0005622//intracellular;GO:0070013//intracellular organelle lumen;GO:0005654//nucleoplasm;GO:0043233//organelle lumen;GO:0044428//nuclear part;GO:0043229//intracellular organelle;GO:0032991//macromolecular complex;GO:0043231//intracellular membrane-bounded …	GO:0097159//organic cyclic compound binding;GO:0003676//nucleic acid binding;GO:0003723//RNA binding;GO:0005488//binding;GO:1901363//heterocyclic compound binding	GO:0051234//establishment of localization;GO:0016482//cytoplasmic transport;GO:0015931//nucleobase-containing compound transport;GO:0046907//intracellular transport;GO:0071702//organic substance transport;GO:0006405//RNA export from nucleus;GO:0051169//nuclear transport;GO:0051168//nuclear export;GO:0006403//RNA localization;GO:0051236//establishment of RNA localization;GO:0051179//localization;G…
XM_5700201.2	14.62	0	1.09	0.001	-10.0901	0.000245094	0.000489928	yes	ncbi_102170953	PREDICTED: transcription elongation factor A protein-like 9 [Capra hircus]	-	-	-	-	-	-	-
XM_13972330.2	49.44	0	1.09	0.001	-10.0901	1.40044e-12	6.15186e-12	yes	ncbi_102177833	-	-	-	-	-	-	-	-
XM_18039869.1	42.03	0	1.09	0.001	-10.0901	1.50444e-10	5.65382e-10	yes	ncbi_102185971	-	-	-	-	-	-	-	-
XM_18046817.1	133.63	0	1.09	0.001	-10.0901	1.03945e-33	1.40584e-32	yes	ncbi_102190934	-	-	-	-	-	-	-	-
XM_18052917.1	45.16	0	1.09	0.001	-10.0901	2.03311e-11	8.18749e-11	yes	ncbi_102173936	-	-	-	-	-	-	-	-
XM_18062933.1	105.82	0	1.09	0.001	-10.0901	7.83945e-28	8.28098e-27	yes	ncbi_102179511	-	-	-	-	-	-	-	-
XM_13962893.2	22.37	0	1.08	0.001	-10.0768	1.92554e-06	4.91566e-06	yes	ncbi_102179905	-	-	-	-	-	-	-	-
XM_18041871.1	142.34	0	1.08	0.001	-10.0768	4.82951e-36	7.18831e-35	yes	ncbi_102188735	-	-	-	-	-	-	-	-
XM_18043356.1	41.81	0	1.08	0.001	-10.0768	1.50444e-10	5.65382e-10	yes	ncbi_102191771	PREDICTED: polycomb protein EED isoform X2 [Ovis aries]	-	-	-	-	GO:0043233//organelle lumen;GO:0044422//organelle part;GO:0043229//intracellular organelle;GO:0043231//intracellular membrane-bounded organelle;GO:0031974//membrane-enclosed lumen;GO:0043232//intracellular non-membrane-bounded organelle;GO:0005634//nucleus;GO:0043226//organelle;GO:0044427//chromosomal part;GO:0031981//nuclear lumen;GO:0005623//cell;GO:0044454//nuclear chromosome part;GO:0043234//…	GO:0016741//transferase activity, transferring one-carbon groups;GO:0005488//binding;GO:0005515//protein binding;GO:0008276//protein methyltransferase activity;GO:0003824//catalytic activity;GO:0016740//transferase activity;GO:0008168//methyltransferase activity	GO:0050896//response to stimulus;GO:0009893//positive regulation of metabolic process;GO:0032270//positive regulation of cellular protein metabolic process;GO:0031399//regulation of protein modification process;GO:0051246//regulation of protein metabolic process;GO:0010605//negative regulation of macromolecule metabolic process;GO:0048518//positive regulation of biological process;GO:0080090//reg…
XM_18045925.1	42.83	0	1.08	0.001	-10.0768	7.72448e-11	2.97276e-10	yes	ncbi_102169335	-	-	-	-	-	-	-	-
XM_18046408.1	49.72	0	1.08	0.001	-10.0768	1.40044e-12	6.15186e-12	yes	ncbi_102168955	-	-	-	-	-	-	-	-
XM_18065003.1	89.15	0	1.08	0.001	-10.0768	2.0413e-23	1.72187e-22	yes	ncbi_102179880	-	-	-	-	-	-	-	-
XM_13963439.2	75.2	0	1.07	0.001	-10.0634	1.34742e-19	9.23384e-19	yes	ncbi_102190295	-	-	-	-	-	-	-	-
XM_13967661.2	191.32	0	1.07	0.001	-10.0634	1.01733e-47	2.24937e-46	yes	ncbi_102188227	PREDICTED: girdin isoform X1 [Capra hircus]	-	-	-	-	GO:0005623//cell;GO:0044424//intracellular part;GO:0044464//cell part;GO:0044444//cytoplasmic part;GO:0043227//membrane-bounded organelle;GO:0005737//cytoplasm;GO:0031252//cell leading edge;GO:0016020//membrane;GO:0043231//intracellular membrane-bounded organelle;GO:0043229//intracellular organelle;GO:0031982//vesicle;GO:0005622//intracellular;GO:0043226//organelle	GO:0043167//ion binding;GO:0043168//anion binding;GO:0019901//protein kinase binding;GO:0019899//enzyme binding;GO:0005515//protein binding;GO:0005488//binding;GO:0046983//protein dimerization activity;GO:0015631//tubulin binding;GO:0008289//lipid binding;GO:0019900//kinase binding;GO:0008092//cytoskeletal protein binding;GO:0005543//phospholipid binding	GO:0031323//regulation of cellular metabolic process;GO:0051716//cellular response to stimulus;GO:0033674//positive regulation of kinase activity;GO:0045859//regulation of protein kinase activity;GO:0043085//positive regulation of catalytic activity;GO:0050896//response to stimulus;GO:0031344//regulation of cell projection organization;GO:0007165//signal transduction;GO:0051174//regulation of pho…
XM_13973449.2	11.43	0	1.07	0.001	-10.0634	0.00195752	0.00346964	yes	ncbi_102170740	-	-	-	-	-	-	-	-
XM_13973624.2	76.53	0	1.07	0.001	-10.0634	6.85515e-20	4.77635e-19	yes	ncbi_102177108	-	-	-	-	-	-	-	-
XM_18039597.1	150.09	0	1.07	0.001	-10.0634	4.37644e-38	7.01502e-37	yes	ncbi_102182366	-	-	-	-	-	-	-	-
XM_18045921.1	55.47	0	1.07	0.001	-10.0634	2.50206e-14	1.24551e-13	yes	ncbi_102173801	-	-	-	-	-	-	-	-
XM_18046219.1	54.17	0	1.07	0.001	-10.0634	4.89774e-14	2.38797e-13	yes	ncbi_102178408	-	-	-	-	-	-	-	-
XM_18066813.1	54.18	0	1.07	0.001	-10.0634	4.89774e-14	2.38797e-13	yes	ncbi_102173510	-	-	-	-	-	-	-	-
XM_18043113.1	418.63	0.34	10.63	0.01	-10.0539	2.41359e-103	1.80974e-101	yes	ncbi_102186188	-	-	-	-	-	-	-	-
XM_5678321.2	49.75	0	1.06	0.001	-10.0498	7.16686e-13	3.21929e-12	yes	ncbi_102185421	PREDICTED: cysteine protease ATG4C isoform X1 [Capra hircus]	Cellular Processes	Transport and catabolism	ko04140//Regulation of autophagy	K08342	-	-	-
XM_5694731.3	80.11	0	1.06	0.001	-10.0498	9.0197e-21	6.60149e-20	yes	ncbi_102174599	-	-	-	-	-	-	-	-
XM_13972621.2	50.16	0	1.06	0.001	-10.0498	7.16686e-13	3.21929e-12	yes	ncbi_102188811	PREDICTED: C-X-C chemokine receptor type 2 [Capra hircus]	Cellular Processes;Organismal Systems;Environmental Information Processing	Immune system;Signaling molecules and interaction;Signal transduction;Transport and catabolism	ko04060//Cytokine-cytokine receptor interaction;ko04144//Endocytosis;ko04062//Chemokine signaling pathway;ko04072//Phospholipase D signaling pathway	K05050	GO:0044425//membrane part;GO:0016020//membrane;GO:0031224//intrinsic component of membrane	GO:0004888//transmembrane signaling receptor activity;GO:0099600//transmembrane receptor activity;GO:0019958//C-X-C chemokine binding;GO:0005488//binding;GO:0004950//chemokine receptor activity;GO:0005515//protein binding;GO:0004930//G-protein coupled receptor activity;GO:0008528//G-protein coupled peptide receptor activity;GO:0004896//cytokine receptor activity;GO:0004872//receptor activity;GO:0…	GO:0042221//response to chemical;GO:0051716//cellular response to stimulus;GO:0023052//signaling;GO:0009987//cellular process;GO:0044700//single organism signaling;GO:0070887//cellular response to chemical stimulus;GO:0007165//signal transduction;GO:0034097//response to cytokine;GO:0044763//single-organism cellular process;GO:0065007//biological regulation;GO:0071310//cellular response to organic…
XM_18054915.1	74.17	0	1.06	0.001	-10.0498	2.64805e-19	1.78199e-18	yes	ncbi_102185473	PREDICTED: DNA repair protein REV1 isoform X1 [Capra hircus]	Genetic Information Processing	Replication and repair	ko03460//Fanconi anemia pathway	K03515	-	GO:0097159//organic cyclic compound binding;GO:0005488//binding;GO:0034061//DNA polymerase activity;GO:0016740//transferase activity;GO:0016772//transferase activity, transferring phosphorus-containing groups;GO:0003676//nucleic acid binding;GO:0003824//catalytic activity;GO:0003677//DNA binding;GO:1901363//heterocyclic compound binding;GO:0016779//nucleotidyltransferase activity	GO:1901576//organic substance biosynthetic process;GO:0090304//nucleic acid metabolic process;GO:0033554//cellular response to stress;GO:0034654//nucleobase-containing compound biosynthetic process;GO:0019438//aromatic compound biosynthetic process;GO:0044271//cellular nitrogen compound biosynthetic process;GO:0051716//cellular response to stimulus;GO:0009416//response to light stimulus;GO:004423…
XM_18055799.1	113.95	0	1.06	0.001	-10.0498	1.80674e-28	1.96585e-27	yes	ncbi_102188870	-	-	-	-	-	-	-	-
XM_13973978.2	115.56	0	1.05	0.001	-10.0362	4.73597e-29	5.27477e-28	yes	ncbi_102168675	-	-	-	-	-	-	-	-
XM_18039105.1	84.57	0	1.05	0.001	-10.0362	6.02541e-22	4.71624e-21	yes	ncbi_102181636	PREDICTED: BTB/POZ domain-containing protein KCTD20 [Capra hircus]	-	-	-	-	-	-	GO:0065003//macromolecular complex assembly;GO:0006461//protein complex assembly;GO:0051259//protein oligomerization;GO:0065007//biological regulation;GO:0042325//regulation of phosphorylation;GO:0050789//regulation of biological process;GO:0050794//regulation of cellular process;GO:0071822//protein complex subunit organization;GO:0071840//cellular component organization or biogenesis;GO:0044085/…
XM_18053361.1	51.06	0	1.05	0.001	-10.0362	3.6663e-13	1.67864e-12	yes	ncbi_102172448	-	-	-	-	-	-	-	-
XM_18060586.1	80.21	0	1.05	0.001	-10.0362	9.0197e-21	6.60149e-20	yes	ncbi_102169983	-	-	-	-	-	-	-	-
XM_18061336.1	64	0	1.05	0.001	-10.0362	1.14913e-16	6.62153e-16	yes	ncbi_102187702	-	-	-	-	-	-	-	-
XM_18063536.1	40	0	1.05	0.001	-10.0362	2.92839e-10	1.07515e-09	yes	ncbi_106503173	-	-	-	-	-	-	-	-
XM_13970348.2	101.38	0	1.04	0.001	-10.0224	1.18149e-26	1.18119e-25	yes	ncbi_102170807	-	-	-	-	-	-	-	-
XM_18040876.1	86.74	0	1.04	0.001	-10.0224	1.55628e-22	1.25627e-21	yes	ncbi_102168233	-	-	-	-	-	-	-	-
XM_18047674.1	26.79	0	1.04	0.001	-10.0224	6.05043e-08	1.79619e-07	yes	ncbi_102170945	-	-	-	-	-	-	-	-
XM_18048208.1	24	0	1.04	0.001	-10.0224	4.82371e-07	1.30648e-06	yes	ncbi_102190493	-	-	-	-	-	-	-	-
XM_18040797.1	17.67	0	1.03	0.001	-10.0084	3.07011e-05	6.86822e-05	yes	ncbi_100861053	PREDICTED: host cell factor C1 regulator 1 isoform X1 [Capra hircus]	-	-	-	-	GO:0044464//cell part;GO:0044424//intracellular part;GO:0005623//cell;GO:0005622//intracellular	-	-
XM_18051733.1	62.21	0	1.03	0.001	-10.0084	4.42087e-16	2.44973e-15	yes	ncbi_102191380	-	-	-	-	-	-	-	-
XM_18057857.1	52	0	1.03	0.001	-10.0084	1.87485e-13	8.74272e-13	yes	ncbi_102170923	PREDICTED: syncoilin isoform X1 [Capra hircus]	-	-	-	-	GO:0045202//synapse;GO:0071944//cell periphery;GO:0016020//membrane;GO:0044424//intracellular part;GO:0044449//contractile fiber part;GO:0030017//sarcomere;GO:0030016//myofibril;GO:0032991//macromolecular complex;GO:0043234//protein complex;GO:0005886//plasma membrane;GO:0005622//intracellular;GO:0044422//organelle part;GO:0031674//I band;GO:0043226//organelle;GO:0044444//cytoplasmic part;GO:0005…	-	GO:0044699//single-organism process;GO:0044763//single-organism cellular process;GO:0009987//cellular process
XM_5677503.3	9.05	0	1.02	0.001	-9.99435	0.00782344	0.0127217	yes	ncbi_102190367	-	-	-	-	-	-	-	-
XM_5680354.3	78.96	0	1.02	0.001	-9.99435	1.77361e-20	1.27672e-19	yes	ncbi_102190587	-	-	-	-	-	-	-	-
XM_13963804.2	32.1	0	1.02	0.001	-9.99435	3.80158e-09	1.2623e-08	yes	ncbi_102189831	-	-	-	-	-	-	-	-
XM_13976041.1	17.55	0	1.02	0.001	-9.99435	3.07011e-05	6.86822e-05	yes	ncbi_102175371	-	-	-	-	-	-	-	-
XM_18040331.1	19.5	0	1.02	0.001	-9.99435	7.68793e-06	1.84039e-05	yes	ncbi_102170654	-	-	-	-	-	-	-	-
XM_18041191.1	105.84	0	1.02	0.001	-9.99435	7.83945e-28	8.28098e-27	yes	ncbi_102187289	-	-	-	-	-	-	-	-
XM_18045848.1	75.29	0	1.02	0.001	-9.99435	1.34742e-19	9.23384e-19	yes	ncbi_102172402	-	-	-	-	-	-	-	-
XM_18048509.1	144.09	0	1.02	0.001	-9.99435	1.26003e-36	1.91278e-35	yes	ncbi_102176861	-	-	-	-	-	-	-	-
XM_18065334.1	34.81	0	1.02	0.001	-9.99435	4.77335e-10	1.7208e-09	yes	ncbi_102173968	-	-	-	-	-	-	-	-
XM_18044470.1	59.63	0	1.01	0.001	-9.98014	1.69916e-15	9.12214e-15	yes	ncbi_106503831	PREDICTED: IQ motif and SEC7 domain-containing protein 2 isoform X1 [Capra hircus]	Cellular Processes	Transport and catabolism	ko04144//Endocytosis	K12495	-	-	-
XM_18045706.1	36.28	0	1.01	0.001	-9.98014	4.17686e-09	1.37937e-08	yes	ncbi_102181554	-	-	-	-	-	-	-	-
XM_18050367.1	13.79	0	1.01	0.001	-9.98014	0.000245094	0.000489928	yes	ncbi_102177793	-	-	-	-	-	-	-	-
XM_18056653.1	181.99	0.15	1.01	0.001	-9.98014	4.13921e-45	8.53095e-44	yes	ncbi_102186605	-	-	-	-	-	-	-	-
XM_5699357.3	60.04	0	1	0.001	-9.96578	1.69916e-15	9.12214e-15	yes	ncbi_102183764	PREDICTED: nuclear receptor coactivator 4 isoform X1 [Capra hircus]	Human Diseases	Cancers	ko05200//Pathways in cancer;ko05216//Thyroid cancer	K09289	-	-	-
XM_18042330.1	118.27	0.02	1	0.001	-9.96578	1.24084e-29	1.41633e-28	yes	ncbi_102181839	-	-	-	-	-	-	-	-
XM_18042949.1	41.36	0	1	0.001	-9.96578	1.50444e-10	5.65382e-10	yes	ncbi_102174367	-	-	-	-	-	-	-	-
XM_18045968.1	71.79	0	1	0.001	-9.96578	1.02227e-18	6.64477e-18	yes	ncbi_102182185	-	-	-	-	-	-	-	-
XM_18052149.1	50.96	0	1	0.001	-9.96578	3.6663e-13	1.67864e-12	yes	ncbi_102180762	-	-	-	-	-	-	-	-
XM_18052927.1	30.97	0	1	0.001	-9.96578	7.59254e-09	2.44936e-08	yes	ncbi_102175294	-	-	-	-	-	-	-	-
XM_18057777.1	256.04	0	1	0.001	-9.96578	2.20623e-63	7.58864e-62	yes	ncbi_102174316	-	-	-	-	-	-	-	-
XM_18057945.1	81.08	0	1	0.001	-9.96578	4.58637e-21	3.42245e-20	yes	ncbi_102191815	-	-	-	-	-	-	-	-
XM_13967604.2	82.73	0	0.99	0.001	-9.95128	1.1854e-21	9.12301e-21	yes	ncbi_102190795	-	-	-	-	-	-	-	-
XM_13967766.2	49.15	0	0.99	0.001	-9.95128	1.40044e-12	6.15186e-12	yes	ncbi_102181166	-	-	-	-	-	-	-	-
XM_18043490.1	17.38	0	0.99	0.001	-9.95128	3.07011e-05	6.86822e-05	yes	ncbi_102188020	-	-	-	-	-	-	-	-
XM_18065517.1	44.17	0	0.99	0.001	-9.95128	3.96394e-11	1.5578e-10	yes	ncbi_102175523	-	-	-	-	-	-	-	-
XM_18065715.1	50.97	0	0.99	0.001	-9.95128	3.6663e-13	1.67864e-12	yes	ncbi_102177281	-	-	-	-	-	-	-	-
XM_5681641.3	22.19	0	0.98	0.001	-9.93664	1.92554e-06	4.91566e-06	yes	ncbi_102178715	-	-	-	-	-	-	-	-
XM_13976182.2	79.35	0	0.98	0.001	-9.93664	9.0197e-21	6.60149e-20	yes	ncbi_102185989	-	-	-	-	-	-	-	-
XM_18040182.1	161.91	0	0.98	0.001	-9.93664	2.68409e-41	4.80761e-40	yes	ncbi_102174975	-	-	-	-	-	-	-	-
XM_18041500.1	146.36	0	0.98	0.001	-9.93664	3.28664e-37	5.10826e-36	yes	ncbi_102180718	PREDICTED: protein argonaute-1 isoform X1 [Bos taurus]	-	-	-	-	GO:0036464//cytoplasmic ribonucleoprotein granule;GO:1990904//ribonucleoprotein complex;GO:0070013//intracellular organelle lumen;GO:0005634//nucleus;GO:0043229//intracellular organelle;GO:0005623//cell;GO:0031974//membrane-enclosed lumen;GO:0043232//intracellular non-membrane-bounded organelle;GO:0044424//intracellular part;GO:0043233//organelle lumen;GO:0043226//organelle;GO:0044446//intracellu…	GO:0000976//transcription regulatory region sequence-specific DNA binding;GO:0004519//endonuclease activity;GO:0003690//double-stranded DNA binding;GO:0000975//regulatory region DNA binding;GO:0005515//protein binding;GO:0003676//nucleic acid binding;GO:1901363//heterocyclic compound binding;GO:0003677//DNA binding;GO:0016787//hydrolase activity;GO:0016788//hydrolase activity, acting on ester bon…	GO:1903506//regulation of nucleic acid-templated transcription;GO:0034470//ncRNA processing;GO:0019439//aromatic compound catabolic process;GO:0044260//cellular macromolecule metabolic process;GO:0043933//macromolecular complex subunit organization;GO:0002682//regulation of immune system process;GO:0065007//biological regulation;GO:1901699//cellular response to nitrogen compound;GO:0090305//nucle…
XM_18048857.1	21	0	0.98	0.001	-9.93664	3.84742e-06	9.50938e-06	yes	ncbi_102172608	-	-	-	-	-	-	-	-
XM_18055727.1	45.67	0	0.98	0.001	-9.93664	1.04227e-11	4.29577e-11	yes	ncbi_102169600	PREDICTED: probable RNA-binding protein 18 isoform X1 [Capra hircus]	-	-	-	-	-	GO:1901363//heterocyclic compound binding;GO:0005488//binding;GO:0097159//organic cyclic compound binding;GO:0003676//nucleic acid binding	-
XM_18056574.1	57.99	0	0.98	0.001	-9.93664	6.52394e-15	3.37799e-14	yes	ncbi_102190703	-	-	-	-	-	-	-	-
XM_18060367.1	123.38	0	0.98	0.001	-9.93664	4.35139e-31	5.27777e-30	yes	ncbi_102184672	PREDICTED: Krueppel-like factor 7 isoform X1 [Bos taurus]	-	-	-	-	-	GO:0005488//binding;GO:0043167//ion binding;GO:0043169//cation binding;GO:0001071//nucleic acid binding transcription factor activity	GO:0042330//taxis;GO:0006928//movement of cell or subcellular component;GO:0032501//multicellular organismal process;GO:0010468//regulation of gene expression;GO:0009889//regulation of biosynthetic process;GO:0006935//chemotaxis;GO:0080090//regulation of primary metabolic process;GO:0009605//response to external stimulus;GO:0022008//neurogenesis;GO:0010556//regulation of macromolecule biosyntheti…
XM_18040154.1	13	0	0.97	0.001	-9.92184	0.000489894	0.000942879	yes	ncbi_102186924	-	-	-	-	-	-	-	-
XM_18043108.1	68.86	0	0.97	0.001	-9.92184	7.7442e-18	4.78387e-17	yes	ncbi_102186188	-	-	-	-	-	-	-	-
XM_18048629.1	54.37	0	0.97	0.001	-9.92184	4.89774e-14	2.38797e-13	yes	ncbi_102170303	PREDICTED: tubby-related protein 3 isoform X1 [Capra hircus]	-	-	-	-	GO:0005929//cilium;GO:0042995//cell projection;GO:0043226//organelle;GO:0043232//intracellular non-membrane-bounded organelle;GO:0005622//intracellular;GO:0032991//macromolecular complex;GO:0030990//intraciliary transport particle;GO:0005623//cell;GO:0043228//non-membrane-bounded organelle;GO:0043229//intracellular organelle;GO:0043231//intracellular membrane-bounded organelle;GO:0044463//cell pr…	GO:0043168//anion binding;GO:0005543//phospholipid binding;GO:0005515//protein binding;GO:0005488//binding;GO:0008289//lipid binding;GO:0043167//ion binding	GO:0045879//negative regulation of smoothened signaling pathway;GO:0007275//multicellular organism development;GO:0048729//tissue morphogenesis;GO:0007417//central nervous system development;GO:0032502//developmental process;GO:0060429//epithelium development;GO:0044699//single-organism process;GO:0007186//G-protein coupled receptor signaling pathway;GO:0009966//regulation of signal transduction;…
XM_18059160.1	68.4	0.17	0.97	0.001	-9.92184	7.7442e-18	4.78387e-17	yes	ncbi_102184173	PREDICTED: diacylglycerol kinase zeta isoform X1 [Capra hircus]	Environmental Information Processing;Human Diseases;Metabolism	Cancers;Signal transduction;Lipid metabolism	ko04072//Phospholipase D signaling pathway;ko04070//Phosphatidylinositol signaling system;ko00564//Glycerophospholipid metabolism;ko05231//Choline metabolism in cancer;ko00561//Glycerolipid metabolism	K00901	GO:0043226//organelle;GO:0044446//intracellular organelle part;GO:0043227//membrane-bounded organelle;GO:0031981//nuclear lumen;GO:0044464//cell part;GO:0005622//intracellular;GO:0070013//intracellular organelle lumen;GO:0043231//intracellular membrane-bounded organelle;GO:0031974//membrane-enclosed lumen;GO:0044428//nuclear part;GO:0044422//organelle part;GO:0044424//intracellular part;GO:004323…	GO:0001882//nucleoside binding;GO:0003824//catalytic activity;GO:0016772//transferase activity, transferring phosphorus-containing groups;GO:0005515//protein binding;GO:1901363//heterocyclic compound binding;GO:0043167//ion binding;GO:0043169//cation binding;GO:0030234//enzyme regulator activity;GO:0097159//organic cyclic compound binding;GO:0016740//transferase activity;GO:0097367//carbohydrate …	GO:1903047//mitotic cell cycle process;GO:0050896//response to stimulus;GO:0050878//regulation of body fluid levels;GO:0033554//cellular response to stress;GO:0007154//cell communication;GO:0000077//DNA damage checkpoint;GO:0006793//phosphorus metabolic process;GO:0044237//cellular metabolic process;GO:0051179//localization;GO:0044700//single organism signaling;GO:0048519//negative regulation of …
XM_18060467.1	50.77	0	0.97	0.001	-9.92184	7.16686e-13	3.21929e-12	yes	ncbi_108633228	PREDICTED: multiple epidermal growth factor-like domains protein 6 isoform X1 [Capra hircus]	-	-	-	-	-	-	-
XM_18062191.1	69.6	0	0.97	0.001	-9.92184	3.94382e-18	2.47332e-17	yes	ncbi_102169894	PREDICTED: zinc finger protein 90 homolog isoform X1 [Capra hircus]	-	-	-	-	-	-	-
XM_18065006.1	36.15	0	0.97	0.001	-9.92184	4.17686e-09	1.37937e-08	yes	ncbi_102180963	PREDICTED: stAR-related lipid transfer protein 3 isoform X1 [Capra hircus]	-	-	-	-	GO:0043226//organelle;GO:0044444//cytoplasmic part;GO:0005774//vacuolar membrane;GO:0005622//intracellular;GO:0005773//vacuole;GO:0098588//bounding membrane of organelle;GO:0044424//intracellular part;GO:0044464//cell part;GO:0005737//cytoplasm;GO:0043231//intracellular membrane-bounded organelle;GO:0098805//whole membrane;GO:0012505//endomembrane system;GO:0031090//organelle membrane;GO:0005623/…	GO:0015248//sterol transporter activity;GO:0032934//sterol binding;GO:0008289//lipid binding;GO:0005215//transporter activity;GO:0005496//steroid binding;GO:0097159//organic cyclic compound binding;GO:0005488//binding;GO:0022892//substrate-specific transporter activity;GO:0005319//lipid transporter activity;GO:0043178//alcohol binding;GO:0036094//small molecule binding	GO:0008152//metabolic process;GO:0034754//cellular hormone metabolic process;GO:0065007//biological regulation;GO:0044238//primary metabolic process;GO:0009987//cellular process;GO:0071702//organic substance transport;GO:0044699//single-organism process;GO:0006700//C21-steroid hormone biosynthetic process;GO:1902578//single-organism localization;GO:0051179//localization;GO:1901362//organic cyclic…
XM_5693177.3	116.23	0	0.95	0.001	-9.89178	4.73597e-29	5.27477e-28	yes	ncbi_102183908	PREDICTED: diacylglycerol kinase epsilon isoform X1 [Capra hircus]	Human Diseases;Environmental Information Processing;Metabolism	Cancers;Signal transduction;Lipid metabolism	ko04072//Phospholipase D signaling pathway;ko04070//Phosphatidylinositol signaling system;ko00564//Glycerophospholipid metabolism;ko05231//Choline metabolism in cancer;ko00561//Glycerolipid metabolism	K00901	GO:0044424//intracellular part;GO:0005623//cell;GO:0005622//intracellular;GO:0044464//cell part	GO:1901363//heterocyclic compound binding;GO:0003824//catalytic activity;GO:0005488//binding;GO:0032550//purine ribonucleoside binding;GO:0097159//organic cyclic compound binding;GO:0016301//kinase activity;GO:0016740//transferase activity;GO:0097367//carbohydrate derivative binding;GO:0001883//purine nucleoside binding;GO:0036094//small molecule binding;GO:0032549//ribonucleoside binding;GO:0001…	GO:0044237//cellular metabolic process;GO:0044699//single-organism process;GO:0006796//phosphate-containing compound metabolic process;GO:0009987//cellular process;GO:0050789//regulation of biological process;GO:0050794//regulation of cellular process;GO:0007186//G-protein coupled receptor signaling pathway;GO:0007165//signal transduction;GO:0008152//metabolic process;GO:0044763//single-organism …
XM_13974705.2	71.69	0	0.95	0.001	-9.89178	1.02227e-18	6.64477e-18	yes	ncbi_102182911	-	-	-	-	-	-	-	-
XM_18041481.1	75.85	0	0.95	0.001	-9.89178	1.34742e-19	9.23384e-19	yes	ncbi_102179262	-	-	-	-	-	-	-	-
XM_18042570.1	49.47	0	0.95	0.001	-9.89178	1.40044e-12	6.15186e-12	yes	ncbi_102174189	PREDICTED: protein FAM35A isoform X1 [Capra hircus]	-	-	-	-	-	-	-
XM_18065898.1	123.6	0	0.95	0.001	-9.89178	4.35139e-31	5.27777e-30	yes	ncbi_102177008	-	-	-	-	-	-	-	-
XM_5675557.3	84.32	0	0.94	0.001	-9.87652	6.02541e-22	4.71624e-21	yes	ncbi_102173130	-	-	-	-	-	-	-	-
XM_5680028.3	74.78	0	0.94	0.001	-9.87652	2.64805e-19	1.78199e-18	yes	ncbi_102185632	PREDICTED: sentrin-specific protease 1 isoform X2 [Ovis aries]	-	-	-	-	GO:0005622//intracellular;GO:0043226//organelle;GO:0016020//membrane;GO:0044464//cell part;GO:0043227//membrane-bounded organelle;GO:0030055//cell-substrate junction;GO:0070161//anchoring junction;GO:0044422//organelle part;GO:0005912//adherens junction;GO:0031090//organelle membrane;GO:0044424//intracellular part;GO:0043231//intracellular membrane-bounded organelle;GO:0043229//intracellular orga…	GO:0008234//cysteine-type peptidase activity;GO:0070011//peptidase activity, acting on L-amino acid peptides;GO:0019783//ubiquitin-like protein-specific protease activity;GO:0003824//catalytic activity;GO:0008233//peptidase activity;GO:0016787//hydrolase activity	GO:0031323//regulation of cellular metabolic process;GO:0006357//regulation of transcription from RNA polymerase II promoter;GO:0009892//negative regulation of metabolic process;GO:0051252//regulation of RNA metabolic process;GO:0010468//regulation of gene expression;GO:0060255//regulation of macromolecule metabolic process;GO:0043170//macromolecule metabolic process;GO:0019219//regulation of nuc…
XM_5684795.2	76.65	0	0.94	0.001	-9.87652	6.85515e-20	4.77635e-19	yes	ncbi_102179199	-	-	-	-	-	-	-	-
XM_18039789.1	31.48	0	0.94	0.001	-9.87652	3.80158e-09	1.2623e-08	yes	ncbi_102190576	-	-	-	-	-	-	-	-
XM_18058568.1	27.39	0	0.94	0.001	-9.87652	6.05043e-08	1.79619e-07	yes	ncbi_102185194	-	-	-	-	-	-	-	-
XM_18059396.1	82.6	0	0.94	0.001	-9.87652	1.1854e-21	9.12301e-21	yes	ncbi_102179498	-	-	-	-	-	-	-	-
XM_18062136.1	39.16	0	0.94	0.001	-9.87652	5.69665e-10	2.04276e-09	yes	ncbi_102177364	-	-	-	-	-	-	-	-
XM_5675172.3	137.2	0	0.93	0.001	-9.86109	7.0893e-35	1.00271e-33	yes	ncbi_102178859	-	-	-	-	-	-	-	-
XM_5676274.3	19.03	0	0.93	0.001	-9.86109	1.53628e-05	3.5494e-05	yes	ncbi_102187901	PREDICTED: glycophorin-C isoform X1 [Capra hircus]	Human Diseases	Infectious diseases	ko05144//Malaria	K06576	GO:0044424//intracellular part;GO:0005856//cytoskeleton;GO:0043229//intracellular organelle;GO:0043228//non-membrane-bounded organelle;GO:0005622//intracellular;GO:0043226//organelle;GO:0043232//intracellular non-membrane-bounded organelle;GO:0005623//cell;GO:0044464//cell part	-	-
XM_18046732.1	59.95	0	0.93	0.001	-9.86109	1.69916e-15	9.12214e-15	yes	ncbi_102185895	-	-	-	-	-	-	-	-
XM_18052536.1	43.85	0	0.93	0.001	-9.86109	3.96394e-11	1.5578e-10	yes	ncbi_102175127	-	-	-	-	-	-	-	-
XM_18064757.1	61.7	0	0.93	0.001	-9.86109	8.6681e-16	4.73227e-15	yes	ncbi_102183919	PREDICTED: mitogen-activated protein kinase kinase kinase MLT [Capra hircus]	Environmental Information Processing;Cellular Processes	Signal transduction;Cellular commiunity	ko04010//MAPK signaling pathway;ko04530//Tight junction	K04424	GO:0043231//intracellular membrane-bounded organelle;GO:0043229//intracellular organelle;GO:0043227//membrane-bounded organelle;GO:0044424//intracellular part;GO:0005622//intracellular;GO:0005623//cell;GO:0044464//cell part;GO:0043226//organelle	GO:0005057//receptor signaling protein activity;GO:0004871//signal transducer activity;GO:0016740//transferase activity;GO:0032550//purine ribonucleoside binding;GO:0032549//ribonucleoside binding;GO:0003723//RNA binding;GO:0097159//organic cyclic compound binding;GO:0036094//small molecule binding;GO:0003824//catalytic activity;GO:1901363//heterocyclic compound binding;GO:0097367//carbohydrate d…	GO:0019220//regulation of phosphate metabolic process;GO:0032147//activation of protein kinase activity;GO:0043549//regulation of kinase activity;GO:0010941//regulation of cell death;GO:0048518//positive regulation of biological process;GO:0051338//regulation of transferase activity;GO:0000187//activation of MAPK activity;GO:0023051//regulation of signaling;GO:0071840//cellular component organiza…
XM_18065895.1	121.89	0	0.93	0.001	-9.86109	8.50623e-31	1.0193e-29	yes	ncbi_102177008	PREDICTED: HEAT repeat-containing protein 5A isoform X1 [Capra hircus]	-	-	-	-	-	-	-
XM_5689704.3	44.79	0	0.92	0.001	-9.84549	2.03311e-11	8.18749e-11	yes	ncbi_102180060	PREDICTED: zinc finger protein 143 isoform X1 [Capra hircus]	-	-	-	-	GO:0044424//intracellular part;GO:0043227//membrane-bounded organelle;GO:0044422//organelle part;GO:0043233//organelle lumen;GO:0043229//intracellular organelle;GO:0005622//intracellular;GO:0005623//cell;GO:0031981//nuclear lumen;GO:0031974//membrane-enclosed lumen;GO:0044428//nuclear part;GO:0044464//cell part;GO:0070013//intracellular organelle lumen;GO:0043226//organelle;GO:0044446//intracellu…	GO:0003676//nucleic acid binding;GO:0043167//ion binding;GO:0097159//organic cyclic compound binding;GO:1901363//heterocyclic compound binding;GO:0005488//binding;GO:0043169//cation binding	GO:0019219//regulation of nucleobase-containing compound metabolic process;GO:0031326//regulation of cellular biosynthetic process;GO:0080090//regulation of primary metabolic process;GO:0051252//regulation of RNA metabolic process;GO:0010468//regulation of gene expression;GO:1903506//regulation of nucleic acid-templated transcription;GO:2000112//regulation of cellular macromolecule biosynthetic p…
XM_18040260.1	50.33	0	0.92	0.001	-9.84549	7.16686e-13	3.21929e-12	yes	ncbi_102190287	-	-	-	-	-	-	-	-
XM_18050133.1	51	0	0.92	0.001	-9.84549	3.6663e-13	1.67864e-12	yes	ncbi_102191423	-	-	-	-	-	-	-	-
XM_18059520.1	77.46	0	0.92	0.001	-9.84549	3.48713e-20	2.47294e-19	yes	ncbi_102169398	PREDICTED: DENN domain-containing protein 5A isoform X1 [Capra hircus]	-	-	-	-	-	-	-
XM_18066030.1	91.68	0.34	0.92	0.001	-9.84549	1.14131e-22	9.2883e-22	yes	ncbi_102182636	-	-	-	-	-	-	-	-
XM_5688778.3	39.04	0	0.91	0.001	-9.82972	5.69665e-10	2.04276e-09	yes	ncbi_102190800	-	-	-	-	-	-	-	-
XM_5699065.3	63.84	0	0.91	0.001	-9.82972	2.25417e-16	1.27452e-15	yes	ncbi_100861107	-	-	-	-	-	-	-	-
XM_13966188.2	69.16	0	0.91	0.001	-9.82972	7.7442e-18	4.78387e-17	yes	ncbi_102170422	-	-	-	-	-	-	-	-
XM_13967318.2	72.1	0	0.91	0.001	-9.82972	1.02227e-18	6.64477e-18	yes	ncbi_102170053	-	-	-	-	-	-	-	-
XM_13975103.2	91.53	0	0.91	0.001	-9.82972	5.26725e-24	4.57879e-23	yes	ncbi_102187289	-	-	-	-	-	-	-	-
XM_18051827.1	23.85	0	0.91	0.001	-9.82972	4.82371e-07	1.30648e-06	yes	ncbi_102172261	-	-	-	-	-	-	-	-
XM_18058358.1	46.39	0	0.91	0.001	-9.82972	1.04227e-11	4.29577e-11	yes	ncbi_102186228	-	-	-	-	-	-	-	-
XM_18060130.1	27.06	0	0.91	0.001	-9.82972	6.05043e-08	1.79619e-07	yes	ncbi_102186326	-	-	-	-	-	-	-	-
XM_18060928.1	55.09	0	0.91	0.001	-9.82972	4.89774e-14	2.38797e-13	yes	ncbi_102172377	-	-	-	-	-	-	-	-
XM_18066435.1	59.94	0	0.91	0.001	-9.82972	1.69916e-15	9.12214e-15	yes	ncbi_102191653	-	-	-	-	-	-	-	-
XM_18043381.1	110.79	0	0.9	0.001	-9.81378	1.34495e-27	1.40537e-26	yes	ncbi_102188923	-	-	-	-	-	-	-	-
XM_18043432.1	28.76	0.08	0.9	0.001	-9.81378	4.23548e-07	1.16289e-06	yes	ncbi_102173817	-	-	-	-	-	-	-	-
XM_18057081.1	81.56	0	0.9	0.001	-9.81378	2.33181e-21	1.76802e-20	yes	ncbi_102190530	-	-	-	-	-	-	-	-
XM_13972367.2	83.68	0	0.89	0.001	-9.79766	6.02541e-22	4.71624e-21	yes	ncbi_102175798	-	-	-	-	-	-	-	-
XM_18052394.1	22.23	0	0.89	0.001	-9.79766	1.92554e-06	4.91566e-06	yes	ncbi_102171424	-	-	-	-	-	-	-	-
XM_18054530.1	13.87	0	0.89	0.001	-9.79766	0.000245094	0.000489928	yes	ncbi_102170977	-	-	-	-	-	-	-	-
XM_18057250.1	70.2	0	0.89	0.001	-9.79766	3.94382e-18	2.47332e-17	yes	ncbi_102181219	-	-	-	-	-	-	-	-
XM_5694704.3	16.52	0	0.88	0.001	-9.78136	6.13562e-05	0.00013245	yes	ncbi_102190911	PREDICTED: probable glutathione peroxidase 8 isoform X1 [Capra hircus]	Organismal Systems;Metabolism	Metabolism of other amino acids;Lipid metabolism;Endocrine system	ko00590//Arachidonic acid metabolism;ko04918//Thyroid hormone synthesis;ko00480//Glutathione metabolism	K00432	GO:0031224//intrinsic component of membrane;GO:0044425//membrane part;GO:0016020//membrane	GO:0004601//peroxidase activity;GO:0016684//oxidoreductase activity, acting on peroxide as acceptor;GO:0016491//oxidoreductase activity;GO:0016209//antioxidant activity;GO:0003824//catalytic activity	GO:0050896//response to stimulus;GO:0044699//single-organism process;GO:0008152//metabolic process;GO:0044710//single-organism metabolic process;GO:0006950//response to stress
XM_13969416.2	69.84	0	0.88	0.001	-9.78136	3.94382e-18	2.47332e-17	yes	ncbi_102188539	-	-	-	-	-	-	-	-
XM_18038582.1	31.52	0	0.88	0.001	-9.78136	3.80158e-09	1.2623e-08	yes	ncbi_102191382	-	-	-	-	-	-	-	-
XM_13966702.2	59.46	0	0.87	0.001	-9.76487	3.32989e-15	1.75794e-14	yes	ncbi_102170426	-	-	-	-	-	-	-	-
XM_13972845.2	35.79	0	0.87	0.001	-9.76487	4.17686e-09	1.37937e-08	yes	ncbi_102172762	-	-	-	-	-	-	-	-
XM_18039498.1	49.57	0	0.87	0.001	-9.76487	1.40044e-12	6.15186e-12	yes	ncbi_102176381	PREDICTED: gamma-soluble NSF attachment protein isoform X1 [Capra hircus]	-	-	-	-	GO:0044446//intracellular organelle part;GO:0005622//intracellular;GO:0043227//membrane-bounded organelle;GO:0031982//vesicle;GO:0044444//cytoplasmic part;GO:0098588//bounding membrane of organelle;GO:0005623//cell;GO:0043226//organelle;GO:0098805//whole membrane;GO:0044422//organelle part;GO:0016020//membrane;GO:0031988//membrane-bounded vesicle;GO:0005774//vacuolar membrane;GO:0044464//cell par…	-	GO:0008104//protein localization;GO:0006810//transport;GO:0051179//localization;GO:0015031//protein transport;GO:0033036//macromolecule localization;GO:0071702//organic substance transport;GO:0045184//establishment of protein localization;GO:0051234//establishment of localization
XM_18040448.1	20.19	0	0.87	0.001	-9.76487	7.68793e-06	1.84039e-05	yes	ncbi_102189084	PREDICTED: hydroxyacylglutathione hydrolase-like protein isoform X1 [Capra hircus]	Metabolism	Carbohydrate metabolism	ko00620//Pyruvate metabolism	K01069	-	GO:0046872//metal ion binding;GO:0043169//cation binding;GO:0003824//catalytic activity;GO:0046914//transition metal ion binding;GO:0043167//ion binding;GO:0005488//binding	GO:0006749//glutathione metabolic process;GO:0034641//cellular nitrogen compound metabolic process;GO:0071704//organic substance metabolic process;GO:0006790//sulfur compound metabolic process;GO:0044237//cellular metabolic process;GO:0006518//peptide metabolic process;GO:0043603//cellular amide metabolic process;GO:0006807//nitrogen compound metabolic process;GO:1901564//organonitrogen compound …
XM_18055315.1	29	0	0.87	0.001	-9.76487	1.51646e-08	4.76225e-08	yes	ncbi_102174310	PREDICTED: sulfotransferase 1C2 [Capra hircus]	-	-	-	-	GO:0031988//membrane-bounded vesicle;GO:0043226//organelle;GO:0043227//membrane-bounded organelle;GO:0031982//vesicle	GO:0003824//catalytic activity	GO:0044237//cellular metabolic process;GO:0006790//sulfur compound metabolic process;GO:0009987//cellular process;GO:0008152//metabolic process
XM_18057559.1	24.29	0	0.87	0.001	-9.76487	4.82371e-07	1.30648e-06	yes	ncbi_102183080	-	-	-	-	-	-	-	-
XM_18058683.1	20.69	0	0.87	0.001	-9.76487	3.84742e-06	9.50938e-06	yes	ncbi_102172736	-	-	-	-	-	-	-	-
XM_18059828.1	94.6	0	0.87	0.001	-9.76487	6.89958e-25	6.27157e-24	yes	ncbi_108633290	-	-	-	-	-	-	-	-
XM_18059916.1	41.69	0	0.87	0.001	-9.76487	1.50444e-10	5.65382e-10	yes	ncbi_100860844	-	-	-	-	-	-	-	-
XM_18065825.1	20.93	0	0.87	0.001	-9.76487	3.84742e-06	9.50938e-06	yes	ncbi_102180161	-	-	-	-	-	-	-	-
XM_5692265.3	57.49	0	0.86	0.001	-9.74819	6.52394e-15	3.37799e-14	yes	ncbi_102169990	-	-	-	-	-	-	-	-
XM_18043841.1	32.33	0	0.86	0.001	-9.74819	1.90354e-09	6.51124e-09	yes	ncbi_102176221	-	-	-	-	-	-	-	-
XM_18047034.1	37.78	0	0.86	0.001	-9.74819	1.10747e-09	3.85854e-09	yes	ncbi_102176195	-	-	-	-	-	-	-	-
XM_18055806.1	27.87	0	0.86	0.001	-9.74819	6.05043e-08	1.79619e-07	yes	ncbi_102189766	-	-	-	-	-	-	-	-
XM_18058984.1	22.27	0	0.86	0.001	-9.74819	1.92554e-06	4.91566e-06	yes	ncbi_102179714	-	-	-	-	-	-	-	-
XM_5693315.3	32.94	0	0.85	0.001	-9.73132	1.90354e-09	6.51124e-09	yes	ncbi_102178565	-	-	-	-	-	-	-	-
XM_5696321.3	11.43	0	0.85	0.001	-9.73132	0.00195752	0.00346964	yes	ncbi_102170922	-	-	-	-	-	-	-	-
XM_18046364.1	52.91	0	0.85	0.001	-9.73132	1.87485e-13	8.74272e-13	yes	ncbi_102177928	-	-	-	-	-	-	-	-
XM_18054056.1	45.46	0	0.85	0.001	-9.73132	1.04227e-11	4.29577e-11	yes	ncbi_102191246	-	-	-	-	-	-	-	-
XM_18057352.1	119	0	0.85	0.001	-9.73132	6.35026e-30	7.33719e-29	yes	ncbi_102169195	-	-	-	-	-	-	-	-
XM_18057972.1	78.14	0	0.85	0.001	-9.73132	3.48713e-20	2.47294e-19	yes	ncbi_102186702	-	-	-	-	-	-	-	-
XM_18064880.1	43.87	0	0.85	0.001	-9.73132	3.96394e-11	1.5578e-10	yes	ncbi_102187710	-	-	-	-	-	-	-	-
XM_18065201.1	55.03	0	0.85	0.001	-9.73132	4.89774e-14	2.38797e-13	yes	ncbi_102180254	-	-	-	-	-	-	-	-
XM_5693139.3	55.6	0	0.84	0.001	-9.71425	2.50206e-14	1.24551e-13	yes	ncbi_102172381	-	-	-	-	-	-	-	-
XM_5698975.3	47.33	0	0.84	0.001	-9.71425	5.3407e-12	2.24509e-11	yes	ncbi_102189734	-	-	-	-	-	-	-	-
XM_13966197.2	41.48	0	0.84	0.001	-9.71425	1.50444e-10	5.65382e-10	yes	ncbi_102173000	-	-	-	-	-	-	-	-
XM_18041557.1	96.97	0	0.84	0.001	-9.71425	1.77888e-25	1.66859e-24	yes	ncbi_102191672	-	-	-	-	-	-	-	-
XM_18043870.1	18.16	0	0.84	0.001	-9.71425	1.53628e-05	3.5494e-05	yes	ncbi_102170131	-	-	-	-	-	-	-	-
XM_18050148.1	113.75	0	0.84	0.001	-9.71425	1.80674e-28	1.96585e-27	yes	ncbi_102174299	-	-	-	-	-	-	-	-
XM_18056114.1	21.99	0	0.84	0.001	-9.71425	1.92554e-06	4.91566e-06	yes	ncbi_102171796	-	-	-	-	-	-	-	-
NM_1290107.1	34.12	0	0.83	0.001	-9.69697	9.53196e-10	3.34085e-09	yes	ncbi_102184608	-	-	-	-	-	-	-	-
XM_18046269.1	14.35	0	0.83	0.001	-9.69697	0.000245094	0.000489928	yes	ncbi_102182648	-	-	-	-	-	-	-	-
XM_18047633.1	33.79	0	0.83	0.001	-9.69697	9.53196e-10	3.34085e-09	yes	ncbi_102180460	-	-	-	-	-	-	-	-
XM_18048412.1	22.9	0	0.83	0.001	-9.69697	9.6373e-07	2.53773e-06	yes	ncbi_102190110	-	-	-	-	-	-	-	-
XM_18050452.1	13.57	0	0.83	0.001	-9.69697	0.000489894	0.000942879	yes	ncbi_102189303	-	-	-	-	-	-	-	-
XM_18053976.1	42.03	0	0.83	0.001	-9.69697	1.50444e-10	5.65382e-10	yes	ncbi_102189489	-	-	-	-	-	-	-	-
XM_18058187.1	45.3	0	0.83	0.001	-9.69697	2.03311e-11	8.18749e-11	yes	ncbi_102179613	-	-	-	-	-	-	-	-
XM_18059474.1	25.92	0	0.83	0.001	-9.69697	1.20864e-07	3.48558e-07	yes	ncbi_102177259	-	-	-	-	-	-	-	-
XM_18060112.1	50.03	0	0.83	0.001	-9.69697	7.16686e-13	3.21929e-12	yes	ncbi_102178003	PREDICTED: 6-phosphofructo-2-kinase/fructose-2,6-bisphosphatase 2 isoform X4 [Ovis aries musimon]	Metabolism;Environmental Information Processing;Organismal Systems	Carbohydrate metabolism;Signal transduction;Endocrine system	ko04152//AMPK signaling pathway;ko04919//Thyroid hormone signaling pathway;ko00051//Fructose and mannose metabolism	K19029	-	GO:0032549//ribonucleoside binding;GO:0097367//carbohydrate derivative binding;GO:0019200//carbohydrate kinase activity;GO:0019900//kinase binding;GO:0001883//purine nucleoside binding;GO:0016740//transferase activity;GO:1901363//heterocyclic compound binding;GO:0005488//binding;GO:0016787//hydrolase activity;GO:0019203//carbohydrate phosphatase activity;GO:0016301//kinase activity;GO:0016791//ph…	GO:0006793//phosphorus metabolic process;GO:0009987//cellular process;GO:0044710//single-organism metabolic process;GO:0044238//primary metabolic process;GO:0044699//single-organism process;GO:0032787//monocarboxylic acid metabolic process;GO:0044763//single-organism cellular process;GO:0071704//organic substance metabolic process;GO:0006090//pyruvate metabolic process;GO:0019318//hexose metaboli…
XM_18063511.1	69.71	0	0.83	0.001	-9.69697	3.94382e-18	2.47332e-17	yes	ncbi_102180342	PREDICTED: zinc finger protein 501 isoform X1 [Capra hircus]	-	-	-	-	-	-	-
XM_18065242.1	125.17	0	0.83	0.001	-9.69697	1.13836e-31	1.4211e-30	yes	ncbi_102183909	-	-	-	-	-	-	-	-
XM_18039193.1	40.83	0	0.82	0.001	-9.67948	2.92839e-10	1.07515e-09	yes	ncbi_102189361	-	-	-	-	-	-	-	-
XM_18045760.1	36	0	0.82	0.001	-9.67948	4.17686e-09	1.37937e-08	yes	ncbi_102178687	PREDICTED: zinc finger protein Gfi-1 isoform X2 [Ovis aries musimon]	-	-	-	-	GO:0043233//organelle lumen;GO:0031974//membrane-enclosed lumen;GO:0070013//intracellular organelle lumen;GO:0043231//intracellular membrane-bounded organelle;GO:0043226//organelle;GO:0044451//nucleoplasm part;GO:0044422//organelle part;GO:0044464//cell part;GO:0005622//intracellular;GO:0044446//intracellular organelle part;GO:0043234//protein complex;GO:0043229//intracellular organelle;GO:000562…	GO:1901363//heterocyclic compound binding;GO:0043167//ion binding;GO:0001071//nucleic acid binding transcription factor activity;GO:0000981//RNA polymerase II transcription factor activity, sequence-specific DNA binding;GO:0043169//cation binding;GO:0046872//metal ion binding;GO:0097159//organic cyclic compound binding;GO:0003677//DNA binding;GO:0003700//transcription factor activity, sequence-sp…	GO:0031324//negative regulation of cellular metabolic process;GO:0009617//response to bacterium;GO:0044092//negative regulation of molecular function;GO:0080090//regulation of primary metabolic process;GO:0051252//regulation of RNA metabolic process;GO:0045596//negative regulation of cell differentiation;GO:1903507//negative regulation of nucleic acid-templated transcription;GO:0043207//response …
XM_18052347.1	31.35	0	0.82	0.001	-9.67948	3.80158e-09	1.2623e-08	yes	ncbi_102181952	-	-	-	-	-	-	-	-
XM_18057742.1	58.31	0	0.82	0.001	-9.67948	6.52394e-15	3.37799e-14	yes	ncbi_102174948	-	-	-	-	-	-	-	-
XM_18059788.1	73.55	0	0.82	0.001	-9.67948	5.20333e-19	3.444e-18	yes	ncbi_102171994	-	-	-	-	-	-	-	-
XM_18064176.1	38.63	0	0.82	0.001	-9.67948	1.10747e-09	3.85854e-09	yes	ncbi_102177656	-	-	-	-	-	-	-	-
XM_18039514.1	100.85	0	0.81	0.001	-9.66178	2.32756e-26	2.2893e-25	yes	ncbi_102173802	-	-	-	-	-	-	-	-
XM_18039991.1	129.24	0	0.81	0.001	-9.66178	1.52211e-32	1.97373e-31	yes	ncbi_102174975	-	-	-	-	-	-	-	-
XM_18044244.1	39.45	0	0.81	0.001	-9.66178	5.69665e-10	2.04276e-09	yes	ncbi_102180833	-	-	-	-	-	-	-	-
XM_18046780.1	44.74	0	0.81	0.001	-9.66178	2.03311e-11	8.18749e-11	yes	ncbi_108635827	-	-	-	-	-	-	-	-
XM_18053702.1	82.74	0	0.81	0.001	-9.66178	1.1854e-21	9.12301e-21	yes	ncbi_102186965	PREDICTED: collagen type IV alpha-3-binding protein isoform X3 [Capra hircus]	-	-	-	-	-	-	-
XM_18055518.1	29.32	0	0.81	0.001	-9.66178	1.51646e-08	4.76225e-08	yes	ncbi_102180324	-	-	-	-	-	-	-	-
XM_18057763.1	107.5	0	0.81	0.001	-9.66178	9.99951e-27	1.00222e-25	yes	ncbi_102173016	PREDICTED: centrosome-associated protein CEP250 isoform X1 [Capra hircus]	-	-	-	-	GO:0005813//centrosome;GO:0043228//non-membrane-bounded organelle;GO:0044464//cell part;GO:0005815//microtubule organizing center;GO:0043227//membrane-bounded organelle;GO:0044430//cytoskeletal part;GO:0044424//intracellular part;GO:0005622//intracellular;GO:0044422//organelle part;GO:0032991//macromolecular complex;GO:0044446//intracellular organelle part;GO:0005623//cell;GO:0043232//intracellul…	GO:0005515//protein binding;GO:0019900//kinase binding;GO:0005488//binding;GO:0019899//enzyme binding	GO:0008104//protein localization;GO:0051641//cellular localization;GO:0006996//organelle organization;GO:0007049//cell cycle;GO:0051297//centrosome organization;GO:0016043//cellular component organization;GO:0007010//cytoskeleton organization;GO:0034613//cellular protein localization;GO:0009987//cellular process;GO:0007098//centrosome cycle;GO:0031023//microtubule organizing center organization;G…
XM_5686274.3	14.15	0	0.8	0.001	-9.64386	0.000245094	0.000489928	yes	ncbi_102181307	-	-	-	-	-	-	-	-
XM_13974214.2	18.32	0	0.8	0.001	-9.64386	1.53628e-05	3.5494e-05	yes	ncbi_102184018	-	-	-	-	-	-	-	-
XM_18039759.1	20.36	0	0.8	0.001	-9.64386	3.84742e-06	9.50938e-06	yes	ncbi_102169925	-	-	-	-	-	-	-	-
XM_18040122.1	28.25	0	0.8	0.001	-9.64386	3.02899e-08	9.24563e-08	yes	ncbi_102180365	-	-	-	-	-	-	-	-
XM_18054373.1	53.79	0	0.8	0.001	-9.64386	9.58416e-14	4.56183e-13	yes	ncbi_102182875	-	-	-	-	-	-	-	-
XM_18056662.1	13.45	0	0.8	0.001	-9.64386	0.000489894	0.000942879	yes	ncbi_102185475	-	-	-	-	-	-	-	-
XM_18058764.1	35.38	0	0.8	0.001	-9.64386	8.1025e-09	2.6066e-08	yes	ncbi_102175221	-	-	-	-	-	-	-	-
XM_5678065.3	27.62	0	0.79	0.001	-9.62571	6.05043e-08	1.79619e-07	yes	ncbi_102182748	-	-	-	-	-	-	-	-
XM_5699586.3	23.56	0	0.79	0.001	-9.62571	4.82371e-07	1.30648e-06	yes	ncbi_102183212	PREDICTED: transmembrane protein 218 [Capra hircus]	-	-	-	-	-	-	-
XM_18053215.1	57.77	0	0.79	0.001	-9.62571	6.52394e-15	3.37799e-14	yes	ncbi_102190693	-	-	-	-	-	-	-	-
XM_18055000.1	34.19	0	0.79	0.001	-9.62571	9.53196e-10	3.34085e-09	yes	ncbi_102172270	-	-	-	-	-	-	-	-
XM_18058130.1	10	0	0.79	0.001	-9.62571	0.00391328	0.00665699	yes	ncbi_102174759	PREDICTED: glycosyl-phosphatidylinositol-anchored molecule-like protein [Capra hircus]	-	-	-	-	-	-	-
XM_18058724.1	72.54	0	0.79	0.001	-9.62571	1.02227e-18	6.64477e-18	yes	ncbi_102179112	-	-	-	-	-	-	-	-
XM_18061888.1	116.53	0	0.79	0.001	-9.62571	2.4243e-29	2.72894e-28	yes	ncbi_102178100	-	-	-	-	-	-	-	-
XM_5681843.3	58.47	0	0.78	0.001	-9.60733	6.52394e-15	3.37799e-14	yes	ncbi_102178159	PREDICTED: protein lin-54 homolog isoform X1 [Capra hircus]	-	-	-	-	-	-	-
XM_18038769.1	70.15	0	0.78	0.001	-9.60733	3.94382e-18	2.47332e-17	yes	ncbi_102184681	-	-	-	-	-	-	-	-
XM_18042749.1	25.23	0	0.78	0.001	-9.60733	2.4145e-07	6.75605e-07	yes	ncbi_102183203	PREDICTED: L-amino-acid oxidase-like isoform X1 [Capra hircus]	Metabolism	Amino acid metabolism	ko00280//Valine, leucine and isoleucine degradation;ko00350//Tyrosine metabolism;ko00380//Tryptophan metabolism;ko00270//Cysteine and methionine metabolism;ko00250//Alanine, aspartate and glutamate metabolism;ko00360//Phenylalanine metabolism;ko00400//Phenylalanine, tyrosine and tryptophan biosynthesis	K03334	-	GO:0003824//catalytic activity	GO:1901564//organonitrogen compound metabolic process;GO:0006082//organic acid metabolic process;GO:0071704//organic substance metabolic process;GO:0006807//nitrogen compound metabolic process;GO:0006520//cellular amino acid metabolic process;GO:0044763//single-organism cellular process;GO:0044237//cellular metabolic process;GO:0043436//oxoacid metabolic process;GO:0008152//metabolic process;GO:0…
XM_18046455.1	43.46	0	0.78	0.001	-9.60733	3.96394e-11	1.5578e-10	yes	ncbi_102172777	-	-	-	-	-	-	-	-
XM_18055965.1	55.99	0	0.78	0.001	-9.60733	2.50206e-14	1.24551e-13	yes	ncbi_102182701	-	-	-	-	-	-	-	-
XM_18056116.1	30.01	0	0.78	0.001	-9.60733	1.51646e-08	4.76225e-08	yes	ncbi_102171524	-	-	-	-	-	-	-	-
XM_18057459.1	74.44	0	0.78	0.001	-9.60733	2.64805e-19	1.78199e-18	yes	ncbi_102172853	-	-	-	-	-	-	-	-
XM_18063377.1	19	0	0.78	0.001	-9.60733	1.53628e-05	3.5494e-05	yes	ncbi_102174774	PREDICTED: THAP domain-containing protein 8 isoform X1 [Capra hircus]	-	-	-	-	-	-	-
XM_18066032.1	20	0	0.78	0.001	-9.60733	7.68793e-06	1.84039e-05	yes	ncbi_108638503	PREDICTED: LOW QUALITY PROTEIN: ankyrin repeat domain-containing protein 9 [Capra hircus]	-	-	-	-	-	-	-
XM_5677504.3	7.2	0	0.77	0.001	-9.58871	0.0156414	0.0243149	yes	ncbi_102190367	-	-	-	-	-	-	-	-
XM_5684081.3	19.57	0	0.77	0.001	-9.58871	7.68793e-06	1.84039e-05	yes	ncbi_102171424	PREDICTED: ribonuclease P protein subunit p25-like protein [Capra hircus]	Genetic Information Processing	Translation	ko03013//RNA transport;ko03008//Ribosome biogenesis in eukaryotes	K14525	GO:0005623//cell;GO:0005622//intracellular;GO:0044424//intracellular part;GO:0043227//membrane-bounded organelle;GO:0043226//organelle;GO:0043231//intracellular membrane-bounded organelle;GO:0044464//cell part;GO:0043229//intracellular organelle	GO:0097159//organic cyclic compound binding;GO:0003723//RNA binding;GO:1901363//heterocyclic compound binding;GO:0003676//nucleic acid binding;GO:0005488//binding	-
XM_13963728.2	55.42	0	0.77	0.001	-9.58871	2.50206e-14	1.24551e-13	yes	ncbi_102186157	PREDICTED: probable cation-transporting ATPase 13A4 isoform X1 [Capra hircus]	-	-	-	-	GO:0044425//membrane part;GO:0044422//organelle part;GO:0043227//membrane-bounded organelle;GO:0031224//intrinsic component of membrane;GO:0016020//membrane;GO:0043226//organelle;GO:0031090//organelle membrane	GO:0097367//carbohydrate derivative binding;GO:0016817//hydrolase activity, acting on acid anhydrides;GO:0016462//pyrophosphatase activity;GO:0036094//small molecule binding;GO:0005488//binding;GO:0016818//hydrolase activity, acting on acid anhydrides, in phosphorus-containing anhydrides;GO:0016787//hydrolase activity;GO:0001882//nucleoside binding;GO:1901363//heterocyclic compound binding;GO:000…	GO:0065008//regulation of biological quality;GO:0042592//homeostatic process;GO:0006810//transport;GO:0098771//inorganic ion homeostasis;GO:0055082//cellular chemical homeostasis;GO:0055080//cation homeostasis;GO:0009987//cellular process;GO:0044763//single-organism cellular process;GO:0044699//single-organism process;GO:0006873//cellular ion homeostasis;GO:0044765//single-organism transport;GO:0…
XM_18042705.1	30.4	0	0.77	0.001	-9.58871	7.59254e-09	2.44936e-08	yes	ncbi_102179270	-	-	-	-	-	-	-	-
XM_18042876.1	25.6	0	0.77	0.001	-9.58871	2.4145e-07	6.75605e-07	yes	ncbi_102182015	-	-	-	-	-	-	-	-
XM_18044254.1	18.65	0	0.77	0.001	-9.58871	1.53628e-05	3.5494e-05	yes	ncbi_102183404	PREDICTED: hypoxanthine-guanine phosphoribosyltransferase isoform X2 [Capra hircus]	Metabolism	Xenobiotics biodegradation and metabolism;Nucleotide metabolism	ko00230//Purine metabolism;ko00983//Drug metabolism - other enzymes	K00760	-	-	-
XM_18044298.1	35	0	0.77	0.001	-9.58871	4.77335e-10	1.7208e-09	yes	ncbi_108633289	PREDICTED: solute carrier family 25 member 53 [Capra hircus]	-	-	-	-	GO:0044425//membrane part;GO:0016020//membrane;GO:0031224//intrinsic component of membrane	-	-
XM_18048714.1	16.52	0	0.77	0.001	-9.58871	6.13562e-05	0.00013245	yes	ncbi_102176106	PREDICTED: BH3-interacting domain death agonist [Capra hircus]	Environmental Information Processing;Human Diseases;Organismal Systems;Cellular Processes	Signal transduction;Infectious diseases;Endocrine and metabolic diseases;Immune system;Cell growth and death;Cancers;Neurodegenerative diseases;Cardiovascular diseases	ko05200//Pathways in cancer;ko04650//Natural killer cell mediated cytotoxicity;ko05152//Tuberculosis;ko05010//Alzheimer's disease;ko04932//Non-alcoholic fatty liver disease (NAFLD);ko04071//Sphingolipid signaling pathway;ko04210//Apoptosis;ko04115//p53 signaling pathway;ko05416//Viral myocarditis;ko05014//Amyotrophic lateral sclerosis (ALS)	K04726	GO:0044422//organelle part;GO:0043231//intracellular membrane-bounded organelle;GO:0031301//integral component of organelle membrane;GO:0044424//intracellular part;GO:0043229//intracellular organelle;GO:0005623//cell;GO:0043226//organelle;GO:0031300//intrinsic component of organelle membrane;GO:0031224//intrinsic component of membrane;GO:0005737//cytoplasm;GO:0005622//intracellular;GO:0044425//me…	GO:0019899//enzyme binding;GO:0044389//ubiquitin-like protein ligase binding;GO:0005515//protein binding;GO:0005488//binding	GO:0008104//protein localization;GO:0010942//positive regulation of cell death;GO:1902108//regulation of mitochondrial membrane permeability involved in apoptotic process;GO:0007165//signal transduction;GO:0006915//apoptotic process;GO:0035794//positive regulation of mitochondrial membrane permeability;GO:0051345//positive regulation of hydrolase activity;GO:0051179//localization;GO:0051641//cell…
XM_18050000.1	54.07	0	0.77	0.001	-9.58871	9.58416e-14	4.56183e-13	yes	ncbi_102190130	-	-	-	-	-	-	-	-
XM_18062589.1	46.62	0	0.77	0.001	-9.58871	5.3407e-12	2.24509e-11	yes	ncbi_102187257	-	-	-	-	-	-	-	-
XM_5693634.3	69.5	0	0.76	0.001	-9.56986	3.94382e-18	2.47332e-17	yes	ncbi_102174693	-	-	-	-	-	-	-	-
XM_13966145.2	17.28	0	0.76	0.001	-9.56986	3.07011e-05	6.86822e-05	yes	ncbi_102172896	-	-	-	-	-	-	-	-
XM_13966864.2	24.74	0.02	0.76	0.001	-9.56986	2.4145e-07	6.75605e-07	yes	ncbi_100860962	PREDICTED: thiamine-triphosphatase isoform X1 [Capra hircus]	Metabolism	Metabolism of cofactors and vitamins	ko00730//Thiamine metabolism	K05307	GO:0005623//cell;GO:0044464//cell part;GO:0044424//intracellular part;GO:0005622//intracellular	GO:0046872//metal ion binding;GO:0017111//nucleoside-triphosphatase activity;GO:0016462//pyrophosphatase activity;GO:0043167//ion binding;GO:0043169//cation binding;GO:0005488//binding;GO:0016818//hydrolase activity, acting on acid anhydrides, in phosphorus-containing anhydrides;GO:0016817//hydrolase activity, acting on acid anhydrides;GO:0003824//catalytic activity;GO:0016787//hydrolase activity	GO:0071704//organic substance metabolic process;GO:0006766//vitamin metabolic process;GO:0044710//single-organism metabolic process;GO:0046483//heterocycle metabolic process;GO:0006793//phosphorus metabolic process;GO:0034641//cellular nitrogen compound metabolic process;GO:0072527//pyrimidine-containing compound metabolic process;GO:0006807//nitrogen compound metabolic process;GO:0044699//single…
XM_13975866.2	42.57	0	0.76	0.001	-9.56986	7.72448e-11	2.97276e-10	yes	ncbi_102182948	-	-	-	-	-	-	-	-
XM_18040308.1	53.91	0	0.76	0.001	-9.56986	9.58416e-14	4.56183e-13	yes	ncbi_102173989	-	-	-	-	-	-	-	-
XM_18042731.1	10.37	0	0.76	0.001	-9.56986	0.00391328	0.00665699	yes	ncbi_102184699	-	-	-	-	-	-	-	-
XM_18044207.1	46.49	0	0.76	0.001	-9.56986	5.3407e-12	2.24509e-11	yes	ncbi_102175374	-	-	-	-	-	-	-	-
XM_18047388.1	75.62	0	0.76	0.001	-9.56986	1.34742e-19	9.23384e-19	yes	ncbi_102187533	-	-	-	-	-	-	-	-
XM_18051791.1	12.35	0	0.76	0.001	-9.56986	0.00097925	0.00181054	yes	ncbi_102168724	-	-	-	-	-	-	-	-
XM_18051855.1	30.05	0	0.76	0.001	-9.56986	1.51646e-08	4.76225e-08	yes	ncbi_102176882	-	-	-	-	-	-	-	-
XM_18057789.1	38	0	0.76	0.001	-9.56986	1.10747e-09	3.85854e-09	yes	ncbi_102175418	-	-	-	-	-	-	-	-
XM_18065189.1	33.93	0	0.76	0.001	-9.56986	9.53196e-10	3.34085e-09	yes	ncbi_102177833	-	-	-	-	-	-	-	-
XM_18066034.1	37.9	0.01	0.76	0.001	-9.56986	1.10747e-09	3.85854e-09	yes	ncbi_102178774	-	-	-	-	-	-	-	-
XM_18066885.1	6.75	0	0.76	0.001	-9.56986	0.0312734	0.0462616	yes	ncbi_102190828	PREDICTED: U6 snRNA-associated Sm-like protein LSm3 isoform X1 [Capra hircus]	Genetic Information Processing	Transcription;Folding, sorting and degradation	ko03040//Spliceosome;ko03018//RNA degradation	K12622	GO:0043229//intracellular organelle;GO:0005634//nucleus;GO:0043231//intracellular membrane-bounded organelle;GO:0043226//organelle;GO:0044428//nuclear part;GO:0030529//intracellular ribonucleoprotein complex;GO:0044446//intracellular organelle part;GO:0032991//macromolecular complex;GO:0005623//cell;GO:0005737//cytoplasm;GO:0044424//intracellular part;GO:1990904//ribonucleoprotein complex;GO:0044…	GO:0003676//nucleic acid binding;GO:0003723//RNA binding;GO:0097159//organic cyclic compound binding;GO:1901363//heterocyclic compound binding;GO:0005488//binding	GO:0043170//macromolecule metabolic process;GO:1901361//organic cyclic compound catabolic process;GO:0044248//cellular catabolic process;GO:0044265//cellular macromolecule catabolic process;GO:0006402//mRNA catabolic process;GO:0000956//nuclear-transcribed mRNA catabolic process;GO:0006725//cellular aromatic compound metabolic process;GO:0044237//cellular metabolic process;GO:0044270//cellular ni…
XM_5695622.3	16.09	0	0.75	0.001	-9.55075	6.13562e-05	0.00013245	yes	ncbi_102183371	PREDICTED: cell death activator CIDE-3 isoform X1 [Capra hircus]	-	-	-	-	-	-	-
XM_5699056.2	42	0	0.75	0.001	-9.55075	1.50444e-10	5.65382e-10	yes	ncbi_100861361	-	-	-	-	-	-	-	-
XM_13966474.2	57.73	0	0.75	0.001	-9.55075	6.52394e-15	3.37799e-14	yes	ncbi_102188946	PREDICTED: protein MMS22-like isoform X1 [Capra hircus]	-	-	-	-	GO:0005622//intracellular;GO:0043229//intracellular organelle;GO:0044464//cell part;GO:0005657//replication fork;GO:0043233//organelle lumen;GO:0043234//protein complex;GO:0005634//nucleus;GO:0031981//nuclear lumen;GO:0008023//transcription elongation factor complex;GO:0044424//intracellular part;GO:0031974//membrane-enclosed lumen;GO:0005694//chromosome;GO:0044446//intracellular organelle part;G…	-	GO:0044763//single-organism cellular process;GO:0044238//primary metabolic process;GO:0044699//single-organism process;GO:0006974//cellular response to DNA damage stimulus;GO:0090304//nucleic acid metabolic process;GO:0043170//macromolecule metabolic process;GO:0046483//heterocycle metabolic process;GO:0044260//cellular macromolecule metabolic process;GO:0034641//cellular nitrogen compound metabo…
XM_18045694.1	79.65	0	0.75	0.001	-9.55075	9.0197e-21	6.60149e-20	yes	ncbi_102185138	-	-	-	-	-	-	-	-
XM_18045769.1	81.54	0	0.75	0.001	-9.55075	2.33181e-21	1.76802e-20	yes	ncbi_102189926	-	-	-	-	-	-	-	-
XM_18047327.1	75.19	0	0.75	0.001	-9.55075	1.34742e-19	9.23384e-19	yes	ncbi_102171125	-	-	-	-	-	-	-	-
XM_18053714.1	31.13	0	0.75	0.001	-9.55075	7.59254e-09	2.44936e-08	yes	ncbi_102191335	-	-	-	-	-	-	-	-
XM_18063525.1	57.3	0	0.75	0.001	-9.55075	1.27781e-14	6.48699e-14	yes	ncbi_102181985	PREDICTED: zinc finger protein 606 [Capra hircus]	-	-	-	-	-	-	-
XM_5681604.3	20.84	0	0.74	0.001	-9.53138	3.84742e-06	9.50938e-06	yes	ncbi_102191686	PREDICTED: OCIA domain-containing protein 2 [Ovis aries]	-	-	-	-	GO:0043231//intracellular membrane-bounded organelle;GO:0044446//intracellular organelle part;GO:0043229//intracellular organelle;GO:0043227//membrane-bounded organelle;GO:0031090//organelle membrane;GO:0044422//organelle part;GO:0019866//organelle inner membrane;GO:0044424//intracellular part;GO:0005622//intracellular;GO:0031967//organelle envelope;GO:0031975//envelope;GO:0005623//cell;GO:004322…	-	-
XM_5699911.3	9.84	0	0.74	0.001	-9.53138	0.00391328	0.00665699	yes	ncbi_100861125	-	-	-	-	-	-	-	-
XM_13963007.2	56.53	0	0.74	0.001	-9.53138	1.27781e-14	6.48699e-14	yes	ncbi_102183656	-	-	-	-	-	-	-	-
XM_18038285.1	35.29	0	0.74	0.001	-9.53138	8.1025e-09	2.6066e-08	yes	ncbi_102168669	-	-	-	-	-	-	-	-
XM_18045713.1	24.39	0	0.74	0.001	-9.53138	4.82371e-07	1.30648e-06	yes	ncbi_102174264	-	-	-	-	-	-	-	-
XM_18050696.1	10.98	0	0.74	0.001	-9.53138	0.00195752	0.00346964	yes	ncbi_102175205	PREDICTED: LOW QUALITY PROTEIN: 60S ribosomal protein L7a [Capra hircus]	Genetic Information Processing	Translation	ko03010//Ribosome	K02936	GO:0032991//macromolecular complex;GO:0044444//cytoplasmic part;GO:0005737//cytoplasm;GO:0005840//ribosome;GO:0044424//intracellular part;GO:0044446//intracellular organelle part;GO:0005622//intracellular;GO:0015934//large ribosomal subunit;GO:0043231//intracellular membrane-bounded organelle;GO:0031982//vesicle;GO:0044422//organelle part;GO:0031988//membrane-bounded vesicle;GO:0005912//adherens …	GO:0097159//organic cyclic compound binding;GO:0003723//RNA binding;GO:0005488//binding;GO:0005198//structural molecule activity;GO:0003676//nucleic acid binding;GO:1901363//heterocyclic compound binding	GO:1901360//organic cyclic compound metabolic process;GO:0044419//interspecies interaction between organisms;GO:0019438//aromatic compound biosynthetic process;GO:0051641//cellular localization;GO:1902580//single-organism cellular localization;GO:0044763//single-organism cellular process;GO:0022613//ribonucleoprotein complex biogenesis;GO:0044403//symbiosis, encompassing mutualism through parasit…
XM_18054818.1	29.27	0	0.74	0.001	-9.53138	1.51646e-08	4.76225e-08	yes	ncbi_102171718	-	-	-	-	-	-	-	-
XM_18061544.1	42.25	0	0.74	0.001	-9.53138	7.72448e-11	2.97276e-10	yes	ncbi_102186891	-	-	-	-	-	-	-	-
XM_5677176.3	20.05	0	0.73	0.001	-9.51175	7.68793e-06	1.84039e-05	yes	ncbi_102170101	-	-	-	-	-	-	-	-
XM_13972544.2	116.46	0	0.73	0.001	-9.51175	2.4243e-29	2.72894e-28	yes	ncbi_102181170	-	-	-	-	-	-	-	-
XM_18047772.1	29.24	0	0.73	0.001	-9.51175	1.51646e-08	4.76225e-08	yes	ncbi_102190935	-	-	-	-	-	-	-	-
XM_18052410.1	13.2	0	0.73	0.001	-9.51175	0.000489894	0.000942879	yes	ncbi_102176533	-	-	-	-	-	-	-	-
XM_18056375.1	44	0	0.73	0.001	-9.51175	3.96394e-11	1.5578e-10	yes	ncbi_102180864	PREDICTED: basic immunoglobulin-like variable motif-containing protein isoform X1 [Capra hircus]	-	-	-	-	-	-	-
XM_13966997.2	169.77	0	0.72	0.001	-9.49185	2.41805e-43	4.64943e-42	yes	ncbi_102186021	-	-	-	-	-	-	-	-
XM_13971113.2	27.04	0	0.72	0.001	-9.49185	6.05043e-08	1.79619e-07	yes	ncbi_102187977	-	-	-	-	-	-	-	-
XM_18038479.1	7	0	0.72	0.001	-9.49185	0.0312734	0.0462616	yes	ncbi_102169231	PREDICTED: cathelicidin-1 [Capra hircus]	Organismal Systems;Human Diseases	Infectious diseases;Digestive system	ko05152//Tuberculosis;ko04970//Salivary secretion	K13916	-	-	GO:0043207//response to external biotic stimulus;GO:0051704//multi-organism process;GO:0006950//response to stress;GO:0009607//response to biotic stimulus;GO:0009617//response to bacterium;GO:0051707//response to other organism;GO:0050896//response to stimulus;GO:0009605//response to external stimulus
XM_18042730.1	16.4	0	0.72	0.001	-9.49185	6.13562e-05	0.00013245	yes	ncbi_102184699	-	-	-	-	-	-	-	-
XM_18046619.1	8.42	0	0.72	0.001	-9.49185	0.00782344	0.0127217	yes	ncbi_102190100	-	-	-	-	-	-	-	-
XM_18048066.1	47.14	0	0.72	0.001	-9.49185	5.3407e-12	2.24509e-11	yes	ncbi_102190587	-	-	-	-	-	-	-	-
XM_18048120.1	13.3	0	0.72	0.001	-9.49185	0.000489894	0.000942879	yes	ncbi_102178984	PREDICTED: CD63 antigen isoform X1 [Capra hircus]	Cellular Processes;Human Diseases	Cancers;Transport and catabolism	ko05205//Proteoglycans in cancer;ko04142//Lysosome	K06497	GO:0044433//cytoplasmic vesicle part;GO:0016023//cytoplasmic, membrane-bounded vesicle;GO:0005622//intracellular;GO:0030141//secretory granule;GO:0098588//bounding membrane of organelle;GO:0005770//late endosome;GO:0043229//intracellular organelle;GO:0044444//cytoplasmic part;GO:0043226//organelle;GO:0005774//vacuolar membrane;GO:0031982//vesicle;GO:0048770//pigment granule;GO:0016020//membrane;G…	GO:0005488//binding	GO:0030154//cell differentiation;GO:0010646//regulation of cell communication;GO:0007599//hemostasis;GO:0019222//regulation of metabolic process;GO:0009987//cellular process;GO:0009605//response to external stimulus;GO:0048583//regulation of response to stimulus;GO:0050878//regulation of body fluid levels;GO:0051234//establishment of localization;GO:0021700//developmental maturation;GO:0051128//r…
XM_18050020.1	56.31	0	0.72	0.001	-9.49185	1.27781e-14	6.48699e-14	yes	ncbi_100861304	-	-	-	-	-	-	-	-
XM_18055282.1	39	0	0.72	0.001	-9.49185	5.69665e-10	2.04276e-09	yes	ncbi_102189175	-	-	-	-	-	-	-	-
XM_18066775.1	83.74	0.01	0.72	0.001	-9.49185	6.02541e-22	4.71624e-21	yes	ncbi_102171384	-	-	-	-	-	-	-	-
XM_5684604.3	79	0	0.71	0.001	-9.47168	1.77361e-20	1.27672e-19	yes	ncbi_102191428	-	-	-	-	-	-	-	-
XM_18043023.1	60.05	0	0.71	0.001	-9.47168	1.69916e-15	9.12214e-15	yes	ncbi_102185540	-	-	-	-	-	-	-	-
XM_18054002.1	42.43	0	0.71	0.001	-9.47168	7.72448e-11	2.97276e-10	yes	ncbi_102183334	-	-	-	-	-	-	-	-
XM_18054812.1	57.9	0	0.71	0.001	-9.47168	6.52394e-15	3.37799e-14	yes	ncbi_102171716	-	-	-	-	-	-	-	-
XM_18057278.1	84.42	0	0.71	0.001	-9.47168	6.02541e-22	4.71624e-21	yes	ncbi_102182887	-	-	-	-	-	-	-	-
XM_18057378.1	27.86	0	0.71	0.001	-9.47168	6.05043e-08	1.79619e-07	yes	ncbi_102176898	PREDICTED: spermine oxidase isoform X1 [Ovis aries]	Metabolism	Metabolism of other amino acids;Amino acid metabolism	ko00330//Arginine and proline metabolism;ko00410//beta-Alanine metabolism	K12259	GO:0005622//intracellular;GO:0044464//cell part;GO:0044424//intracellular part;GO:0005623//cell	GO:0016645//oxidoreductase activity, acting on the CH-NH group of donors;GO:0016491//oxidoreductase activity;GO:0003824//catalytic activity;GO:0016647//oxidoreductase activity, acting on the CH-NH group of donors, oxygen as acceptor	GO:0044699//single-organism process;GO:0008152//metabolic process;GO:0006595//polyamine metabolic process;GO:0044106//cellular amine metabolic process;GO:0009308//amine metabolic process;GO:1901564//organonitrogen compound metabolic process;GO:0071704//organic substance metabolic process;GO:0044237//cellular metabolic process;GO:0044710//single-organism metabolic process;GO:0006576//cellular biog…
XM_18059534.1	40.97	0	0.71	0.001	-9.47168	2.92839e-10	1.07515e-09	yes	ncbi_102176807	-	-	-	-	-	-	-	-
XM_18047170.1	15.54	0	0.7	0.001	-9.45121	0.000122627	0.000254801	yes	ncbi_102187738	-	-	-	-	-	-	-	-
XM_18053248.1	44.89	0	0.7	0.001	-9.45121	2.03311e-11	8.18749e-11	yes	ncbi_102171878	-	-	-	-	-	-	-	-
XM_18055773.1	23.78	0	0.7	0.001	-9.45121	4.82371e-07	1.30648e-06	yes	ncbi_102181287	-	-	-	-	-	-	-	-
XM_18056272.1	15.23	0	0.7	0.001	-9.45121	0.000122627	0.000254801	yes	ncbi_106502682	-	-	-	-	-	-	-	-
XM_18060319.1	194.19	0	0.7	0.001	-9.45121	1.37173e-48	3.11363e-47	yes	ncbi_102179870	PREDICTED: vacuolar protein sorting-associated protein 13D isoform X1 [Capra hircus]	-	-	-	-	-	-	-
XM_18060848.1	73.37	0	0.7	0.001	-9.45121	5.20333e-19	3.444e-18	yes	ncbi_102178381	-	-	-	-	-	-	-	-
XM_18062446.1	13.38	0	0.7	0.001	-9.45121	0.000489894	0.000942879	yes	ncbi_102190984	-	-	-	-	-	-	-	-
XM_18066319.1	49.93	0	0.7	0.001	-9.45121	7.16686e-13	3.21929e-12	yes	ncbi_102187990	PREDICTED: furin [Capra hircus]	Human Diseases	Infectious diseases	ko05164//Influenza A	K01349	-	-	-
XM_5681000.3	26.68	0	0.69	0.001	-9.43045	1.20864e-07	3.48558e-07	yes	ncbi_102184128	-	-	-	-	-	-	-	-
XM_5692211.3	19.23	0	0.69	0.001	-9.43045	7.68793e-06	1.84039e-05	yes	ncbi_102177829	-	-	-	-	-	-	-	-
XM_13969799.2	9.45	0	0.69	0.001	-9.43045	0.00391328	0.00665699	yes	ncbi_102184172	-	-	-	-	-	-	-	-
XM_18043179.1	37.71	0	0.69	0.001	-9.43045	2.15153e-09	7.31137e-09	yes	ncbi_102190843	-	-	-	-	-	-	-	-
XM_18043341.1	22.35	0	0.69	0.001	-9.43045	1.92554e-06	4.91566e-06	yes	ncbi_102175005	-	-	-	-	-	-	-	-
XM_18045684.1	20.42	0	0.69	0.001	-9.43045	3.84742e-06	9.50938e-06	yes	ncbi_102190193	-	-	-	-	-	-	-	-
XM_18047012.1	21	0	0.69	0.001	-9.43045	3.84742e-06	9.50938e-06	yes	ncbi_102185977	-	-	-	-	-	-	-	-
XM_18050654.1	13.94	0	0.69	0.001	-9.43045	0.000245094	0.000489928	yes	ncbi_102181028	PREDICTED: clathrin light chain B isoform X1 [Ovis aries]	Cellular Processes;Human Diseases;Organismal Systems	Excretory system;Infectious diseases;Transport and catabolism;Nervous system;Neurodegenerative diseases	ko04144//Endocytosis;ko05016//Huntington's disease;ko04142//Lysosome;ko05100//Bacterial invasion of epithelial cells;ko04721//Synaptic vesicle cycle;ko04961//Endocrine and other factor-regulated calcium reabsorption	K04645	-	-	-
XM_18055932.1	22.32	0	0.69	0.001	-9.43045	1.92554e-06	4.91566e-06	yes	ncbi_102180605	-	-	-	-	-	-	-	-
XM_18061119.1	41.64	0	0.69	0.001	-9.43045	1.50444e-10	5.65382e-10	yes	ncbi_102180615	-	-	-	-	-	-	-	-
XM_18063427.1	42.98	0	0.69	0.001	-9.43045	7.72448e-11	2.97276e-10	yes	ncbi_102174154	-	-	-	-	-	-	-	-
XM_18063542.1	35.82	0	0.69	0.001	-9.43045	4.17686e-09	1.37937e-08	yes	ncbi_102170353	-	-	-	-	-	-	-	-
XM_18064593.1	24.06	0	0.69	0.001	-9.43045	4.82371e-07	1.30648e-06	yes	ncbi_102169621	PREDICTED: cellular tumor antigen p53 [Capra hircus]	Cellular Processes;Environmental Information Processing;Organismal Systems;Human Diseases	Cancers;Neurodegenerative diseases;Nervous system;Signal transduction;Infectious diseases;Endocrine system;Aging;Cell growth and death	ko04151//PI3K-Akt signaling pathway;ko05200//Pathways in cancer;ko04010//MAPK signaling pathway;ko05166//HTLV-I infection;ko05203//Viral carcinogenesis;ko05168//Herpes simplex infection;ko05169//Epstein-Barr virus infection;ko05205//Proteoglycans in cancer;ko05016//Huntington's disease;ko05202//Transcriptional misregulation in cancers;ko04310//Wnt signaling pathway;ko04110//Cell cycle;ko04722//Ne…	K04451	-	-	-
XM_5691792.3	39.18	0	0.68	0.001	-9.40939	5.69665e-10	2.04276e-09	yes	ncbi_102171731	-	-	-	-	-	-	-	-
XM_18039598.1	95.6	0	0.68	0.001	-9.40939	6.89958e-25	6.27157e-24	yes	ncbi_102182366	-	-	-	-	-	-	-	-
XM_18046005.1	19.24	0	0.68	0.001	-9.40939	7.68793e-06	1.84039e-05	yes	ncbi_102188370	-	-	-	-	-	-	-	-
XM_18048073.1	59.67	0	0.68	0.001	-9.40939	1.69916e-15	9.12214e-15	yes	ncbi_102168430	PREDICTED: SWI/SNF complex subunit SMARCC2 isoform X2 [Ovis aries musimon]	-	-	-	-	GO:0043226//organelle;GO:0043229//intracellular organelle;GO:0043234//protein complex;GO:0043227//membrane-bounded organelle;GO:0070603//SWI/SNF superfamily-type complex;GO:0090544//BAF-type complex;GO:0005622//intracellular;GO:0005623//cell;GO:0032991//macromolecular complex;GO:0044464//cell part;GO:0043232//intracellular non-membrane-bounded organelle;GO:0005694//chromosome;GO:0043231//intracel…	GO:0003676//nucleic acid binding;GO:1901363//heterocyclic compound binding;GO:0005488//binding;GO:0003682//chromatin binding;GO:0043565//sequence-specific DNA binding;GO:0031490//chromatin DNA binding;GO:0000976//transcription regulatory region sequence-specific DNA binding;GO:0043566//structure-specific DNA binding;GO:0003690//double-stranded DNA binding;GO:0003677//DNA binding;GO:0000975//regul…	GO:0006338//chromatin remodeling;GO:0048869//cellular developmental process;GO:0019222//regulation of metabolic process;GO:0006325//chromatin organization;GO:0010556//regulation of macromolecule biosynthetic process;GO:0019219//regulation of nucleobase-containing compound metabolic process;GO:2001141//regulation of RNA biosynthetic process;GO:0060850//regulation of transcription involved in cell …
XM_18057102.1	71.33	0	0.68	0.001	-9.40939	2.00807e-18	1.27904e-17	yes	ncbi_102176373	-	-	-	-	-	-	-	-
XM_18060869.1	124.78	0	0.68	0.001	-9.40939	2.22574e-31	2.73569e-30	yes	ncbi_102177157	-	-	-	-	-	-	-	-
XM_18060972.1	68.22	0.04	0.68	0.001	-9.40939	1.52039e-17	9.22816e-17	yes	ncbi_102191728	-	-	-	-	-	-	-	-
XM_18066237.1	46.84	0	0.68	0.001	-9.40939	5.3407e-12	2.24509e-11	yes	ncbi_102183266	-	-	-	-	-	-	-	-
XM_13964716.2	23.88	0	0.67	0.001	-9.38802	4.82371e-07	1.30648e-06	yes	ncbi_102178158	-	-	-	-	-	-	-	-
XM_18040934.1	33.03	0	0.67	0.001	-9.38802	1.90354e-09	6.51124e-09	yes	ncbi_102191100	PREDICTED: zinc finger protein 500 isoform X1 [Capra hircus]	-	-	-	-	-	-	-
XM_18041532.1	39.92	0	0.67	0.001	-9.38802	2.92839e-10	1.07515e-09	yes	ncbi_102188107	-	-	-	-	-	-	-	-
XM_18041816.1	61.05	0	0.67	0.001	-9.38802	8.6681e-16	4.73227e-15	yes	ncbi_102168884	PREDICTED: rho guanine nucleotide exchange factor 10 [Capra hircus]	-	-	-	-	GO:0005856//cytoskeleton;GO:0015630//microtubule cytoskeleton;GO:0043229//intracellular organelle;GO:0044430//cytoskeletal part;GO:0005622//intracellular;GO:0043232//intracellular non-membrane-bounded organelle;GO:0044446//intracellular organelle part;GO:0044422//organelle part;GO:0043226//organelle;GO:0044464//cell part;GO:0005623//cell;GO:0005815//microtubule organizing center;GO:0044424//intra…	GO:0005515//protein binding;GO:0008092//cytoskeletal protein binding;GO:0005488//binding	GO:0009987//cellular process;GO:0007049//cell cycle;GO:0008366//axon ensheathment;GO:0050789//regulation of biological process;GO:0044763//single-organism cellular process;GO:0000278//mitotic cell cycle;GO:0051336//regulation of hydrolase activity;GO:0033043//regulation of organelle organization;GO:0032501//multicellular organismal process;GO:0050794//regulation of cellular process;GO:0032233//po…
XM_18044532.1	49.67	0	0.67	0.001	-9.38802	1.40044e-12	6.15186e-12	yes	ncbi_102186098	-	-	-	-	-	-	-	-
XM_18055888.1	28.75	0	0.67	0.001	-9.38802	3.02899e-08	9.24563e-08	yes	ncbi_102175412	-	-	-	-	-	-	-	-
XM_18064997.1	34	0	0.67	0.001	-9.38802	9.53196e-10	3.34085e-09	yes	ncbi_102174874	-	-	-	-	-	-	-	-
XM_5700404.2	44.04	0	0.66	0.001	-9.36632	3.96394e-11	1.5578e-10	yes	ncbi_102191219	-	-	-	-	-	-	-	-
XM_13972750.2	25.74	0	0.66	0.001	-9.36632	1.20864e-07	3.48558e-07	yes	ncbi_102187434	-	-	-	-	-	-	-	-
XM_18042475.1	17.76	0	0.66	0.001	-9.36632	3.07011e-05	6.86822e-05	yes	ncbi_102177409	-	-	-	-	-	-	-	-
XM_18043683.1	64.33	0	0.66	0.001	-9.36632	1.14913e-16	6.62153e-16	yes	ncbi_102177952	-	-	-	-	-	-	-	-
XM_18046134.1	7.14	0	0.66	0.001	-9.36632	0.0156414	0.0243149	yes	ncbi_102169149	-	-	-	-	-	-	-	-
XM_18051031.1	40.44	0	0.66	0.001	-9.36632	2.92839e-10	1.07515e-09	yes	ncbi_102188212	-	-	-	-	-	-	-	-
XM_18052672.1	47.79	0	0.66	0.001	-9.36632	2.73541e-12	1.17441e-11	yes	ncbi_102177629	-	-	-	-	-	-	-	-
XM_18052725.1	43.36	0	0.66	0.001	-9.36632	3.96394e-11	1.5578e-10	yes	ncbi_102181599	-	-	-	-	-	-	-	-
XM_18053139.1	41.27	0	0.66	0.001	-9.36632	1.50444e-10	5.65382e-10	yes	ncbi_102188946	-	-	-	-	-	-	-	-
XM_18054896.1	31.22	0	0.66	0.001	-9.36632	3.80158e-09	1.2623e-08	yes	ncbi_102181043	-	-	-	-	-	-	-	-
XM_18056617.1	25.81	0	0.66	0.001	-9.36632	1.20864e-07	3.48558e-07	yes	ncbi_102185752	-	-	-	-	-	-	-	-
XM_18061511.1	18.91	0	0.66	0.001	-9.36632	1.53628e-05	3.5494e-05	yes	ncbi_106503022	-	-	-	-	-	-	-	-
XM_18066638.1	20.25	0	0.66	0.001	-9.36632	3.84742e-06	9.50938e-06	yes	ncbi_102182836	PREDICTED: coiled-coil domain-containing protein 71 isoform X1 [Capra hircus]	-	-	-	-	-	-	-
XM_5679075.3	70	0	0.65	0.001	-9.3443	3.94382e-18	2.47332e-17	yes	ncbi_102181923	PREDICTED: semaphorin-3D [Capra hircus]	Organismal Systems	Development	ko04360//Axon guidance	K06840	-	-	GO:0032501//multicellular organismal process;GO:0044699//single-organism process;GO:0044707//single-multicellular organism process
XM_5682382.3	8.52	0	0.65	0.001	-9.3443	0.00782344	0.0127217	yes	ncbi_102187938	-	-	-	-	-	-	-	-
XM_5683401.3	49.64	0	0.65	0.001	-9.3443	1.40044e-12	6.15186e-12	yes	ncbi_102169756	-	-	-	-	-	-	-	-
XM_5683543.2	66.95	0	0.65	0.001	-9.3443	2.98434e-17	1.78329e-16	yes	ncbi_102176882	-	-	-	-	-	-	-	-
XM_5691168.3	33.43	0	0.65	0.001	-9.3443	9.53196e-10	3.34085e-09	yes	ncbi_102187072	-	-	-	-	-	-	-	-
XM_5700755.3	17.48	0	0.65	0.001	-9.3443	3.07011e-05	6.86822e-05	yes	ncbi_102168435	-	-	-	-	-	-	-	-
XM_18040597.1	14	0	0.65	0.001	-9.3443	0.000245094	0.000489928	yes	ncbi_108633894	PREDICTED: forkhead box L1-like [Capra hircus]	-	-	-	-	-	-	-
XM_18046580.1	44.99	0	0.65	0.001	-9.3443	2.03311e-11	8.18749e-11	yes	ncbi_102186435	-	-	-	-	-	-	-	-
XM_18046776.1	33.71	0	0.65	0.001	-9.3443	9.53196e-10	3.34085e-09	yes	ncbi_108635827	PREDICTED: replication initiator 1 isoform X1 [Capra hircus]	-	-	-	-	GO:1990904//ribonucleoprotein complex;GO:0043231//intracellular membrane-bounded organelle;GO:0043226//organelle;GO:0031090//organelle membrane;GO:0044464//cell part;GO:0043232//intracellular non-membrane-bounded organelle;GO:0005737//cytoplasm;GO:0043229//intracellular organelle;GO:0044424//intracellular part;GO:0005840//ribosome;GO:0044422//organelle part;GO:0016020//membrane;GO:0030529//intrac…	GO:0003676//nucleic acid binding;GO:1901363//heterocyclic compound binding;GO:0003723//RNA binding;GO:0043167//ion binding;GO:0097159//organic cyclic compound binding;GO:0043169//cation binding;GO:0005488//binding	GO:0009987//cellular process;GO:0032868//response to insulin;GO:0071417//cellular response to organonitrogen compound;GO:0043170//macromolecule metabolic process;GO:0008645//hexose transport;GO:0006810//transport;GO:0050896//response to stimulus;GO:0015849//organic acid transport;GO:0009725//response to hormone;GO:0071375//cellular response to peptide hormone stimulus;GO:0015908//fatty acid trans…
XM_18052368.1	45.66	0	0.65	0.001	-9.3443	1.04227e-11	4.29577e-11	yes	ncbi_102175810	-	-	-	-	-	-	-	-
XM_18052785.1	82.54	0	0.65	0.001	-9.3443	1.1854e-21	9.12301e-21	yes	ncbi_102174881	-	-	-	-	-	-	-	-
XM_18052951.1	59.01	0	0.65	0.001	-9.3443	3.32989e-15	1.75794e-14	yes	ncbi_102180941	-	-	-	-	-	-	-	-
XM_18054533.1	61.04	0	0.65	0.001	-9.3443	8.6681e-16	4.73227e-15	yes	ncbi_102169965	-	-	-	-	-	-	-	-
XM_18056577.1	37.25	0	0.65	0.001	-9.3443	2.15153e-09	7.31137e-09	yes	ncbi_102190703	-	-	-	-	-	-	-	-
XM_18058227.1	46.04	0	0.65	0.001	-9.3443	1.04227e-11	4.29577e-11	yes	ncbi_102188063	-	-	-	-	-	-	-	-
XM_18059604.1	55.64	0	0.65	0.001	-9.3443	2.50206e-14	1.24551e-13	yes	ncbi_102189776	-	-	-	-	-	-	-	-
XM_18061561.1	20.92	0	0.65	0.001	-9.3443	3.84742e-06	9.50938e-06	yes	ncbi_102181704	-	-	-	-	-	-	-	-
XM_18061983.1	128.32	0	0.65	0.001	-9.3443	2.9769e-32	3.79833e-31	yes	ncbi_102180418	-	-	-	-	-	-	-	-
XM_18062311.1	90.41	0	0.65	0.001	-9.3443	1.03697e-23	8.87651e-23	yes	ncbi_102177831	-	-	-	-	-	-	-	-
XM_18064417.1	53.17	0	0.65	0.001	-9.3443	9.58416e-14	4.56183e-13	yes	ncbi_102177922	-	-	-	-	-	-	-	-
XM_5677622.3	21.16	0	0.64	0.001	-9.32193	3.84742e-06	9.50938e-06	yes	ncbi_102176002	-	-	-	-	-	-	-	-
XM_5681844.3	48.56	0	0.64	0.001	-9.32193	2.73541e-12	1.17441e-11	yes	ncbi_102178159	-	-	-	-	-	-	-	-
XM_5685913.3	62.2	0	0.64	0.001	-9.32193	4.42087e-16	2.44973e-15	yes	ncbi_102169108	PREDICTED: AT-rich interactive domain-containing protein 4A isoform X1 [Capra hircus]	-	-	-	-	-	-	-
XM_13966023.2	30.89	0	0.64	0.001	-9.32193	7.59254e-09	2.44936e-08	yes	ncbi_102183108	-	-	-	-	-	-	-	-
XM_13968205.2	79.04	0	0.64	0.001	-9.32193	1.77361e-20	1.27672e-19	yes	ncbi_102180680	-	-	-	-	-	-	-	-
XM_13968438.2	12.57	0	0.64	0.001	-9.32193	0.00097925	0.00181054	yes	ncbi_102173945	-	-	-	-	-	-	-	-
XM_18043964.1	55.4	0	0.64	0.001	-9.32193	2.50206e-14	1.24551e-13	yes	ncbi_102174285	-	-	-	-	-	-	-	-
XM_18046434.1	51.35	0	0.64	0.001	-9.32193	3.6663e-13	1.67864e-12	yes	ncbi_102178485	-	-	-	-	-	-	-	-
XM_18053719.1	23.45	0	0.64	0.001	-9.32193	9.6373e-07	2.53773e-06	yes	ncbi_102191335	-	-	-	-	-	-	-	-
XM_18053884.1	21.73	0	0.64	0.001	-9.32193	1.92554e-06	4.91566e-06	yes	ncbi_102188599	-	-	-	-	-	-	-	-
XM_18054175.1	60	0	0.64	0.001	-9.32193	1.69916e-15	9.12214e-15	yes	ncbi_102180129	-	-	-	-	-	-	-	-
XM_18054396.1	23.7	0	0.64	0.001	-9.32193	4.82371e-07	1.30648e-06	yes	ncbi_102191619	PREDICTED: synaptosomal-associated protein 23 isoform X1 [Ovis aries]	Organismal Systems;Genetic Information Processing	Folding, sorting and degradation;Immune system	ko04611//Platelet activation;ko04130//SNARE interactions in vesicular transport	K08508	-	-	-
XM_18055755.1	48.77	0	0.64	0.001	-9.32193	1.40044e-12	6.15186e-12	yes	ncbi_102183077	-	-	-	-	-	-	-	-
XM_18055865.1	42.4	0	0.64	0.001	-9.32193	7.72448e-11	2.97276e-10	yes	ncbi_102189492	-	-	-	-	-	-	-	-
XM_18061685.1	47.86	0	0.64	0.001	-9.32193	2.73541e-12	1.17441e-11	yes	ncbi_102174236	-	-	-	-	-	-	-	-
XM_5681075.2	12.44	0	0.63	0.001	-9.29921	0.00097925	0.00181054	yes	ncbi_108633211	PREDICTED: protein chibby homolog 1 isoform X2 [Bos taurus]	-	-	-	-	GO:0005856//cytoskeleton;GO:0044464//cell part;GO:0031974//membrane-enclosed lumen;GO:0005654//nucleoplasm;GO:0005623//cell;GO:0005634//nucleus;GO:0005622//intracellular;GO:0043232//intracellular non-membrane-bounded organelle;GO:0044424//intracellular part;GO:0044446//intracellular organelle part;GO:0043229//intracellular organelle;GO:0015630//microtubule cytoskeleton;GO:0031984//organelle subco…	GO:0005515//protein binding;GO:0005488//binding	GO:0044085//cellular component biogenesis;GO:0009889//regulation of biosynthetic process;GO:0044699//single-organism process;GO:0031323//regulation of cellular metabolic process;GO:1903506//regulation of nucleic acid-templated transcription;GO:0060255//regulation of macromolecule metabolic process;GO:0009987//cellular process;GO:0009653//anatomical structure morphogenesis;GO:0048523//negative reg…
XM_5681920.3	26.85	0.01	0.63	0.001	-9.29921	6.05043e-08	1.79619e-07	yes	ncbi_102174469	-	-	-	-	-	-	-	-
XM_18038244.1	18.84	0	0.63	0.001	-9.29921	1.53628e-05	3.5494e-05	yes	ncbi_106503460	-	-	-	-	-	-	-	-
XM_18042227.1	23.81	0	0.63	0.001	-9.29921	4.82371e-07	1.30648e-06	yes	ncbi_102183664	-	-	-	-	-	-	-	-
XM_18042724.1	31.67	0	0.63	0.001	-9.29921	3.80158e-09	1.2623e-08	yes	ncbi_106503770	-	-	-	-	-	-	-	-
XM_18048851.1	14.78	0	0.63	0.001	-9.29921	0.000122627	0.000254801	yes	ncbi_102172608	-	-	-	-	-	-	-	-
XM_18053560.1	136.06	0	0.63	0.001	-9.29921	2.71499e-34	3.75997e-33	yes	ncbi_102177343	-	-	-	-	-	-	-	-
XM_18053947.1	48.82	0	0.63	0.001	-9.29921	1.40044e-12	6.15186e-12	yes	ncbi_102189314	-	-	-	-	-	-	-	-
XM_18058644.1	20.86	0	0.63	0.001	-9.29921	3.84742e-06	9.50938e-06	yes	ncbi_102176247	-	-	-	-	-	-	-	-
XM_18060771.1	25.43	0	0.63	0.001	-9.29921	2.4145e-07	6.75605e-07	yes	ncbi_102188788	-	-	-	-	-	-	-	-
XM_18062236.1	19.07	0	0.63	0.001	-9.29921	1.53628e-05	3.5494e-05	yes	ncbi_102177829	-	-	-	-	-	-	-	-
XM_18062354.1	43.18	0	0.63	0.001	-9.29921	7.72448e-11	2.97276e-10	yes	ncbi_102179802	PREDICTED: alpha-actinin-4 isoform X4 [Capra hircus]	Cellular Processes;Human Diseases;Organismal Systems	Infectious diseases;Cell motility;Cancers;Cellular commiunity;Immune system;Cardiovascular diseases;Immune diseases	ko04810//Regulation of actin cytoskeleton;ko04510//Focal adhesion;ko05203//Viral carcinogenesis;ko04530//Tight junction;ko04670//Leukocyte transendothelial migration;ko05322//Systemic lupus erythematosus;ko05146//Amoebiasis;ko04520//Adherens junction;ko05412//Arrhythmogenic right ventricular cardiomyopathy (ARVC)	K05699	GO:0030055//cell-substrate junction;GO:0043227//membrane-bounded organelle;GO:0005737//cytoplasm;GO:0030017//sarcomere;GO:0043232//intracellular non-membrane-bounded organelle;GO:0070161//anchoring junction;GO:0044446//intracellular organelle part;GO:0044421//extracellular region part;GO:0032991//macromolecular complex;GO:0043292//contractile fiber;GO:0030054//cell junction;GO:0005924//cell-subst…	GO:0043167//ion binding;GO:0046872//metal ion binding;GO:0003723//RNA binding;GO:1901363//heterocyclic compound binding;GO:0097159//organic cyclic compound binding;GO:0043169//cation binding;GO:0005515//protein binding;GO:0036094//small molecule binding;GO:0003676//nucleic acid binding;GO:0003779//actin binding;GO:0008092//cytoskeletal protein binding;GO:0005488//binding	GO:0007043//cell-cell junction assembly;GO:0022607//cellular component assembly;GO:0071840//cellular component organization or biogenesis;GO:0033036//macromolecule localization;GO:0009987//cellular process;GO:0060627//regulation of vesicle-mediated transport;GO:0051128//regulation of cellular component organization;GO:0044763//single-organism cellular process;GO:0050794//regulation of cellular pr…
XM_18063900.1	24.83	0	0.63	0.001	-9.29921	2.4145e-07	6.75605e-07	yes	ncbi_102190354	-	-	-	-	-	-	-	-
XM_5677187.3	34.4	0	0.62	0.001	-9.27612	9.53196e-10	3.34085e-09	yes	ncbi_102171560	-	-	-	-	-	-	-	-
XM_5701753.3	17.22	0	0.62	0.001	-9.27612	3.07011e-05	6.86822e-05	yes	ncbi_102181771	PREDICTED: GTPase IMAP family member 7 [Capra hircus]	-	-	-	-	-	-	-
XM_18038361.1	25.47	0	0.62	0.001	-9.27612	2.4145e-07	6.75605e-07	yes	ncbi_102190468	-	-	-	-	-	-	-	-
XM_18039718.1	42.5	0	0.62	0.001	-9.27612	7.72448e-11	2.97276e-10	yes	ncbi_102182365	PREDICTED: haloacid dehalogenase-like hydrolase domain-containing protein 2 [Capra hircus]	-	-	-	-	GO:0031982//vesicle;GO:0031988//membrane-bounded vesicle;GO:0043227//membrane-bounded organelle;GO:0043226//organelle	GO:0005488//binding;GO:0043167//ion binding;GO:0043169//cation binding	-
XM_18040211.1	10.69	0	0.62	0.001	-9.27612	0.00195752	0.00346964	yes	ncbi_102171482	-	-	-	-	-	-	-	-
XM_18041554.1	32.07	0	0.62	0.001	-9.27612	3.80158e-09	1.2623e-08	yes	ncbi_102179539	-	-	-	-	-	-	-	-
XM_18049825.1	6.7	0	0.62	0.001	-9.27612	0.0312734	0.0462616	yes	ncbi_102185646	-	-	-	-	-	-	-	-
XM_18055784.1	45	0	0.62	0.001	-9.27612	2.03311e-11	8.18749e-11	yes	ncbi_102187499	-	-	-	-	-	-	-	-
XM_18056557.1	44.7	0	0.62	0.001	-9.27612	2.03311e-11	8.18749e-11	yes	ncbi_102169022	PREDICTED: tumor necrosis factor receptor superfamily member 19 isoform X1 [Capra hircus]	Environmental Information Processing	Signaling molecules and interaction	ko04060//Cytokine-cytokine receptor interaction	K05155	-	-	GO:1902531//regulation of intracellular signal transduction;GO:0050794//regulation of cellular process;GO:0043122//regulation of I-kappaB kinase/NF-kappaB signaling;GO:0050789//regulation of biological process;GO:0010646//regulation of cell communication;GO:0009966//regulation of signal transduction;GO:0023051//regulation of signaling;GO:0048583//regulation of response to stimulus;GO:0065007//bio…
XM_18057143.1	10.91	0	0.62	0.001	-9.27612	0.00195752	0.00346964	yes	ncbi_102177450	-	-	-	-	-	-	-	-
XM_18065240.1	55.86	0	0.62	0.001	-9.27612	2.50206e-14	1.24551e-13	yes	ncbi_102183451	PREDICTED: integrin alpha-IIb isoform X1 [Capra hircus]	Cellular Processes;Environmental Information Processing;Organismal Systems;Human Diseases	Signaling molecules and interaction;Immune system;Cardiovascular diseases;Signal transduction;Cell motility;Cancers;Cellular commiunity	ko04151//PI3K-Akt signaling pathway;ko05200//Pathways in cancer;ko04810//Regulation of actin cytoskeleton;ko04015//Rap1 signaling pathway;ko04510//Focal adhesion;ko04611//Platelet activation;ko04512//ECM-receptor interaction;ko04640//Hematopoietic cell lineage;ko05222//Small cell lung cancer;ko05414//Dilated cardiomyopathy (DCM);ko05410//Hypertrophic cardiomyopathy (HCM);ko05412//Arrhythmogenic r…	K06476	GO:0031982//vesicle;GO:0016021//integral component of membrane;GO:0044421//extracellular region part;GO:0043226//organelle;GO:0005887//integral component of plasma membrane;GO:0071944//cell periphery;GO:0016020//membrane;GO:0005623//cell;GO:0043227//membrane-bounded organelle;GO:0044464//cell part;GO:0044459//plasma membrane part;GO:0031224//intrinsic component of membrane;GO:0005576//extracellul…	GO:0005488//binding;GO:0005515//protein binding	GO:0009987//cellular process;GO:0050794//regulation of cellular process;GO:0007166//cell surface receptor signaling pathway;GO:0007165//signal transduction;GO:0044763//single-organism cellular process;GO:0044699//single-organism process;GO:0022610//biological adhesion;GO:0031589//cell-substrate adhesion;GO:0007155//cell adhesion;GO:0050896//response to stimulus;GO:0050789//regulation of biologica…
XM_5688846.3	16.91	0	0.61	0.001	-9.25267	6.13562e-05	0.00013245	yes	ncbi_102185194	-	-	-	-	-	-	-	-
XM_13967310.2	56.28	0	0.61	0.001	-9.25267	2.50206e-14	1.24551e-13	yes	ncbi_102191144	-	-	-	-	-	-	-	-
XM_18041385.1	72.66	0	0.61	0.001	-9.25267	1.02227e-18	6.64477e-18	yes	ncbi_102183124	-	-	-	-	-	-	-	-
XM_18047460.1	39.37	0	0.61	0.001	-9.25267	5.69665e-10	2.04276e-09	yes	ncbi_102189161	-	-	-	-	-	-	-	-
XM_18056324.1	15.01	0	0.61	0.001	-9.25267	0.000122627	0.000254801	yes	ncbi_102170563	-	-	-	-	-	-	-	-
XM_18059574.1	101.04	0	0.61	0.001	-9.25267	2.32756e-26	2.2893e-25	yes	ncbi_102170445	PREDICTED: transcriptional enhancer factor TEF-1 isoform X2 [Rousettus aegyptiacus]	Environmental Information Processing	Signal transduction	ko04390//Hippo signaling pathway	K09448	GO:0044424//intracellular part;GO:0031981//nuclear lumen;GO:0005622//intracellular;GO:0043229//intracellular organelle;GO:0043227//membrane-bounded organelle;GO:0005623//cell;GO:0031974//membrane-enclosed lumen;GO:0043231//intracellular membrane-bounded organelle;GO:0044446//intracellular organelle part;GO:0005634//nucleus;GO:0070013//intracellular organelle lumen;GO:0032991//macromolecular compl…	GO:0097159//organic cyclic compound binding;GO:0001071//nucleic acid binding transcription factor activity;GO:0000982//transcription factor activity, RNA polymerase II core promoter proximal region sequence-specific binding;GO:0003700//transcription factor activity, sequence-specific DNA binding;GO:0000981//RNA polymerase II transcription factor activity, sequence-specific DNA binding;GO:0005488/…	GO:0019219//regulation of nucleobase-containing compound metabolic process;GO:0032270//positive regulation of cellular protein metabolic process;GO:0065007//biological regulation;GO:0051239//regulation of multicellular organismal process;GO:0031326//regulation of cellular biosynthetic process;GO:0048522//positive regulation of cellular process;GO:0014733//regulation of skeletal muscle adaptation;…
XM_18062495.1	15.52	0	0.61	0.001	-9.25267	0.000122627	0.000254801	yes	ncbi_102172184	-	-	-	-	-	-	-	-
XM_18064665.1	16.95	0	0.61	0.001	-9.25267	6.13562e-05	0.00013245	yes	ncbi_102174695	-	-	-	-	-	-	-	-
XM_5674717.3	28.9	0	0.6	0.001	-9.22882	3.02899e-08	9.24563e-08	yes	ncbi_102184473	-	-	-	-	-	-	-	-
XM_5689114.3	38	0	0.6	0.001	-9.22882	1.10747e-09	3.85854e-09	yes	ncbi_102176903	cAMP-dependent protein kinase inhibitor alpha [Bos taurus]	Human Diseases	Substance dependence	ko05034//Alcoholism	K15985	GO:0043229//intracellular organelle;GO:0044424//intracellular part;GO:0043227//membrane-bounded organelle;GO:0044464//cell part;GO:0005623//cell;GO:0043231//intracellular membrane-bounded organelle;GO:0005622//intracellular;GO:0043226//organelle	GO:0004857//enzyme inhibitor activity;GO:0019210//kinase inhibitor activity;GO:0005488//binding;GO:0019207//kinase regulator activity;GO:0098772//molecular function regulator;GO:0051018//protein kinase A binding;GO:0030234//enzyme regulator activity;GO:0005515//protein binding;GO:0030291//protein serine/threonine kinase inhibitor activity;GO:0004860//protein kinase inhibitor activity;GO:0019887//…	GO:0048519//negative regulation of biological process;GO:0060255//regulation of macromolecule metabolic process;GO:0032879//regulation of localization;GO:0045859//regulation of protein kinase activity;GO:0001932//regulation of protein phosphorylation;GO:0065007//biological regulation;GO:1901987//regulation of cell cycle phase transition;GO:0033673//negative regulation of kinase activity;GO:190364…
XM_13964721.2	54.28	0	0.6	0.001	-9.22882	4.89774e-14	2.38797e-13	yes	ncbi_102182261	-	-	-	-	-	-	-	-
XM_13965827.2	53.99	0	0.6	0.001	-9.22882	9.58416e-14	4.56183e-13	yes	ncbi_102189122	PREDICTED: serine/threonine-protein kinase Nek1 isoform X1 [Capra hircus]	-	-	-	-	GO:0005815//microtubule organizing center;GO:0044450//microtubule organizing center part;GO:0005856//cytoskeleton;GO:0043231//intracellular membrane-bounded organelle;GO:0005622//intracellular;GO:0044424//intracellular part;GO:0044422//organelle part;GO:0044444//cytoplasmic part;GO:0043229//intracellular organelle;GO:0043232//intracellular non-membrane-bounded organelle;GO:0044464//cell part;GO:0…	GO:0001882//nucleoside binding;GO:0005488//binding;GO:0036094//small molecule binding;GO:0032549//ribonucleoside binding;GO:0016773//phosphotransferase activity, alcohol group as acceptor;GO:0097159//organic cyclic compound binding;GO:0016740//transferase activity;GO:0097367//carbohydrate derivative binding;GO:0016772//transferase activity, transferring phosphorus-containing groups;GO:0032550//pu…	GO:0019538//protein metabolic process;GO:0043412//macromolecule modification;GO:0044238//primary metabolic process;GO:0010927//cellular component assembly involved in morphogenesis;GO:0009628//response to abiotic stimulus;GO:0044699//single-organism process;GO:0051716//cellular response to stimulus;GO:0016043//cellular component organization;GO:0022607//cellular component assembly;GO:0009653//ana…
XM_18040913.1	67.27	0	0.6	0.001	-9.22882	1.52039e-17	9.22816e-17	yes	ncbi_102185968	-	-	-	-	-	-	-	-
XM_18042369.1	39.16	0	0.6	0.001	-9.22882	5.69665e-10	2.04276e-09	yes	ncbi_102185715	-	-	-	-	-	-	-	-
XM_18049291.1	15.81	0	0.6	0.001	-9.22882	0.000122627	0.000254801	yes	ncbi_102177153	-	-	-	-	-	-	-	-
XM_18054654.1	9.75	0	0.6	0.001	-9.22882	0.00391328	0.00665699	yes	ncbi_102184437	-	-	-	-	-	-	-	-
XM_18057745.1	73.14	0	0.6	0.001	-9.22882	5.20333e-19	3.444e-18	yes	ncbi_102168922	-	-	-	-	-	-	-	-
XM_5685080.3	31.66	0	0.59	0.001	-9.20457	3.80158e-09	1.2623e-08	yes	ncbi_102176885	-	-	-	-	-	-	-	-
XM_5691140.3	19.28	0	0.59	0.001	-9.20457	7.68793e-06	1.84039e-05	yes	ncbi_102180413	-	-	-	-	-	-	-	-
XM_18044249.1	15.8	0	0.59	0.001	-9.20457	0.000122627	0.000254801	yes	ncbi_102182655	-	-	-	-	-	-	-	-
XM_18049142.1	21.39	0	0.59	0.001	-9.20457	1.92554e-06	4.91566e-06	yes	ncbi_100860857	-	-	-	-	-	-	-	-
XM_18053647.1	72.11	0	0.59	0.001	-9.20457	1.02227e-18	6.64477e-18	yes	ncbi_102184527	-	-	-	-	-	-	-	-
XM_18055258.1	18.37	0	0.59	0.001	-9.20457	1.53628e-05	3.5494e-05	yes	ncbi_102186874	-	-	-	-	-	-	-	-
XM_18058768.1	18.8	0	0.59	0.001	-9.20457	1.53628e-05	3.5494e-05	yes	ncbi_102191631	-	-	-	-	-	-	-	-
XM_18060724.1	38.56	0	0.59	0.001	-9.20457	1.10747e-09	3.85854e-09	yes	ncbi_102175049	-	-	-	-	-	-	-	-
XM_18063867.1	26.03	0	0.59	0.001	-9.20457	1.20864e-07	3.48558e-07	yes	ncbi_102177376	PREDICTED: ras-related protein Rab-37 isoform X1 [Capra hircus]	-	-	-	-	-	-	-
XM_18065629.1	44.91	0	0.59	0.001	-9.20457	2.03311e-11	8.18749e-11	yes	ncbi_102182069	-	-	-	-	-	-	-	-
XM_18065844.1	16.64	0	0.59	0.001	-9.20457	6.13562e-05	0.00013245	yes	ncbi_102178216	-	-	-	-	-	-	-	-
XM_5675348.3	54.62	0	0.58	0.001	-9.17991	4.89774e-14	2.38797e-13	yes	ncbi_102182261	-	-	-	-	-	-	-	-
XM_5685977.3	11.15	0	0.58	0.001	-9.17991	0.00195752	0.00346964	yes	ncbi_102187229	-	-	-	-	-	-	-	-
XM_5687283.3	23.72	0	0.58	0.001	-9.17991	4.82371e-07	1.30648e-06	yes	ncbi_102177348	PREDICTED: transcription termination factor 1 isoform X1 [Capra hircus]	Organismal Systems	Endocrine system	ko04918//Thyroid hormone synthesis	K15225	GO:0005622//intracellular;GO:0043226//organelle;GO:0044464//cell part;GO:0043228//non-membrane-bounded organelle;GO:0016020//membrane;GO:0005623//cell;GO:0044424//intracellular part;GO:0043227//membrane-bounded organelle;GO:0043231//intracellular membrane-bounded organelle;GO:0043232//intracellular non-membrane-bounded organelle;GO:0043229//intracellular organelle	GO:0005488//binding	GO:0006139//nucleobase-containing compound metabolic process;GO:0009058//biosynthetic process;GO:0044238//primary metabolic process;GO:0006996//organelle organization;GO:0009059//macromolecule biosynthetic process;GO:0032774//RNA biosynthetic process;GO:0006725//cellular aromatic compound metabolic process;GO:0034641//cellular nitrogen compound metabolic process;GO:0044260//cellular macromolecule…
XM_13970337.2	19.2	0	0.58	0.001	-9.17991	7.68793e-06	1.84039e-05	yes	ncbi_102187515	PREDICTED: torsin-1A-interacting protein 2 [Capra hircus]	-	-	-	-	GO:0043227//membrane-bounded organelle;GO:0043229//intracellular organelle;GO:0043226//organelle;GO:0044464//cell part;GO:0005623//cell;GO:0005622//intracellular;GO:0044424//intracellular part;GO:0043231//intracellular membrane-bounded organelle	GO:0005488//binding;GO:0019899//enzyme binding;GO:0005515//protein binding	GO:0065009//regulation of molecular function;GO:0050789//regulation of biological process;GO:0009987//cellular process;GO:0019222//regulation of metabolic process;GO:0016043//cellular component organization;GO:0050790//regulation of catalytic activity;GO:0065007//biological regulation;GO:0006996//organelle organization;GO:0051336//regulation of hydrolase activity;GO:0043462//regulation of ATPase …
XM_13975432.2	88.64	0	0.58	0.001	-9.17991	4.01799e-23	3.34827e-22	yes	ncbi_102176936	-	-	-	-	-	-	-	-
XM_18045435.1	11	0	0.58	0.001	-9.17991	0.00195752	0.00346964	yes	ncbi_102183503	-	-	-	-	-	-	-	-
XM_18046612.1	20.19	0	0.58	0.001	-9.17991	7.68793e-06	1.84039e-05	yes	ncbi_102189992	-	-	-	-	-	-	-	-
XM_18047417.1	14.41	0	0.58	0.001	-9.17991	0.000245094	0.000489928	yes	ncbi_102187186	-	-	-	-	-	-	-	-
XM_18048472.1	47.55	0	0.58	0.001	-9.17991	5.3407e-12	2.24509e-11	yes	ncbi_102177417	-	-	-	-	-	-	-	-
XM_18048618.1	14.64	0	0.58	0.001	-9.17991	0.000245094	0.000489928	yes	ncbi_102180924	-	-	-	-	-	-	-	-
XM_18050143.1	56.77	0	0.58	0.001	-9.17991	1.27781e-14	6.48699e-14	yes	ncbi_106502362	PREDICTED: synaptopodin isoform X1 [Capra hircus]	-	-	-	-	GO:0044430//cytoskeletal part;GO:0042995//cell projection;GO:0005622//intracellular;GO:0005911//cell-cell junction;GO:0098590//plasma membrane region;GO:0044309//neuron spine;GO:0045202//synapse;GO:0071944//cell periphery;GO:0032432//actin filament bundle;GO:0044459//plasma membrane part;GO:0016020//membrane;GO:0044425//membrane part;GO:0005886//plasma membrane;GO:0044422//organelle part;GO:00444…	GO:0005515//protein binding;GO:0008092//cytoskeletal protein binding;GO:0005488//binding	GO:0032231//regulation of actin filament bundle assembly;GO:0032970//regulation of actin filament-based process;GO:0044087//regulation of cellular component biogenesis;GO:0033043//regulation of organelle organization;GO:0051128//regulation of cellular component organization;GO:0032956//regulation of actin cytoskeleton organization;GO:0050794//regulation of cellular process;GO:0065007//biological …
XM_18051171.1	23.02	0	0.58	0.001	-9.17991	9.6373e-07	2.53773e-06	yes	ncbi_102186293	-	-	-	-	-	-	-	-
XM_18055409.1	24.6	0	0.58	0.001	-9.17991	4.82371e-07	1.30648e-06	yes	ncbi_102172908	PREDICTED: N-acetyllactosaminide beta-1,3-N-acetylglucosaminyltransferase 2 [Capra hircus]	Metabolism	Glycan biosynthesis and metabolism	ko00601//Glycosphingolipid biosynthesis - lacto and neolacto series;ko00533//Glycosaminoglycan biosynthesis - keratan sulfate	K00741	GO:0031224//intrinsic component of membrane;GO:0031982//vesicle;GO:0031988//membrane-bounded vesicle;GO:0043226//organelle;GO:0044425//membrane part;GO:0016020//membrane;GO:0043227//membrane-bounded organelle	GO:0016740//transferase activity;GO:0016757//transferase activity, transferring glycosyl groups;GO:0003824//catalytic activity;GO:0016758//transferase activity, transferring hexosyl groups	GO:0044763//single-organism cellular process;GO:0009605//response to external stimulus;GO:0048666//neuron development;GO:0048731//system development;GO:0044260//cellular macromolecule metabolic process;GO:0042330//taxis;GO:0003008//system process;GO:0009987//cellular process;GO:0032501//multicellular organismal process;GO:0009653//anatomical structure morphogenesis;GO:0043170//macromolecule metab…
XM_18056976.1	85.73	0	0.58	0.001	-9.17991	3.06239e-22	2.4353e-21	yes	ncbi_102172552	-	-	-	-	-	-	-	-
XM_18057361.1	15.92	0	0.58	0.001	-9.17991	6.13562e-05	0.00013245	yes	ncbi_102170530	PREDICTED: ras association domain-containing protein 2 [Ovis aries]	-	-	-	-	GO:0044464//cell part;GO:0043227//membrane-bounded organelle;GO:0044424//intracellular part;GO:0043226//organelle;GO:0043231//intracellular membrane-bounded organelle;GO:0043229//intracellular organelle;GO:0005623//cell;GO:0005622//intracellular	-	GO:0048771//tissue remodeling;GO:0044763//single-organism cellular process;GO:0038127//ERBB signaling pathway;GO:0050793//regulation of developmental process;GO:0042592//homeostatic process;GO:0009987//cellular process;GO:0002682//regulation of immune system process;GO:0044699//single-organism process;GO:0009966//regulation of signal transduction;GO:0007169//transmembrane receptor protein tyrosin…
XM_18060268.1	74.79	0	0.58	0.001	-9.17991	2.64805e-19	1.78199e-18	yes	ncbi_102174769	-	-	-	-	-	-	-	-
XM_18061809.1	96.05	0	0.58	0.001	-9.17991	3.50349e-25	3.23214e-24	yes	ncbi_102183352	-	-	-	-	-	-	-	-
XM_18063782.1	42.17	0	0.58	0.001	-9.17991	7.72448e-11	2.97276e-10	yes	ncbi_102171010	-	-	-	-	-	-	-	-
XM_18064688.1	59.04	0	0.58	0.001	-9.17991	3.32989e-15	1.75794e-14	yes	ncbi_102186431	-	-	-	-	-	-	-	-
XM_18065211.1	38.12	0	0.58	0.001	-9.17991	1.10747e-09	3.85854e-09	yes	ncbi_102181428	PREDICTED: ataxin-7-like protein 3 isoform X1 [Ovis aries]	-	-	-	-	GO:0005622//intracellular;GO:0043226//organelle;GO:0043234//protein complex;GO:0044464//cell part;GO:0043229//intracellular organelle;GO:0005623//cell;GO:0044424//intracellular part;GO:0043231//intracellular membrane-bounded organelle;GO:0043227//membrane-bounded organelle;GO:0032991//macromolecular complex	GO:0046872//metal ion binding;GO:0003712//transcription cofactor activity;GO:0043167//ion binding;GO:0000989//transcription factor activity, transcription factor binding;GO:0046914//transition metal ion binding;GO:0043169//cation binding;GO:0005488//binding;GO:0000988//transcription factor activity, protein binding;GO:0003713//transcription coactivator activity	GO:0044260//cellular macromolecule metabolic process;GO:0060255//regulation of macromolecule metabolic process;GO:0019222//regulation of metabolic process;GO:0016568//chromatin modification;GO:0006996//organelle organization;GO:0006464//cellular protein modification process;GO:0044238//primary metabolic process;GO:0043933//macromolecular complex subunit organization;GO:0009987//cellular process;G…
XM_18066662.1	41.51	0	0.58	0.001	-9.17991	1.50444e-10	5.65382e-10	yes	ncbi_102178224	-	-	-	-	-	-	-	-
XM_5689386.3	32.02	0	0.57	0.001	-9.15482	3.80158e-09	1.2623e-08	yes	ncbi_102180779	PREDICTED: myotubularin-related protein 2 isoform X1 [Capra hircus]	Environmental Information Processing;Metabolism	Carbohydrate metabolism;Signal transduction	ko04070//Phosphatidylinositol signaling system;ko00562//Inositol phosphate metabolism	K18081	GO:0005622//intracellular;GO:0016020//membrane;GO:0043227//membrane-bounded organelle;GO:0043229//intracellular organelle;GO:0044444//cytoplasmic part;GO:0005768//endosome;GO:0031090//organelle membrane;GO:0005769//early endosome;GO:0043231//intracellular membrane-bounded organelle;GO:0012505//endomembrane system;GO:0044422//organelle part;GO:0005737//cytoplasm;GO:0043226//organelle;GO:0005623//c…	GO:0003824//catalytic activity;GO:0016787//hydrolase activity;GO:0005488//binding;GO:0052866//phosphatidylinositol phosphate phosphatase activity;GO:0046983//protein dimerization activity;GO:0052744//phosphatidylinositol monophosphate phosphatase activity;GO:0016791//phosphatase activity;GO:0042578//phosphoric ester hydrolase activity;GO:0016788//hydrolase activity, acting on ester bonds;GO:00047…	GO:0044085//cellular component biogenesis;GO:0044710//single-organism metabolic process;GO:0006644//phospholipid metabolic process;GO:0044238//primary metabolic process;GO:0044723//single-organism carbohydrate metabolic process;GO:0051960//regulation of nervous system development;GO:0050794//regulation of cellular process;GO:0010927//cellular component assembly involved in morphogenesis;GO:004317…
XM_5700384.1	15.76	0	0.57	0.001	-9.15482	0.000122627	0.000254801	yes	ncbi_102177506	-	-	-	-	-	-	-	-
XM_5701735.3	15.59	0	0.57	0.001	-9.15482	0.000122627	0.000254801	yes	ncbi_102174019	-	-	-	-	-	-	-	-
XM_13965718.2	19.72	0	0.57	0.001	-9.15482	7.68793e-06	1.84039e-05	yes	ncbi_102173086	-	-	-	-	-	-	-	-
XM_13970019.2	48.12	0	0.57	0.001	-9.15482	2.73541e-12	1.17441e-11	yes	ncbi_102178003	-	-	-	-	-	-	-	-
XM_13976422.2	54.44	0	0.57	0.001	-9.15482	4.89774e-14	2.38797e-13	yes	ncbi_102179461	-	-	-	-	-	-	-	-
XM_18040416.1	57.6	0	0.57	0.001	-9.15482	6.52394e-15	3.37799e-14	yes	ncbi_102179255	-	-	-	-	-	-	-	-
XM_18041089.1	32.22	0	0.57	0.001	-9.15482	3.80158e-09	1.2623e-08	yes	ncbi_102170660	PREDICTED: ephexin-1 isoform X1 [Capra hircus]	Organismal Systems	Development	ko04360//Axon guidance	K07525	GO:0097458//neuron part;GO:0005623//cell;GO:0042995//cell projection;GO:0005737//cytoplasm;GO:0005622//intracellular;GO:0044424//intracellular part;GO:0043005//neuron projection;GO:0044444//cytoplasmic part;GO:0044464//cell part	-	GO:0048468//cell development;GO:0048812//neuron projection morphogenesis;GO:0032990//cell part morphogenesis;GO:0051336//regulation of hydrolase activity;GO:0031175//neuron projection development;GO:0097485//neuron projection guidance;GO:0030030//cell projection organization;GO:0031345//negative regulation of cell projection organization;GO:0048731//system development;GO:0019222//regulation of me…
XM_18041498.1	17.11	0	0.57	0.001	-9.15482	3.07011e-05	6.86822e-05	yes	ncbi_102174456	-	-	-	-	-	-	-	-
XM_18044192.1	99.85	0	0.57	0.001	-9.15482	4.58507e-26	4.43186e-25	yes	ncbi_106503784	-	-	-	-	-	-	-	-
XM_18045046.1	22.43	0	0.57	0.001	-9.15482	9.6373e-07	2.53773e-06	yes	ncbi_102185421	-	-	-	-	-	-	-	-
XM_18046647.1	46.17	0	0.57	0.001	-9.15482	1.04227e-11	4.29577e-11	yes	ncbi_102191491	PREDICTED: RNA-binding protein 33 isoform X1 [Capra hircus]	-	-	-	-	-	GO:0097159//organic cyclic compound binding;GO:0005488//binding;GO:0003723//RNA binding;GO:1901363//heterocyclic compound binding;GO:0003676//nucleic acid binding	-
XM_18046684.1	24.29	0	0.57	0.001	-9.15482	4.82371e-07	1.30648e-06	yes	ncbi_102181651	-	-	-	-	-	-	-	-
XM_18049883.1	19.01	0	0.57	0.001	-9.15482	1.53628e-05	3.5494e-05	yes	ncbi_102188128	-	-	-	-	-	-	-	-
XM_18049928.1	12.96	0	0.57	0.001	-9.15482	0.000489894	0.000942879	yes	ncbi_102185314	-	-	-	-	-	-	-	-
XM_18052924.1	69.97	0	0.57	0.001	-9.15482	3.94382e-18	2.47332e-17	yes	ncbi_102175578	-	-	-	-	-	-	-	-
XM_18057682.1	24.99	0	0.57	0.001	-9.15482	2.4145e-07	6.75605e-07	yes	ncbi_102180684	-	-	-	-	-	-	-	-
XM_18058285.1	25.31	0	0.57	0.001	-9.15482	2.4145e-07	6.75605e-07	yes	ncbi_102191439	-	-	-	-	-	-	-	-
XM_18061468.1	45.32	0	0.57	0.001	-9.15482	2.03311e-11	8.18749e-11	yes	ncbi_102170900	-	-	-	-	-	-	-	-
XM_18062182.1	17.85	0	0.57	0.001	-9.15482	3.07011e-05	6.86822e-05	yes	ncbi_102190541	-	-	-	-	-	-	-	-
XM_18063624.1	44.15	0	0.57	0.001	-9.15482	3.96394e-11	1.5578e-10	yes	ncbi_102184092	-	-	-	-	-	-	-	-
XM_18064135.1	48.62	0	0.57	0.001	-9.15482	2.73541e-12	1.17441e-11	yes	ncbi_102189791	-	-	-	-	-	-	-	-
XM_18065680.1	29.1	0	0.57	0.001	-9.15482	1.51646e-08	4.76225e-08	yes	ncbi_102185782	PREDICTED: occludin isoform X1 [Capra hircus]	Environmental Information Processing;Organismal Systems;Human Diseases;Cellular Processes	Signaling molecules and interaction;Immune system;Infectious diseases;Cellular commiunity	ko04514//Cell adhesion molecules (CAMs);ko04530//Tight junction;ko04670//Leukocyte transendothelial migration;ko05160//Hepatitis C	K06088	GO:0044444//cytoplasmic part;GO:0005622//intracellular;GO:0016023//cytoplasmic, membrane-bounded vesicle;GO:0031988//membrane-bounded vesicle;GO:0044464//cell part;GO:0043296//apical junction complex;GO:0005911//cell-cell junction;GO:0005886//plasma membrane;GO:0031982//vesicle;GO:0005737//cytoplasm;GO:0043231//intracellular membrane-bounded organelle;GO:0071944//cell periphery;GO:0043227//membra…	GO:0005488//binding;GO:0016741//transferase activity, transferring one-carbon groups;GO:0016740//transferase activity;GO:0008172//S-methyltransferase activity;GO:0005515//protein binding;GO:0008168//methyltransferase activity;GO:0003824//catalytic activity	GO:0008219//cell death;GO:0044085//cellular component biogenesis;GO:0044699//single-organism process;GO:0065003//macromolecular complex assembly;GO:0034329//cell junction assembly;GO:0022411//cellular component disassembly;GO:0034330//cell junction organization;GO:0006790//sulfur compound metabolic process;GO:0012501//programmed cell death;GO:0007043//cell-cell junction assembly;GO:0044763//singl…
XM_5681924.3	26.03	0	0.56	0.001	-9.12928	1.20864e-07	3.48558e-07	yes	ncbi_102174469	-	-	-	-	-	-	-	-
XM_5698565.3	33.56	0	0.56	0.001	-9.12928	9.53196e-10	3.34085e-09	yes	ncbi_102173713	PREDICTED: pleckstrin homology domain-containing family A member 1 isoform X1 [Capra hircus]	-	-	-	-	GO:0043227//membrane-bounded organelle;GO:0044425//membrane part;GO:0031982//vesicle;GO:0044424//intracellular part;GO:0043229//intracellular organelle;GO:0005623//cell;GO:0031988//membrane-bounded vesicle;GO:0043226//organelle;GO:0042995//cell projection;GO:0005886//plasma membrane;GO:0043231//intracellular membrane-bounded organelle;GO:0098590//plasma membrane region;GO:0044463//cell projection…	GO:0043167//ion binding;GO:0019904//protein domain specific binding;GO:0008289//lipid binding;GO:0005488//binding;GO:0005543//phospholipid binding;GO:1901981//phosphatidylinositol phosphate binding;GO:0035091//phosphatidylinositol binding;GO:0005515//protein binding;GO:0043168//anion binding;GO:1902936//phosphatidylinositol bisphosphate binding	GO:0002684//positive regulation of immune system process;GO:0044700//single organism signaling;GO:0008152//metabolic process;GO:0071704//organic substance metabolic process;GO:0002429//immune response-activating cell surface receptor signaling pathway;GO:1902531//regulation of intracellular signal transduction;GO:0009887//organ morphogenesis;GO:0007548//sex differentiation;GO:0002253//activation …
XM_13972175.2	34.18	0	0.56	0.001	-9.12928	9.53196e-10	3.34085e-09	yes	ncbi_102168762	-	-	-	-	-	-	-	-
XM_13973558.2	19.19	0	0.56	0.001	-9.12928	7.68793e-06	1.84039e-05	yes	ncbi_102186640	-	-	-	-	-	-	-	-
XM_13973742.2	13	0	0.56	0.001	-9.12928	0.000489894	0.000942879	yes	ncbi_100860897	PREDICTED: cysteine-rich secretory protein 2 isoform X1 [Capra hircus]	-	-	-	-	-	-	-
XM_13975711.2	39.69	0.02	0.56	0.001	-9.12928	5.69665e-10	2.04276e-09	yes	ncbi_102185063	PREDICTED: AN1-type zinc finger protein 4 isoform X1 [Capra hircus]	-	-	-	-	-	GO:0005488//binding;GO:0043167//ion binding;GO:0043169//cation binding	-
XM_18041991.1	14.68	0	0.56	0.001	-9.12928	0.000245094	0.000489928	yes	ncbi_102168603	-	-	-	-	-	-	-	-
XM_18043014.1	29.42	0	0.56	0.001	-9.12928	1.51646e-08	4.76225e-08	yes	ncbi_100861368	-	-	-	-	-	-	-	-
XM_18048112.1	23.23	0	0.56	0.001	-9.12928	9.6373e-07	2.53773e-06	yes	ncbi_102177414	PREDICTED: transmembrane protein 198-like isoform X1 [Ovis aries]	-	-	-	-	-	-	-
XM_18048895.1	66.79	0	0.56	0.001	-9.12928	2.98434e-17	1.78329e-16	yes	ncbi_102175102	chromosome 22 open reading frame 9, isoform CRA_a [Homo sapiens]	-	-	-	-	-	-	-
XM_18048943.1	50.5	0	0.56	0.001	-9.12928	7.16686e-13	3.21929e-12	yes	ncbi_102183946	-	-	-	-	-	-	-	-
XM_18051308.1	15.87	0	0.56	0.001	-9.12928	6.13562e-05	0.00013245	yes	ncbi_102188395	-	-	-	-	-	-	-	-
XM_18056151.1	20.09	0	0.56	0.001	-9.12928	7.68793e-06	1.84039e-05	yes	ncbi_102175135	-	-	-	-	-	-	-	-
XM_18058673.1	46.1	0	0.56	0.001	-9.12928	1.04227e-11	4.29577e-11	yes	ncbi_102185480	-	-	-	-	-	-	-	-
XM_18059914.1	28.23	0	0.56	0.001	-9.12928	3.02899e-08	9.24563e-08	yes	ncbi_100860844	-	-	-	-	-	-	-	-
XM_18060342.1	11.77	0	0.56	0.001	-9.12928	0.00097925	0.00181054	yes	ncbi_102183714	PREDICTED: F-box only protein 6 [Capra hircus]	Genetic Information Processing	Folding, sorting and degradation	ko04141//Protein processing in endoplasmic reticulum	K10100	GO:0005622//intracellular;GO:0005623//cell;GO:0044424//intracellular part;GO:0000151//ubiquitin ligase complex;GO:0043234//protein complex;GO:0044464//cell part;GO:1902494//catalytic complex;GO:1990234//transferase complex;GO:0031461//cullin-RING ubiquitin ligase complex;GO:0032991//macromolecular complex	GO:0005488//binding;GO:0003824//catalytic activity;GO:0016740//transferase activity;GO:0005515//protein binding;GO:0019787//ubiquitin-like protein transferase activity	GO:0009100//glycoprotein metabolic process;GO:0006464//cellular protein modification process;GO:0046483//heterocycle metabolic process;GO:0010498//proteasomal protein catabolic process;GO:0044257//cellular protein catabolic process;GO:0009987//cellular process;GO:0044267//cellular protein metabolic process;GO:0006725//cellular aromatic compound metabolic process;GO:0009057//macromolecule cataboli…
XM_18060970.1	55.56	0.03	0.56	0.001	-9.12928	2.50206e-14	1.24551e-13	yes	ncbi_102191728	-	-	-	-	-	-	-	-
XM_18062135.1	21.15	0	0.56	0.001	-9.12928	3.84742e-06	9.50938e-06	yes	ncbi_102177364	-	-	-	-	-	-	-	-
XM_18062771.1	28.51	0	0.56	0.001	-9.12928	3.02899e-08	9.24563e-08	yes	ncbi_102183261	-	-	-	-	-	-	-	-
XM_18066016.1	43.61	0	0.56	0.001	-9.12928	3.96394e-11	1.5578e-10	yes	ncbi_102168668	-	-	-	-	-	-	-	-
XM_5697577.3	11.65	0	0.55	0.001	-9.10329	0.00097925	0.00181054	yes	ncbi_100861062	-	-	-	-	-	-	-	-
XM_13963122.2	34.49	0	0.55	0.001	-9.10329	4.77335e-10	1.7208e-09	yes	ncbi_102177682	-	-	-	-	-	-	-	-
XM_13967804.2	14.31	0	0.55	0.001	-9.10329	0.000245094	0.000489928	yes	ncbi_102180132	-	-	-	-	-	-	-	-
XM_13969878.2	61.81	0	0.55	0.001	-9.10329	4.42087e-16	2.44973e-15	yes	ncbi_102170342	-	-	-	-	-	-	-	-
XM_13972491.2	41.55	0	0.55	0.001	-9.10329	1.50444e-10	5.65382e-10	yes	ncbi_102178577	-	-	-	-	-	-	-	-
XM_18039927.1	12.12	0	0.55	0.001	-9.10329	0.00097925	0.00181054	yes	ncbi_108633230	-	-	-	-	-	-	-	-
XM_18040295.1	11.99	0	0.55	0.001	-9.10329	0.00097925	0.00181054	yes	ncbi_102191578	-	-	-	-	-	-	-	-
XM_18047789.1	22.61	0	0.55	0.001	-9.10329	9.6373e-07	2.53773e-06	yes	ncbi_102168976	-	-	-	-	-	-	-	-
XM_18048334.1	57.57	0	0.55	0.001	-9.10329	6.52394e-15	3.37799e-14	yes	ncbi_102182386	-	-	-	-	-	-	-	-
XM_18048940.1	21.36	0	0.55	0.001	-9.10329	1.92554e-06	4.91566e-06	yes	ncbi_108636080	PREDICTED: traB domain-containing protein isoform X2 [Capra hircus]	-	-	-	-	-	-	-
XM_18052113.1	20.41	0	0.55	0.001	-9.10329	3.84742e-06	9.50938e-06	yes	ncbi_102189716	-	-	-	-	-	-	-	-
XM_18060881.1	16.5	0	0.55	0.001	-9.10329	6.13562e-05	0.00013245	yes	ncbi_102184138	-	-	-	-	-	-	-	-
XM_18064627.1	27.57	0	0.55	0.001	-9.10329	6.05043e-08	1.79619e-07	yes	ncbi_102176913	-	-	-	-	-	-	-	-
XM_5696596.3	7.81	0	0.54	0.001	-9.07682	0.0156414	0.0243149	yes	ncbi_102184569	-	-	-	-	-	-	-	-
XM_13971875.2	10.08	0	0.54	0.001	-9.07682	0.00391328	0.00665699	yes	ncbi_102180962	-	-	-	-	-	-	-	-
XM_13976454.2	15.28	0	0.54	0.001	-9.07682	0.000122627	0.000254801	yes	ncbi_102175379	PREDICTED: WD repeat-containing protein 13 isoform X1 [Capra hircus]	-	-	-	-	GO:0044424//intracellular part;GO:0005622//intracellular;GO:0044464//cell part;GO:0043231//intracellular membrane-bounded organelle;GO:0043229//intracellular organelle;GO:0043226//organelle;GO:0043227//membrane-bounded organelle;GO:0005623//cell	-	-
XM_18038857.1	58.88	0	0.54	0.001	-9.07682	3.32989e-15	1.75794e-14	yes	ncbi_102168675	-	-	-	-	-	-	-	-
XM_18044824.1	30.07	0	0.54	0.001	-9.07682	7.59254e-09	2.44936e-08	yes	ncbi_102175394	-	-	-	-	-	-	-	-
XM_18046008.1	50.51	0	0.54	0.001	-9.07682	7.16686e-13	3.21929e-12	yes	ncbi_102186360	-	-	-	-	-	-	-	-
XM_18051211.1	7	0.04	0.54	0.001	-9.07682	0.0312734	0.0462616	yes	ncbi_108636402	PREDICTED: podocan-like protein 1 [Capra hircus]	-	-	-	-	-	-	-
XM_18055669.1	37.35	0	0.54	0.001	-9.07682	2.15153e-09	7.31137e-09	yes	ncbi_102187777	-	-	-	-	-	-	-	-
XM_18056117.1	20.37	0	0.54	0.001	-9.07682	3.84742e-06	9.50938e-06	yes	ncbi_102171524	-	-	-	-	-	-	-	-
XM_18056833.1	15.93	0	0.54	0.001	-9.07682	6.13562e-05	0.00013245	yes	ncbi_100861259	-	-	-	-	-	-	-	-
XM_18059432.1	17.84	0	0.54	0.001	-9.07682	3.07011e-05	6.86822e-05	yes	ncbi_102190338	-	-	-	-	-	-	-	-
XM_18064261.1	16.06	0	0.54	0.001	-9.07682	6.13562e-05	0.00013245	yes	ncbi_102188250	-	-	-	-	-	-	-	-
XM_18066431.1	36.14	0	0.54	0.001	-9.07682	4.17686e-09	1.37937e-08	yes	ncbi_102191653	PREDICTED: neuronal PAS domain-containing protein 3 isoform X1 [Capra hircus]	-	-	-	-	GO:0043231//intracellular membrane-bounded organelle;GO:0044428//nuclear part;GO:0044464//cell part;GO:0005623//cell;GO:0044446//intracellular organelle part;GO:0044422//organelle part;GO:0044424//intracellular part;GO:0043226//organelle;GO:0005634//nucleus;GO:0070013//intracellular organelle lumen;GO:0031981//nuclear lumen;GO:0031974//membrane-enclosed lumen;GO:0043232//intracellular non-membran…	GO:0097159//organic cyclic compound binding;GO:1901363//heterocyclic compound binding;GO:0005488//binding;GO:0005515//protein binding;GO:0060089//molecular transducer activity;GO:0003676//nucleic acid binding	GO:0019222//regulation of metabolic process;GO:0007610//behavior;GO:0051171//regulation of nitrogen compound metabolic process;GO:0031326//regulation of cellular biosynthetic process;GO:0051252//regulation of RNA metabolic process;GO:0000003//reproduction;GO:2001141//regulation of RNA biosynthetic process;GO:0031323//regulation of cellular metabolic process;GO:0044705//multi-organism reproductive…
XM_5680817.3	24.04	0	0.53	0.001	-9.04985	4.82371e-07	1.30648e-06	yes	ncbi_102175750	-	-	-	-	-	-	-	-
XM_5681625.3	19.16	0	0.53	0.001	-9.04985	7.68793e-06	1.84039e-05	yes	ncbi_102171773	-	-	-	-	-	-	-	-
XM_5693132.3	18.14	0	0.53	0.001	-9.04985	1.53628e-05	3.5494e-05	yes	ncbi_102169510	-	-	-	-	-	-	-	-
XM_13966683.2	120.07	0	0.53	0.001	-9.04985	3.24953e-30	3.79616e-29	yes	ncbi_102184724	PREDICTED: adenomatous polyposis coli protein isoform X1 [Capra hircus]	Cellular Processes;Environmental Information Processing;Human Diseases	Cellular commiunity;Cancers;Infectious diseases;Cell motility;Signal transduction	ko05200//Pathways in cancer;ko04810//Regulation of actin cytoskeleton;ko05166//HTLV-I infection;ko04390//Hippo signaling pathway;ko04550//Signaling pathways regulating pluripotency of stem cells;ko04310//Wnt signaling pathway;ko05206//MicroRNAs in cancer;ko05210//Colorectal cancer;ko05217//Basal cell carcinoma;ko05213//Endometrial cancer	K02085	GO:0005623//cell;GO:0044446//intracellular organelle part;GO:0043228//non-membrane-bounded organelle;GO:0031253//cell projection membrane;GO:0043005//neuron projection;GO:0005622//intracellular;GO:0044425//membrane part;GO:0005856//cytoskeleton;GO:0044424//intracellular part;GO:0005815//microtubule organizing center;GO:0044459//plasma membrane part;GO:0071944//cell periphery;GO:0015630//microtubu…	GO:0098772//molecular function regulator;GO:0030234//enzyme regulator activity;GO:0019900//kinase binding;GO:0005515//protein binding;GO:0019207//kinase regulator activity;GO:0008017//microtubule binding;GO:0008092//cytoskeletal protein binding;GO:0044877//macromolecular complex binding;GO:0005488//binding;GO:0019899//enzyme binding;GO:0015631//tubulin binding;GO:0032403//protein complex binding	GO:0050790//regulation of catalytic activity;GO:0002521//leukocyte differentiation;GO:0042592//homeostatic process;GO:0060070//canonical Wnt signaling pathway;GO:0071173//spindle assembly checkpoint;GO:0009893//positive regulation of metabolic process;GO:0016337//single organismal cell-cell adhesion;GO:0010563//negative regulation of phosphorus metabolic process;GO:0016055//Wnt signaling pathway;…
XM_18038519.1	26.09	0	0.53	0.001	-9.04985	1.20864e-07	3.48558e-07	yes	ncbi_102174449	-	-	-	-	-	-	-	-
XM_18040361.1	19.32	0	0.53	0.001	-9.04985	7.68793e-06	1.84039e-05	yes	ncbi_102175921	-	-	-	-	-	-	-	-
XM_18042337.1	58.49	0	0.53	0.001	-9.04985	3.32989e-15	1.75794e-14	yes	ncbi_102175553	-	-	-	-	-	-	-	-
XM_18042453.1	10.73	0	0.53	0.001	-9.04985	0.00195752	0.00346964	yes	ncbi_102189734	-	-	-	-	-	-	-	-
XM_18043104.1	22.44	0	0.53	0.001	-9.04985	9.6373e-07	2.53773e-06	yes	ncbi_102186188	-	-	-	-	-	-	-	-
XM_18043199.1	28.9	0	0.53	0.001	-9.04985	3.02899e-08	9.24563e-08	yes	ncbi_102190843	-	-	-	-	-	-	-	-
XM_18055524.1	22.47	0	0.53	0.001	-9.04985	9.6373e-07	2.53773e-06	yes	ncbi_102185284	-	-	-	-	-	-	-	-
XM_18059139.1	29.29	0	0.53	0.001	-9.04985	1.51646e-08	4.76225e-08	yes	ncbi_102184742	PREDICTED: rho GTPase-activating protein 1 isoform X1 [Capra hircus]	-	-	-	-	-	-	-
XM_18060850.1	52.04	0	0.53	0.001	-9.04985	1.87485e-13	8.74272e-13	yes	ncbi_102181773	PREDICTED: protein phosphatase 1 regulatory subunit 12B isoform X1 [Capra hircus]	Cellular Processes;Human Diseases;Organismal Systems	Endocrine system;Cell motility;Cancers;Circulatory system;Cellular commiunity	ko04810//Regulation of actin cytoskeleton;ko04510//Focal adhesion;ko05205//Proteoglycans in cancer;ko04921//Oxytocin signaling pathway;ko04270//Vascular smooth muscle contraction	K12329	GO:0005623//cell;GO:0043229//intracellular organelle;GO:0043232//intracellular non-membrane-bounded organelle;GO:0044464//cell part;GO:0043226//organelle;GO:0016020//membrane;GO:0044424//intracellular part;GO:0043228//non-membrane-bounded organelle;GO:0005622//intracellular;GO:0005856//cytoskeleton	-	-
XM_18063695.1	27.34	0	0.53	0.001	-9.04985	6.05043e-08	1.79619e-07	yes	ncbi_102188799	-	-	-	-	-	-	-	-
XM_5696275.3	42.65	0	0.52	0.001	-9.02237	7.72448e-11	2.97276e-10	yes	ncbi_102181636	-	-	-	-	-	-	-	-
XM_13963163.2	39.05	0	0.52	0.001	-9.02237	5.69665e-10	2.04276e-09	yes	ncbi_102175267	-	-	-	-	-	-	-	-
XM_18038363.1	76.09	0	0.52	0.001	-9.02237	6.85515e-20	4.77635e-19	yes	ncbi_102184850	PREDICTED: SLIT-ROBO Rho GTPase-activating protein 3 isoform X4 [Ovis aries musimon]	Organismal Systems	Development	ko04360//Axon guidance	K07526	-	-	-
XM_18039133.1	39.47	0	0.52	0.001	-9.02237	5.69665e-10	2.04276e-09	yes	ncbi_102169816	PREDICTED: E3 ubiquitin-protein ligase RNF144B [Ovis aries]	-	-	-	-	GO:0043229//intracellular organelle;GO:0043227//membrane-bounded organelle;GO:0005623//cell;GO:0005622//intracellular;GO:0043231//intracellular membrane-bounded organelle;GO:0044464//cell part;GO:0031224//intrinsic component of membrane;GO:0016020//membrane;GO:0044422//organelle part;GO:0043226//organelle;GO:0031090//organelle membrane;GO:0044425//membrane part;GO:0044424//intracellular part	GO:0005488//binding;GO:0043169//cation binding;GO:0046914//transition metal ion binding;GO:0043167//ion binding;GO:0003824//catalytic activity;GO:0016740//transferase activity;GO:0046872//metal ion binding;GO:0019787//ubiquitin-like protein transferase activity	GO:0016567//protein ubiquitination;GO:0016265//death;GO:0043170//macromolecule metabolic process;GO:0044699//single-organism process;GO:0019538//protein metabolic process;GO:0036211//protein modification process;GO:0032446//protein modification by small protein conjugation;GO:0012501//programmed cell death;GO:0006464//cellular protein modification process;GO:0044267//cellular protein metabolic pr…
XM_18053039.1	31.38	0	0.52	0.001	-9.02237	3.80158e-09	1.2623e-08	yes	ncbi_102174473	-	-	-	-	-	-	-	-
XM_18057209.1	44.61	0	0.52	0.001	-9.02237	2.03311e-11	8.18749e-11	yes	ncbi_102191629	-	-	-	-	-	-	-	-
XM_18058356.1	26.66	0	0.52	0.001	-9.02237	1.20864e-07	3.48558e-07	yes	ncbi_102186228	-	-	-	-	-	-	-	-
XM_18058720.1	48.67	0	0.52	0.001	-9.02237	1.40044e-12	6.15186e-12	yes	ncbi_102179112	-	-	-	-	-	-	-	-
XM_18059451.1	30.89	0	0.52	0.001	-9.02237	7.59254e-09	2.44936e-08	yes	ncbi_102187147	-	-	-	-	-	-	-	-
XM_18060167.1	13.55	0	0.52	0.001	-9.02237	0.000489894	0.000942879	yes	ncbi_102177550	-	-	-	-	-	-	-	-
XM_18061535.1	20.01	0	0.52	0.001	-9.02237	7.68793e-06	1.84039e-05	yes	ncbi_102188162	-	-	-	-	-	-	-	-
XM_18061538.1	35.17	0	0.52	0.001	-9.02237	4.77335e-10	1.7208e-09	yes	ncbi_102186891	-	-	-	-	-	-	-	-
XM_5675057.2	48.55	0	0.51	0.001	-8.99435	2.73541e-12	1.17441e-11	yes	ncbi_102171376	-	-	-	-	-	-	-	-
XM_5687723.3	15.21	0	0.51	0.001	-8.99435	0.000122627	0.000254801	yes	ncbi_102177727	PREDICTED: G-protein coupled receptor 183 [Ovis aries]	-	-	-	-	GO:0031224//intrinsic component of membrane;GO:0044425//membrane part;GO:0016020//membrane	GO:0004871//signal transducer activity;GO:0038023//signaling receptor activity;GO:0004888//transmembrane signaling receptor activity;GO:0004872//receptor activity;GO:0036094//small molecule binding;GO:0008289//lipid binding;GO:0060089//molecular transducer activity;GO:0032934//sterol binding;GO:0097159//organic cyclic compound binding;GO:0005496//steroid binding;GO:0043178//alcohol binding;GO:000…	GO:0051249//regulation of lymphocyte activation;GO:0007154//cell communication;GO:0050896//response to stimulus;GO:0060255//regulation of macromolecule metabolic process;GO:0042327//positive regulation of phosphorylation;GO:0002366//leukocyte activation involved in immune response;GO:0009967//positive regulation of signal transduction;GO:0042127//regulation of cell proliferation;GO:0042113//B cel…
XM_5688202.3	10.78	0	0.51	0.001	-8.99435	0.00195752	0.00346964	yes	ncbi_108633174	PREDICTED: ubiquitin-conjugating enzyme E2 N-like [Capra hircus]	Genetic Information Processing	Folding, sorting and degradation	ko04120//Ubiquitin mediated proteolysis	K10580	-	-	-
XM_5698585.3	32	0	0.51	0.001	-8.99435	3.80158e-09	1.2623e-08	yes	ncbi_102178789	PREDICTED: inactive carboxypeptidase-like protein X2 isoform X1 [Capra hircus]	-	-	-	-	GO:0044421//extracellular region part;GO:0005576//extracellular region	GO:0008238//exopeptidase activity;GO:0043169//cation binding;GO:0043167//ion binding;GO:0046872//metal ion binding;GO:0070011//peptidase activity, acting on L-amino acid peptides;GO:0005488//binding;GO:0003824//catalytic activity;GO:0008233//peptidase activity;GO:0046914//transition metal ion binding;GO:0016787//hydrolase activity	GO:0043170//macromolecule metabolic process;GO:0019538//protein metabolic process;GO:0071704//organic substance metabolic process;GO:0044238//primary metabolic process;GO:0008152//metabolic process
XM_5700494.3	19.73	0	0.51	0.001	-8.99435	7.68793e-06	1.84039e-05	yes	ncbi_102173170	-	-	-	-	-	-	-	-
XM_18039616.1	64.56	0	0.51	0.001	-8.99435	1.14913e-16	6.62153e-16	yes	ncbi_102178872	-	-	-	-	-	-	-	-
XM_18039762.1	8.6	0	0.51	0.001	-8.99435	0.00782344	0.0127217	yes	ncbi_102188647	-	-	-	-	-	-	-	-
XM_18046462.1	44.76	0	0.51	0.001	-8.99435	2.03311e-11	8.18749e-11	yes	ncbi_102187999	-	-	-	-	-	-	-	-
XM_18048344.1	22.91	0	0.51	0.001	-8.99435	9.6373e-07	2.53773e-06	yes	ncbi_102184125	-	-	-	-	-	-	-	-
XM_18051058.1	15.46	0	0.51	0.001	-8.99435	0.000122627	0.000254801	yes	ncbi_102182964	-	-	-	-	-	-	-	-
XM_18052276.1	38.14	0	0.51	0.001	-8.99435	1.10747e-09	3.85854e-09	yes	ncbi_102171151	-	-	-	-	-	-	-	-
XM_18060173.1	38.36	0	0.51	0.001	-8.99435	1.10747e-09	3.85854e-09	yes	ncbi_102178752	-	-	-	-	-	-	-	-
XM_18060195.1	17.7	0	0.51	0.001	-8.99435	3.07011e-05	6.86822e-05	yes	ncbi_102183712	-	-	-	-	-	-	-	-
XM_18063699.1	26.61	0	0.51	0.001	-8.99435	1.20864e-07	3.48558e-07	yes	ncbi_102188531	PREDICTED: transmembrane channel-like protein 8 isoform X1 [Capra hircus]	-	-	-	-	GO:0044424//intracellular part;GO:0044464//cell part;GO:0016020//membrane;GO:0044422//organelle part;GO:0043227//membrane-bounded organelle;GO:0031090//organelle membrane;GO:0043226//organelle;GO:0044421//extracellular region part;GO:0043231//intracellular membrane-bounded organelle;GO:0005576//extracellular region;GO:0031982//vesicle;GO:0044425//membrane part;GO:0005623//cell;GO:0031988//membran…	GO:0005488//binding;GO:0005515//protein binding	GO:2001236//regulation of extrinsic apoptotic signaling pathway;GO:0065007//biological regulation;GO:0042981//regulation of apoptotic process;GO:0009966//regulation of signal transduction;GO:0051098//regulation of binding;GO:0065009//regulation of molecular function;GO:0050789//regulation of biological process;GO:2001233//regulation of apoptotic signaling pathway;GO:0048523//negative regulation o…
XM_5690382.3	39.07	0	0.5	0.001	-8.96578	5.69665e-10	2.04276e-09	yes	ncbi_102188334	-	-	-	-	-	-	-	-
XM_5695229.3	9.12	0	0.5	0.001	-8.96578	0.00782344	0.0127217	yes	ncbi_102180894	-	-	-	-	-	-	-	-
XM_13976458.2	15.11	0	0.5	0.001	-8.96578	0.000122627	0.000254801	yes	ncbi_102175379	-	-	-	-	-	-	-	-
XM_18039930.1	43.9	0	0.5	0.001	-8.96578	3.96394e-11	1.5578e-10	yes	ncbi_102173992	-	-	-	-	-	-	-	-
XM_18042715.1	21.58	0	0.5	0.001	-8.96578	1.92554e-06	4.91566e-06	yes	ncbi_102184126	PREDICTED: mitochondrial glutamate carrier 1 [Capra hircus]	-	-	-	-	GO:0016020//membrane;GO:0044464//cell part;GO:0019866//organelle inner membrane;GO:0044446//intracellular organelle part;GO:0044425//membrane part;GO:0005623//cell;GO:0043231//intracellular membrane-bounded organelle;GO:0043227//membrane-bounded organelle;GO:0044424//intracellular part;GO:0031224//intrinsic component of membrane;GO:0031975//envelope;GO:0005622//intracellular;GO:0043226//organelle…	GO:0015291//secondary active transmembrane transporter activity;GO:0005215//transporter activity;GO:0022857//transmembrane transporter activity;GO:0022804//active transmembrane transporter activity	GO:0009987//cellular process;GO:1902578//single-organism localization;GO:0051179//localization;GO:0006865//amino acid transport;GO:0044699//single-organism process;GO:0015807//L-amino acid transport;GO:0015711//organic anion transport;GO:0006820//anion transport;GO:0051234//establishment of localization;GO:0044765//single-organism transport;GO:0015849//organic acid transport;GO:0046942//carboxyli…
XM_18042791.1	9.81	0	0.5	0.001	-8.96578	0.00391328	0.00665699	yes	ncbi_102189930	PREDICTED: bcl2-associated agonist of cell death [Ovis aries]	Cellular Processes;Human Diseases;Organismal Systems;Environmental Information Processing	Cellular commiunity;Cancers;Nervous system;Neurodegenerative diseases;Endocrine system;Cell growth and death;Signal transduction;Infectious diseases	ko04151//PI3K-Akt signaling pathway;ko05200//Pathways in cancer;ko04014//Ras signaling pathway;ko04024//cAMP signaling pathway;ko04510//Focal adhesion;ko05203//Viral carcinogenesis;ko04022//cGMP - PKG signaling pathway;ko04910//Insulin signaling pathway;ko05152//Tuberculosis;ko05010//Alzheimer's disease;ko04722//Neurotrophin signaling pathway;ko05161//Hepatitis B;ko04919//Thyroid hormone signalin…	K02158	GO:0044446//intracellular organelle part;GO:0005739//mitochondrion;GO:0044464//cell part;GO:0044444//cytoplasmic part;GO:0044424//intracellular part;GO:0005622//intracellular;GO:0031975//envelope;GO:0016020//membrane;GO:0005740//mitochondrial envelope;GO:0031966//mitochondrial membrane;GO:0031090//organelle membrane;GO:0031967//organelle envelope;GO:0043226//organelle;GO:0044429//mitochondrial pa…	GO:0019902//phosphatase binding;GO:0046983//protein dimerization activity;GO:0061134//peptidase regulator activity;GO:0008289//lipid binding;GO:0005515//protein binding;GO:0019900//kinase binding;GO:0098772//molecular function regulator;GO:0016505//peptidase activator activity involved in apoptotic process;GO:0019899//enzyme binding;GO:0005488//binding;GO:0030234//enzyme regulator activity;GO:000…	GO:0009987//cellular process;GO:0048523//negative regulation of cellular process;GO:0010638//positive regulation of organelle organization;GO:1901360//organic cyclic compound metabolic process;GO:0023056//positive regulation of signaling;GO:0045838//positive regulation of membrane potential;GO:0046887//positive regulation of hormone secretion;GO:0033043//regulation of organelle organization;GO:00…
XM_18046466.1	51.83	0	0.5	0.001	-8.96578	3.6663e-13	1.67864e-12	yes	ncbi_102186916	-	-	-	-	-	-	-	-
XM_18047591.1	40	0	0.5	0.001	-8.96578	2.92839e-10	1.07515e-09	yes	ncbi_102183039	PREDICTED: synaptotagmin-1 isoform X1 [Capra hircus]	Organismal Systems	Nervous system	ko04721//Synaptic vesicle cycle	K15290	-	-	-
XM_18047984.1	54.62	0	0.5	0.001	-8.96578	4.89774e-14	2.38797e-13	yes	ncbi_102187840	-	-	-	-	-	-	-	-
XM_18048949.1	28.89	0	0.5	0.001	-8.96578	3.02899e-08	9.24563e-08	yes	ncbi_102184233	-	-	-	-	-	-	-	-
XM_18056104.1	36.69	0	0.5	0.001	-8.96578	2.15153e-09	7.31137e-09	yes	ncbi_102182271	-	-	-	-	-	-	-	-
XM_18057551.1	22.04	0	0.5	0.001	-8.96578	1.92554e-06	4.91566e-06	yes	ncbi_102183080	-	-	-	-	-	-	-	-
XM_18060114.1	83.61	0	0.5	0.001	-8.96578	1.1854e-21	9.12301e-21	yes	ncbi_100861155	-	-	-	-	-	-	-	-
XM_18060609.1	29.13	0	0.5	0.001	-8.96578	1.51646e-08	4.76225e-08	yes	ncbi_102176632	-	-	-	-	-	-	-	-
XM_18061146.1	51.33	0	0.5	0.001	-8.96578	3.6663e-13	1.67864e-12	yes	ncbi_102187354	PREDICTED: shugoshin 2 isoform X1 [Capra hircus]	-	-	-	-	GO:0000793//condensed chromosome;GO:0044424//intracellular part;GO:0043234//protein complex;GO:0043228//non-membrane-bounded organelle;GO:0044422//organelle part;GO:0005623//cell;GO:0044427//chromosomal part;GO:0044446//intracellular organelle part;GO:0043227//membrane-bounded organelle;GO:0044464//cell part;GO:0005694//chromosome;GO:0043232//intracellular non-membrane-bounded organelle;GO:004322…	-	GO:0045144//meiotic sister chromatid segregation;GO:0045132//meiotic chromosome segregation;GO:0007049//cell cycle;GO:0016043//cellular component organization;GO:0000003//reproduction;GO:0044699//single-organism process;GO:0051276//chromosome organization;GO:0022402//cell cycle process;GO:0006996//organelle organization;GO:0022414//reproductive process;GO:1902589//single-organism organelle organi…
XM_18062447.1	47.33	0	0.5	0.001	-8.96578	5.3407e-12	2.24509e-11	yes	ncbi_102168587	-	-	-	-	-	-	-	-
XM_18063108.1	32.29	0	0.5	0.001	-8.96578	1.90354e-09	6.51124e-09	yes	ncbi_102181531	-	-	-	-	-	-	-	-
XM_18064513.1	16.62	0	0.5	0.001	-8.96578	6.13562e-05	0.00013245	yes	ncbi_102185309	-	-	-	-	-	-	-	-
XM_18064968.1	32.43	0	0.5	0.001	-8.96578	1.90354e-09	6.51124e-09	yes	ncbi_102173228	PREDICTED: suppressor of cytokine signaling 7 isoform X1 [Capra hircus]	Organismal Systems;Environmental Information Processing	Endocrine system;Signal transduction	ko04630//Jak-STAT signaling pathway;ko04917//Prolactin signaling pathway	K04699	GO:0005623//cell;GO:0044424//intracellular part;GO:0043231//intracellular membrane-bounded organelle;GO:0043232//intracellular non-membrane-bounded organelle;GO:0043228//non-membrane-bounded organelle;GO:0005622//intracellular;GO:0043226//organelle;GO:0043229//intracellular organelle;GO:0044464//cell part;GO:0043227//membrane-bounded organelle	-	GO:0044699//single-organism process;GO:0050789//regulation of biological process;GO:0065007//biological regulation;GO:0023052//signaling;GO:0044767//single-organism developmental process;GO:0007166//cell surface receptor signaling pathway;GO:0044763//single-organism cellular process;GO:0007165//signal transduction;GO:0044237//cellular metabolic process;GO:0007154//cell communication;GO:0044260//c…
XM_5693955.2	10	0	0.49	0.001	-8.93664	0.00391328	0.00665699	yes	ncbi_102189899	PREDICTED: RAD52 motif-containing protein 1 isoform X1 [Capra hircus]	-	-	-	-	GO:0005623//cell;GO:0043232//intracellular non-membrane-bounded organelle;GO:0043229//intracellular organelle;GO:0044464//cell part;GO:0043226//organelle;GO:0044424//intracellular part;GO:0005622//intracellular;GO:0043228//non-membrane-bounded organelle	GO:0097159//organic cyclic compound binding;GO:0005488//binding	GO:0044260//cellular macromolecule metabolic process;GO:0043170//macromolecule metabolic process;GO:0006259//DNA metabolic process;GO:0071704//organic substance metabolic process;GO:0006725//cellular aromatic compound metabolic process;GO:0009987//cellular process;GO:0044237//cellular metabolic process;GO:0090304//nucleic acid metabolic process;GO:0008152//metabolic process;GO:0006139//nucleobase…
XM_13969608.2	33.98	0	0.49	0.001	-8.93664	9.53196e-10	3.34085e-09	yes	ncbi_102172301	-	-	-	-	-	-	-	-
XM_13969811.2	37.81	0	0.49	0.001	-8.93664	1.10747e-09	3.85854e-09	yes	ncbi_102175878	-	-	-	-	-	-	-	-
XM_13975508.2	14	0	0.49	0.001	-8.93664	0.000245094	0.000489928	yes	ncbi_102183455	-	-	-	-	-	-	-	-
XM_18039175.1	15.44	0	0.49	0.001	-8.93664	0.000122627	0.000254801	yes	ncbi_100860990	-	-	-	-	-	-	-	-
XM_18041195.1	35.9	0	0.49	0.001	-8.93664	4.17686e-09	1.37937e-08	yes	ncbi_102177028	-	-	-	-	-	-	-	-
XM_18042314.1	44.87	0	0.49	0.001	-8.93664	2.03311e-11	8.18749e-11	yes	ncbi_102182667	-	-	-	-	-	-	-	-
XM_18042900.1	48.72	0	0.49	0.001	-8.93664	1.40044e-12	6.15186e-12	yes	ncbi_102169079	-	-	-	-	-	-	-	-
XM_18044598.1	28.57	0	0.49	0.001	-8.93664	3.02899e-08	9.24563e-08	yes	ncbi_102191778	PREDICTED: myotubularin isoform X1 [Capra hircus]	Environmental Information Processing;Metabolism	Signal transduction;Carbohydrate metabolism	ko04070//Phosphatidylinositol signaling system;ko00562//Inositol phosphate metabolism	K01108	GO:0044424//intracellular part;GO:0005737//cytoplasm;GO:0031988//membrane-bounded vesicle;GO:0031252//cell leading edge;GO:0044464//cell part;GO:0005623//cell;GO:0043227//membrane-bounded organelle;GO:0012505//endomembrane system;GO:0044422//organelle part;GO:0044444//cytoplasmic part;GO:0043228//non-membrane-bounded organelle;GO:0044449//contractile fiber part;GO:0043226//organelle;GO:0043231//i…	GO:0043167//ion binding;GO:0016787//hydrolase activity;GO:0032403//protein complex binding;GO:0034593//phosphatidylinositol bisphosphate phosphatase activity;GO:0052744//phosphatidylinositol monophosphate phosphatase activity;GO:0005515//protein binding;GO:0003824//catalytic activity;GO:0004721//phosphoprotein phosphatase activity;GO:0042578//phosphoric ester hydrolase activity;GO:0043168//anion …	GO:0007010//cytoskeleton organization;GO:0019725//cellular homeostasis;GO:0007041//lysosomal transport;GO:0009987//cellular process;GO:0044237//cellular metabolic process;GO:0033043//regulation of organelle organization;GO:0065007//biological regulation;GO:0016311//dephosphorylation;GO:0008152//metabolic process;GO:0006650//glycerophospholipid metabolic process;GO:0006644//phospholipid metabolic …
XM_18044707.1	17.52	0	0.49	0.001	-8.93664	3.07011e-05	6.86822e-05	yes	ncbi_102169446	-	-	-	-	-	-	-	-
XM_18045730.1	26.17	0	0.49	0.001	-8.93664	1.20864e-07	3.48558e-07	yes	ncbi_102172858	-	-	-	-	-	-	-	-
XM_18048842.1	15.2	0	0.49	0.001	-8.93664	0.000122627	0.000254801	yes	ncbi_102169002	-	-	-	-	-	-	-	-
XM_18049542.1	21.29	0	0.49	0.001	-8.93664	3.84742e-06	9.50938e-06	yes	ncbi_102173453	-	-	-	-	-	-	-	-
XM_18050489.1	23.75	0	0.49	0.001	-8.93664	4.82371e-07	1.30648e-06	yes	ncbi_102174114	-	-	-	-	-	-	-	-
XM_18052287.1	20.76	0	0.49	0.001	-8.93664	3.84742e-06	9.50938e-06	yes	ncbi_102179476	-	-	-	-	-	-	-	-
XM_18052749.1	14.84	0	0.49	0.001	-8.93664	0.000122627	0.000254801	yes	ncbi_108636584	PREDICTED: stromal membrane-associated protein 1-like isoform X1 [Capra hircus]	Cellular Processes	Transport and catabolism	ko04144//Endocytosis	K12486	-	GO:0043169//cation binding;GO:0005488//binding;GO:0005515//protein binding;GO:0046914//transition metal ion binding;GO:0043167//ion binding;GO:0046872//metal ion binding	GO:0051128//regulation of cellular component organization;GO:0051049//regulation of transport;GO:0032844//regulation of homeostatic process;GO:0030100//regulation of endocytosis;GO:0065007//biological regulation;GO:0048518//positive regulation of biological process;GO:0065008//regulation of biological quality;GO:0032879//regulation of localization;GO:0048259//regulation of receptor-mediated endoc…
XM_18055621.1	58.05	0	0.49	0.001	-8.93664	6.52394e-15	3.37799e-14	yes	ncbi_102186698	-	-	-	-	-	-	-	-
XM_18056731.1	25.8	0	0.49	0.001	-8.93664	1.20864e-07	3.48558e-07	yes	ncbi_102184163	-	-	-	-	-	-	-	-
XM_18057788.1	24.05	0	0.49	0.001	-8.93664	4.82371e-07	1.30648e-06	yes	ncbi_102175418	-	-	-	-	-	-	-	-
XM_18058162.1	20.66	0	0.49	0.001	-8.93664	3.84742e-06	9.50938e-06	yes	ncbi_102174761	-	-	-	-	-	-	-	-
XM_18064086.1	15.38	0	0.49	0.001	-8.93664	0.000122627	0.000254801	yes	ncbi_102180879	-	-	-	-	-	-	-	-
XM_18064753.1	35.25	0	0.49	0.001	-8.93664	4.77335e-10	1.7208e-09	yes	ncbi_102181071	-	-	-	-	-	-	-	-
XM_5683178.3	31.33	0	0.48	0.001	-8.90689	3.80158e-09	1.2623e-08	yes	ncbi_102188039	PREDICTED: dynactin subunit 4 isoform X1 [Ovis aries]	Organismal Systems;Human Diseases	Neurodegenerative diseases;Excretory system	ko05016//Huntington's disease;ko04962//Vasopressin-regulated water reabsorption	K10426	-	-	-
XM_18038625.1	33.92	0	0.48	0.001	-8.90689	9.53196e-10	3.34085e-09	yes	ncbi_102179148	PREDICTED: valine--tRNA ligase isoform X1 [Capra hircus]	Genetic Information Processing	Translation	ko00970//Aminoacyl-tRNA biosynthesis	K01873	-	-	-
XM_18040938.1	16.29	0	0.48	0.001	-8.90689	6.13562e-05	0.00013245	yes	ncbi_102171397	PREDICTED: AN1-type zinc finger protein 2A isoform X1 [Capra hircus]	-	-	-	-	-	GO:0043167//ion binding;GO:0046872//metal ion binding;GO:0005488//binding;GO:0046914//transition metal ion binding;GO:0043169//cation binding	GO:0031323//regulation of cellular metabolic process;GO:0019222//regulation of metabolic process;GO:0050896//response to stimulus;GO:0031325//positive regulation of cellular metabolic process;GO:0042221//response to chemical;GO:0048518//positive regulation of biological process;GO:0009893//positive regulation of metabolic process;GO:0009896//positive regulation of catabolic process;GO:0009894//re…
XM_18041686.1	21.33	0	0.48	0.001	-8.90689	1.92554e-06	4.91566e-06	yes	ncbi_102190291	-	-	-	-	-	-	-	-
XM_18046059.1	35.79	0	0.48	0.001	-8.90689	4.17686e-09	1.37937e-08	yes	ncbi_102175249	-	-	-	-	-	-	-	-
XM_18050003.1	31.88	0	0.48	0.001	-8.90689	3.80158e-09	1.2623e-08	yes	ncbi_102190130	-	-	-	-	-	-	-	-
XM_18050656.1	7.83	0	0.48	0.001	-8.90689	0.0156414	0.0243149	yes	ncbi_102181028	-	-	-	-	-	-	-	-
XM_18054163.1	54.97	0	0.48	0.001	-8.90689	4.89774e-14	2.38797e-13	yes	ncbi_102182313	-	-	-	-	-	-	-	-
XM_18061464.1	46.58	0	0.48	0.001	-8.90689	5.3407e-12	2.24509e-11	yes	ncbi_102173491	-	-	-	-	-	-	-	-
XM_18061690.1	30.15	0	0.48	0.001	-8.90689	7.59254e-09	2.44936e-08	yes	ncbi_106501919	-	-	-	-	-	-	-	-
XM_18063009.1	18.34	0	0.48	0.001	-8.90689	1.53628e-05	3.5494e-05	yes	ncbi_102188624	PREDICTED: zinc finger protein 677 [Capra hircus]	-	-	-	-	-	-	-
XM_5680317.3	52.07	0	0.47	0.001	-8.87652	1.87485e-13	8.74272e-13	yes	ncbi_102182854	-	-	-	-	-	-	-	-
XM_5684287.3	52.1	0	0.47	0.001	-8.87652	1.87485e-13	8.74272e-13	yes	ncbi_102185745	-	-	-	-	-	-	-	-
XM_5684468.3	26.01	0	0.47	0.001	-8.87652	1.20864e-07	3.48558e-07	yes	ncbi_102177164	PREDICTED: inactive serine protease 35 [Capra hircus]	-	-	-	-	GO:0043226//organelle;GO:0043229//intracellular organelle;GO:0043227//membrane-bounded organelle;GO:0005623//cell;GO:0005622//intracellular;GO:0044424//intracellular part;GO:0044464//cell part;GO:0043231//intracellular membrane-bounded organelle	GO:0003824//catalytic activity;GO:0004175//endopeptidase activity;GO:0070011//peptidase activity, acting on L-amino acid peptides;GO:0016787//hydrolase activity;GO:0008233//peptidase activity	GO:0071704//organic substance metabolic process;GO:0019538//protein metabolic process;GO:0044238//primary metabolic process;GO:0008152//metabolic process;GO:0043170//macromolecule metabolic process
XM_5685179.3	30.38	0	0.47	0.001	-8.87652	7.59254e-09	2.44936e-08	yes	ncbi_102179201	-	-	-	-	-	-	-	-
XM_5685987.2	8	0	0.47	0.001	-8.87652	0.0156414	0.0243149	yes	ncbi_102190523	similar to CG32662-PA, isoform CRA_b [Homo sapiens]	-	-	-	-	-	-	-
XM_13963428.2	39.3	0	0.47	0.001	-8.87652	5.69665e-10	2.04276e-09	yes	ncbi_102186458	-	-	-	-	-	-	-	-
XM_13972145.2	13.47	0	0.47	0.001	-8.87652	0.000489894	0.000942879	yes	ncbi_102189157	-	-	-	-	-	-	-	-
XM_18038522.1	16.47	0	0.47	0.001	-8.87652	6.13562e-05	0.00013245	yes	ncbi_102172501	PREDICTED: zinc finger and SCAN domain-containing protein 26 [Capra hircus]	-	-	-	-	GO:0044464//cell part;GO:0005623//cell;GO:0044424//intracellular part;GO:0043229//intracellular organelle;GO:0043226//organelle;GO:0043227//membrane-bounded organelle;GO:0043231//intracellular membrane-bounded organelle;GO:0005622//intracellular	GO:0001071//nucleic acid binding transcription factor activity;GO:0005488//binding;GO:0043169//cation binding;GO:0043167//ion binding	GO:0008152//metabolic process;GO:0071704//organic substance metabolic process;GO:0060255//regulation of macromolecule metabolic process;GO:0044249//cellular biosynthetic process;GO:0009059//macromolecule biosynthetic process;GO:0044260//cellular macromolecule metabolic process;GO:0043170//macromolecule metabolic process;GO:1901576//organic substance biosynthetic process;GO:0009987//cellular proce…
XM_18040777.1	10.49	0	0.47	0.001	-8.87652	0.00195752	0.00346964	yes	ncbi_102182467	PREDICTED: TSC22 domain family protein 4 isoform X2 [Equus asinus]	-	-	-	-	-	-	-
XM_18050175.1	39.27	0	0.47	0.001	-8.87652	5.69665e-10	2.04276e-09	yes	ncbi_102181496	-	-	-	-	-	-	-	-
XM_18053072.1	18.56	0	0.47	0.001	-8.87652	1.53628e-05	3.5494e-05	yes	ncbi_102177630	-	-	-	-	-	-	-	-
XM_18054165.1	52.36	0	0.47	0.001	-8.87652	1.87485e-13	8.74272e-13	yes	ncbi_102182313	-	-	-	-	-	-	-	-
XM_18054262.1	38.63	0.01	0.47	0.001	-8.87652	1.10747e-09	3.85854e-09	yes	ncbi_102182876	-	-	-	-	-	-	-	-
XM_18059284.1	21.31	0	0.47	0.001	-8.87652	3.84742e-06	9.50938e-06	yes	ncbi_102172306	-	-	-	-	-	-	-	-
XM_18060200.1	33.97	0	0.47	0.001	-8.87652	9.53196e-10	3.34085e-09	yes	ncbi_102183989	-	-	-	-	-	-	-	-
XM_18060338.1	23.27	0	0.47	0.001	-8.87652	9.6373e-07	2.53773e-06	yes	ncbi_102182523	-	-	-	-	-	-	-	-
XM_18062534.1	8.05	0	0.47	0.001	-8.87652	0.0156414	0.0243149	yes	ncbi_106503133	PREDICTED: zinc finger protein 428 isoform X1 [Capra hircus]	-	-	-	-	-	-	-
XM_18066186.1	24.72	0	0.47	0.001	-8.87652	2.4145e-07	6.75605e-07	yes	ncbi_102175061	-	-	-	-	-	-	-	-
XM_5684684.3	31.8	0	0.46	0.001	-8.84549	3.80158e-09	1.2623e-08	yes	ncbi_102174661	-	-	-	-	-	-	-	-
XM_13963849.2	21.49	0	0.46	0.001	-8.84549	1.92554e-06	4.91566e-06	yes	ncbi_102191403	-	-	-	-	-	-	-	-
XM_13972988.2	6.22	0	0.46	0.001	-8.84549	0.0312734	0.0462616	yes	ncbi_102191277	-	-	-	-	-	-	-	-
XM_18039252.1	14.66	0	0.46	0.001	-8.84549	0.000245094	0.000489928	yes	ncbi_102169532	-	-	-	-	-	-	-	-
XM_18040766.1	13.87	0	0.46	0.001	-8.84549	0.000245094	0.000489928	yes	ncbi_102174266	-	-	-	-	-	-	-	-
XM_18047044.1	16.49	0	0.46	0.001	-8.84549	6.13562e-05	0.00013245	yes	ncbi_102181561	PREDICTED: cerebral cavernous malformations 2 protein isoform X2 [Ovis aries musimon]	-	-	-	-	GO:0005622//intracellular;GO:0044464//cell part;GO:0032991//macromolecular complex;GO:0005623//cell;GO:0044424//intracellular part	-	GO:0009888//tissue development;GO:0060429//epithelium development;GO:0032502//developmental process;GO:0009792//embryo development ending in birth or egg hatching;GO:0007275//multicellular organism development;GO:0030855//epithelial cell differentiation;GO:0002009//morphogenesis of an epithelium;GO:0016043//cellular component organization;GO:0043009//chordate embryonic development;GO:0043583//ear…
XM_18050503.1	20.61	0	0.46	0.001	-8.84549	3.84742e-06	9.50938e-06	yes	ncbi_102172710	-	-	-	-	-	-	-	-
XM_18051784.1	11.44	0	0.46	0.001	-8.84549	0.00195752	0.00346964	yes	ncbi_102190225	-	-	-	-	-	-	-	-
XM_18052021.1	6.71	0	0.46	0.001	-8.84549	0.0312734	0.0462616	yes	ncbi_102179764	-	-	-	-	-	-	-	-
XM_18053316.1	73.39	0	0.46	0.001	-8.84549	5.20333e-19	3.444e-18	yes	ncbi_102186018	-	-	-	-	-	-	-	-
XM_18054487.1	18.77	0	0.46	0.001	-8.84549	1.53628e-05	3.5494e-05	yes	ncbi_102172067	-	-	-	-	-	-	-	-
XM_18056422.1	36.1	0	0.46	0.001	-8.84549	4.17686e-09	1.37937e-08	yes	ncbi_102189969	-	-	-	-	-	-	-	-
XM_18056837.1	11.96	0	0.46	0.001	-8.84549	0.00097925	0.00181054	yes	ncbi_100861259	-	-	-	-	-	-	-	-
XM_18057335.1	24.81	0	0.46	0.001	-8.84549	2.4145e-07	6.75605e-07	yes	ncbi_102190332	-	-	-	-	-	-	-	-
XM_18059513.1	12.8	0	0.46	0.001	-8.84549	0.000489894	0.000942879	yes	ncbi_102169977	-	-	-	-	-	-	-	-
XM_18062009.1	14.6	0	0.46	0.001	-8.84549	0.000245094	0.000489928	yes	ncbi_102187156	-	-	-	-	-	-	-	-
XM_18065178.1	16.48	0	0.46	0.001	-8.84549	6.13562e-05	0.00013245	yes	ncbi_102175893	-	-	-	-	-	-	-	-
XM_18056774.1	881.15	1.17	4.59	0.01	-8.84235	1.2075e-210	2.79214e-208	yes	ncbi_102170357	-	-	-	-	-	-	-	-
NM_1285757.1	24.92	0	0.45	0.001	-8.81378	2.4145e-07	6.75605e-07	yes	ncbi_100860909	-	-	-	-	-	-	-	-
NM_1314305.1	8.59	0	0.45	0.001	-8.81378	0.00782344	0.0127217	yes	ncbi_102174409	PREDICTED: diacylglycerol O-acyltransferase 2-like [Pantholops hodgsonii]	Organismal Systems;Metabolism	Digestive system;Lipid metabolism	ko00561//Glycerolipid metabolism;ko04975//Fat digestion and absorption	K11160	GO:0005623//cell;GO:0044444//cytoplasmic part;GO:0043227//membrane-bounded organelle;GO:0043232//intracellular non-membrane-bounded organelle;GO:0044432//endoplasmic reticulum part;GO:0043228//non-membrane-bounded organelle;GO:0031300//intrinsic component of organelle membrane;GO:0031090//organelle membrane;GO:0044422//organelle part;GO:0031227//intrinsic component of endoplasmic reticulum membra…	GO:0016740//transferase activity;GO:0016747//transferase activity, transferring acyl groups other than amino-acyl groups;GO:0016411//acylglycerol O-acyltransferase activity;GO:0016746//transferase activity, transferring acyl groups;GO:0005515//protein binding;GO:0003824//catalytic activity;GO:0005488//binding;GO:0046983//protein dimerization activity;GO:0008374//O-acyltransferase activity	GO:0044255//cellular lipid metabolic process;GO:0046486//glycerolipid metabolic process;GO:0008152//metabolic process;GO:0055092//sterol homeostasis;GO:0035337//fatty-acyl-CoA metabolic process;GO:0044723//single-organism carbohydrate metabolic process;GO:0050896//response to stimulus;GO:0071704//organic substance metabolic process;GO:0070542//response to fatty acid;GO:0006732//coenzyme metabolic…
XM_5683431.3	25.92	0	0.45	0.001	-8.81378	1.20864e-07	3.48558e-07	yes	ncbi_102178067	-	-	-	-	-	-	-	-
XM_5686968.3	38.37	0	0.45	0.001	-8.81378	1.10747e-09	3.85854e-09	yes	ncbi_102174038	-	-	-	-	-	-	-	-
XM_13963196.2	16.74	0	0.45	0.001	-8.81378	6.13562e-05	0.00013245	yes	ncbi_102173634	-	-	-	-	-	-	-	-
XM_13967798.2	36.54	0	0.45	0.001	-8.81378	4.17686e-09	1.37937e-08	yes	ncbi_102176700	-	-	-	-	-	-	-	-
XM_13971957.2	59	0	0.45	0.001	-8.81378	3.32989e-15	1.75794e-14	yes	ncbi_102179698	PREDICTED: ATPase family AAA domain-containing protein 5 isoform X1 [Capra hircus]	-	-	-	-	-	GO:1901363//heterocyclic compound binding;GO:0097367//carbohydrate derivative binding;GO:0001883//purine nucleoside binding;GO:0097159//organic cyclic compound binding;GO:0032550//purine ribonucleoside binding;GO:0001882//nucleoside binding;GO:0005488//binding;GO:0032549//ribonucleoside binding;GO:0036094//small molecule binding	-
XM_13972314.2	25.62	0	0.45	0.001	-8.81378	2.4145e-07	6.75605e-07	yes	ncbi_102176357	PREDICTED: KRAB-A domain-containing protein 2 isoform X1 [Capra hircus]	-	-	-	-	-	-	-
XM_18041336.1	31.56	0	0.45	0.001	-8.81378	3.80158e-09	1.2623e-08	yes	ncbi_102185891	-	-	-	-	-	-	-	-
XM_18045679.1	30.53	0	0.45	0.001	-8.81378	7.59254e-09	2.44936e-08	yes	ncbi_102190193	-	-	-	-	-	-	-	-
XM_18047664.1	14.08	0	0.45	0.001	-8.81378	0.000245094	0.000489928	yes	ncbi_102170945	-	-	-	-	-	-	-	-
XM_18047975.1	63.65	0	0.45	0.001	-8.81378	2.25417e-16	1.27452e-15	yes	ncbi_102177034	-	-	-	-	-	-	-	-
XM_18049049.1	6.09	0	0.45	0.001	-8.81378	0.0312734	0.0462616	yes	ncbi_106503920	PREDICTED: apolipoprotein L2 [Capra hircus]	-	-	-	-	-	-	-
XM_18049502.1	68.23	0	0.45	0.001	-8.81378	1.52039e-17	9.22816e-17	yes	ncbi_102182393	PREDICTED: ephrin type-A receptor 5 isoform X1 [Capra hircus]	Organismal Systems	Development	ko04360//Axon guidance	K05106	GO:0031224//intrinsic component of membrane;GO:0016020//membrane;GO:0044425//membrane part;GO:0016021//integral component of membrane	GO:0004714//transmembrane receptor protein tyrosine kinase activity;GO:0019199//transmembrane receptor protein kinase activity;GO:0016740//transferase activity;GO:1901363//heterocyclic compound binding;GO:0004872//receptor activity;GO:0005003//ephrin receptor activity;GO:0016772//transferase activity, transferring phosphorus-containing groups;GO:0003824//catalytic activity;GO:0036094//small molec…	GO:0046883//regulation of hormone secretion;GO:0007420//brain development;GO:0071704//organic substance metabolic process;GO:0007275//multicellular organism development;GO:0042330//taxis;GO:0006793//phosphorus metabolic process;GO:0051223//regulation of protein transport;GO:0007154//cell communication;GO:0048666//neuron development;GO:0050789//regulation of biological process;GO:0065007//biologic…
XM_18051954.1	66.03	0	0.45	0.001	-8.81378	5.85672e-17	3.4344e-16	yes	ncbi_102190412	-	-	-	-	-	-	-	-
XM_18053380.1	209.87	0.13	0.45	0.001	-8.81378	1.18667e-52	3.06421e-51	yes	ncbi_102189759	-	-	-	-	-	-	-	-
XM_18055461.1	15.6	0	0.45	0.001	-8.81378	0.000122627	0.000254801	yes	ncbi_102187870	-	-	-	-	-	-	-	-
XM_18057311.1	10.3	0	0.45	0.001	-8.81378	0.00391328	0.00665699	yes	ncbi_102176340	-	-	-	-	-	-	-	-
XM_18059188.1	27.97	0	0.45	0.001	-8.81378	3.02899e-08	9.24563e-08	yes	ncbi_102191158	-	-	-	-	-	-	-	-
XM_18067153.1	43.82	0	0.45	0.001	-8.81378	3.96394e-11	1.5578e-10	yes	ncbi_102179242	-	-	-	-	-	-	-	-
XM_5681479.3	10.49	0	0.44	0.001	-8.78136	0.00195752	0.00346964	yes	ncbi_102181850	-	-	-	-	-	-	-	-
XM_5684062.3	14	0	0.44	0.001	-8.78136	0.000245094	0.000489928	yes	ncbi_102190690	PREDICTED: aquaporin-7 [Capra hircus]	Organismal Systems	Endocrine system	ko03320//PPAR signaling pathway;ko04923//Regulation of lipolysis in adipocyte	K08771	-	-	-
XM_18039419.1	40.73	0	0.44	0.001	-8.78136	2.92839e-10	1.07515e-09	yes	ncbi_100861014	PREDICTED: protein spire homolog 1 isoform X1 [Capra hircus]	-	-	-	-	GO:0044464//cell part;GO:0005622//intracellular;GO:0043231//intracellular membrane-bounded organelle;GO:0044424//intracellular part;GO:0043227//membrane-bounded organelle;GO:0005623//cell;GO:0043226//organelle;GO:0043229//intracellular organelle	-	GO:0051179//localization;GO:0007017//microtubule-based process;GO:0051653//spindle localization;GO:0007010//cytoskeleton organization;GO:0044699//single-organism process;GO:0009987//cellular process;GO:0030029//actin filament-based process;GO:1902578//single-organism localization;GO:0051640//organelle localization;GO:0051293//establishment of spindle localization;GO:1902589//single-organism organ…
XM_18042444.1	30.07	0	0.44	0.001	-8.78136	7.59254e-09	2.44936e-08	yes	ncbi_102172599	-	-	-	-	-	-	-	-
XM_18043980.1	28.03	0	0.44	0.001	-8.78136	3.02899e-08	9.24563e-08	yes	ncbi_102172049	PREDICTED: phosphorylase b kinase regulatory subunit alpha, liver isoform [Capra hircus]	Organismal Systems;Environmental Information Processing	Endocrine system;Signal transduction	ko04020//Calcium signaling pathway;ko04910//Insulin signaling pathway;ko04922//Glucagon signaling pathway	K07190	-	GO:0005515//protein binding;GO:0003824//catalytic activity;GO:0005488//binding;GO:0016798//hydrolase activity, acting on glycosyl bonds;GO:0016787//hydrolase activity	GO:0044264//cellular polysaccharide metabolic process;GO:0006073//cellular glucan metabolic process;GO:0008152//metabolic process;GO:0044262//cellular carbohydrate metabolic process;GO:0043170//macromolecule metabolic process;GO:0044260//cellular macromolecule metabolic process;GO:0044237//cellular metabolic process;GO:0005975//carbohydrate metabolic process;GO:0009987//cellular process;GO:004404…
XM_18046779.1	23.29	0	0.44	0.001	-8.78136	9.6373e-07	2.53773e-06	yes	ncbi_108635827	-	-	-	-	-	-	-	-
XM_18056993.1	69.48	0	0.44	0.001	-8.78136	3.94382e-18	2.47332e-17	yes	ncbi_102172552	-	-	-	-	-	-	-	-
XM_18057259.1	65.69	0	0.44	0.001	-8.78136	5.85672e-17	3.4344e-16	yes	ncbi_102170439	PREDICTED: ral GTPase-activating protein subunit alpha-2 isoform X1 [Capra hircus]	-	-	-	-	GO:0005576//extracellular region;GO:0005623//cell;GO:0044424//intracellular part;GO:0005622//intracellular;GO:0044421//extracellular region part;GO:0016020//membrane;GO:0044464//cell part	-	GO:0019222//regulation of metabolic process;GO:0065007//biological regulation;GO:0065009//regulation of molecular function;GO:0050790//regulation of catalytic activity;GO:0050789//regulation of biological process;GO:0051336//regulation of hydrolase activity;GO:0043087//regulation of GTPase activity
XM_18058558.1	34.17	0	0.44	0.001	-8.78136	9.53196e-10	3.34085e-09	yes	ncbi_102187784	-	-	-	-	-	-	-	-
XM_18058672.1	17	0	0.44	0.001	-8.78136	3.07011e-05	6.86822e-05	yes	ncbi_102186031	-	-	-	-	-	-	-	-
XM_18059010.1	38.72	0	0.44	0.001	-8.78136	1.10747e-09	3.85854e-09	yes	ncbi_102178558	-	-	-	-	-	-	-	-
XM_18060554.1	15.42	0	0.44	0.001	-8.78136	0.000122627	0.000254801	yes	ncbi_102168561	RING finger protein [Cricetulus griseus]	-	-	-	-	-	-	-
XM_18063045.1	11.1	0	0.44	0.001	-8.78136	0.00195752	0.00346964	yes	ncbi_106503159	-	-	-	-	-	-	-	-
XM_18063445.1	20.11	0	0.44	0.001	-8.78136	7.68793e-06	1.84039e-05	yes	ncbi_106501731	-	-	-	-	-	-	-	-
XM_18063778.1	35.31	0	0.44	0.001	-8.78136	8.1025e-09	2.6066e-08	yes	ncbi_102171010	PREDICTED: fas-binding factor 1 isoform X1 [Capra hircus]	-	-	-	-	GO:0005623//cell;GO:0043228//non-membrane-bounded organelle;GO:0044446//intracellular organelle part;GO:0043226//organelle;GO:0044430//cytoskeletal part;GO:0043232//intracellular non-membrane-bounded organelle;GO:0045111//intermediate filament cytoskeleton;GO:0044464//cell part;GO:0099513//polymeric cytoskeletal fiber;GO:0099512//supramolecular fiber;GO:0044424//intracellular part;GO:0005856//cyt…	-	GO:0007163//establishment or maintenance of cell polarity;GO:0044763//single-organism cellular process;GO:0045216//cell-cell junction organization;GO:0007043//cell-cell junction assembly;GO:0044085//cellular component biogenesis;GO:0048646//anatomical structure formation involved in morphogenesis;GO:0016043//cellular component organization;GO:0071840//cellular component organization or biogenesis…
XM_18066001.1	13.5	0	0.44	0.001	-8.78136	0.000489894	0.000942879	yes	ncbi_102191280	-	-	-	-	-	-	-	-
XM_18066986.1	38.95	0	0.44	0.001	-8.78136	5.69665e-10	2.04276e-09	yes	ncbi_106503407	PREDICTED: trafficking kinesin-binding protein 1 isoform X1 [Capra hircus]	-	-	-	-	GO:0005737//cytoplasm;GO:0043229//intracellular organelle;GO:0043226//organelle;GO:0044444//cytoplasmic part;GO:0005623//cell;GO:0005622//intracellular;GO:0043231//intracellular membrane-bounded organelle;GO:0044464//cell part;GO:0044424//intracellular part;GO:0005768//endosome;GO:0043227//membrane-bounded organelle;GO:0012505//endomembrane system	GO:0005488//binding;GO:0005102//receptor binding;GO:0005515//protein binding	GO:0051234//establishment of localization;GO:0046907//intracellular transport;GO:0051641//cellular localization;GO:0006810//transport;GO:0044699//single-organism process;GO:0007034//vacuolar transport;GO:1902582//single-organism intracellular transport;GO:0051179//localization;GO:0044765//single-organism transport;GO:0051649//establishment of localization in cell;GO:1902578//single-organism local…
XM_5678580.3	10.79	0	0.43	0.001	-8.74819	0.00195752	0.00346964	yes	ncbi_102172234	-	-	-	-	-	-	-	-
XM_13969606.2	44.44	0	0.43	0.001	-8.74819	2.03311e-11	8.18749e-11	yes	ncbi_102172827	-	-	-	-	-	-	-	-
XM_18040080.1	38.13	0	0.43	0.001	-8.74819	1.10747e-09	3.85854e-09	yes	ncbi_102191479	PREDICTED: interleukin-9 receptor [Capra hircus]	Organismal Systems;Environmental Information Processing	Signal transduction;Immune system;Signaling molecules and interaction	ko04060//Cytokine-cytokine receptor interaction;ko04630//Jak-STAT signaling pathway;ko04640//Hematopoietic cell lineage	K05073	-	-	GO:0044763//single-organism cellular process;GO:0050789//regulation of biological process;GO:0050794//regulation of cellular process;GO:0065007//biological regulation;GO:0044700//single organism signaling;GO:0009987//cellular process;GO:0007154//cell communication;GO:0007166//cell surface receptor signaling pathway;GO:0023052//signaling;GO:0007165//signal transduction;GO:0050896//response to stim…
XM_18043505.1	21.43	0	0.43	0.001	-8.74819	1.92554e-06	4.91566e-06	yes	ncbi_102177694	-	-	-	-	-	-	-	-
XM_18043773.1	23.49	0	0.43	0.001	-8.74819	9.6373e-07	2.53773e-06	yes	ncbi_102178947	-	-	-	-	-	-	-	-
XM_18046413.1	10	0	0.43	0.001	-8.74819	0.00391328	0.00665699	yes	ncbi_102176000	-	-	-	-	-	-	-	-
XM_18048564.1	21.92	0	0.43	0.001	-8.74819	1.92554e-06	4.91566e-06	yes	ncbi_102171769	-	-	-	-	-	-	-	-
XM_18049770.1	22.69	0	0.43	0.001	-8.74819	9.6373e-07	2.53773e-06	yes	ncbi_102183108	PREDICTED: 2-phosphoxylose phosphatase 1 isoform X1 [Capra hircus]	-	-	-	-	-	-	GO:0006796//phosphate-containing compound metabolic process;GO:0008152//metabolic process;GO:0006793//phosphorus metabolic process;GO:0009987//cellular process;GO:0044237//cellular metabolic process
XM_18052480.1	71.48	0	0.43	0.001	-8.74819	2.00807e-18	1.27904e-17	yes	ncbi_102176367	-	-	-	-	-	-	-	-
XM_18054367.1	25.33	0	0.43	0.001	-8.74819	2.4145e-07	6.75605e-07	yes	ncbi_102190421	-	-	-	-	-	-	-	-
XM_18055821.1	17.67	0	0.43	0.001	-8.74819	3.07011e-05	6.86822e-05	yes	ncbi_102168551	-	-	-	-	-	-	-	-
XM_18057136.1	44.3	0	0.43	0.001	-8.74819	2.03311e-11	8.18749e-11	yes	ncbi_102176373	-	-	-	-	-	-	-	-
XM_18062513.1	23.02	0	0.43	0.001	-8.74819	9.6373e-07	2.53773e-06	yes	ncbi_102183097	PREDICTED: pleckstrin homology-like domain family B member 3 [Capra hircus]	-	-	-	-	-	-	-
XM_18063425.1	20.28	0	0.43	0.001	-8.74819	3.84742e-06	9.50938e-06	yes	ncbi_108638122	PREDICTED: zinc finger protein 264-like isoform X1 [Capra hircus]	-	-	-	-	-	-	-
XM_18066631.1	14.92	0	0.43	0.001	-8.74819	0.000122627	0.000254801	yes	ncbi_108638589	PREDICTED: LOW QUALITY PROTEIN: MLV-related proviral Env polyprotein-like [Capra hircus]	-	-	-	-	-	-	-
XM_5688986.3	21.32	0	0.42	0.001	-8.71425	3.84742e-06	9.50938e-06	yes	ncbi_102183981	-	-	-	-	-	-	-	-
XM_13963627.2	23.16	0	0.42	0.001	-8.71425	9.6373e-07	2.53773e-06	yes	ncbi_102168421	-	-	-	-	-	-	-	-
XM_13971251.2	14.1	0	0.42	0.001	-8.71425	0.000245094	0.000489928	yes	ncbi_102179126	-	-	-	-	-	-	-	-
XM_13975445.2	18.13	0	0.42	0.001	-8.71425	1.53628e-05	3.5494e-05	yes	ncbi_102173528	-	-	-	-	-	-	-	-
XM_18039121.1	41.9	0	0.42	0.001	-8.71425	1.50444e-10	5.65382e-10	yes	ncbi_102178579	-	-	-	-	-	-	-	-
XM_18050381.1	49.97	0	0.42	0.001	-8.71425	7.16686e-13	3.21929e-12	yes	ncbi_102181032	-	-	-	-	-	-	-	-
XM_18050956.1	26.52	0	0.42	0.001	-8.71425	1.20864e-07	3.48558e-07	yes	ncbi_102172532	PREDICTED: volume-regulated anion channel subunit LRRC8E isoform X1 [Capra hircus]	-	-	-	-	-	-	-
XM_18052288.1	22	0	0.42	0.001	-8.71425	1.92554e-06	4.91566e-06	yes	ncbi_102172716	-	-	-	-	-	-	-	-
XM_18054578.1	12.15	0	0.42	0.001	-8.71425	0.00097925	0.00181054	yes	ncbi_102175581	-	-	-	-	-	-	-	-
XM_18055726.1	18.86	0	0.42	0.001	-8.71425	1.53628e-05	3.5494e-05	yes	ncbi_102169600	-	-	-	-	-	-	-	-
XM_18061111.1	37.99	0	0.42	0.001	-8.71425	1.10747e-09	3.85854e-09	yes	ncbi_102180871	-	-	-	-	-	-	-	-
XM_18061447.1	10.82	0	0.42	0.001	-8.71425	0.00195752	0.00346964	yes	ncbi_102172179	-	-	-	-	-	-	-	-
XM_18061633.1	19.58	0	0.42	0.001	-8.71425	7.68793e-06	1.84039e-05	yes	ncbi_102179969	-	-	-	-	-	-	-	-
XM_13967462.2	24.37	0	0.41	0.001	-8.67948	4.82371e-07	1.30648e-06	yes	ncbi_102187231	-	-	-	-	-	-	-	-
XM_13969332.2	25.47	0	0.41	0.001	-8.67948	2.4145e-07	6.75605e-07	yes	ncbi_102189973	-	-	-	-	-	-	-	-
XM_18039876.1	10.06	0	0.41	0.001	-8.67948	0.00391328	0.00665699	yes	ncbi_102188014	PREDICTED: protein phosphatase 1 regulatory subunit 7 isoform X1 [Capra hircus]	-	-	-	-	GO:0043232//intracellular non-membrane-bounded organelle;GO:0043229//intracellular organelle;GO:0043227//membrane-bounded organelle;GO:0044464//cell part;GO:0043226//organelle;GO:0043228//non-membrane-bounded organelle;GO:0031982//vesicle;GO:0044424//intracellular part;GO:0005623//cell;GO:0031988//membrane-bounded vesicle;GO:0005622//intracellular	-	GO:0051247//positive regulation of protein metabolic process;GO:0032270//positive regulation of cellular protein metabolic process;GO:0009893//positive regulation of metabolic process;GO:0080090//regulation of primary metabolic process;GO:0031399//regulation of protein modification process;GO:0019222//regulation of metabolic process;GO:0050789//regulation of biological process;GO:0032268//regulat…
XM_18041861.1	74.33	0	0.41	0.001	-8.67948	2.64805e-19	1.78199e-18	yes	ncbi_102169072	-	-	-	-	-	-	-	-
XM_18042028.1	40.94	0	0.41	0.001	-8.67948	2.92839e-10	1.07515e-09	yes	ncbi_102182565	-	-	-	-	-	-	-	-
XM_18042579.1	22.47	0	0.41	0.001	-8.67948	9.6373e-07	2.53773e-06	yes	ncbi_102181748	PREDICTED: polycomb protein SCMH1 isoform X5 [Capra hircus]	-	-	-	-	GO:0044446//intracellular organelle part;GO:0044422//organelle part;GO:0098687//chromosomal region;GO:0043232//intracellular non-membrane-bounded organelle;GO:0043226//organelle;GO:0043228//non-membrane-bounded organelle;GO:0043229//intracellular organelle;GO:0005694//chromosome;GO:0005622//intracellular;GO:0044464//cell part;GO:0044424//intracellular part;GO:0044427//chromosomal part;GO:0005623/…	-	GO:0050789//regulation of biological process;GO:0051704//multi-organism process;GO:0071840//cellular component organization or biogenesis;GO:0007276//gamete generation;GO:0060255//regulation of macromolecule metabolic process;GO:0044707//single-multicellular organism process;GO:0016043//cellular component organization;GO:0003002//regionalization;GO:0051276//chromosome organization;GO:0044767//sin…
XM_18043363.1	15.1	0	0.41	0.001	-8.67948	0.000122627	0.000254801	yes	ncbi_102189285	-	-	-	-	-	-	-	-
XM_18047973.1	21	0	0.41	0.001	-8.67948	3.84742e-06	9.50938e-06	yes	ncbi_102187029	-	-	-	-	-	-	-	-
XM_18048072.1	7.19	0	0.41	0.001	-8.67948	0.0156414	0.0243149	yes	ncbi_102169077	-	-	-	-	-	-	-	-
XM_18049959.1	37.26	0	0.41	0.001	-8.67948	2.15153e-09	7.31137e-09	yes	ncbi_102186526	-	-	-	-	-	-	-	-
XM_18051309.1	52.14	0	0.41	0.001	-8.67948	1.87485e-13	8.74272e-13	yes	ncbi_106502280	PREDICTED: protein Wiz isoform X1 [Capra hircus]	-	-	-	-	GO:0031988//membrane-bounded vesicle;GO:0043226//organelle;GO:0043227//membrane-bounded organelle;GO:0031982//vesicle	GO:0005488//binding;GO:0019904//protein domain specific binding;GO:0005515//protein binding;GO:0043169//cation binding;GO:0043167//ion binding	GO:0031326//regulation of cellular biosynthetic process;GO:0051726//regulation of cell cycle;GO:0050794//regulation of cellular process;GO:0006275//regulation of DNA replication;GO:0065008//regulation of biological quality;GO:0043933//macromolecular complex subunit organization;GO:0044085//cellular component biogenesis;GO:0065003//macromolecular complex assembly;GO:0051259//protein oligomerizatio…
XM_18059660.1	21.33	0	0.41	0.001	-8.67948	1.92554e-06	4.91566e-06	yes	ncbi_102176627	-	-	-	-	-	-	-	-
XM_18060556.1	13.14	0	0.41	0.001	-8.67948	0.000489894	0.000942879	yes	ncbi_102168561	-	-	-	-	-	-	-	-
XM_18060583.1	34.84	0	0.41	0.001	-8.67948	4.77335e-10	1.7208e-09	yes	ncbi_102169983	-	-	-	-	-	-	-	-
XM_18063917.1	43.7	0	0.41	0.001	-8.67948	3.96394e-11	1.5578e-10	yes	ncbi_102177563	PREDICTED: ATP-binding cassette sub-family A member 10 isoform X1 [Capra hircus]	Environmental Information Processing	Membrane transport	ko02010//ABC transporters	K05652	GO:0016020//membrane;GO:0031224//intrinsic component of membrane;GO:0044425//membrane part	GO:0016462//pyrophosphatase activity;GO:0001882//nucleoside binding;GO:0097159//organic cyclic compound binding;GO:0016787//hydrolase activity;GO:0017111//nucleoside-triphosphatase activity;GO:0032550//purine ribonucleoside binding;GO:0005488//binding;GO:0036094//small molecule binding;GO:1901363//heterocyclic compound binding;GO:0016818//hydrolase activity, acting on acid anhydrides, in phosphor…	GO:0051179//localization;GO:0051234//establishment of localization;GO:0006810//transport
XM_18064531.1	8.03	0	0.41	0.001	-8.67948	0.0156414	0.0243149	yes	ncbi_102178301	PREDICTED: C-X-C motif chemokine 16 [Capra hircus]	Organismal Systems;Environmental Information Processing	Signaling molecules and interaction;Immune system	ko04060//Cytokine-cytokine receptor interaction;ko04062//Chemokine signaling pathway	K10035	GO:0044421//extracellular region part;GO:0044425//membrane part;GO:0005576//extracellular region;GO:0016020//membrane;GO:0031224//intrinsic component of membrane	GO:0005488//binding;GO:0038024//cargo receptor activity;GO:0060089//molecular transducer activity;GO:0005125//cytokine activity;GO:0005515//protein binding;GO:0004872//receptor activity;GO:0005102//receptor binding	GO:0009607//response to biotic stimulus;GO:0006897//endocytosis;GO:0042330//taxis;GO:0050794//regulation of cellular process;GO:0048247//lymphocyte chemotaxis;GO:0001558//regulation of cell growth;GO:0051716//cellular response to stimulus;GO:0030334//regulation of cell migration;GO:0006810//transport;GO:0051704//multi-organism process;GO:0009987//cellular process;GO:0051179//localization;GO:00400…
XM_18064705.1	58.95	0	0.41	0.001	-8.67948	3.32989e-15	1.75794e-14	yes	ncbi_102188080	-	-	-	-	-	-	-	-
XM_18066838.1	16.78	0	0.41	0.001	-8.67948	6.13562e-05	0.00013245	yes	ncbi_102183463	-	-	-	-	-	-	-	-
XM_5684336.3	17.07	0	0.4	0.001	-8.64386	3.07011e-05	6.86822e-05	yes	ncbi_102173388	-	-	-	-	-	-	-	-
XM_5690926.2	26.38	0	0.4	0.001	-8.64386	1.20864e-07	3.48558e-07	yes	ncbi_102186791	-	-	-	-	-	-	-	-
XM_5697054.3	20.94	0	0.4	0.001	-8.64386	3.84742e-06	9.50938e-06	yes	ncbi_102168786	-	-	-	-	-	-	-	-
XM_5709660.3	16	0	0.4	0.001	-8.64386	6.13562e-05	0.00013245	yes	ncbi_102181515	PREDICTED: zinc finger SWIM domain-containing protein 1 [Capra hircus]	-	-	-	-	-	GO:0046872//metal ion binding;GO:0046914//transition metal ion binding;GO:0005488//binding;GO:0043169//cation binding;GO:0043167//ion binding	-
XM_13965352.2	9.9	0	0.4	0.001	-8.64386	0.00391328	0.00665699	yes	ncbi_102184712	-	-	-	-	-	-	-	-
XM_18039508.1	24.52	0	0.4	0.001	-8.64386	4.82371e-07	1.30648e-06	yes	ncbi_102186543	-	-	-	-	-	-	-	-
XM_18041180.1	35.18	0	0.4	0.001	-8.64386	4.77335e-10	1.7208e-09	yes	ncbi_102172235	-	-	-	-	-	-	-	-
XM_18044259.1	29.48	0	0.4	0.001	-8.64386	1.51646e-08	4.76225e-08	yes	ncbi_102169266	PREDICTED: glutamate receptor 3 [Capra hircus]	Environmental Information Processing;Human Diseases;Organismal Systems	Substance dependence;Signaling molecules and interaction;Environmental adaptation;Nervous system;Cancers;Signal transduction	ko04080//Neuroactive ligand-receptor interaction;ko04024//cAMP signaling pathway;ko05202//Transcriptional misregulation in cancers;ko04728//Dopaminergic synapse;ko04724//Glutamatergic synapse;ko04723//Retrograde endocannabinoid signaling;ko04713//Circadian entrainment;ko04730//Long-term depression;ko05031//Amphetamine addiction;ko05033//Nicotine addiction	K05199	-	-	-
XM_18047905.1	30.4	0	0.4	0.001	-8.64386	7.59254e-09	2.44936e-08	yes	ncbi_102182103	PREDICTED: prickle-like protein 1 [Capra hircus]	Environmental Information Processing	Signal transduction	ko04310//Wnt signaling pathway	K04511	GO:0044424//intracellular part;GO:0043227//membrane-bounded organelle;GO:0043226//organelle;GO:0005622//intracellular;GO:0043231//intracellular membrane-bounded organelle;GO:0044464//cell part;GO:0044422//organelle part;GO:0043229//intracellular organelle;GO:0016020//membrane;GO:0044444//cytoplasmic part;GO:0005737//cytoplasm;GO:0005623//cell;GO:0031090//organelle membrane	GO:0043169//cation binding;GO:0046872//metal ion binding;GO:0043167//ion binding;GO:0005488//binding;GO:0046914//transition metal ion binding	GO:0051147//regulation of muscle cell differentiation;GO:0023051//regulation of signaling;GO:0010556//regulation of macromolecule biosynthetic process;GO:0031399//regulation of protein modification process;GO:0006886//intracellular protein transport;GO:0006355//regulation of transcription, DNA-templated;GO:0048519//negative regulation of biological process;GO:1903506//regulation of nucleic acid-t…
XM_18048589.1	18.32	0	0.4	0.001	-8.64386	1.53628e-05	3.5494e-05	yes	ncbi_102189466	-	-	-	-	-	-	-	-
XM_18049193.1	28.72	0	0.4	0.001	-8.64386	3.02899e-08	9.24563e-08	yes	ncbi_102175934	-	-	-	-	-	-	-	-
XM_18049219.1	26.83	0.04	0.4	0.001	-8.64386	6.05043e-08	1.79619e-07	yes	ncbi_102180201	-	-	-	-	-	-	-	-
XM_18049864.1	15.74	0	0.4	0.001	-8.64386	0.000122627	0.000254801	yes	ncbi_102174021	-	-	-	-	-	-	-	-
XM_18050488.1	19.74	0	0.4	0.001	-8.64386	7.68793e-06	1.84039e-05	yes	ncbi_102174114	-	-	-	-	-	-	-	-
XM_18056001.1	75.93	0	0.4	0.001	-8.64386	1.34742e-19	9.23384e-19	yes	ncbi_102185751	-	-	-	-	-	-	-	-
XM_18058742.1	12.98	0	0.4	0.001	-8.64386	0.000489894	0.000942879	yes	ncbi_102177453	-	-	-	-	-	-	-	-
XM_18060982.1	8	0	0.4	0.001	-8.64386	0.0156414	0.0243149	yes	ncbi_102169122	-	-	-	-	-	-	-	-
XM_18061773.1	14	0	0.4	0.001	-8.64386	0.000245094	0.000489928	yes	ncbi_102181147	PREDICTED: oxidative stress-induced growth inhibitor 1 [Capra hircus]	-	-	-	-	-	GO:0043167//ion binding;GO:0046872//metal ion binding;GO:0043169//cation binding;GO:0005488//binding	GO:0001558//regulation of cell growth;GO:0010941//regulation of cell death;GO:0050794//regulation of cellular process;GO:0065007//biological regulation;GO:0042981//regulation of apoptotic process;GO:0040008//regulation of growth;GO:0043067//regulation of programmed cell death;GO:0051128//regulation of cellular component organization;GO:0050789//regulation of biological process
XM_18062665.1	12.08	0	0.4	0.001	-8.64386	0.00097925	0.00181054	yes	ncbi_108633205	PREDICTED: SUMO-activating enzyme subunit 1 isoform X2 [Capra hircus]	Genetic Information Processing	Folding, sorting and degradation	ko04120//Ubiquitin mediated proteolysis	K10684	-	-	-
XM_18064343.1	53.94	0	0.4	0.001	-8.64386	9.58416e-14	4.56183e-13	yes	ncbi_102170174	-	-	-	-	-	-	-	-
XM_18064430.1	33.7	0	0.4	0.001	-8.64386	9.53196e-10	3.34085e-09	yes	ncbi_102179517	-	-	-	-	-	-	-	-
XM_18064612.1	35.08	0	0.4	0.001	-8.64386	4.77335e-10	1.7208e-09	yes	ncbi_102173685	PREDICTED: period circadian protein homolog 1 isoform X1 [Capra hircus]	Organismal Systems;Human Diseases	Infectious diseases;Environmental adaptation	ko05168//Herpes simplex infection;ko04713//Circadian entrainment;ko04710//Circadian rhythm	K02633	GO:0043231//intracellular membrane-bounded organelle;GO:0043226//organelle;GO:0043227//membrane-bounded organelle;GO:0005622//intracellular;GO:0044424//intracellular part;GO:0005623//cell;GO:0044464//cell part;GO:0043229//intracellular organelle	GO:0003677//DNA binding;GO:1990837//sequence-specific double-stranded DNA binding;GO:0044389//ubiquitin-like protein ligase binding;GO:0001012//RNA polymerase II regulatory region DNA binding;GO:0003676//nucleic acid binding;GO:0000988//transcription factor activity, protein binding;GO:0005515//protein binding;GO:0044212//transcription regulatory region DNA binding;GO:0000976//transcription regul…	GO:0006476//protein deacetylation;GO:0043543//protein acylation;GO:0044237//cellular metabolic process;GO:0043170//macromolecule metabolic process;GO:0023057//negative regulation of signaling;GO:1902589//single-organism organelle organization;GO:0065007//biological regulation;GO:0051276//chromosome organization;GO:0044710//single-organism metabolic process;GO:0051234//establishment of localizatio…
XM_5678035.3	20.66	0	0.39	0.001	-8.60733	3.84742e-06	9.50938e-06	yes	ncbi_102173522	-	-	-	-	-	-	-	-
XM_5681380.3	26.69	0	0.39	0.001	-8.60733	1.20864e-07	3.48558e-07	yes	ncbi_102179927	-	-	-	-	-	-	-	-
XM_5688362.3	20.69	0	0.39	0.001	-8.60733	3.84742e-06	9.50938e-06	yes	ncbi_102181315	-	-	-	-	-	-	-	-
XM_5694694.3	21.87	0	0.39	0.001	-8.60733	1.92554e-06	4.91566e-06	yes	ncbi_102188630	PREDICTED: probable ATP-dependent RNA helicase DDX4 [Capra hircus]	-	-	-	-	GO:0060293//germ plasm;GO:0032991//macromolecular complex;GO:0005622//intracellular;GO:1990904//ribonucleoprotein complex;GO:0035770//ribonucleoprotein granule;GO:0030529//intracellular ribonucleoprotein complex;GO:0044424//intracellular part;GO:0043186//P granule;GO:0043232//intracellular non-membrane-bounded organelle;GO:0045495//pole plasm;GO:0044464//cell part;GO:0036464//cytoplasmic ribonucl…	GO:0001883//purine nucleoside binding;GO:0097159//organic cyclic compound binding;GO:0097367//carbohydrate derivative binding;GO:1901363//heterocyclic compound binding;GO:0017111//nucleoside-triphosphatase activity;GO:0016817//hydrolase activity, acting on acid anhydrides;GO:0005488//binding;GO:0003824//catalytic activity;GO:0016818//hydrolase activity, acting on acid anhydrides, in phosphorus-co…	GO:0048609//multicellular organismal reproductive process;GO:0006928//movement of cell or subcellular component;GO:0051704//multi-organism process;GO:0071840//cellular component organization or biogenesis;GO:0044702//single organism reproductive process;GO:0051321//meiotic cell cycle;GO:0022402//cell cycle process;GO:0000003//reproduction;GO:0007126//meiotic nuclear division;GO:0019953//sexual re…
XM_5697682.3	9.16	0	0.39	0.001	-8.60733	0.00782344	0.0127217	yes	ncbi_102189086	-	-	-	-	-	-	-	-
XM_13962622.2	28.03	0	0.39	0.001	-8.60733	3.02899e-08	9.24563e-08	yes	ncbi_102188821	-	-	-	-	-	-	-	-
XM_18041361.1	18.22	0	0.39	0.001	-8.60733	1.53628e-05	3.5494e-05	yes	ncbi_102177401	PREDICTED: Hermansky-Pudlak syndrome 1 protein isoform X1 [Capra hircus]	-	-	-	-	GO:0005623//cell;GO:0043227//membrane-bounded organelle;GO:0005622//intracellular;GO:0044424//intracellular part;GO:0043231//intracellular membrane-bounded organelle;GO:0005829//cytosol;GO:0043226//organelle;GO:0044445//cytosolic part;GO:0031082//BLOC complex;GO:0005737//cytoplasm;GO:0044464//cell part;GO:0032991//macromolecular complex;GO:0043229//intracellular organelle;GO:0043234//protein comp…	GO:0005488//binding;GO:0005515//protein binding	GO:0008104//protein localization;GO:0051641//cellular localization;GO:0009888//tissue development;GO:0045184//establishment of protein localization;GO:0009306//protein secretion;GO:0043473//pigmentation;GO:0065008//regulation of biological quality;GO:0051249//regulation of lymphocyte activation;GO:0032940//secretion by cell;GO:0032502//developmental process;GO:0048066//developmental pigmentation;…
XM_18042650.1	7.23	0	0.39	0.001	-8.60733	0.0156414	0.0243149	yes	ncbi_102178699	-	-	-	-	-	-	-	-
XM_18044979.1	34.55	0	0.39	0.001	-8.60733	4.77335e-10	1.7208e-09	yes	ncbi_102174132	PREDICTED: guanine nucleotide exchange factor DBS isoform X1 [Capra hircus]	-	-	-	-	GO:0005576//extracellular region;GO:0005623//cell;GO:0031252//cell leading edge;GO:0044464//cell part;GO:0044421//extracellular region part	GO:0035091//phosphatidylinositol binding;GO:0043167//ion binding;GO:0043168//anion binding;GO:0005543//phospholipid binding;GO:0005488//binding;GO:0008289//lipid binding	GO:0065007//biological regulation;GO:0050794//regulation of cellular process;GO:0019219//regulation of nucleobase-containing compound metabolic process;GO:0065009//regulation of molecular function;GO:0051252//regulation of RNA metabolic process;GO:0009889//regulation of biosynthetic process;GO:0050789//regulation of biological process;GO:0031326//regulation of cellular biosynthetic process;GO:001…
XM_18045083.1	30.11	0	0.39	0.001	-8.60733	7.59254e-09	2.44936e-08	yes	ncbi_102171046	-	-	-	-	-	-	-	-
XM_18045704.1	11.03	0	0.39	0.001	-8.60733	0.00195752	0.00346964	yes	ncbi_102182368	-	-	-	-	-	-	-	-
XM_18045908.1	11	0	0.39	0.001	-8.60733	0.00195752	0.00346964	yes	ncbi_102181178	-	-	-	-	-	-	-	-
XM_18047838.1	16	0	0.39	0.001	-8.60733	6.13562e-05	0.00013245	yes	ncbi_102176496	-	-	-	-	-	-	-	-
XM_18048348.1	24.16	0	0.39	0.001	-8.60733	4.82371e-07	1.30648e-06	yes	ncbi_102184602	-	-	-	-	-	-	-	-
XM_18048752.1	16.81	0	0.39	0.001	-8.60733	6.13562e-05	0.00013245	yes	ncbi_102182111	-	-	-	-	-	-	-	-
XM_18049591.1	26.54	0	0.39	0.001	-8.60733	1.20864e-07	3.48558e-07	yes	ncbi_102184046	-	-	-	-	-	-	-	-
XM_18050060.1	57.29	0	0.39	0.001	-8.60733	1.27781e-14	6.48699e-14	yes	ncbi_102171602	PREDICTED: ras-specific guanine nucleotide-releasing factor 2 isoform X1 [Capra hircus]	Environmental Information Processing	Signal transduction	ko04010//MAPK signaling pathway;ko04014//Ras signaling pathway	K12326	GO:0005623//cell;GO:0044464//cell part	GO:0005088//Ras guanyl-nucleotide exchange factor activity;GO:0005085//guanyl-nucleotide exchange factor activity;GO:0098772//molecular function regulator	GO:0010469//regulation of receptor activity;GO:0019222//regulation of metabolic process;GO:0065009//regulation of molecular function;GO:0050794//regulation of cellular process;GO:0050790//regulation of catalytic activity;GO:0009966//regulation of signal transduction;GO:0043087//regulation of GTPase activity;GO:0010646//regulation of cell communication;GO:0051336//regulation of hydrolase activity;…
XM_18057369.1	11.48	0	0.39	0.001	-8.60733	0.00195752	0.00346964	yes	ncbi_102173580	-	-	-	-	-	-	-	-
XM_18059110.1	9.51	0	0.39	0.001	-8.60733	0.00391328	0.00665699	yes	ncbi_100861158	-	-	-	-	-	-	-	-
XM_18061138.1	24.26	0	0.39	0.001	-8.60733	4.82371e-07	1.30648e-06	yes	ncbi_102178097	-	-	-	-	-	-	-	-
XM_18062036.1	10.24	0	0.39	0.001	-8.60733	0.00391328	0.00665699	yes	ncbi_102190449	-	-	-	-	-	-	-	-
XM_18062375.1	8.06	0	0.39	0.001	-8.60733	0.0156414	0.0243149	yes	ncbi_102181150	PREDICTED: F-box only protein 17 [Capra hircus]	-	-	-	-	GO:1990234//transferase complex;GO:0000151//ubiquitin ligase complex;GO:0044424//intracellular part;GO:1902494//catalytic complex;GO:0005622//intracellular;GO:0043234//protein complex;GO:0031461//cullin-RING ubiquitin ligase complex;GO:0044464//cell part;GO:0032991//macromolecular complex;GO:0005623//cell	-	-
XM_18048668.1	574.23	1.34	3.85	0.01	-8.58871	5.56006e-138	6.53371e-136	yes	ncbi_102172797	-	-	-	-	-	-	-	-
XM_5682269.3	13.8	0	0.38	0.001	-8.56986	0.000245094	0.000489928	yes	ncbi_102176952	PREDICTED: tRNA (guanine(26)-N(2))-dimethyltransferase isoform X1 [Capra hircus]	-	-	-	-	-	GO:0003723//RNA binding;GO:0008168//methyltransferase activity;GO:0043169//cation binding;GO:0016740//transferase activity;GO:0003676//nucleic acid binding;GO:0043167//ion binding;GO:0003824//catalytic activity;GO:0016741//transferase activity, transferring one-carbon groups;GO:1901363//heterocyclic compound binding;GO:0008170//N-methyltransferase activity;GO:0005488//binding;GO:0097159//organic …	GO:0006807//nitrogen compound metabolic process;GO:0044260//cellular macromolecule metabolic process;GO:1901360//organic cyclic compound metabolic process;GO:0009451//RNA modification;GO:0043414//macromolecule methylation;GO:0090304//nucleic acid metabolic process;GO:0008152//metabolic process;GO:0001510//RNA methylation;GO:0043170//macromolecule metabolic process;GO:0034660//ncRNA metabolic proc…
XM_5687209.3	6.91	0	0.38	0.001	-8.56986	0.0312734	0.0462616	yes	ncbi_102179017	-	-	-	-	-	-	-	-
XM_5697848.3	28	0	0.38	0.001	-8.56986	3.02899e-08	9.24563e-08	yes	ncbi_102187285	-	-	-	-	-	-	-	-
XM_13962623.2	27.86	0	0.38	0.001	-8.56986	6.05043e-08	1.79619e-07	yes	ncbi_102188821	-	-	-	-	-	-	-	-
XM_13963616.2	15.51	0	0.38	0.001	-8.56986	0.000122627	0.000254801	yes	ncbi_102181651	PREDICTED: polypeptide N-acetylgalactosaminyltransferase 11 isoform X1 [Capra hircus]	Metabolism	Glycan biosynthesis and metabolism	ko00512//Mucin type O-glycan biosynthesis	K00710	GO:0016020//membrane;GO:0043226//organelle;GO:0005623//cell;GO:0044425//membrane part;GO:0031224//intrinsic component of membrane;GO:0043229//intracellular organelle;GO:0044464//cell part;GO:0005622//intracellular;GO:0043231//intracellular membrane-bounded organelle;GO:0043227//membrane-bounded organelle;GO:0044424//intracellular part	GO:0005515//protein binding;GO:0008194//UDP-glycosyltransferase activity;GO:0005488//binding;GO:0008376//acetylgalactosaminyltransferase activity;GO:0003824//catalytic activity;GO:0016758//transferase activity, transferring hexosyl groups;GO:0016740//transferase activity;GO:0016757//transferase activity, transferring glycosyl groups;GO:0005102//receptor binding	GO:0009987//cellular process;GO:0008152//metabolic process;GO:0006464//cellular protein modification process;GO:0019538//protein metabolic process;GO:0044267//cellular protein metabolic process;GO:0044710//single-organism metabolic process;GO:0043170//macromolecule metabolic process;GO:0043412//macromolecule modification;GO:0034645//cellular macromolecule biosynthetic process;GO:0071704//organic …
XM_13971877.2	19.25	0	0.38	0.001	-8.56986	7.68793e-06	1.84039e-05	yes	ncbi_102169216	PREDICTED: peroxisomal sarcosine oxidase isoform X1 [Capra hircus]	Metabolism;Cellular Processes	Amino acid metabolism;Transport and catabolism	ko04146//Peroxisome;ko00310//Lysine degradation;ko00260//Glycine, serine and threonine metabolism	K00306	GO:0043231//intracellular membrane-bounded organelle;GO:0044424//intracellular part;GO:0043227//membrane-bounded organelle;GO:0005622//intracellular;GO:0043226//organelle;GO:0005623//cell;GO:0042579//microbody;GO:0044444//cytoplasmic part;GO:0044464//cell part;GO:0005737//cytoplasm;GO:0043229//intracellular organelle	GO:0016645//oxidoreductase activity, acting on the CH-NH group of donors;GO:0003824//catalytic activity;GO:0016647//oxidoreductase activity, acting on the CH-NH group of donors, oxygen as acceptor;GO:0016491//oxidoreductase activity	GO:1901360//organic cyclic compound metabolic process;GO:0009063//cellular amino acid catabolic process;GO:0009987//cellular process;GO:0044710//single-organism metabolic process;GO:0019752//carboxylic acid metabolic process;GO:0009056//catabolic process;GO:0006082//organic acid metabolic process;GO:0043603//cellular amide metabolic process;GO:0009068//aspartate family amino acid catabolic proces…
XM_18038873.1	20.57	0	0.38	0.001	-8.56986	3.84742e-06	9.50938e-06	yes	ncbi_102170283	-	-	-	-	-	-	-	-
XM_18039217.1	10.18	0	0.38	0.001	-8.56986	0.00391328	0.00665699	yes	ncbi_100860989	-	-	-	-	-	-	-	-
XM_18039951.1	6.91	0	0.38	0.001	-8.56986	0.0312734	0.0462616	yes	ncbi_102189086	-	-	-	-	-	-	-	-
XM_18043137.1	26.27	0	0.38	0.001	-8.56986	1.20864e-07	3.48558e-07	yes	ncbi_102179922	-	-	-	-	-	-	-	-
XM_18046056.1	27.95	0	0.38	0.001	-8.56986	3.02899e-08	9.24563e-08	yes	ncbi_102175249	-	-	-	-	-	-	-	-
XM_18047286.1	11.06	0	0.38	0.001	-8.56986	0.00195752	0.00346964	yes	ncbi_102184947	PREDICTED: AP-2 complex subunit mu isoform X1 [Capra hircus]	Organismal Systems;Human Diseases;Cellular Processes	Transport and catabolism;Neurodegenerative diseases;Nervous system;Excretory system	ko04144//Endocytosis;ko05016//Huntington's disease;ko04721//Synaptic vesicle cycle;ko04961//Endocrine and other factor-regulated calcium reabsorption	K11826	GO:0044446//intracellular organelle part;GO:0098805//whole membrane;GO:0005623//cell;GO:0044437//vacuolar part;GO:0043231//intracellular membrane-bounded organelle;GO:0044433//cytoplasmic vesicle part;GO:0005622//intracellular;GO:0030136//clathrin-coated vesicle;GO:0043227//membrane-bounded organelle;GO:0098588//bounding membrane of organelle;GO:0030118//clathrin coat;GO:0031982//vesicle;GO:00319…	GO:0005488//binding;GO:0033218//amide binding;GO:0005102//receptor binding;GO:0042277//peptide binding;GO:0070325//lipoprotein particle receptor binding;GO:0030276//clathrin binding;GO:0005515//protein binding	GO:0006810//transport;GO:0002478//antigen processing and presentation of exogenous peptide antigen;GO:0048699//generation of neurons;GO:0030154//cell differentiation;GO:0022008//neurogenesis;GO:0051704//multi-organism process;GO:0007267//cell-cell signaling;GO:0008104//protein localization;GO:0031175//neuron projection development;GO:0097485//neuron projection guidance;GO:0007154//cell communicat…
XM_18050150.1	51.93	0	0.38	0.001	-8.56986	1.87485e-13	8.74272e-13	yes	ncbi_102174299	-	-	-	-	-	-	-	-
XM_18051169.1	16.5	0	0.38	0.001	-8.56986	6.13562e-05	0.00013245	yes	ncbi_102186293	-	-	-	-	-	-	-	-
XM_18052136.1	8.82	0	0.38	0.001	-8.56986	0.00782344	0.0127217	yes	ncbi_102178071	-	-	-	-	-	-	-	-
XM_18052703.1	18.92	0	0.38	0.001	-8.56986	1.53628e-05	3.5494e-05	yes	ncbi_102179948	-	-	-	-	-	-	-	-
XM_18053481.1	47.18	0	0.38	0.001	-8.56986	5.3407e-12	2.24509e-11	yes	ncbi_106502495	-	-	-	-	-	-	-	-
XM_18056165.1	33.28	0	0.38	0.001	-8.56986	1.90354e-09	6.51124e-09	yes	ncbi_102176539	-	-	-	-	-	-	-	-
XM_18056356.1	9.03	0	0.38	0.001	-8.56986	0.00782344	0.0127217	yes	ncbi_102171889	-	-	-	-	-	-	-	-
XM_18057764.1	54.21	0	0.38	0.001	-8.56986	4.89774e-14	2.38797e-13	yes	ncbi_102173016	-	-	-	-	-	-	-	-
XM_18060584.1	16.78	0	0.38	0.001	-8.56986	6.13562e-05	0.00013245	yes	ncbi_102169983	-	-	-	-	-	-	-	-
XM_18061231.1	42.81	0	0.38	0.001	-8.56986	7.72448e-11	2.97276e-10	yes	ncbi_106503032	-	-	-	-	-	-	-	-
XM_18061263.1	12.65	0	0.38	0.001	-8.56986	0.000489894	0.000942879	yes	ncbi_102173324	-	-	-	-	-	-	-	-
XM_18061921.1	36.58	0	0.38	0.001	-8.56986	4.17686e-09	1.37937e-08	yes	ncbi_102171454	-	-	-	-	-	-	-	-
XM_18062990.1	144.93	0	0.38	0.001	-8.56986	6.43546e-37	9.88656e-36	yes	ncbi_102180806	-	-	-	-	-	-	-	-
XM_18063825.1	24.58	0	0.38	0.001	-8.56986	4.82371e-07	1.30648e-06	yes	ncbi_102171648	-	-	-	-	-	-	-	-
XM_18065445.1	9.61	0	0.38	0.001	-8.56986	0.00391328	0.00665699	yes	ncbi_102168297	-	-	-	-	-	-	-	-
XM_18067206.1	31.92	0	0.38	0.001	-8.56986	3.80158e-09	1.2623e-08	yes	ncbi_102175907	-	-	-	-	-	-	-	-
NM_1285563.1	7.74	0	0.37	0.001	-8.53138	0.0156414	0.0243149	yes	ncbi_100860948	-	-	-	-	-	-	-	-
XM_5683101.3	29.33	0	0.37	0.001	-8.53138	1.51646e-08	4.76225e-08	yes	ncbi_102169864	-	-	-	-	-	-	-	-
XM_5686155.3	9.08	0	0.37	0.001	-8.53138	0.00782344	0.0127217	yes	ncbi_102169876	PREDICTED: maleylacetoacetate isomerase isoform X1 [Capra hircus]	Metabolism	Amino acid metabolism	ko00350//Tyrosine metabolism	K01800	GO:0005623//cell;GO:0043226//organelle;GO:0044464//cell part;GO:0043229//intracellular organelle;GO:0043231//intracellular membrane-bounded organelle;GO:0043227//membrane-bounded organelle;GO:0044424//intracellular part;GO:0005622//intracellular	GO:0046983//protein dimerization activity;GO:0016859//cis-trans isomerase activity;GO:0016853//isomerase activity;GO:0016740//transferase activity;GO:0005488//binding;GO:0016765//transferase activity, transferring alkyl or aryl (other than methyl) groups;GO:0005515//protein binding;GO:0003824//catalytic activity	GO:0006520//cellular amino acid metabolic process;GO:0006082//organic acid metabolic process;GO:0044237//cellular metabolic process;GO:0008152//metabolic process;GO:0019752//carboxylic acid metabolic process;GO:0006807//nitrogen compound metabolic process;GO:0044281//small molecule metabolic process;GO:0044710//single-organism metabolic process;GO:0044763//single-organism cellular process;GO:0006…
XM_5701147.2	13.9	0	0.37	0.001	-8.53138	0.000245094	0.000489928	yes	ncbi_102183225	PREDICTED: ras-related GTP-binding protein B isoform X1 [Capra hircus]	Environmental Information Processing	Signal transduction	ko04150//mTOR signaling pathway	K16185	-	-	-
XM_13964568.2	12.3	0	0.37	0.001	-8.53138	0.00097925	0.00181054	yes	ncbi_102181850	-	-	-	-	-	-	-	-
XM_18039944.1	21.87	0	0.37	0.001	-8.53138	1.92554e-06	4.91566e-06	yes	ncbi_102188644	-	-	-	-	-	-	-	-
XM_18040901.1	29.69	0	0.37	0.001	-8.53138	1.51646e-08	4.76225e-08	yes	ncbi_102168233	-	-	-	-	-	-	-	-
XM_18041515.1	19.61	0	0.37	0.001	-8.53138	7.68793e-06	1.84039e-05	yes	ncbi_102182375	-	-	-	-	-	-	-	-
XM_18044540.1	13.37	0	0.37	0.001	-8.53138	0.000489894	0.000942879	yes	ncbi_102186098	-	-	-	-	-	-	-	-
XM_18046374.1	26.21	0	0.37	0.001	-8.53138	1.20864e-07	3.48558e-07	yes	ncbi_102184678	-	-	-	-	-	-	-	-
XM_18049630.1	11.3	0	0.37	0.001	-8.53138	0.00195752	0.00346964	yes	ncbi_102187809	-	-	-	-	-	-	-	-
XM_18051246.1	35.58	0	0.37	0.001	-8.53138	4.17686e-09	1.37937e-08	yes	ncbi_102169276	-	-	-	-	-	-	-	-
XM_18054001.1	22.21	0	0.37	0.001	-8.53138	1.92554e-06	4.91566e-06	yes	ncbi_102183334	-	-	-	-	-	-	-	-
XM_18054644.1	7.28	0	0.37	0.001	-8.53138	0.0156414	0.0243149	yes	ncbi_102186122	-	-	-	-	-	-	-	-
XM_18055601.1	38.7	0	0.37	0.001	-8.53138	1.10747e-09	3.85854e-09	yes	ncbi_102174942	-	-	-	-	-	-	-	-
XM_18059279.1	34.55	0	0.37	0.001	-8.53138	4.77335e-10	1.7208e-09	yes	ncbi_102188429	-	-	-	-	-	-	-	-
XM_18060546.1	25.45	0	0.37	0.001	-8.53138	2.4145e-07	6.75605e-07	yes	ncbi_102190536	-	-	-	-	-	-	-	-
XM_18060969.1	37.27	0	0.37	0.001	-8.53138	2.15153e-09	7.31137e-09	yes	ncbi_102191728	-	-	-	-	-	-	-	-
XM_18061019.1	18.16	0	0.37	0.001	-8.53138	1.53628e-05	3.5494e-05	yes	ncbi_102190808	PREDICTED: protein NipSnap homolog 1 isoform X1 [Capra hircus]	-	-	-	-	GO:0005623//cell;GO:0043227//membrane-bounded organelle;GO:0044424//intracellular part;GO:0043231//intracellular membrane-bounded organelle;GO:0043229//intracellular organelle;GO:0043226//organelle;GO:0044456//synapse part;GO:0045202//synapse;GO:0005622//intracellular;GO:0044464//cell part	GO:0005488//binding	GO:0050877//neurological system process;GO:0003008//system process;GO:0007600//sensory perception;GO:0032501//multicellular organismal process
XM_5678955.3	7.09	0	0.36	0.001	-8.49185	0.0312734	0.0462616	yes	ncbi_102191397	-	-	-	-	-	-	-	-
XM_5683105.3	19.12	0	0.36	0.001	-8.49185	1.53628e-05	3.5494e-05	yes	ncbi_102169864	-	-	-	-	-	-	-	-
XM_13963635.2	26	0	0.36	0.001	-8.49185	1.20864e-07	3.48558e-07	yes	ncbi_102172413	-	-	-	-	-	-	-	-
XM_13965415.2	10.14	0	0.36	0.001	-8.49185	0.00391328	0.00665699	yes	ncbi_102190406	-	-	-	-	-	-	-	-
XM_13966561.2	14.48	0	0.36	0.001	-8.49185	0.000245094	0.000489928	yes	ncbi_102176735	-	-	-	-	-	-	-	-
XM_13969840.2	7	0	0.36	0.001	-8.49185	0.0312734	0.0462616	yes	ncbi_102180782	-	-	-	-	-	-	-	-
XM_13972924.2	18.33	0	0.36	0.001	-8.49185	1.53628e-05	3.5494e-05	yes	ncbi_102169424	-	-	-	-	-	-	-	-
XM_13973685.2	6.93	0	0.36	0.001	-8.49185	0.0312734	0.0462616	yes	ncbi_102181635	-	-	-	-	-	-	-	-
XM_18042989.1	13.03	0	0.36	0.001	-8.49185	0.000489894	0.000942879	yes	ncbi_108634222	PREDICTED: LRRN4 C-terminal-like protein [Capra hircus]	-	-	-	-	-	-	-
XM_18043278.1	8.73	0	0.36	0.001	-8.49185	0.00782344	0.0127217	yes	ncbi_102187682	PREDICTED: MOB kinase activator 2 isoform X1 [Capra hircus]	-	-	-	-	GO:0043231//intracellular membrane-bounded organelle;GO:0044463//cell projection part;GO:0044424//intracellular part;GO:0043228//non-membrane-bounded organelle;GO:0044464//cell part;GO:0043226//organelle;GO:0005622//intracellular;GO:0005623//cell;GO:0043229//intracellular organelle;GO:0043227//membrane-bounded organelle;GO:0042995//cell projection;GO:0043232//intracellular non-membrane-bounded or…	-	GO:0007275//multicellular organism development;GO:0031399//regulation of protein modification process;GO:0051246//regulation of protein metabolic process;GO:0044707//single-multicellular organism process;GO:0060255//regulation of macromolecule metabolic process;GO:0060284//regulation of cell development;GO:0048731//system development;GO:0071840//cellular component organization or biogenesis;GO:00…
XM_18047727.1	11.2	0	0.36	0.001	-8.49185	0.00195752	0.00346964	yes	ncbi_102185436	keratin 83 [Ovis aries]	-	-	-	-	GO:0005856//cytoskeleton;GO:0099513//polymeric cytoskeletal fiber;GO:0043229//intracellular organelle;GO:0005622//intracellular;GO:0044430//cytoskeletal part;GO:0043226//organelle;GO:0043232//intracellular non-membrane-bounded organelle;GO:0005882//intermediate filament;GO:0044446//intracellular organelle part;GO:0043228//non-membrane-bounded organelle;GO:0099512//supramolecular fiber;GO:0005623/…	-	-
XM_18048848.1	45.34	0	0.36	0.001	-8.49185	2.03311e-11	8.18749e-11	yes	ncbi_102171958	-	-	-	-	-	-	-	-
XM_18050390.1	18	0	0.36	0.001	-8.49185	3.07011e-05	6.86822e-05	yes	ncbi_102173736	-	-	-	-	-	-	-	-
XM_18054376.1	7.27	0	0.36	0.001	-8.49185	0.0156414	0.0243149	yes	ncbi_102189313	-	-	-	-	-	-	-	-
XM_18054409.1	21.13	0	0.36	0.001	-8.49185	3.84742e-06	9.50938e-06	yes	ncbi_102175216	-	-	-	-	-	-	-	-
XM_18054986.1	19.12	0	0.36	0.001	-8.49185	1.53628e-05	3.5494e-05	yes	ncbi_102170607	-	-	-	-	-	-	-	-
XM_18055013.1	26.89	0	0.36	0.001	-8.49185	6.05043e-08	1.79619e-07	yes	ncbi_102175305	-	-	-	-	-	-	-	-
XM_18058608.1	26.57	0	0.36	0.001	-8.49185	1.20864e-07	3.48558e-07	yes	ncbi_106502836	-	-	-	-	-	-	-	-
XM_18059543.1	16.65	0	0.36	0.001	-8.49185	6.13562e-05	0.00013245	yes	ncbi_102173585	-	-	-	-	-	-	-	-
XM_18060012.1	46.63	0	0.36	0.001	-8.49185	5.3407e-12	2.24509e-11	yes	ncbi_102179968	-	-	-	-	-	-	-	-
XM_18060929.1	22.34	0	0.36	0.001	-8.49185	1.92554e-06	4.91566e-06	yes	ncbi_102172377	-	-	-	-	-	-	-	-
XM_18062158.1	22.17	0	0.36	0.001	-8.49185	1.92554e-06	4.91566e-06	yes	ncbi_102178759	-	-	-	-	-	-	-	-
XM_18066730.1	12.55	0	0.36	0.001	-8.49185	0.00097925	0.00181054	yes	ncbi_102183924	-	-	-	-	-	-	-	-
XM_5675017.2	17.21	0	0.35	0.001	-8.45121	3.07011e-05	6.86822e-05	yes	ncbi_102184760	-	-	-	-	-	-	-	-
XM_5683271.3	10.98	0	0.35	0.001	-8.45121	0.00195752	0.00346964	yes	ncbi_102191042	PREDICTED: zinc finger protein 692 isoform X1 [Capra hircus]	-	-	-	-	GO:0043231//intracellular membrane-bounded organelle;GO:0044424//intracellular part;GO:0005623//cell;GO:0043227//membrane-bounded organelle;GO:0044464//cell part;GO:0005622//intracellular;GO:0043226//organelle;GO:0043229//intracellular organelle	GO:0043167//ion binding;GO:0005488//binding;GO:0043169//cation binding;GO:0097159//organic cyclic compound binding	GO:1901576//organic substance biosynthetic process;GO:0043170//macromolecule metabolic process;GO:0008152//metabolic process;GO:0071704//organic substance metabolic process;GO:0009058//biosynthetic process;GO:0044237//cellular metabolic process;GO:0044249//cellular biosynthetic process;GO:0009059//macromolecule biosynthetic process;GO:0009987//cellular process;GO:0010468//regulation of gene expre…
XM_5686060.3	138.79	0.34	3.5	0.01	-8.45121	3.62221e-35	5.18051e-34	yes	ncbi_102186403	PREDICTED: zinc finger protein 410 isoform X1 [Capra hircus]	-	-	-	-	GO:0044464//cell part;GO:0043229//intracellular organelle;GO:0005623//cell;GO:0043227//membrane-bounded organelle;GO:0005622//intracellular;GO:0043231//intracellular membrane-bounded organelle;GO:0043226//organelle;GO:0044424//intracellular part	GO:0043169//cation binding;GO:1901363//heterocyclic compound binding;GO:0097159//organic cyclic compound binding;GO:0003676//nucleic acid binding;GO:0005488//binding;GO:0043167//ion binding	GO:0009987//cellular process;GO:0009058//biosynthetic process;GO:0043170//macromolecule metabolic process;GO:0008152//metabolic process;GO:0060255//regulation of macromolecule metabolic process;GO:0044249//cellular biosynthetic process;GO:0044260//cellular macromolecule metabolic process;GO:0065007//biological regulation;GO:0009059//macromolecule biosynthetic process;GO:0034645//cellular macromol…
XM_5695721.3	43.46	0.02	0.35	0.001	-8.45121	3.96394e-11	1.5578e-10	yes	ncbi_102168215	PREDICTED: neural cell adhesion molecule L1-like protein isoform X1 [Capra hircus]	-	-	-	-	GO:0042995//cell projection;GO:0005623//cell;GO:0031982//vesicle;GO:0031988//membrane-bounded vesicle;GO:0043226//organelle;GO:0043227//membrane-bounded organelle;GO:0097458//neuron part;GO:0044464//cell part;GO:0043005//neuron projection	GO:0005515//protein binding;GO:0019899//enzyme binding;GO:0005488//binding	GO:0048731//system development;GO:0006935//chemotaxis;GO:0097485//neuron projection guidance;GO:0040011//locomotion;GO:0048812//neuron projection morphogenesis;GO:0065007//biological regulation;GO:0000902//cell morphogenesis;GO:0044707//single-multicellular organism process;GO:0031175//neuron projection development;GO:0048519//negative regulation of biological process;GO:0009653//anatomical struc…
XM_5698310.3	12	0	0.35	0.001	-8.45121	0.00097925	0.00181054	yes	ncbi_102176933	PREDICTED: pyridine nucleotide-disulfide oxidoreductase domain-containing protein 2 isoform X1 [Capra hircus]	-	-	-	-	-	-	GO:0008152//metabolic process;GO:0044710//single-organism metabolic process;GO:0044699//single-organism process
XM_13963599.2	6.97	0	0.35	0.001	-8.45121	0.0312734	0.0462616	yes	ncbi_102177498	-	-	-	-	-	-	-	-
XM_13963874.2	14.96	0	0.35	0.001	-8.45121	0.000122627	0.000254801	yes	ncbi_102191498	-	-	-	-	-	-	-	-
XM_13970102.2	19.28	0	0.35	0.001	-8.45121	7.68793e-06	1.84039e-05	yes	ncbi_102173768	-	-	-	-	-	-	-	-
XM_18041513.1	26.31	0	0.35	0.001	-8.45121	1.20864e-07	3.48558e-07	yes	ncbi_102182375	-	-	-	-	-	-	-	-
XM_18043123.1	16.3	0	0.35	0.001	-8.45121	6.13562e-05	0.00013245	yes	ncbi_102180829	-	-	-	-	-	-	-	-
XM_18046034.1	27.66	0	0.35	0.001	-8.45121	6.05043e-08	1.79619e-07	yes	ncbi_102180003	-	-	-	-	-	-	-	-
XM_18046145.1	44.51	0	0.35	0.001	-8.45121	2.03311e-11	8.18749e-11	yes	ncbi_102185522	-	-	-	-	-	-	-	-
XM_18048525.1	23.22	0	0.35	0.001	-8.45121	9.6373e-07	2.53773e-06	yes	ncbi_102181278	-	-	-	-	-	-	-	-
XM_18048550.1	9.09	0	0.35	0.001	-8.45121	0.00782344	0.0127217	yes	ncbi_102168705	-	-	-	-	-	-	-	-
XM_18049395.1	21.32	0	0.35	0.001	-8.45121	3.84742e-06	9.50938e-06	yes	ncbi_102176771	-	-	-	-	-	-	-	-
XM_18052064.1	17.46	0	0.35	0.001	-8.45121	3.07011e-05	6.86822e-05	yes	ncbi_102169669	PREDICTED: alpha/beta hydrolase domain-containing protein 17B isoform X1 [Ovis aries musimon]	-	-	-	-	-	GO:0003824//catalytic activity	-
XM_18053236.1	25.59	0	0.35	0.001	-8.45121	2.4145e-07	6.75605e-07	yes	ncbi_102171609	PREDICTED: jouberin isoform X1 [Capra hircus]	-	-	-	-	GO:0044446//intracellular organelle part;GO:0005815//microtubule organizing center;GO:0044430//cytoskeletal part;GO:0043229//intracellular organelle;GO:0031513//nonmotile primary cilium;GO:0005623//cell;GO:0030054//cell junction;GO:0044463//cell projection part;GO:0043228//non-membrane-bounded organelle;GO:0042995//cell projection;GO:0070161//anchoring junction;GO:0005856//cytoskeleton;GO:0035869…	GO:0005488//binding;GO:0005515//protein binding	GO:0051641//cellular localization;GO:0048568//embryonic organ development;GO:0009889//regulation of biosynthetic process;GO:0019219//regulation of nucleobase-containing compound metabolic process;GO:0051049//regulation of transport;GO:0060322//head development;GO:0072088//nephron epithelium morphogenesis;GO:0006355//regulation of transcription, DNA-templated;GO:0048646//anatomical structure forma…
XM_18055169.1	31.87	0	0.35	0.001	-8.45121	3.80158e-09	1.2623e-08	yes	ncbi_102187234	-	-	-	-	-	-	-	-
XM_18056059.1	13.1	0	0.35	0.001	-8.45121	0.000489894	0.000942879	yes	ncbi_102180325	-	-	-	-	-	-	-	-
XM_18059102.1	27.31	0	0.35	0.001	-8.45121	6.05043e-08	1.79619e-07	yes	ncbi_102187511	-	-	-	-	-	-	-	-
XM_18060014.1	59.59	0	0.35	0.001	-8.45121	1.69916e-15	9.12214e-15	yes	ncbi_102179968	-	-	-	-	-	-	-	-
XM_18062019.1	13.8	0	0.35	0.001	-8.45121	0.000245094	0.000489928	yes	ncbi_102189510	-	-	-	-	-	-	-	-
XM_18062585.1	19.62	0	0.35	0.001	-8.45121	7.68793e-06	1.84039e-05	yes	ncbi_106503142	PREDICTED: biogenesis of lysosome-related organelles complex 1 subunit 3 [Capra hircus]	-	-	-	-	GO:0031988//membrane-bounded vesicle;GO:0043226//organelle;GO:0044424//intracellular part;GO:0043227//membrane-bounded organelle;GO:0043231//intracellular membrane-bounded organelle;GO:0044445//cytosolic part;GO:0032991//macromolecular complex;GO:0031410//cytoplasmic vesicle;GO:0044444//cytoplasmic part;GO:0044464//cell part;GO:0005622//intracellular;GO:0016023//cytoplasmic, membrane-bounded vesi…	-	GO:0097479//synaptic vesicle localization;GO:0016197//endosomal transport;GO:0033363//secretory granule organization;GO:0006810//transport;GO:0051179//localization;GO:0009987//cellular process;GO:0050896//response to stimulus;GO:0030154//cell differentiation;GO:0050865//regulation of cell activation;GO:0032400//melanosome localization;GO:0050789//regulation of biological process;GO:0051249//regul…
XM_18063598.1	32.79	0	0.35	0.001	-8.45121	1.90354e-09	6.51124e-09	yes	ncbi_102171374	-	-	-	-	-	-	-	-
XM_18064234.1	44.08	0	0.35	0.001	-8.45121	3.96394e-11	1.5578e-10	yes	ncbi_102171553	-	-	-	-	-	-	-	-
XM_18064333.1	24.73	0	0.35	0.001	-8.45121	2.4145e-07	6.75605e-07	yes	ncbi_102169899	-	-	-	-	-	-	-	-
XM_18066459.1	14.4	0	0.35	0.001	-8.45121	0.000245094	0.000489928	yes	ncbi_102187438	-	-	-	-	-	-	-	-
XM_5686170.3	11.31	0	0.34	0.001	-8.40939	0.00195752	0.00346964	yes	ncbi_102173308	-	-	-	-	-	-	-	-
XM_13966819.2	8.66	0	0.34	0.001	-8.40939	0.00782344	0.0127217	yes	ncbi_102182979	-	-	-	-	-	-	-	-
XM_18041827.1	22	0	0.34	0.001	-8.40939	1.92554e-06	4.91566e-06	yes	ncbi_102188828	-	-	-	-	-	-	-	-
XM_18046065.1	22.93	0	0.34	0.001	-8.40939	9.6373e-07	2.53773e-06	yes	ncbi_102179156	-	-	-	-	-	-	-	-
XM_18047542.1	6.45	0	0.34	0.001	-8.40939	0.0312734	0.0462616	yes	ncbi_100860907	-	-	-	-	-	-	-	-
XM_18048474.1	7	0	0.34	0.001	-8.40939	0.0312734	0.0462616	yes	ncbi_106502136	-	-	-	-	-	-	-	-
XM_18049405.1	35.41	0	0.34	0.001	-8.40939	8.1025e-09	2.6066e-08	yes	ncbi_102179180	-	-	-	-	-	-	-	-
XM_18052101.1	15.92	0	0.34	0.001	-8.40939	6.13562e-05	0.00013245	yes	ncbi_102170232	-	-	-	-	-	-	-	-
XM_18053599.1	13.3	0	0.34	0.001	-8.40939	0.000489894	0.000942879	yes	ncbi_102170521	-	-	-	-	-	-	-	-
XM_18055511.1	8.5	0	0.34	0.001	-8.40939	0.00782344	0.0127217	yes	ncbi_102180132	-	-	-	-	-	-	-	-
XM_18057686.1	20.92	0	0.34	0.001	-8.40939	3.84742e-06	9.50938e-06	yes	ncbi_102183157	PREDICTED: forkhead box protein S1 [Capra hircus]	-	-	-	-	-	-	-
XM_18060622.1	6.54	0	0.34	0.001	-8.40939	0.0312734	0.0462616	yes	ncbi_102180067	-	-	-	-	-	-	-	-
XM_18062597.1	17.91	0	0.34	0.001	-8.40939	3.07011e-05	6.86822e-05	yes	ncbi_102188344	-	-	-	-	-	-	-	-
XM_18062626.1	21.11	0	0.34	0.001	-8.40939	3.84742e-06	9.50938e-06	yes	ncbi_102173496	-	-	-	-	-	-	-	-
NM_1291299.1	36	0	0.33	0.001	-8.36632	4.17686e-09	1.37937e-08	yes	ncbi_102183389	-	-	-	-	-	-	-	-
NM_1291300.1	36	0	0.33	0.001	-8.36632	4.17686e-09	1.37937e-08	yes	ncbi_102183389	-	-	-	-	-	-	-	-
NM_1314200.1	9.29	0	0.33	0.001	-8.36632	0.00782344	0.0127217	yes	ncbi_102174260	-	-	-	-	-	-	-	-
XM_5677740.3	33.14	0	0.33	0.001	-8.36632	1.90354e-09	6.51124e-09	yes	ncbi_102185415	-	-	-	-	-	-	-	-
XM_5689032.3	27.6	0	0.33	0.001	-8.36632	6.05043e-08	1.79619e-07	yes	ncbi_102171804	-	-	-	-	-	-	-	-
XM_5700754.3	8.9	0	0.33	0.001	-8.36632	0.00782344	0.0127217	yes	ncbi_102168435	-	-	-	-	-	-	-	-
XM_13970980.2	14	0	0.33	0.001	-8.36632	0.000245094	0.000489928	yes	ncbi_106503089	-	-	-	-	-	-	-	-
XM_13971195.2	13.56	0	0.33	0.001	-8.36632	0.000489894	0.000942879	yes	ncbi_102168757	-	-	-	-	-	-	-	-
XM_13971931.2	10.45	0	0.33	0.001	-8.36632	0.00195752	0.00346964	yes	ncbi_102188250	-	-	-	-	-	-	-	-
XM_18039090.1	25.78	0	0.33	0.001	-8.36632	1.20864e-07	3.48558e-07	yes	ncbi_102176084	-	-	-	-	-	-	-	-
XM_18041316.1	7.36	0	0.33	0.001	-8.36632	0.0156414	0.0243149	yes	ncbi_106503637	-	-	-	-	-	-	-	-
XM_18041584.1	13.96	0	0.33	0.001	-8.36632	0.000245094	0.000489928	yes	ncbi_102175738	-	-	-	-	-	-	-	-
XM_18041588.1	23.63	0	0.33	0.001	-8.36632	4.82371e-07	1.30648e-06	yes	ncbi_102190930	-	-	-	-	-	-	-	-
XM_18041693.1	10.45	0	0.33	0.001	-8.36632	0.00195752	0.00346964	yes	ncbi_102190993	-	-	-	-	-	-	-	-
XM_18042317.1	25.34	0	0.33	0.001	-8.36632	2.4145e-07	6.75605e-07	yes	ncbi_102182667	-	-	-	-	-	-	-	-
XM_18043875.1	8.59	0	0.33	0.001	-8.36632	0.00782344	0.0127217	yes	ncbi_102190948	-	-	-	-	-	-	-	-
XM_18044388.1	29.2	0	0.33	0.001	-8.36632	1.51646e-08	4.76225e-08	yes	ncbi_102179506	-	-	-	-	-	-	-	-
XM_18048517.1	49.19	0	0.33	0.001	-8.36632	1.40044e-12	6.15186e-12	yes	ncbi_102176861	PREDICTED: beta-citryl-glutamate synthase B [Pantholops hodgsonii]	Metabolism	Amino acid metabolism	ko00250//Alanine, aspartate and glutamate metabolism	K18310	GO:0005623//cell;GO:0005622//intracellular;GO:0044464//cell part;GO:0044424//intracellular part	GO:0097367//carbohydrate derivative binding;GO:0001883//purine nucleoside binding;GO:0016874//ligase activity;GO:0032550//purine ribonucleoside binding;GO:0016879//ligase activity, forming carbon-nitrogen bonds;GO:1901363//heterocyclic compound binding;GO:0043169//cation binding;GO:0097159//organic cyclic compound binding;GO:0032549//ribonucleoside binding;GO:0003824//catalytic activity;GO:003609…	GO:0036211//protein modification process;GO:0008152//metabolic process;GO:0043412//macromolecule modification;GO:0044238//primary metabolic process;GO:0043170//macromolecule metabolic process;GO:0071704//organic substance metabolic process;GO:0019538//protein metabolic process
XM_18049539.1	7	0	0.33	0.001	-8.36632	0.0312734	0.0462616	yes	ncbi_102178810	-	-	-	-	-	-	-	-
XM_18050111.1	20	0	0.33	0.001	-8.36632	7.68793e-06	1.84039e-05	yes	ncbi_102178171	-	-	-	-	-	-	-	-
XM_18050600.1	9.25	0	0.33	0.001	-8.36632	0.00782344	0.0127217	yes	ncbi_102186861	-	-	-	-	-	-	-	-
XM_18051066.1	20.91	0	0.33	0.001	-8.36632	3.84742e-06	9.50938e-06	yes	ncbi_102189576	-	-	-	-	-	-	-	-
XM_18052719.1	41.49	0	0.33	0.001	-8.36632	1.50444e-10	5.65382e-10	yes	ncbi_102178575	-	-	-	-	-	-	-	-
XM_18053368.1	8.69	0	0.33	0.001	-8.36632	0.00782344	0.0127217	yes	ncbi_102189484	-	-	-	-	-	-	-	-
XM_18054632.1	19.75	0	0.33	0.001	-8.36632	7.68793e-06	1.84039e-05	yes	ncbi_102185132	PREDICTED: rho guanine nucleotide exchange factor 19 isoform X1 [Capra hircus]	-	-	-	-	-	-	GO:0065007//biological regulation;GO:0043087//regulation of GTPase activity;GO:0019222//regulation of metabolic process;GO:0065009//regulation of molecular function;GO:0009611//response to wounding;GO:0032970//regulation of actin filament-based process;GO:0006950//response to stress;GO:0050896//response to stimulus;GO:0050790//regulation of catalytic activity;GO:0051336//regulation of hydrolase a…
XM_18054810.1	7.05	0	0.33	0.001	-8.36632	0.0312734	0.0462616	yes	ncbi_102171716	-	-	-	-	-	-	-	-
XM_18056090.1	51.24	0	0.33	0.001	-8.36632	3.6663e-13	1.67864e-12	yes	ncbi_102189874	-	-	-	-	-	-	-	-
XM_18056730.1	16.37	0	0.33	0.001	-8.36632	6.13562e-05	0.00013245	yes	ncbi_102184163	-	-	-	-	-	-	-	-
XM_18058272.1	19.66	0	0.33	0.001	-8.36632	7.68793e-06	1.84039e-05	yes	ncbi_102180513	-	-	-	-	-	-	-	-
XM_18060939.1	16.22	0	0.33	0.001	-8.36632	6.13562e-05	0.00013245	yes	ncbi_102173874	-	-	-	-	-	-	-	-
XM_18061338.1	42.23	0	0.33	0.001	-8.36632	7.72448e-11	2.97276e-10	yes	ncbi_102177743	PREDICTED: membrane-associated phosphatidylinositol transfer protein 2 isoform X1 [Capra hircus]	-	-	-	-	GO:0044464//cell part;GO:0005623//cell;GO:0043226//organelle;GO:0043227//membrane-bounded organelle	GO:0043167//ion binding;GO:0043169//cation binding;GO:0005488//binding	GO:0051179//localization;GO:0051234//establishment of localization
XM_18062059.1	16.49	0	0.33	0.001	-8.36632	6.13562e-05	0.00013245	yes	ncbi_102173876	PREDICTED: U6 snRNA phosphodiesterase isoform X1 [Capra hircus]	-	-	-	-	GO:0005623//cell;GO:0043231//intracellular membrane-bounded organelle;GO:0044464//cell part;GO:0043226//organelle;GO:0044424//intracellular part;GO:0043227//membrane-bounded organelle;GO:0043229//intracellular organelle;GO:0005622//intracellular	GO:0008408//3'-5' exonuclease activity;GO:0004518//nuclease activity;GO:0016788//hydrolase activity, acting on ester bonds;GO:0004527//exonuclease activity;GO:0016787//hydrolase activity;GO:0003824//catalytic activity	GO:0006807//nitrogen compound metabolic process;GO:0090304//nucleic acid metabolic process;GO:0043628//ncRNA 3'-end processing;GO:0010467//gene expression;GO:0009987//cellular process;GO:0008152//metabolic process;GO:0034472//snRNA 3'-end processing;GO:1901360//organic cyclic compound metabolic process;GO:0044260//cellular macromolecule metabolic process;GO:0071704//organic substance metabolic pr…
XM_18064194.1	34.01	0.03	0.33	0.001	-8.36632	1.57049e-08	4.92759e-08	yes	ncbi_102169128	-	-	-	-	-	-	-	-
XM_18066837.1	14.35	0	0.33	0.001	-8.36632	0.000245094	0.000489928	yes	ncbi_102183463	-	-	-	-	-	-	-	-
XM_5675493.3	6.71	0	0.32	0.001	-8.32193	0.0312734	0.0462616	yes	ncbi_102180802	-	-	-	-	-	-	-	-
XM_5676753.3	18.79	0	0.32	0.001	-8.32193	1.53628e-05	3.5494e-05	yes	ncbi_102174887	-	-	-	-	-	-	-	-
XM_5683203.2	31	0	0.32	0.001	-8.32193	7.59254e-09	2.44936e-08	yes	ncbi_102171059	-	-	-	-	-	-	-	-
XM_5696367.3	18	0	0.32	0.001	-8.32193	3.07011e-05	6.86822e-05	yes	ncbi_102183019	-	-	-	-	-	-	-	-
XM_13967103.2	27.78	0	0.32	0.001	-8.32193	6.05043e-08	1.79619e-07	yes	ncbi_102176128	-	-	-	-	-	-	-	-
XM_13970143.2	7.17	0	0.32	0.001	-8.32193	0.0156414	0.0243149	yes	ncbi_102169785	-	-	-	-	-	-	-	-
XM_13975063.2	6.25	0	0.32	0.001	-8.32193	0.0312734	0.0462616	yes	ncbi_100860758	-	-	-	-	-	-	-	-
XM_13975299.2	12.42	0	0.32	0.001	-8.32193	0.00097925	0.00181054	yes	ncbi_100861044	-	-	-	-	-	-	-	-
XM_18040055.1	9.1	0	0.32	0.001	-8.32193	0.00782344	0.0127217	yes	ncbi_102190511	-	-	-	-	-	-	-	-
XM_18040461.1	45.35	0	0.32	0.001	-8.32193	2.03311e-11	8.18749e-11	yes	ncbi_102173626	-	-	-	-	-	-	-	-
XM_18043782.1	30.14	0	0.32	0.001	-8.32193	7.59254e-09	2.44936e-08	yes	ncbi_102174105	-	-	-	-	-	-	-	-
XM_18045862.1	13.65	0	0.32	0.001	-8.32193	0.000489894	0.000942879	yes	ncbi_102186173	-	-	-	-	-	-	-	-
XM_18046881.1	15.08	0	0.32	0.001	-8.32193	0.000122627	0.000254801	yes	ncbi_102172789	-	-	-	-	-	-	-	-
XM_18048024.1	22.08	0	0.32	0.001	-8.32193	1.92554e-06	4.91566e-06	yes	ncbi_102188198	-	-	-	-	-	-	-	-
XM_18048226.1	20.28	0	0.32	0.001	-8.32193	3.84742e-06	9.50938e-06	yes	ncbi_102191587	PREDICTED: glycosyltransferase-like protein LARGE1 isoform X1 [Capra hircus]	-	-	-	-	-	GO:0016740//transferase activity;GO:0003824//catalytic activity	GO:0042592//homeostatic process;GO:0044763//single-organism cellular process;GO:0065008//regulation of biological quality;GO:0044699//single-organism process;GO:0009987//cellular process;GO:0019725//cellular homeostasis;GO:0065007//biological regulation
XM_18050624.1	8.16	0	0.32	0.001	-8.32193	0.0156414	0.0243149	yes	ncbi_102185738	-	-	-	-	-	-	-	-
XM_18057675.1	20.44	0	0.32	0.001	-8.32193	3.84742e-06	9.50938e-06	yes	ncbi_102179296	-	-	-	-	-	-	-	-
XM_18060141.1	21.61	0	0.32	0.001	-8.32193	1.92554e-06	4.91566e-06	yes	ncbi_102176524	PREDICTED: plasma membrane calcium-transporting ATPase 4 isoform X1 [Capra hircus]	Environmental Information Processing;Organismal Systems	Digestive system;Signal transduction;Circulatory system	ko04024//cAMP signaling pathway;ko04020//Calcium signaling pathway;ko04022//cGMP - PKG signaling pathway;ko04261//Adrenergic signaling in cardiomyocytes;ko04972//Pancreatic secretion;ko04970//Salivary secretion	K05850	GO:0005623//cell;GO:0043229//intracellular organelle;GO:0016020//membrane;GO:0044425//membrane part;GO:0005737//cytoplasm;GO:0044444//cytoplasmic part;GO:0031674//I band;GO:0044449//contractile fiber part;GO:0030017//sarcomere;GO:0044424//intracellular part;GO:0043232//intracellular non-membrane-bounded organelle;GO:0044459//plasma membrane part;GO:0043226//organelle;GO:0030016//myofibril;GO:0005…	GO:0003824//catalytic activity;GO:0097159//organic cyclic compound binding;GO:0032550//purine ribonucleoside binding;GO:1901363//heterocyclic compound binding;GO:0032549//ribonucleoside binding;GO:0001883//purine nucleoside binding;GO:0019903//protein phosphatase binding;GO:0019899//enzyme binding;GO:0005515//protein binding;GO:0097367//carbohydrate derivative binding;GO:0043169//cation binding;G…	GO:0031399//regulation of protein modification process;GO:0048583//regulation of response to stimulus;GO:0051252//regulation of RNA metabolic process;GO:0044092//negative regulation of molecular function;GO:0010033//response to organic substance;GO:0051171//regulation of nitrogen compound metabolic process;GO:0019220//regulation of phosphate metabolic process;GO:1901698//response to nitrogen comp…
XM_18060508.1	20.76	0	0.32	0.001	-8.32193	3.84742e-06	9.50938e-06	yes	ncbi_102187514	-	-	-	-	-	-	-	-
XM_18060732.1	12.62	0	0.32	0.001	-8.32193	0.000489894	0.000942879	yes	ncbi_102178930	-	-	-	-	-	-	-	-
XM_18061012.1	13.5	0	0.32	0.001	-8.32193	0.000489894	0.000942879	yes	ncbi_102186142	-	-	-	-	-	-	-	-
XM_18062104.1	14.62	0	0.32	0.001	-8.32193	0.000245094	0.000489928	yes	ncbi_102176255	-	-	-	-	-	-	-	-
XM_18062944.1	11.58	0	0.32	0.001	-8.32193	0.00097925	0.00181054	yes	ncbi_102184990	PREDICTED: sialic acid-binding Ig-like lectin 5 isoform X1 [Capra hircus]	-	-	-	-	-	-	-
XM_18064196.1	32.62	0.03	0.32	0.001	-8.32193	3.04139e-08	9.2803e-08	yes	ncbi_102169128	-	-	-	-	-	-	-	-
XM_13966436.2	107.66	0.23	3.13	0.01	-8.29002	9.99951e-27	1.00222e-25	yes	ncbi_102182791	-	-	-	-	-	-	-	-
XM_5675997.3	36.99	0	0.31	0.001	-8.27612	2.15153e-09	7.31137e-09	yes	ncbi_102171553	-	-	-	-	-	-	-	-
XM_13965684.2	22.07	0	0.31	0.001	-8.27612	1.92554e-06	4.91566e-06	yes	ncbi_102180124	-	-	-	-	-	-	-	-
XM_13972217.2	8.01	0	0.31	0.001	-8.27612	0.0156414	0.0243149	yes	ncbi_102173412	PREDICTED: dehydrogenase/reductase SDR family member 7B isoform X1 [Capra hircus]	-	-	-	-	GO:0043229//intracellular organelle;GO:0005623//cell;GO:0031224//intrinsic component of membrane;GO:0005622//intracellular;GO:0016020//membrane;GO:0044425//membrane part;GO:0031090//organelle membrane;GO:0044422//organelle part;GO:0044464//cell part;GO:0043227//membrane-bounded organelle;GO:0043226//organelle;GO:0044424//intracellular part;GO:0043231//intracellular membrane-bounded organelle	GO:0003824//catalytic activity	GO:0044710//single-organism metabolic process;GO:0044699//single-organism process;GO:0008152//metabolic process
XM_18040513.1	24.64	0	0.31	0.001	-8.27612	2.4145e-07	6.75605e-07	yes	ncbi_102183030	PREDICTED: zinc finger protein 713 isoform X1 [Capra hircus]	-	-	-	-	GO:0005623//cell;GO:0044464//cell part	GO:0043169//cation binding;GO:0043167//ion binding;GO:0005488//binding	GO:0060255//regulation of macromolecule metabolic process;GO:0065007//biological regulation;GO:0019222//regulation of metabolic process;GO:0050789//regulation of biological process;GO:0010468//regulation of gene expression
XM_18042504.1	8.67	0	0.31	0.001	-8.27612	0.00782344	0.0127217	yes	ncbi_102168605	-	-	-	-	-	-	-	-
XM_18043262.1	10.93	0	0.31	0.001	-8.27612	0.00195752	0.00346964	yes	ncbi_102184694	-	-	-	-	-	-	-	-
XM_18049557.1	15.03	0	0.31	0.001	-8.27612	0.000122627	0.000254801	yes	ncbi_102175015	-	-	-	-	-	-	-	-
XM_18050591.1	15.73	0	0.31	0.001	-8.27612	0.000122627	0.000254801	yes	ncbi_102187585	-	-	-	-	-	-	-	-
XM_18054904.1	20.08	0	0.31	0.001	-8.27612	7.68793e-06	1.84039e-05	yes	ncbi_102177805	-	-	-	-	-	-	-	-
XM_18056820.1	20.16	0	0.31	0.001	-8.27612	7.68793e-06	1.84039e-05	yes	ncbi_102168917	PREDICTED: protein diaphanous homolog 3 isoform X1 [Capra hircus]	Cellular Processes	Cell motility	ko04810//Regulation of actin cytoskeleton	K05745	-	GO:0019899//enzyme binding;GO:0017016//Ras GTPase binding;GO:0005515//protein binding;GO:0005488//binding;GO:0031267//small GTPase binding;GO:0051020//GTPase binding	GO:0009987//cellular process;GO:0006996//organelle organization;GO:0071840//cellular component organization or biogenesis;GO:0016043//cellular component organization;GO:0007010//cytoskeleton organization
XM_18057421.1	22	0	0.31	0.001	-8.27612	1.92554e-06	4.91566e-06	yes	ncbi_102183079	-	-	-	-	-	-	-	-
XM_18057512.1	8.18	0	0.31	0.001	-8.27612	0.0156414	0.0243149	yes	ncbi_102189878	PREDICTED: lck-interacting transmembrane adapter 1 isoform X1 [Capra hircus]	-	-	-	-	-	-	-
XM_18058753.1	15.3	0	0.31	0.001	-8.27612	0.000122627	0.000254801	yes	ncbi_102176056	-	-	-	-	-	-	-	-
XM_18059200.1	30.05	0	0.31	0.001	-8.27612	1.51646e-08	4.76225e-08	yes	ncbi_102190340	PREDICTED: zinc finger protein 862 isoform X1 [Capra hircus]	-	-	-	-	-	-	-
XM_18062736.1	11.54	0	0.31	0.001	-8.27612	0.00097925	0.00181054	yes	ncbi_102179129	-	-	-	-	-	-	-	-
XM_18063364.1	11.19	0	0.31	0.001	-8.27612	0.00195752	0.00346964	yes	ncbi_102171268	-	-	-	-	-	-	-	-
XM_13975114.2	8.95	0	0.3	0.001	-8.22882	0.00782344	0.0127217	yes	ncbi_102181468	-	-	-	-	-	-	-	-
XM_13976164.2	15.34	0	0.3	0.001	-8.22882	0.000122627	0.000254801	yes	ncbi_102172795	-	-	-	-	-	-	-	-
XM_18038293.1	8.76	0	0.3	0.001	-8.22882	0.00782344	0.0127217	yes	ncbi_102190467	-	-	-	-	-	-	-	-
XM_18040846.1	33.73	0	0.3	0.001	-8.22882	9.53196e-10	3.34085e-09	yes	ncbi_102177298	-	-	-	-	-	-	-	-
XM_18042502.1	22.13	0	0.3	0.001	-8.22882	1.92554e-06	4.91566e-06	yes	ncbi_102172869	-	-	-	-	-	-	-	-
XM_18045307.1	21.19	0	0.3	0.001	-8.22882	3.84742e-06	9.50938e-06	yes	ncbi_102177116	-	-	-	-	-	-	-	-
XM_18046912.1	16.29	0	0.3	0.001	-8.22882	6.13562e-05	0.00013245	yes	ncbi_102187916	PREDICTED: bisphosphoglycerate mutase [Capra hircus]	Metabolism	Carbohydrate metabolism;Amino acid metabolism	ko00010//Glycolysis / Gluconeogenesis;ko00260//Glycine, serine and threonine metabolism	K01837	GO:0043226//organelle;GO:0043227//membrane-bounded organelle;GO:0031982//vesicle;GO:0031988//membrane-bounded vesicle	GO:0016788//hydrolase activity, acting on ester bonds;GO:0016787//hydrolase activity;GO:0016853//isomerase activity;GO:0016791//phosphatase activity;GO:0016868//intramolecular transferase activity, phosphotransferases;GO:0016866//intramolecular transferase activity;GO:0034416//bisphosphoglycerate phosphatase activity;GO:0042578//phosphoric ester hydrolase activity;GO:0003824//catalytic activity	GO:0006796//phosphate-containing compound metabolic process;GO:0044237//cellular metabolic process;GO:0071704//organic substance metabolic process;GO:0044281//small molecule metabolic process;GO:0044710//single-organism metabolic process;GO:0044763//single-organism cellular process;GO:0006793//phosphorus metabolic process;GO:0032787//monocarboxylic acid metabolic process;GO:0009987//cellular proc…
XM_18047146.1	12.38	0	0.3	0.001	-8.22882	0.00097925	0.00181054	yes	ncbi_102190377	-	-	-	-	-	-	-	-
XM_18050103.1	9.41	0.12	0.3	0.001	-8.22882	0.00391328	0.00665699	yes	ncbi_102178537	-	-	-	-	-	-	-	-
XM_18050687.1	23.87	0	0.3	0.001	-8.22882	4.82371e-07	1.30648e-06	yes	ncbi_102189204	-	-	-	-	-	-	-	-
XM_18051319.1	11	0	0.3	0.001	-8.22882	0.00195752	0.00346964	yes	ncbi_102187311	-	-	-	-	-	-	-	-
XM_18052599.1	34.64	0	0.3	0.001	-8.22882	4.77335e-10	1.7208e-09	yes	ncbi_102191137	PREDICTED: polypyrimidine tract-binding protein 3 isoform X1 [Capra hircus]	-	-	-	-	GO:0043226//organelle;GO:0044424//intracellular part;GO:0043231//intracellular membrane-bounded organelle;GO:0005622//intracellular;GO:0043227//membrane-bounded organelle;GO:0044464//cell part;GO:0043229//intracellular organelle;GO:0005623//cell	GO:0005488//binding;GO:0003723//RNA binding;GO:0003676//nucleic acid binding;GO:1901363//heterocyclic compound binding;GO:0097159//organic cyclic compound binding	GO:0060255//regulation of macromolecule metabolic process;GO:0048519//negative regulation of biological process;GO:0043484//regulation of RNA splicing;GO:0033119//negative regulation of RNA splicing;GO:0051172//negative regulation of nitrogen compound metabolic process;GO:0048523//negative regulation of cellular process;GO:0031323//regulation of cellular metabolic process;GO:0019222//regulation o…
XM_18055083.1	8.1	0	0.3	0.001	-8.22882	0.0156414	0.0243149	yes	ncbi_102187232	-	-	-	-	-	-	-	-
XM_18055875.1	6.35	0	0.3	0.001	-8.22882	0.0312734	0.0462616	yes	ncbi_102174129	-	-	-	-	-	-	-	-
XM_18059468.1	14.58	0	0.3	0.001	-8.22882	0.000245094	0.000489928	yes	ncbi_102186324	PREDICTED: tripartite motif-containing protein 3 [Capra hircus]	-	-	-	-	GO:0005622//intracellular;GO:0044464//cell part;GO:0044424//intracellular part;GO:0005623//cell	GO:0043167//ion binding;GO:0046872//metal ion binding;GO:0005488//binding;GO:0043169//cation binding;GO:0046914//transition metal ion binding	GO:0019538//protein metabolic process;GO:0008152//metabolic process;GO:0009987//cellular process;GO:0006464//cellular protein modification process;GO:0044267//cellular protein metabolic process;GO:0044260//cellular macromolecule metabolic process;GO:0071704//organic substance metabolic process;GO:0044238//primary metabolic process;GO:0070647//protein modification by small protein conjugation or r…
XM_18059800.1	11.07	0	0.3	0.001	-8.22882	0.00195752	0.00346964	yes	ncbi_102170070	-	-	-	-	-	-	-	-
XM_18059823.1	37.14	0	0.3	0.001	-8.22882	2.15153e-09	7.31137e-09	yes	ncbi_108633290	PREDICTED: exophilin-5 isoform X1 [Capra hircus]	-	-	-	-	GO:0044464//cell part;GO:0043229//intracellular organelle;GO:0043231//intracellular membrane-bounded organelle;GO:0005623//cell;GO:0044424//intracellular part;GO:0005622//intracellular;GO:0043227//membrane-bounded organelle;GO:0043226//organelle	GO:0005488//binding;GO:0031267//small GTPase binding;GO:0017016//Ras GTPase binding;GO:0019899//enzyme binding;GO:0051020//GTPase binding;GO:0005515//protein binding	GO:0050794//regulation of cellular process;GO:0050708//regulation of protein secretion;GO:0050789//regulation of biological process;GO:0051046//regulation of secretion;GO:0051049//regulation of transport;GO:0060341//regulation of cellular localization;GO:0070201//regulation of establishment of protein localization;GO:1903530//regulation of secretion by cell;GO:0017157//regulation of exocytosis;GO…
XM_18062143.1	18.62	0	0.3	0.001	-8.22882	1.53628e-05	3.5494e-05	yes	ncbi_102177916	-	-	-	-	-	-	-	-
XM_18064736.1	16.02	0	0.3	0.001	-8.22882	6.13562e-05	0.00013245	yes	ncbi_102189519	PREDICTED: fatty aldehyde dehydrogenase isoform X1 [Capra hircus]	Metabolism	Carbohydrate metabolism;Amino acid metabolism;Metabolism of other amino acids;Lipid metabolism	ko00310//Lysine degradation;ko00561//Glycerolipid metabolism;ko00010//Glycolysis / Gluconeogenesis;ko00280//Valine, leucine and isoleucine degradation;ko00330//Arginine and proline metabolism;ko00071//Fatty acid degradation;ko00380//Tryptophan metabolism;ko00620//Pyruvate metabolism;ko00410//beta-Alanine metabolism;ko00040//Pentose and glucuronate interconversions;ko00053//Ascorbate and aldarate …	K00128	-	-	-
XM_18065822.1	8.07	0	0.3	0.001	-8.22882	0.0156414	0.0243149	yes	ncbi_102180161	PREDICTED: protein delta homolog 1 isoform X1 [Capra hircus]	-	-	-	-	GO:0044464//cell part;GO:0005623//cell;GO:0005886//plasma membrane;GO:0071944//cell periphery;GO:0044459//plasma membrane part;GO:0016020//membrane;GO:0044425//membrane part	-	GO:0001501//skeletal system development;GO:0048731//system development;GO:0048856//anatomical structure development;GO:0044699//single-organism process;GO:0044707//single-multicellular organism process;GO:0032501//multicellular organismal process;GO:0023051//regulation of signaling;GO:0032502//developmental process;GO:0010467//gene expression;GO:0008593//regulation of Notch signaling pathway;GO:0…
XM_18066457.1	9.96	0	0.3	0.001	-8.22882	0.00391328	0.00665699	yes	ncbi_102187438	-	-	-	-	-	-	-	-
XM_5690921.3	27.11	0	0.29	0.001	-8.17991	6.05043e-08	1.79619e-07	yes	ncbi_102185680	-	-	-	-	-	-	-	-
XM_13964530.2	24.59	0	0.29	0.001	-8.17991	4.82371e-07	1.30648e-06	yes	ncbi_102190392	-	-	-	-	-	-	-	-
XM_13965688.2	39.63	0	0.29	0.001	-8.17991	5.69665e-10	2.04276e-09	yes	ncbi_102183319	-	-	-	-	-	-	-	-
XM_13975506.2	12.42	0	0.29	0.001	-8.17991	0.00097925	0.00181054	yes	ncbi_102169935	-	-	-	-	-	-	-	-
XM_18038255.1	19	0	0.29	0.001	-8.17991	1.53628e-05	3.5494e-05	yes	ncbi_102172946	-	-	-	-	-	-	-	-
XM_18039013.1	25.62	0.26	0.29	0.001	-8.17991	3.01494e-06	7.56818e-06	yes	ncbi_102184676	-	-	-	-	-	-	-	-
XM_18039787.1	6.51	0	0.29	0.001	-8.17991	0.0312734	0.0462616	yes	ncbi_102182084	-	-	-	-	-	-	-	-
XM_18042899.1	29.55	0	0.29	0.001	-8.17991	1.51646e-08	4.76225e-08	yes	ncbi_102169079	-	-	-	-	-	-	-	-
XM_18043275.1	8.89	0	0.29	0.001	-8.17991	0.00782344	0.0127217	yes	ncbi_102191117	-	-	-	-	-	-	-	-
XM_18043842.1	11.23	0	0.29	0.001	-8.17991	0.00195752	0.00346964	yes	ncbi_102176221	-	-	-	-	-	-	-	-
XM_18044653.1	27.42	0	0.29	0.001	-8.17991	6.05043e-08	1.79619e-07	yes	ncbi_102184412	-	-	-	-	-	-	-	-
XM_18046153.1	10.77	0	0.29	0.001	-8.17991	0.00195752	0.00346964	yes	ncbi_102183745	-	-	-	-	-	-	-	-
XM_18046606.1	24.09	0	0.29	0.001	-8.17991	4.82371e-07	1.30648e-06	yes	ncbi_102173054	PREDICTED: adenylate cyclase type 10 [Capra hircus]	Metabolism;Organismal Systems;Environmental Information Processing	Environmental adaptation;Signal transduction;Nucleotide metabolism	ko04024//cAMP signaling pathway;ko00230//Purine metabolism;ko04713//Circadian entrainment	K11265	-	GO:0003824//catalytic activity;GO:0001882//nucleoside binding;GO:0032549//ribonucleoside binding;GO:0016829//lyase activity;GO:0032550//purine ribonucleoside binding;GO:0036094//small molecule binding;GO:0005488//binding;GO:0097159//organic cyclic compound binding;GO:0097367//carbohydrate derivative binding;GO:0001883//purine nucleoside binding;GO:1901363//heterocyclic compound binding	GO:0090407//organophosphate biosynthetic process;GO:0044711//single-organism biosynthetic process;GO:0006163//purine nucleotide metabolic process;GO:0009058//biosynthetic process;GO:0044271//cellular nitrogen compound biosynthetic process;GO:0023052//signaling;GO:1901135//carbohydrate derivative metabolic process;GO:0006796//phosphate-containing compound metabolic process;GO:0009117//nucleotide m…
XM_18049357.1	24.19	0	0.29	0.001	-8.17991	4.82371e-07	1.30648e-06	yes	ncbi_102186849	-	-	-	-	-	-	-	-
XM_18049739.1	17.78	0	0.29	0.001	-8.17991	3.07011e-05	6.86822e-05	yes	ncbi_102169571	-	-	-	-	-	-	-	-
XM_18052971.1	25.43	0	0.29	0.001	-8.17991	2.4145e-07	6.75605e-07	yes	ncbi_102186691	-	-	-	-	-	-	-	-
XM_18054084.1	30.68	0	0.29	0.001	-8.17991	7.59254e-09	2.44936e-08	yes	ncbi_102173941	-	-	-	-	-	-	-	-
XM_18055609.1	12	0	0.29	0.001	-8.17991	0.00097925	0.00181054	yes	ncbi_102177724	-	-	-	-	-	-	-	-
XM_18059214.1	27.51	0	0.29	0.001	-8.17991	6.05043e-08	1.79619e-07	yes	ncbi_102182521	PREDICTED: homeobox protein aristaless-like 4 [Capra hircus]	-	-	-	-	GO:0043227//membrane-bounded organelle;GO:0043226//organelle;GO:0032991//macromolecular complex;GO:0044464//cell part;GO:0005623//cell;GO:0043229//intracellular organelle;GO:0044424//intracellular part;GO:0043234//protein complex;GO:0043231//intracellular membrane-bounded organelle;GO:0005622//intracellular	GO:0005515//protein binding;GO:0097159//organic cyclic compound binding;GO:1901363//heterocyclic compound binding;GO:0003677//DNA binding;GO:0046983//protein dimerization activity;GO:0019904//protein domain specific binding;GO:0005488//binding;GO:0001071//nucleic acid binding transcription factor activity;GO:0003676//nucleic acid binding	GO:0065007//biological regulation;GO:0009653//anatomical structure morphogenesis;GO:0048856//anatomical structure development;GO:2000112//regulation of cellular macromolecule biosynthetic process;GO:0050789//regulation of biological process;GO:0022405//hair cycle process;GO:0051171//regulation of nitrogen compound metabolic process;GO:0060173//limb development;GO:0044763//single-organism cellular…
XM_18059885.1	9.76	0	0.29	0.001	-8.17991	0.00391328	0.00665699	yes	ncbi_102174763	-	-	-	-	-	-	-	-
XM_18060796.1	19.59	0	0.29	0.001	-8.17991	7.68793e-06	1.84039e-05	yes	ncbi_102169209	-	-	-	-	-	-	-	-
XM_18061840.1	64.23	0	0.29	0.001	-8.17991	1.14913e-16	6.62153e-16	yes	ncbi_102187252	PREDICTED: zinc finger protein 469 [Capra hircus]	-	-	-	-	-	-	-
XM_18062955.1	6.74	0	0.29	0.001	-8.17991	0.0312734	0.0462616	yes	ncbi_102174471	-	-	-	-	-	-	-	-
XM_18064634.1	38	0	0.29	0.001	-8.17991	1.10747e-09	3.85854e-09	yes	ncbi_102177371	-	-	-	-	-	-	-	-
XM_18066234.1	12.85	0	0.29	0.001	-8.17991	0.000489894	0.000942879	yes	ncbi_102169523	-	-	-	-	-	-	-	-
XM_18066243.1	28.44	0	0.29	0.001	-8.17991	3.02899e-08	9.24563e-08	yes	ncbi_102181541	-	-	-	-	-	-	-	-
XM_18066649.1	11	0	0.29	0.001	-8.17991	0.00195752	0.00346964	yes	ncbi_106503428	PREDICTED: laminin subunit beta-2 [Capra hircus]	Cellular Processes;Human Diseases;Environmental Information Processing	Signal transduction;Infectious diseases;Cancers;Cellular commiunity;Signaling molecules and interaction	ko04151//PI3K-Akt signaling pathway;ko05200//Pathways in cancer;ko04510//Focal adhesion;ko05145//Toxoplasmosis;ko04512//ECM-receptor interaction;ko05146//Amoebiasis;ko05222//Small cell lung cancer	K06243	-	-	-
XM_18066847.1	15.16	0	0.29	0.001	-8.17991	0.000122627	0.000254801	yes	ncbi_102183735	-	-	-	-	-	-	-	-
XM_18066980.1	18	0	0.29	0.001	-8.17991	3.07011e-05	6.86822e-05	yes	ncbi_108638624	-	-	-	-	-	-	-	-
XM_18067039.1	10.26	0	0.29	0.001	-8.17991	0.00391328	0.00665699	yes	ncbi_102184290	-	-	-	-	-	-	-	-
XM_5675438.3	14.27	0	0.28	0.001	-8.12928	0.000245094	0.000489928	yes	ncbi_102190553	-	-	-	-	-	-	-	-
XM_5682642.3	19.03	0	0.28	0.001	-8.12928	1.53628e-05	3.5494e-05	yes	ncbi_102169664	-	-	-	-	-	-	-	-
XM_5691583.3	9.22	0	0.28	0.001	-8.12928	0.00782344	0.0127217	yes	ncbi_102176815	-	-	-	-	-	-	-	-
XM_5693424.3	6.62	0	0.28	0.001	-8.12928	0.0312734	0.0462616	yes	ncbi_102190635	PREDICTED: XIAP-associated factor 1 isoform X1 [Capra hircus]	-	-	-	-	GO:0005623//cell;GO:0044464//cell part;GO:0043227//membrane-bounded organelle;GO:0043231//intracellular membrane-bounded organelle;GO:0044424//intracellular part;GO:0043226//organelle;GO:0043229//intracellular organelle;GO:0005622//intracellular	GO:0043167//ion binding;GO:0043169//cation binding;GO:0005488//binding	GO:0050896//response to stimulus;GO:0044699//single-organism process;GO:0010033//response to organic substance;GO:0042221//response to chemical;GO:0016265//death;GO:0012501//programmed cell death;GO:0034097//response to cytokine;GO:0009987//cellular process;GO:0044763//single-organism cellular process;GO:0008219//cell death
XM_13962763.2	16.75	0	0.28	0.001	-8.12928	6.13562e-05	0.00013245	yes	ncbi_102179536	-	-	-	-	-	-	-	-
XM_13965252.2	15.13	0	0.28	0.001	-8.12928	0.000122627	0.000254801	yes	ncbi_102182297	-	-	-	-	-	-	-	-
XM_13965666.2	21.52	0	0.28	0.001	-8.12928	1.92554e-06	4.91566e-06	yes	ncbi_102169864	-	-	-	-	-	-	-	-
XM_18039006.1	30.32	0	0.28	0.001	-8.12928	7.59254e-09	2.44936e-08	yes	ncbi_102170099	-	-	-	-	-	-	-	-
XM_18039816.1	12	0	0.28	0.001	-8.12928	0.00097925	0.00181054	yes	ncbi_106503535	PREDICTED: transmembrane protein 200C [Capra hircus]	-	-	-	-	-	-	-
XM_18040180.1	20.87	0	0.28	0.001	-8.12928	3.84742e-06	9.50938e-06	yes	ncbi_102188012	-	-	-	-	-	-	-	-
XM_18040618.1	17.26	0	0.28	0.001	-8.12928	3.07011e-05	6.86822e-05	yes	ncbi_100861034	-	-	-	-	-	-	-	-
XM_18040991.1	7.48	0	0.28	0.001	-8.12928	0.0156414	0.0243149	yes	ncbi_102184110	-	-	-	-	-	-	-	-
XM_18042618.1	27.61	0	0.28	0.001	-8.12928	6.05043e-08	1.79619e-07	yes	ncbi_102174810	-	-	-	-	-	-	-	-
XM_18042751.1	8.6	0	0.28	0.001	-8.12928	0.00782344	0.0127217	yes	ncbi_102183203	-	-	-	-	-	-	-	-
XM_18046937.1	18.83	0	0.28	0.001	-8.12928	1.53628e-05	3.5494e-05	yes	ncbi_102171840	-	-	-	-	-	-	-	-
XM_18050973.1	12	0	0.28	0.001	-8.12928	0.00097925	0.00181054	yes	ncbi_102178816	PREDICTED: adhesion G protein-coupled receptor E4 [Capra hircus]	-	-	-	-	GO:0044464//cell part;GO:0005623//cell;GO:0016020//membrane;GO:0031224//intrinsic component of membrane;GO:0044425//membrane part	GO:0004888//transmembrane signaling receptor activity;GO:0004871//signal transducer activity;GO:0060089//molecular transducer activity;GO:0038023//signaling receptor activity;GO:0043169//cation binding;GO:0043167//ion binding;GO:0046872//metal ion binding;GO:0004872//receptor activity;GO:0005488//binding;GO:0099600//transmembrane receptor activity	GO:0050794//regulation of cellular process;GO:0050896//response to stimulus;GO:0007166//cell surface receptor signaling pathway;GO:0051716//cellular response to stimulus;GO:0007154//cell communication;GO:0009987//cellular process;GO:0007165//signal transduction;GO:0044700//single organism signaling;GO:0050789//regulation of biological process;GO:0044699//single-organism process;GO:0065007//biolog…
XM_18055708.1	31.46	0	0.28	0.001	-8.12928	3.80158e-09	1.2623e-08	yes	ncbi_102190798	PREDICTED: disabled homolog 2-interacting protein isoform X1 [Capra hircus]	-	-	-	-	GO:0030424//axon;GO:0044424//intracellular part;GO:0043025//neuronal cell body;GO:0033267//axon part;GO:0044297//cell body;GO:0043229//intracellular organelle;GO:0016020//membrane;GO:0097458//neuron part;GO:0044444//cytoplasmic part;GO:0005622//intracellular;GO:0031982//vesicle;GO:0031988//membrane-bounded vesicle;GO:0005737//cytoplasm;GO:0043226//organelle;GO:0005623//cell;GO:0044464//cell part;…	GO:0008289//lipid binding;GO:0098772//molecular function regulator;GO:0005488//binding;GO:0043168//anion binding;GO:0019902//phosphatase binding;GO:1901981//phosphatidylinositol phosphate binding;GO:0043548//phosphatidylinositol 3-kinase binding;GO:0019901//protein kinase binding;GO:0019904//protein domain specific binding;GO:0008047//enzyme activator activity;GO:0032813//tumor necrosis factor re…	GO:0009889//regulation of biosynthetic process;GO:0048522//positive regulation of cellular process;GO:0034097//response to cytokine;GO:0014066//regulation of phosphatidylinositol 3-kinase signaling;GO:0000079//regulation of cyclin-dependent protein serine/threonine kinase activity;GO:0040012//regulation of locomotion;GO:0009653//anatomical structure morphogenesis;GO:0050776//regulation of immune …
XM_18061266.1	9.33	0	0.28	0.001	-8.12928	0.00391328	0.00665699	yes	ncbi_102173026	PREDICTED: calcium/calmodulin-dependent protein kinase kinase 2 isoform X1 [Capra hircus]	Human Diseases;Organismal Systems;Environmental Information Processing	Aging;Substance dependence;Endocrine system;Signal transduction	ko05034//Alcoholism;ko04921//Oxytocin signaling pathway;ko04152//AMPK signaling pathway;ko04211//Longevity regulating pathway - mammal;ko04920//Adipocytokine signaling pathway	K07359	GO:0044424//intracellular part;GO:0005623//cell;GO:0005622//intracellular;GO:0044464//cell part	GO:0046872//metal ion binding;GO:0004672//protein kinase activity;GO:0016773//phosphotransferase activity, alcohol group as acceptor;GO:0043169//cation binding;GO:1901363//heterocyclic compound binding;GO:0043167//ion binding;GO:0001882//nucleoside binding;GO:0097159//organic cyclic compound binding;GO:0005488//binding;GO:0016772//transferase activity, transferring phosphorus-containing groups;GO…	GO:0019538//protein metabolic process;GO:0008152//metabolic process;GO:0006468//protein phosphorylation;GO:0044237//cellular metabolic process;GO:0044238//primary metabolic process;GO:0036211//protein modification process;GO:0006796//phosphate-containing compound metabolic process;GO:0044267//cellular protein metabolic process;GO:0006793//phosphorus metabolic process;GO:0006464//cellular protein …
XM_18063691.1	15.01	0	0.28	0.001	-8.12928	0.000122627	0.000254801	yes	ncbi_102188799	-	-	-	-	-	-	-	-
XM_18064393.1	14.21	0	0.28	0.001	-8.12928	0.000245094	0.000489928	yes	ncbi_102175438	-	-	-	-	-	-	-	-
XM_18064850.1	36.27	0	0.28	0.001	-8.12928	4.17686e-09	1.37937e-08	yes	ncbi_102177747	-	-	-	-	-	-	-	-
XM_18065507.1	8	0	0.28	0.001	-8.12928	0.0156414	0.0243149	yes	ncbi_102169996	-	-	-	-	-	-	-	-
XM_13975335.2	9	0	0.27	0.001	-8.07682	0.00782344	0.0127217	yes	ncbi_102177111	-	-	-	-	-	-	-	-
XM_18040939.1	7.06	0	0.27	0.001	-8.07682	0.0312734	0.0462616	yes	ncbi_102171397	-	-	-	-	-	-	-	-
XM_18041237.1	18.03	0	0.27	0.001	-8.07682	3.07011e-05	6.86822e-05	yes	ncbi_102180102	-	-	-	-	-	-	-	-
XM_18042011.1	32.33	0	0.27	0.001	-8.07682	1.90354e-09	6.51124e-09	yes	ncbi_108634090	PREDICTED: kelch repeat and BTB domain-containing protein 11 [Capra hircus]	-	-	-	-	-	-	-
XM_18042916.1	34.26	0	0.27	0.001	-8.07682	9.53196e-10	3.34085e-09	yes	ncbi_102180719	-	-	-	-	-	-	-	-
XM_18044206.1	27.95	0	0.27	0.001	-8.07682	3.02899e-08	9.24563e-08	yes	ncbi_102175374	-	-	-	-	-	-	-	-
XM_18044322.1	20.36	0	0.27	0.001	-8.07682	3.84742e-06	9.50938e-06	yes	ncbi_102170497	PREDICTED: vacuolar ATPase assembly integral membrane protein VMA21 isoform X1 [Bubalus bubalis]	-	-	-	-	GO:0005737//cytoplasm;GO:0012505//endomembrane system;GO:0098805//whole membrane;GO:0005622//intracellular;GO:0030117//membrane coat;GO:0030658//transport vesicle membrane;GO:0044464//cell part;GO:0016023//cytoplasmic, membrane-bounded vesicle;GO:0031982//vesicle;GO:0030133//transport vesicle;GO:0016020//membrane;GO:0030135//coated vesicle;GO:0043234//protein complex;GO:0044424//intracellular par…	-	GO:0016043//cellular component organization;GO:0034622//cellular macromolecular complex assembly;GO:0006461//protein complex assembly;GO:0043623//cellular protein complex assembly;GO:0022607//cellular component assembly;GO:0070271//protein complex biogenesis;GO:0043933//macromolecular complex subunit organization;GO:0071822//protein complex subunit organization;GO:0070070//proton-transporting V-t…
XM_18046752.1	6.77	0	0.27	0.001	-8.07682	0.0312734	0.0462616	yes	ncbi_108635823	PREDICTED: GTPase IMAP family member 5-like isoform X1 [Capra hircus]	-	-	-	-	-	-	-
XM_18047281.1	34.7	0	0.27	0.001	-8.07682	4.77335e-10	1.7208e-09	yes	ncbi_102183035	-	-	-	-	-	-	-	-
XM_18048101.1	16.01	0	0.27	0.001	-8.07682	6.13562e-05	0.00013245	yes	ncbi_102174814	-	-	-	-	-	-	-	-
XM_18048190.1	13.8	0	0.27	0.001	-8.07682	0.000245094	0.000489928	yes	ncbi_102172392	-	-	-	-	-	-	-	-
XM_18048685.1	15.65	0	0.27	0.001	-8.07682	0.000122627	0.000254801	yes	ncbi_102185543	-	-	-	-	-	-	-	-
XM_18051722.1	7.77	0	0.27	0.001	-8.07682	0.0156414	0.0243149	yes	ncbi_102183369	-	-	-	-	-	-	-	-
XM_18052211.1	13.54	0	0.27	0.001	-8.07682	0.000489894	0.000942879	yes	ncbi_102170697	-	-	-	-	-	-	-	-
XM_18053589.1	21.63	0	0.27	0.001	-8.07682	1.92554e-06	4.91566e-06	yes	ncbi_102172900	-	-	-	-	-	-	-	-
XM_18054269.1	29.8	0	0.27	0.001	-8.07682	1.51646e-08	4.76225e-08	yes	ncbi_102182596	-	-	-	-	-	-	-	-
XM_18054504.1	28.67	0	0.27	0.001	-8.07682	3.02899e-08	9.24563e-08	yes	ncbi_102190881	-	-	-	-	-	-	-	-
XM_18054835.1	11.55	0	0.27	0.001	-8.07682	0.00097925	0.00181054	yes	ncbi_102175409	-	-	-	-	-	-	-	-
XM_18056463.1	32.25	0	0.27	0.001	-8.07682	3.80158e-09	1.2623e-08	yes	ncbi_102187238	-	-	-	-	-	-	-	-
XM_18058554.1	22.4	0	0.27	0.001	-8.07682	1.92554e-06	4.91566e-06	yes	ncbi_102173208	-	-	-	-	-	-	-	-
XM_18059104.1	6.81	0	0.27	0.001	-8.07682	0.0312734	0.0462616	yes	ncbi_100861158	-	-	-	-	-	-	-	-
XM_18061199.1	29	0	0.27	0.001	-8.07682	1.51646e-08	4.76225e-08	yes	ncbi_102185856	PREDICTED: LOW QUALITY PROTEIN: seizure 6-like protein [Capra hircus]	-	-	-	-	GO:0005623//cell;GO:0044464//cell part;GO:0044297//cell body	-	GO:0032502//developmental process;GO:0023051//regulation of signaling;GO:0050794//regulation of cellular process;GO:0007626//locomotory behavior;GO:0007610//behavior;GO:0044699//single-organism process;GO:0009966//regulation of signal transduction;GO:0010646//regulation of cell communication;GO:1902531//regulation of intracellular signal transduction;GO:0021700//developmental maturation;GO:006500…
XM_18061712.1	8.67	0	0.27	0.001	-8.07682	0.00782344	0.0127217	yes	ncbi_102172747	-	-	-	-	-	-	-	-
XM_18061748.1	10.53	0	0.27	0.001	-8.07682	0.00195752	0.00346964	yes	ncbi_102170350	-	-	-	-	-	-	-	-
XM_18061985.1	55.26	0	0.27	0.001	-8.07682	2.50206e-14	1.24551e-13	yes	ncbi_102180418	-	-	-	-	-	-	-	-
XM_18062363.1	6.07	0	0.27	0.001	-8.07682	0.0312734	0.0462616	yes	ncbi_102178655	-	-	-	-	-	-	-	-
XM_18062803.1	16.74	0	0.27	0.001	-8.07682	6.13562e-05	0.00013245	yes	ncbi_102173497	-	-	-	-	-	-	-	-
XM_5680574.3	16.9	0	0.26	0.001	-8.02237	6.13562e-05	0.00013245	yes	ncbi_102185987	PREDICTED: T-complex protein 11-like protein 2 [Capra hircus]	-	-	-	-	-	-	-
XM_5683082.3	17.53	0	0.26	0.001	-8.02237	3.07011e-05	6.86822e-05	yes	ncbi_102188850	PREDICTED: fibroblast growth factor 1 isoform X1 [Capra hircus]	Environmental Information Processing;Human Diseases;Cellular Processes	Cancers;Cell motility;Signal transduction	ko04151//PI3K-Akt signaling pathway;ko05200//Pathways in cancer;ko04010//MAPK signaling pathway;ko04014//Ras signaling pathway;ko04810//Regulation of actin cytoskeleton;ko04015//Rap1 signaling pathway;ko04390//Hippo signaling pathway;ko05218//Melanoma	K18496	GO:0070013//intracellular organelle lumen;GO:0031012//extracellular matrix;GO:0031981//nuclear lumen;GO:0043233//organelle lumen;GO:0043232//intracellular non-membrane-bounded organelle;GO:0043231//intracellular membrane-bounded organelle;GO:0005576//extracellular region;GO:0043227//membrane-bounded organelle;GO:0043228//non-membrane-bounded organelle;GO:0005634//nucleus;GO:0044444//cytoplasmic p…	GO:0097367//carbohydrate derivative binding;GO:0031072//heat shock protein binding;GO:0005102//receptor binding;GO:0005488//binding;GO:0005515//protein binding;GO:0005539//glycosaminoglycan binding;GO:0070851//growth factor receptor binding	GO:0010604//positive regulation of macromolecule metabolic process;GO:0048017//inositol lipid-mediated signaling;GO:0010647//positive regulation of cell communication;GO:0007275//multicellular organism development;GO:0035767//endothelial cell chemotaxis;GO:0045937//positive regulation of phosphate metabolic process;GO:0072073//kidney epithelium development;GO:0032879//regulation of localization;G…
XM_5683190.3	9.47	0	0.26	0.001	-8.02237	0.00391328	0.00665699	yes	ncbi_102191134	PREDICTED: proton-coupled amino acid transporter 2 [Capra hircus]	-	-	-	-	-	-	-
XM_5687491.3	14.66	0	0.26	0.001	-8.02237	0.000245094	0.000489928	yes	ncbi_102172638	PREDICTED: periostin isoform X1 [Capra hircus]	-	-	-	-	-	-	-
XM_5700379.2	9.88	0	0.26	0.001	-8.02237	0.00391328	0.00665699	yes	ncbi_102176309	-	-	-	-	-	-	-	-
XM_13962743.2	32.73	0	0.26	0.001	-8.02237	1.90354e-09	6.51124e-09	yes	ncbi_102177394	PREDICTED: glutamate-rich protein 3 [Capra hircus]	-	-	-	-	-	-	-
XM_13970517.2	8.75	0	0.26	0.001	-8.02237	0.00782344	0.0127217	yes	ncbi_102182993	-	-	-	-	-	-	-	-
XM_13974742.2	19.01	0	0.26	0.001	-8.02237	1.53628e-05	3.5494e-05	yes	ncbi_102182911	-	-	-	-	-	-	-	-
XM_13976171.2	20	0	0.26	0.001	-8.02237	7.68793e-06	1.84039e-05	yes	ncbi_102176946	PREDICTED: dystrophin-related protein 2 [Capra hircus]	-	-	-	-	-	GO:0005488//binding;GO:0046914//transition metal ion binding;GO:0043167//ion binding;GO:0043169//cation binding;GO:0046872//metal ion binding	-
XM_13976296.2	20.59	0	0.26	0.001	-8.02237	3.84742e-06	9.50938e-06	yes	ncbi_102172607	-	-	-	-	-	-	-	-
XM_18040684.1	11.24	0	0.26	0.001	-8.02237	0.00195752	0.00346964	yes	ncbi_102174268	-	-	-	-	-	-	-	-
XM_18042882.1	13.57	0	0.26	0.001	-8.02237	0.000489894	0.000942879	yes	ncbi_102168804	-	-	-	-	-	-	-	-
XM_18046310.1	7.34	0	0.26	0.001	-8.02237	0.0156414	0.0243149	yes	ncbi_102172854	-	-	-	-	-	-	-	-
XM_18048845.1	7.9	0	0.26	0.001	-8.02237	0.0156414	0.0243149	yes	ncbi_102177333	PREDICTED: cytochrome P450 2D14 isoform X1 [Capra hircus]	Metabolism;Organismal Systems	Nervous system;Lipid metabolism	ko04726//Serotonergic synapse;ko00140//Steroid hormone biosynthesis	K07414	-	-	-
XM_18049235.1	27.16	0	0.26	0.001	-8.02237	6.05043e-08	1.79619e-07	yes	ncbi_102187660	-	-	-	-	-	-	-	-
XM_18050797.1	11.9	0	0.26	0.001	-8.02237	0.00097925	0.00181054	yes	ncbi_102180032	-	-	-	-	-	-	-	-
XM_18053963.1	13.89	0	0.26	0.001	-8.02237	0.000245094	0.000489928	yes	ncbi_102169015	PREDICTED: ribosomal protein S6 kinase-like 1 isoform X1 [Capra hircus]	-	-	-	-	-	GO:0036094//small molecule binding;GO:0097367//carbohydrate derivative binding;GO:0032549//ribonucleoside binding;GO:0097159//organic cyclic compound binding;GO:0001882//nucleoside binding;GO:0005488//binding;GO:1901363//heterocyclic compound binding;GO:0016740//transferase activity;GO:0001883//purine nucleoside binding;GO:0032550//purine ribonucleoside binding;GO:0003824//catalytic activity	GO:0043412//macromolecule modification;GO:0006464//cellular protein modification process;GO:0044260//cellular macromolecule metabolic process;GO:0009987//cellular process;GO:0043170//macromolecule metabolic process;GO:0036211//protein modification process;GO:0071704//organic substance metabolic process;GO:0008152//metabolic process;GO:0044237//cellular metabolic process;GO:0019538//protein metabo…
XM_18054834.1	13	0	0.26	0.001	-8.02237	0.000489894	0.000942879	yes	ncbi_102174849	PREDICTED: calsenilin [Capra hircus]	-	-	-	-	GO:0043234//protein complex;GO:0044464//cell part;GO:0005623//cell;GO:0044425//membrane part;GO:1902495//transmembrane transporter complex;GO:0044444//cytoplasmic part;GO:0016020//membrane;GO:0016021//integral component of membrane;GO:0034703//cation channel complex;GO:0032991//macromolecular complex;GO:0043226//organelle;GO:0005622//intracellular;GO:0031224//intrinsic component of membrane;GO:00…	GO:0022891//substrate-specific transmembrane transporter activity;GO:0003676//nucleic acid binding;GO:0097159//organic cyclic compound binding;GO:0043169//cation binding;GO:0008324//cation transmembrane transporter activity;GO:0022892//substrate-specific transporter activity;GO:0043167//ion binding;GO:0005215//transporter activity;GO:0005261//cation channel activity;GO:0016247//channel regulator …	GO:0044763//single-organism cellular process;GO:0051049//regulation of transport;GO:0008152//metabolic process;GO:0050896//response to stimulus;GO:0033555//multicellular organismal response to stress;GO:1901576//organic substance biosynthetic process;GO:0071840//cellular component organization or biogenesis;GO:0051234//establishment of localization;GO:0050794//regulation of cellular process;GO:00…
XM_18055035.1	51.01	0	0.26	0.001	-8.02237	3.6663e-13	1.67864e-12	yes	ncbi_102182045	-	-	-	-	-	-	-	-
XM_18057028.1	8.11	0	0.26	0.001	-8.02237	0.0156414	0.0243149	yes	ncbi_102181052	-	-	-	-	-	-	-	-
XM_18057990.1	17.9	0	0.26	0.001	-8.02237	3.07011e-05	6.86822e-05	yes	ncbi_102183832	-	-	-	-	-	-	-	-
XM_18058748.1	14.4	0	0.26	0.001	-8.02237	0.000245094	0.000489928	yes	ncbi_102176056	PREDICTED: kinesin-like protein KIFC2 isoform X1 [Capra hircus]	-	-	-	-	-	-	-
XM_18062412.1	6.85	0	0.26	0.001	-8.02237	0.0312734	0.0462616	yes	ncbi_102186425	-	-	-	-	-	-	-	-
XM_18064119.1	23.7	0	0.26	0.001	-8.02237	4.82371e-07	1.30648e-06	yes	ncbi_102187799	-	-	-	-	-	-	-	-
XM_18064195.1	25.9	0	0.26	0.001	-8.02237	1.20864e-07	3.48558e-07	yes	ncbi_102169128	-	-	-	-	-	-	-	-
XM_18064523.1	8.8	0	0.26	0.001	-8.02237	0.00782344	0.0127217	yes	ncbi_102186433	PREDICTED: beta-arrestin-2 isoform X1 [Capra hircus]	Environmental Information Processing;Human Diseases;Organismal Systems;Cellular Processes	Substance dependence;Immune system;Sensory system;Transport and catabolism;Signal transduction	ko04740//Olfactory transduction;ko04010//MAPK signaling pathway;ko04144//Endocytosis;ko04062//Chemokine signaling pathway;ko05032//Morphine addiction	K04439	GO:0031988//membrane-bounded vesicle;GO:0005737//cytoplasm;GO:0031982//vesicle;GO:0043229//intracellular organelle;GO:0043226//organelle;GO:0031410//cytoplasmic vesicle;GO:0005623//cell;GO:0043227//membrane-bounded organelle;GO:0005622//intracellular;GO:0044424//intracellular part;GO:0016023//cytoplasmic, membrane-bounded vesicle;GO:0016020//membrane;GO:0044425//membrane part;GO:0044464//cell par…	GO:0001664//G-protein coupled receptor binding;GO:0019900//kinase binding;GO:0019899//enzyme binding;GO:0044389//ubiquitin-like protein ligase binding;GO:0019901//protein kinase binding;GO:0005102//receptor binding;GO:0005515//protein binding;GO:0005488//binding	GO:0031327//negative regulation of cellular biosynthetic process;GO:0042330//taxis;GO:0071706//tumor necrosis factor superfamily cytokine production;GO:0044238//primary metabolic process;GO:0019220//regulation of phosphate metabolic process;GO:0008277//regulation of G-protein coupled receptor protein signaling pathway;GO:0002029//desensitization of G-protein coupled receptor protein signaling pat…
XM_18064628.1	13.4	0	0.26	0.001	-8.02237	0.000489894	0.000942879	yes	ncbi_102176913	-	-	-	-	-	-	-	-
XM_18065018.1	15.93	0	0.26	0.001	-8.02237	6.13562e-05	0.00013245	yes	ncbi_102185865	-	-	-	-	-	-	-	-
XM_18065307.1	24.88	0	0.26	0.001	-8.02237	2.4145e-07	6.75605e-07	yes	ncbi_102170548	-	-	-	-	-	-	-	-
XM_18065358.1	14.79	0	0.26	0.001	-8.02237	0.000122627	0.000254801	yes	ncbi_102179808	-	-	-	-	-	-	-	-
XM_5679865.3	6.98	0	0.25	0.001	-7.96578	0.0312734	0.0462616	yes	ncbi_102191112	-	-	-	-	-	-	-	-
XM_5684797.3	11.41	0	0.25	0.001	-7.96578	0.00195752	0.00346964	yes	ncbi_102179853	-	-	-	-	-	-	-	-
XM_5695963.3	14.57	0	0.25	0.001	-7.96578	0.000245094	0.000489928	yes	ncbi_102181729	-	-	-	-	-	-	-	-
XM_13963104.2	9	0	0.25	0.001	-7.96578	0.00782344	0.0127217	yes	ncbi_102169726	PREDICTED: aromatic-L-amino-acid decarboxylase [Capra hircus]	Metabolism;Organismal Systems;Human Diseases	Nervous system;Amino acid metabolism;Substance dependence	ko05034//Alcoholism;ko04728//Dopaminergic synapse;ko04726//Serotonergic synapse;ko05031//Amphetamine addiction;ko00350//Tyrosine metabolism;ko00380//Tryptophan metabolism;ko05030//Cocaine addiction;ko00360//Phenylalanine metabolism;ko00340//Histidine metabolism	K01593	GO:0097458//neuron part;GO:0043229//intracellular organelle;GO:0005623//cell;GO:0043226//organelle;GO:0044444//cytoplasmic part;GO:0031410//cytoplasmic vesicle;GO:0043231//intracellular membrane-bounded organelle;GO:0005737//cytoplasm;GO:0031982//vesicle;GO:0042995//cell projection;GO:0044424//intracellular part;GO:0005622//intracellular;GO:0016023//cytoplasmic, membrane-bounded vesicle;GO:004446…	GO:0003824//catalytic activity;GO:0043168//anion binding;GO:0004058//aromatic-L-amino-acid decarboxylase activity;GO:0005488//binding;GO:0043177//organic acid binding;GO:0036094//small molecule binding;GO:0016829//lyase activity;GO:0031406//carboxylic acid binding;GO:0016830//carbon-carbon lyase activity;GO:0043167//ion binding;GO:0005515//protein binding;GO:0016831//carboxy-lyase activity	GO:1901698//response to nitrogen compound;GO:0044710//single-organism metabolic process;GO:0044765//single-organism transport;GO:0006725//cellular aromatic compound metabolic process;GO:1901615//organic hydroxy compound metabolic process;GO:1901564//organonitrogen compound metabolic process;GO:0051179//localization;GO:0032502//developmental process;GO:0006576//cellular biogenic amine metabolic pr…
XM_13964655.2	55.3	0	0.25	0.001	-7.96578	2.50206e-14	1.24551e-13	yes	ncbi_102181667	-	-	-	-	-	-	-	-
XM_13965752.2	40.58	0	0.25	0.001	-7.96578	2.92839e-10	1.07515e-09	yes	ncbi_108633191	-	-	-	-	-	-	-	-
XM_13968410.2	24.14	0	0.25	0.001	-7.96578	4.82371e-07	1.30648e-06	yes	ncbi_102180505	-	-	-	-	-	-	-	-
XM_13974267.2	13.78	0	0.25	0.001	-7.96578	0.000245094	0.000489928	yes	ncbi_102189177	-	-	-	-	-	-	-	-
XM_13976663.2	12.98	0	0.25	0.001	-7.96578	0.000489894	0.000942879	yes	ncbi_102172528	PREDICTED: serine/threonine-protein phosphatase with EF-hands 1 [Capra hircus]	-	-	-	-	-	GO:0005488//binding;GO:0046914//transition metal ion binding;GO:0003824//catalytic activity;GO:0046872//metal ion binding;GO:0043167//ion binding;GO:0043169//cation binding	GO:0006793//phosphorus metabolic process;GO:0044237//cellular metabolic process;GO:0050877//neurological system process;GO:0009987//cellular process;GO:0032501//multicellular organismal process;GO:0008152//metabolic process;GO:0007600//sensory perception;GO:0006796//phosphate-containing compound metabolic process;GO:0003008//system process
XM_18040234.1	52.65	0	0.25	0.001	-7.96578	1.87485e-13	8.74272e-13	yes	ncbi_102170659	-	-	-	-	-	-	-	-
XM_18040304.1	20.6	0	0.25	0.001	-7.96578	3.84742e-06	9.50938e-06	yes	ncbi_102173989	-	-	-	-	-	-	-	-
XM_18044832.1	6.8	0	0.25	0.001	-7.96578	0.0312734	0.0462616	yes	ncbi_102173837	-	-	-	-	-	-	-	-
XM_18047736.1	8.21	0	0.25	0.001	-7.96578	0.0156414	0.0243149	yes	ncbi_102185438	-	-	-	-	-	-	-	-
XM_18047900.1	14	0	0.25	0.001	-7.96578	0.000245094	0.000489928	yes	ncbi_102169737	-	-	-	-	-	-	-	-
XM_18048067.1	17.6	0	0.25	0.001	-7.96578	3.07011e-05	6.86822e-05	yes	ncbi_102190587	-	-	-	-	-	-	-	-
XM_18049766.1	25.86	0	0.25	0.001	-7.96578	1.20864e-07	3.48558e-07	yes	ncbi_102174377	-	-	-	-	-	-	-	-
XM_18054829.1	8.95	0	0.25	0.001	-7.96578	0.00782344	0.0127217	yes	ncbi_102173855	-	-	-	-	-	-	-	-
XM_18056400.1	8.52	0	0.25	0.001	-7.96578	0.00782344	0.0127217	yes	ncbi_102190529	-	-	-	-	-	-	-	-
XM_18058027.1	14.54	0	0.25	0.001	-7.96578	0.000245094	0.000489928	yes	ncbi_102173762	-	-	-	-	-	-	-	-
XM_18059884.1	9.27	0	0.25	0.001	-7.96578	0.00782344	0.0127217	yes	ncbi_102174763	-	-	-	-	-	-	-	-
XM_18061026.1	10.39	0	0.25	0.001	-7.96578	0.00391328	0.00665699	yes	ncbi_102185022	PREDICTED: RNA-binding protein EWS isoform X1 [Capra hircus]	Human Diseases	Cancers	ko05202//Transcriptional misregulation in cancers	K13209	GO:0043231//intracellular membrane-bounded organelle;GO:0043229//intracellular organelle;GO:0044424//intracellular part;GO:0044464//cell part;GO:0005623//cell;GO:0043227//membrane-bounded organelle;GO:0005622//intracellular;GO:0043226//organelle	GO:0003676//nucleic acid binding;GO:0043167//ion binding;GO:0046872//metal ion binding;GO:0005515//protein binding;GO:1901363//heterocyclic compound binding;GO:0005488//binding;GO:0046914//transition metal ion binding;GO:0043169//cation binding;GO:0097159//organic cyclic compound binding;GO:0003723//RNA binding	-
XM_18061229.1	28.88	0	0.25	0.001	-7.96578	3.02899e-08	9.24563e-08	yes	ncbi_106503032	PREDICTED: citron Rho-interacting kinase isoform X1 [Capra hircus]	-	-	-	-	GO:0005856//cytoskeleton;GO:0043226//organelle;GO:0043232//intracellular non-membrane-bounded organelle;GO:0043227//membrane-bounded organelle;GO:0043231//intracellular membrane-bounded organelle;GO:0043228//non-membrane-bounded organelle;GO:0031252//cell leading edge;GO:0005622//intracellular;GO:0044464//cell part;GO:0044424//intracellular part;GO:0005623//cell;GO:0043229//intracellular organelle	GO:0003824//catalytic activity;GO:0001883//purine nucleoside binding;GO:0019904//protein domain specific binding;GO:0016773//phosphotransferase activity, alcohol group as acceptor;GO:0004672//protein kinase activity;GO:0036094//small molecule binding;GO:0097159//organic cyclic compound binding;GO:0043169//cation binding;GO:0016772//transferase activity, transferring phosphorus-containing groups;G…	GO:0007165//signal transduction;GO:0048519//negative regulation of biological process;GO:0032504//multicellular organism reproduction;GO:0048468//cell development;GO:0000003//reproduction;GO:0009987//cellular process;GO:0051716//cellular response to stimulus;GO:0071704//organic substance metabolic process;GO:0044770//cell cycle phase transition;GO:0032502//developmental process;GO:0010721//negati…
XM_18063004.1	18.43	0	0.25	0.001	-7.96578	1.53628e-05	3.5494e-05	yes	ncbi_102175383	PREDICTED: zinc finger protein 347-like isoform X1 [Capra hircus]	-	-	-	-	-	-	-
XM_18063349.1	11	0	0.25	0.001	-7.96578	0.00195752	0.00346964	yes	ncbi_102169790	PREDICTED: leucine-rich repeat LGI family member 4 isoform X1 [Capra hircus]	-	-	-	-	-	-	GO:0044707//single-multicellular organism process;GO:0010001//glial cell differentiation;GO:0021782//glial cell development;GO:0032292//peripheral nervous system axon ensheathment;GO:0009987//cellular process;GO:0021700//developmental maturation;GO:0008366//axon ensheathment;GO:0007626//locomotory behavior;GO:0008283//cell proliferation;GO:0044763//single-organism cellular process;GO:0007399//ner…
XM_18064861.1	13.66	0	0.25	0.001	-7.96578	0.000489894	0.000942879	yes	ncbi_102180884	-	-	-	-	-	-	-	-
XM_18066717.1	33.41	0	0.25	0.001	-7.96578	9.53196e-10	3.34085e-09	yes	ncbi_102182176	-	-	-	-	-	-	-	-
XM_5680342.3	13.06	0	0.24	0.001	-7.90689	0.000489894	0.000942879	yes	ncbi_102188925	PREDICTED: lens fiber major intrinsic protein [Capra hircus]	-	-	-	-	-	-	-
XM_5693141.3	15.68	0	0.24	0.001	-7.90689	0.000122627	0.000254801	yes	ncbi_102172381	-	-	-	-	-	-	-	-
XM_5694975.2	9.78	0	0.24	0.001	-7.90689	0.00391328	0.00665699	yes	ncbi_102191277	PREDICTED: WD repeat-containing protein 93 isoform X1 [Capra hircus]	-	-	-	-	-	-	GO:0009987//cellular process;GO:0044237//cellular metabolic process;GO:0008152//metabolic process;GO:0006091//generation of precursor metabolites and energy
XM_5709613.3	7	0	0.24	0.001	-7.90689	0.0312734	0.0462616	yes	ncbi_102183892	PREDICTED: doublecortin domain-containing protein 1 [Capra hircus]	-	-	-	-	-	-	-
XM_13966805.2	15.4	0	0.24	0.001	-7.90689	0.000122627	0.000254801	yes	ncbi_102179201	-	-	-	-	-	-	-	-
XM_13971218.2	19.97	0	0.24	0.001	-7.90689	7.68793e-06	1.84039e-05	yes	ncbi_102175813	-	-	-	-	-	-	-	-
XM_13973106.2	6.66	0	0.24	0.001	-7.90689	0.0312734	0.0462616	yes	ncbi_102187811	-	-	-	-	-	-	-	-
XM_18039079.1	27.37	0	0.24	0.001	-7.90689	6.05043e-08	1.79619e-07	yes	ncbi_102184208	-	-	-	-	-	-	-	-
XM_18041556.1	34.11	0	0.24	0.001	-7.90689	9.53196e-10	3.34085e-09	yes	ncbi_102191672	-	-	-	-	-	-	-	-
XM_18041779.1	15.61	0	0.24	0.001	-7.90689	0.000122627	0.000254801	yes	ncbi_102180282	-	-	-	-	-	-	-	-
XM_18041929.1	17.78	0	0.24	0.001	-7.90689	3.07011e-05	6.86822e-05	yes	ncbi_102191304	-	-	-	-	-	-	-	-
XM_18042207.1	20.54	0	0.24	0.001	-7.90689	3.84742e-06	9.50938e-06	yes	ncbi_102184785	-	-	-	-	-	-	-	-
XM_18046092.1	17.58	0	0.24	0.001	-7.90689	3.07011e-05	6.86822e-05	yes	ncbi_102175249	-	-	-	-	-	-	-	-
XM_18047358.1	20.87	0	0.24	0.001	-7.90689	3.84742e-06	9.50938e-06	yes	ncbi_102186159	-	-	-	-	-	-	-	-
XM_18051512.1	10	0	0.24	0.001	-7.90689	0.00391328	0.00665699	yes	ncbi_102186291	PREDICTED: zinc finger protein 354B isoform X1 [Capra hircus]	-	-	-	-	-	-	-
XM_18051619.1	18.4	0	0.24	0.001	-7.90689	1.53628e-05	3.5494e-05	yes	ncbi_102170408	-	-	-	-	-	-	-	-
XM_18051805.1	21.76	0	0.24	0.001	-7.90689	1.92554e-06	4.91566e-06	yes	ncbi_102189584	PREDICTED: H(+)/Cl(-) exchange transporter 3 isoform X1 [Capra hircus]	-	-	-	-	GO:0016020//membrane;GO:0031988//membrane-bounded vesicle;GO:0044446//intracellular organelle part;GO:0043005//neuron projection;GO:0031224//intrinsic component of membrane;GO:0005622//intracellular;GO:0031982//vesicle;GO:0043231//intracellular membrane-bounded organelle;GO:0042995//cell projection;GO:0044424//intracellular part;GO:0044444//cytoplasmic part;GO:0005737//cytoplasm;GO:0030141//secre…	GO:0022892//substrate-specific transporter activity;GO:0001882//nucleoside binding;GO:0015108//chloride transmembrane transporter activity;GO:0022838//substrate-specific channel activity;GO:0005488//binding;GO:0005253//anion channel activity;GO:0097159//organic cyclic compound binding;GO:0005225//volume-sensitive anion channel activity;GO:0097367//carbohydrate derivative binding;GO:0022857//trans…	GO:0006821//chloride transport;GO:0044763//single-organism cellular process;GO:0090066//regulation of anatomical structure size;GO:0048878//chemical homeostasis;GO:0007267//cell-cell signaling;GO:0044700//single organism signaling;GO:0051234//establishment of localization;GO:0007268//synaptic transmission;GO:0055080//cation homeostasis;GO:0032501//multicellular organismal process;GO:0032535//regu…
XM_18056110.1	14.66	0	0.24	0.001	-7.90689	0.000245094	0.000489928	yes	ncbi_102172073	-	-	-	-	-	-	-	-
XM_18056195.1	11	0	0.24	0.001	-7.90689	0.00195752	0.00346964	yes	ncbi_102187602	PREDICTED: noelin isoform X1 [Capra hircus]	-	-	-	-	GO:0016020//membrane;GO:0045202//synapse;GO:0032991//macromolecular complex;GO:1902495//transmembrane transporter complex;GO:0005886//plasma membrane;GO:0043234//protein complex;GO:0005887//integral component of plasma membrane;GO:0034702//ion channel complex;GO:0008328//ionotropic glutamate receptor complex;GO:0043235//receptor complex;GO:0044464//cell part;GO:0098796//membrane protein complex;G…	GO:0042277//peptide binding;GO:0033218//amide binding;GO:0005488//binding	GO:0060255//regulation of macromolecule metabolic process;GO:0003171//atrioventricular valve development;GO:2000026//regulation of multicellular organismal development;GO:0048523//negative regulation of cellular process;GO:0072358//cardiovascular system development;GO:0070271//protein complex biogenesis;GO:0051239//regulation of multicellular organismal process;GO:0022603//regulation of anatomica…
XM_18058630.1	19.01	0	0.24	0.001	-7.90689	1.53628e-05	3.5494e-05	yes	ncbi_102177814	-	-	-	-	-	-	-	-
XM_18061678.1	17.67	0	0.24	0.001	-7.90689	3.07011e-05	6.86822e-05	yes	ncbi_102173959	-	-	-	-	-	-	-	-
XM_18063091.1	7	0	0.24	0.001	-7.90689	0.0312734	0.0462616	yes	ncbi_102180961	-	-	-	-	-	-	-	-
XM_18063533.1	9.52	0	0.24	0.001	-7.90689	0.00391328	0.00665699	yes	ncbi_102170630	-	-	-	-	-	-	-	-
XM_18064456.1	12.34	0	0.24	0.001	-7.90689	0.00097925	0.00181054	yes	ncbi_102183362	-	-	-	-	-	-	-	-
XM_18064470.1	20.86	0	0.24	0.001	-7.90689	3.84742e-06	9.50938e-06	yes	ncbi_102185604	-	-	-	-	-	-	-	-
XM_18064591.1	6.43	0	0.24	0.001	-7.90689	0.0312734	0.0462616	yes	ncbi_102191733	-	-	-	-	-	-	-	-
XM_18065164.1	24.21	0	0.24	0.001	-7.90689	4.82371e-07	1.30648e-06	yes	ncbi_102173121	PREDICTED: breast cancer type 1 susceptibility protein isoform X1 [Capra hircus]	Environmental Information Processing;Human Diseases;Genetic Information Processing	Folding, sorting and degradation;Cancers;Signal transduction;Replication and repair	ko04151//PI3K-Akt signaling pathway;ko04120//Ubiquitin mediated proteolysis;ko05206//MicroRNAs in cancer;ko03460//Fanconi anemia pathway	K10605	-	-	-
XM_18065737.1	7.68	0	0.24	0.001	-7.90689	0.0156414	0.0243149	yes	ncbi_102187989	-	-	-	-	-	-	-	-
XM_18065812.1	6.5	0	0.24	0.001	-7.90689	0.0312734	0.0462616	yes	ncbi_102178773	-	-	-	-	-	-	-	-
XM_18067104.1	11.71	0	0.24	0.001	-7.90689	0.00097925	0.00181054	yes	ncbi_102188809	-	-	-	-	-	-	-	-
XM_5676572.3	13.9	0	0.23	0.001	-7.84549	0.000245094	0.000489928	yes	ncbi_102174886	-	-	-	-	-	-	-	-
XM_5677606.3	15.35	0	0.23	0.001	-7.84549	0.000122627	0.000254801	yes	ncbi_102171562	PREDICTED: DNA-binding protein RFX5 [Capra hircus]	Organismal Systems;Human Diseases	Immune system;Immune diseases;Infectious diseases	ko05152//Tuberculosis;ko04612//Antigen processing and presentation;ko05340//Primary immunodeficiency	K08061	-	GO:1901363//heterocyclic compound binding;GO:0003676//nucleic acid binding;GO:0005488//binding;GO:0097159//organic cyclic compound binding	GO:0019222//regulation of metabolic process;GO:0065007//biological regulation;GO:0010468//regulation of gene expression;GO:0060255//regulation of macromolecule metabolic process;GO:0050789//regulation of biological process
XM_5680486.3	21.29	0	0.23	0.001	-7.84549	3.84742e-06	9.50938e-06	yes	ncbi_102190026	-	-	-	-	-	-	-	-
XM_5691336.3	13.13	0	0.23	0.001	-7.84549	0.000489894	0.000942879	yes	ncbi_102175975	-	-	-	-	-	-	-	-
XM_5695610.2	9.83	0	0.23	0.001	-7.84549	0.00391328	0.00665699	yes	ncbi_102180544	-	-	-	-	-	-	-	-
XM_5697947.3	18	0	0.23	0.001	-7.84549	3.07011e-05	6.86822e-05	yes	ncbi_100861058	PREDICTED: 4-aminobutyrate aminotransferase, mitochondrial [Ovis aries]	Metabolism;Organismal Systems	Amino acid metabolism;Metabolism of other amino acids;Nervous system;Carbohydrate metabolism	ko04727//GABAergic synapse;ko00280//Valine, leucine and isoleucine degradation;ko00250//Alanine, aspartate and glutamate metabolism;ko00410//beta-Alanine metabolism;ko00640//Propanoate metabolism;ko00650//Butanoate metabolism	K13524	GO:0031988//membrane-bounded vesicle;GO:0031982//vesicle;GO:0044444//cytoplasmic part;GO:0044464//cell part;GO:0032991//macromolecular complex;GO:0005623//cell;GO:0043231//intracellular membrane-bounded organelle;GO:0043229//intracellular organelle;GO:0043226//organelle;GO:0005737//cytoplasm;GO:0005622//intracellular;GO:0044422//organelle part;GO:0044429//mitochondrial part;GO:0044446//intracellu…	GO:0016740//transferase activity;GO:0043167//ion binding;GO:0051536//iron-sulfur cluster binding;GO:0046983//protein dimerization activity;GO:0051540//metal cluster binding;GO:0043169//cation binding;GO:0005515//protein binding;GO:0019899//enzyme binding;GO:0003824//catalytic activity;GO:0005488//binding;GO:0008483//transaminase activity;GO:0043168//anion binding;GO:0016769//transferase activity,…	GO:0042133//neurotransmitter metabolic process;GO:0044708//single-organism behavior;GO:0008152//metabolic process;GO:0044763//single-organism cellular process;GO:0071704//organic substance metabolic process;GO:1901564//organonitrogen compound metabolic process;GO:0001505//regulation of neurotransmitter levels;GO:0030534//adult behavior;GO:1901575//organic substance catabolic process;GO:0006520//c…
XM_13962489.2	35.03	0	0.23	0.001	-7.84549	4.77335e-10	1.7208e-09	yes	ncbi_102171475	-	-	-	-	-	-	-	-
XM_13964488.2	8	0	0.23	0.001	-7.84549	0.0156414	0.0243149	yes	ncbi_102174374	-	-	-	-	-	-	-	-
XM_13969732.2	22.09	0	0.23	0.001	-7.84549	1.92554e-06	4.91566e-06	yes	ncbi_102175318	PREDICTED: caseinolytic peptidase B protein homolog isoform X3 [Capra hircus]	Organismal Systems	Aging	ko04213//Longevity regulating pathway - multiple species	K03695	GO:0005622//intracellular;GO:0044464//cell part;GO:0043231//intracellular membrane-bounded organelle;GO:0044424//intracellular part;GO:0043226//organelle;GO:0005623//cell;GO:0043227//membrane-bounded organelle;GO:0043229//intracellular organelle	GO:0097367//carbohydrate derivative binding;GO:0001882//nucleoside binding;GO:0001883//purine nucleoside binding;GO:0032550//purine ribonucleoside binding;GO:0097159//organic cyclic compound binding;GO:0036094//small molecule binding;GO:0032549//ribonucleoside binding;GO:0005488//binding;GO:1901363//heterocyclic compound binding	GO:0006950//response to stress;GO:0050896//response to stimulus;GO:0009408//response to heat;GO:0009628//response to abiotic stimulus;GO:0009266//response to temperature stimulus
XM_13971133.2	6.32	0	0.23	0.001	-7.84549	0.0312734	0.0462616	yes	ncbi_102175324	-	-	-	-	-	-	-	-
XM_18039138.1	10.19	0	0.23	0.001	-7.84549	0.00391328	0.00665699	yes	ncbi_102179429	-	-	-	-	-	-	-	-
XM_18039966.1	9.7	0	0.23	0.001	-7.84549	0.00391328	0.00665699	yes	ncbi_100861060	-	-	-	-	-	-	-	-
XM_18041207.1	16.93	0	0.23	0.001	-7.84549	6.13562e-05	0.00013245	yes	ncbi_102180102	-	-	-	-	-	-	-	-
XM_18042306.1	11.01	0	0.23	0.001	-7.84549	0.00195752	0.00346964	yes	ncbi_102187287	-	-	-	-	-	-	-	-
XM_18042423.1	15.74	0	0.23	0.001	-7.84549	0.000122627	0.000254801	yes	ncbi_102186276	-	-	-	-	-	-	-	-
XM_18042450.1	52.3	0	0.23	0.001	-7.84549	1.87485e-13	8.74272e-13	yes	ncbi_102170942	-	-	-	-	-	-	-	-
XM_18043392.1	8.69	0	0.23	0.001	-7.84549	0.00782344	0.0127217	yes	ncbi_102181275	PREDICTED: cell cycle checkpoint control protein RAD9A isoform X1 [Capra hircus]	-	-	-	-	GO:0032991//macromolecular complex;GO:0044424//intracellular part;GO:0043229//intracellular organelle;GO:0043234//protein complex;GO:0005622//intracellular;GO:0043226//organelle;GO:0005623//cell;GO:0043231//intracellular membrane-bounded organelle;GO:0043227//membrane-bounded organelle;GO:0044464//cell part	GO:0019900//kinase binding;GO:0004518//nuclease activity;GO:0016788//hydrolase activity, acting on ester bonds;GO:0004527//exonuclease activity;GO:0019904//protein domain specific binding;GO:0016787//hydrolase activity;GO:0003824//catalytic activity;GO:0005515//protein binding;GO:0005488//binding;GO:0019899//enzyme binding	GO:0048583//regulation of response to stimulus;GO:0048523//negative regulation of cellular process;GO:0080134//regulation of response to stress;GO:0033554//cellular response to stress;GO:1903047//mitotic cell cycle process;GO:0042981//regulation of apoptotic process;GO:2001233//regulation of apoptotic signaling pathway;GO:0006950//response to stress;GO:0007049//cell cycle;GO:0000278//mitotic cell…
XM_18043444.1	8.41	0	0.23	0.001	-7.84549	0.00782344	0.0127217	yes	ncbi_102188277	PREDICTED: BTB/POZ domain-containing protein 19 [Capra hircus]	-	-	-	-	-	-	-
XM_18046230.1	14	0	0.23	0.001	-7.84549	0.000245094	0.000489928	yes	ncbi_102177292	PREDICTED: tripartite motif-containing protein 46 isoform X1 [Capra hircus]	-	-	-	-	-	GO:0043167//ion binding;GO:0043169//cation binding;GO:0005488//binding;GO:0046914//transition metal ion binding;GO:0046872//metal ion binding	-
XM_18046724.1	16.36	0	0.23	0.001	-7.84549	6.13562e-05	0.00013245	yes	ncbi_102185338	PREDICTED: nitric oxide synthase, endothelial [Capra hircus]	Human Diseases;Organismal Systems;Environmental Information Processing;Metabolism	Immune system;Endocrine system;Amino acid metabolism;Endocrine and metabolic diseases;Signal transduction	ko04151//PI3K-Akt signaling pathway;ko04020//Calcium signaling pathway;ko04022//cGMP - PKG signaling pathway;ko04921//Oxytocin signaling pathway;ko04611//Platelet activation;ko04071//Sphingolipid signaling pathway;ko04066//HIF-1 signaling pathway;ko04915//Estrogen signaling pathway;ko04931//Insulin resistance;ko04933//AGE-RAGE signaling pathway in diabetic complications;ko04370//VEGF signaling pa…	K13242	-	-	-
XM_18046936.1	14.94	0	0.23	0.001	-7.84549	0.000122627	0.000254801	yes	ncbi_102171840	-	-	-	-	-	-	-	-
XM_18047374.1	8.11	0	0.23	0.001	-7.84549	0.0156414	0.0243149	yes	ncbi_102185335	-	-	-	-	-	-	-	-
XM_18048405.1	17.37	0	0.23	0.001	-7.84549	3.07011e-05	6.86822e-05	yes	ncbi_102175655	-	-	-	-	-	-	-	-
XM_18052121.1	20.47	0	0.23	0.001	-7.84549	3.84742e-06	9.50938e-06	yes	ncbi_102178625	-	-	-	-	-	-	-	-
XM_18054854.1	21.11	0	0.23	0.001	-7.84549	3.84742e-06	9.50938e-06	yes	ncbi_102177804	-	-	-	-	-	-	-	-
XM_18055856.1	15.37	0	0.23	0.001	-7.84549	0.000122627	0.000254801	yes	ncbi_102189492	-	-	-	-	-	-	-	-
XM_18059400.1	6.45	0	0.23	0.001	-7.84549	0.0312734	0.0462616	yes	ncbi_102173955	PREDICTED: beta-galactosidase-1-like protein 2 isoform X1 [Capra hircus]	-	-	-	-	-	-	-
XM_18061604.1	11.94	0	0.23	0.001	-7.84549	0.00097925	0.00181054	yes	ncbi_102187072	-	-	-	-	-	-	-	-
XM_18061949.1	17.64	0	0.23	0.001	-7.84549	3.07011e-05	6.86822e-05	yes	ncbi_102177827	-	-	-	-	-	-	-	-
XM_18062552.1	7.35	0	0.23	0.001	-7.84549	0.0156414	0.0243149	yes	ncbi_102188494	PREDICTED: carcinoembryonic antigen-related cell adhesion molecule 16 isoform X1 [Capra hircus]	-	-	-	-	-	-	-
XM_18062739.1	12.16	0	0.23	0.001	-7.84549	0.00097925	0.00181054	yes	ncbi_102186426	-	-	-	-	-	-	-	-
XM_18065564.1	9	0	0.23	0.001	-7.84549	0.00782344	0.0127217	yes	ncbi_102187434	-	-	-	-	-	-	-	-
XM_5677615.3	14.25	0	0.22	0.001	-7.78136	0.000245094	0.000489928	yes	ncbi_102174079	-	-	-	-	-	-	-	-
XM_5678622.3	10.88	0	0.22	0.001	-7.78136	0.00195752	0.00346964	yes	ncbi_102181748	-	-	-	-	-	-	-	-
XM_5680390.3	13.94	0	0.22	0.001	-7.78136	0.000245094	0.000489928	yes	ncbi_102177695	PREDICTED: dnaJ homolog subfamily C member 14 [Capra hircus]	-	-	-	-	GO:0031090//organelle membrane;GO:0043227//membrane-bounded organelle;GO:0044422//organelle part;GO:0044424//intracellular part;GO:0005622//intracellular;GO:0031224//intrinsic component of membrane;GO:0044425//membrane part;GO:0044464//cell part;GO:0043226//organelle;GO:0043229//intracellular organelle;GO:0016020//membrane;GO:0043231//intracellular membrane-bounded organelle;GO:0005623//cell	-	GO:0044403//symbiosis, encompassing mutualism through parasitism;GO:0008104//protein localization;GO:0051234//establishment of localization;GO:0033036//macromolecule localization;GO:0051179//localization;GO:0051704//multi-organism process;GO:0044419//interspecies interaction between organisms
XM_5697556.3	8	0	0.22	0.001	-7.78136	0.0156414	0.0243149	yes	ncbi_102182274	PREDICTED: acyl-coenzyme A synthetase ACSM1, mitochondrial [Capra hircus]	Metabolism	Carbohydrate metabolism	ko00650//Butanoate metabolism	K01896	GO:0043227//membrane-bounded organelle;GO:0044429//mitochondrial part;GO:0031982//vesicle;GO:0005623//cell;GO:0043226//organelle;GO:0044422//organelle part;GO:0005737//cytoplasm;GO:0005622//intracellular;GO:0044446//intracellular organelle part;GO:0044424//intracellular part;GO:0044464//cell part;GO:0043229//intracellular organelle;GO:0043231//intracellular membrane-bounded organelle;GO:0005576//…	GO:0001882//nucleoside binding;GO:0016877//ligase activity, forming carbon-sulfur bonds;GO:0016874//ligase activity;GO:0001883//purine nucleoside binding;GO:0003824//catalytic activity;GO:0016878//acid-thiol ligase activity;GO:0043167//ion binding;GO:0016405//CoA-ligase activity;GO:1901363//heterocyclic compound binding;GO:0032550//purine ribonucleoside binding;GO:0097367//carbohydrate derivative…	GO:0009987//cellular process;GO:0044763//single-organism cellular process;GO:0043436//oxoacid metabolic process;GO:0006082//organic acid metabolic process;GO:0006631//fatty acid metabolic process;GO:0044237//cellular metabolic process;GO:0044238//primary metabolic process;GO:0044710//single-organism metabolic process;GO:0032787//monocarboxylic acid metabolic process;GO:0006629//lipid metabolic pr…
XM_13963404.2	6.11	0	0.22	0.001	-7.78136	0.0312734	0.0462616	yes	ncbi_102189185	-	-	-	-	-	-	-	-
XM_13969002.2	16.84	0	0.22	0.001	-7.78136	6.13562e-05	0.00013245	yes	ncbi_102169914	-	-	-	-	-	-	-	-
XM_13974043.2	11.07	0	0.22	0.001	-7.78136	0.00195752	0.00346964	yes	ncbi_102189531	-	-	-	-	-	-	-	-
XM_13976428.2	16	0	0.22	0.001	-7.78136	6.13562e-05	0.00013245	yes	ncbi_102174640	-	-	-	-	-	-	-	-
XM_18039542.1	7	0	0.22	0.001	-7.78136	0.0312734	0.0462616	yes	ncbi_102180002	PREDICTED: beta-Ala-His dipeptidase isoform X1 [Capra hircus]	Metabolism	Metabolism of other amino acids;Amino acid metabolism	ko00330//Arginine and proline metabolism;ko00410//beta-Alanine metabolism;ko00340//Histidine metabolism	K05604	-	GO:0070011//peptidase activity, acting on L-amino acid peptides;GO:0008233//peptidase activity;GO:0008238//exopeptidase activity;GO:0003824//catalytic activity;GO:0016787//hydrolase activity	-
XM_18041448.1	8.95	0	0.22	0.001	-7.78136	0.00782344	0.0127217	yes	ncbi_102189824	-	-	-	-	-	-	-	-
XM_18046978.1	18.9	0	0.22	0.001	-7.78136	1.53628e-05	3.5494e-05	yes	ncbi_102186458	-	-	-	-	-	-	-	-
XM_18050479.1	15.92	0	0.22	0.001	-7.78136	6.13562e-05	0.00013245	yes	ncbi_102186584	PREDICTED: minor histocompatibility protein HA-1 isoform X4 [Capra hircus]	-	-	-	-	-	GO:0005488//binding;GO:0043167//ion binding;GO:0043169//cation binding	GO:0023052//signaling;GO:0044699//single-organism process;GO:0051716//cellular response to stimulus;GO:0050794//regulation of cellular process;GO:0007154//cell communication;GO:0007165//signal transduction;GO:0044700//single organism signaling;GO:0050896//response to stimulus;GO:0009987//cellular process;GO:0044763//single-organism cellular process;GO:0065007//biological regulation;GO:0050789//re…
XM_18050653.1	6.08	0	0.22	0.001	-7.78136	0.0312734	0.0462616	yes	ncbi_102175949	-	-	-	-	-	-	-	-
XM_18051210.1	8	0	0.22	0.001	-7.78136	0.0156414	0.0243149	yes	ncbi_102190399	PREDICTED: podocan-like protein 1 [Capra hircus]	-	-	-	-	-	-	-
XM_18052473.1	26.05	0	0.22	0.001	-7.78136	1.20864e-07	3.48558e-07	yes	ncbi_102187048	-	-	-	-	-	-	-	-
XM_18055569.1	22.39	0	0.22	0.001	-7.78136	1.92554e-06	4.91566e-06	yes	ncbi_102170327	PREDICTED: intersectin-2 isoform X3 [Capra hircus]	-	-	-	-	GO:0043226//organelle;GO:0043227//membrane-bounded organelle;GO:0031988//membrane-bounded vesicle;GO:0031982//vesicle	GO:0043169//cation binding;GO:0046872//metal ion binding;GO:0043167//ion binding;GO:0005488//binding	GO:0051179//localization;GO:0050789//regulation of biological process;GO:0065009//regulation of molecular function;GO:0006810//transport;GO:0050790//regulation of catalytic activity;GO:0051336//regulation of hydrolase activity;GO:0019222//regulation of metabolic process;GO:0016192//vesicle-mediated transport;GO:0051234//establishment of localization;GO:0043087//regulation of GTPase activity;GO:00…
XM_18056462.1	29.15	0	0.22	0.001	-7.78136	1.51646e-08	4.76225e-08	yes	ncbi_102187238	-	-	-	-	-	-	-	-
XM_18057122.1	27.37	0	0.22	0.001	-7.78136	6.05043e-08	1.79619e-07	yes	ncbi_102174314	PREDICTED: BEN domain-containing protein 7 isoform X1 [Capra hircus]	-	-	-	-	-	-	-
XM_18057175.1	18.54	0	0.22	0.001	-7.78136	1.53628e-05	3.5494e-05	yes	ncbi_102184916	-	-	-	-	-	-	-	-
XM_18057571.1	31.88	0	0.22	0.001	-7.78136	3.80158e-09	1.2623e-08	yes	ncbi_102189942	PREDICTED: death-inducer obliterator 1 isoform X1 [Capra hircus]	-	-	-	-	-	GO:0043169//cation binding;GO:0003676//nucleic acid binding;GO:0005488//binding;GO:0046914//transition metal ion binding;GO:0097159//organic cyclic compound binding;GO:0043167//ion binding;GO:0046872//metal ion binding;GO:1901363//heterocyclic compound binding;GO:0003723//RNA binding	GO:0009058//biosynthetic process;GO:0023052//signaling;GO:0065007//biological regulation;GO:0007154//cell communication;GO:0050794//regulation of cellular process;GO:0044249//cellular biosynthetic process;GO:0044699//single-organism process;GO:0044763//single-organism cellular process;GO:0034645//cellular macromolecule biosynthetic process;GO:0009059//macromolecule biosynthetic process;GO:1901576…
XM_18058643.1	7.53	0	0.22	0.001	-7.78136	0.0156414	0.0243149	yes	ncbi_102176247	-	-	-	-	-	-	-	-
XM_18059688.1	17.22	0	0.22	0.001	-7.78136	3.07011e-05	6.86822e-05	yes	ncbi_102173765	-	-	-	-	-	-	-	-
XM_18060605.1	24.45	0	0.22	0.001	-7.78136	4.82371e-07	1.30648e-06	yes	ncbi_102171636	-	-	-	-	-	-	-	-
XM_18060678.1	34.93	0	0.22	0.001	-7.78136	4.77335e-10	1.7208e-09	yes	ncbi_102176277	-	-	-	-	-	-	-	-
XM_18062195.1	13.44	0	0.22	0.001	-7.78136	0.000489894	0.000942879	yes	ncbi_102182063	-	-	-	-	-	-	-	-
XM_18062805.1	10.05	0	0.22	0.001	-7.78136	0.00391328	0.00665699	yes	ncbi_102173497	-	-	-	-	-	-	-	-
XM_18063990.1	19	0	0.22	0.001	-7.78136	1.53628e-05	3.5494e-05	yes	ncbi_102172094	PREDICTED: EF-hand calcium-binding domain-containing protein 5 [Capra hircus]	-	-	-	-	-	-	-
XM_18064358.1	34.22	0	0.22	0.001	-7.78136	9.53196e-10	3.34085e-09	yes	ncbi_102171273	-	-	-	-	-	-	-	-
XM_18064577.1	7.34	0	0.22	0.001	-7.78136	0.0156414	0.0243149	yes	ncbi_102190818	-	-	-	-	-	-	-	-
XM_18065264.1	16.25	0	0.22	0.001	-7.78136	6.13562e-05	0.00013245	yes	ncbi_102190910	PREDICTED: formin-like protein 1 isoform X1 [Capra hircus]	-	-	-	-	GO:0043231//intracellular membrane-bounded organelle;GO:0016023//cytoplasmic, membrane-bounded vesicle;GO:0031982//vesicle;GO:0005737//cytoplasm;GO:0031988//membrane-bounded vesicle;GO:0030139//endocytic vesicle;GO:0043226//organelle;GO:0016020//membrane;GO:0031410//cytoplasmic vesicle;GO:0043229//intracellular organelle;GO:0044424//intracellular part;GO:0044464//cell part;GO:0005623//cell;GO:004…	GO:0017048//Rho GTPase binding;GO:0008092//cytoskeletal protein binding;GO:0003779//actin binding;GO:0019899//enzyme binding;GO:0031267//small GTPase binding;GO:0017016//Ras GTPase binding;GO:0005488//binding;GO:0005515//protein binding;GO:0051020//GTPase binding	GO:0040011//locomotion;GO:0022603//regulation of anatomical structure morphogenesis;GO:0016477//cell migration;GO:0051179//localization;GO:0050794//regulation of cellular process;GO:0051128//regulation of cellular component organization;GO:0006928//movement of cell or subcellular component;GO:0050789//regulation of biological process;GO:0071840//cellular component organization or biogenesis;GO:00…
XM_18065770.1	7.24	0	0.22	0.001	-7.78136	0.0156414	0.0243149	yes	ncbi_102182970	-	-	-	-	-	-	-	-
XM_5679898.3	15.53	0	0.21	0.001	-7.71425	0.000122627	0.000254801	yes	ncbi_102174723	PREDICTED: mitogen-activated protein kinase kinase kinase 12 isoform X1 [Capra hircus]	Environmental Information Processing	Signal transduction	ko04010//MAPK signaling pathway	K04423	GO:0005737//cytoplasm;GO:0016020//membrane;GO:0043005//neuron projection;GO:0042995//cell projection;GO:0044444//cytoplasmic part;GO:0044424//intracellular part;GO:0097458//neuron part;GO:0005622//intracellular;GO:0044464//cell part;GO:0005623//cell	GO:0097159//organic cyclic compound binding;GO:0019900//kinase binding;GO:0032550//purine ribonucleoside binding;GO:0001882//nucleoside binding;GO:0001883//purine nucleoside binding;GO:0004702//receptor signaling protein serine/threonine kinase activity;GO:0004871//signal transducer activity;GO:0097367//carbohydrate derivative binding;GO:0005057//receptor signaling protein activity;GO:0003824//ca…	GO:0043170//macromolecule metabolic process;GO:0044260//cellular macromolecule metabolic process;GO:0019222//regulation of metabolic process;GO:0065007//biological regulation;GO:0050790//regulation of catalytic activity;GO:0044763//single-organism cellular process;GO:0009893//positive regulation of metabolic process;GO:0010604//positive regulation of macromolecule metabolic process;GO:0006325//ch…
XM_5680398.3	6.54	0	0.21	0.001	-7.71425	0.0312734	0.0462616	yes	ncbi_102179453	-	-	-	-	-	-	-	-
XM_5681407.3	17	0	0.21	0.001	-7.71425	3.07011e-05	6.86822e-05	yes	ncbi_102187927	-	-	-	-	-	-	-	-
XM_5687983.3	9.16	0	0.21	0.001	-7.71425	0.00782344	0.0127217	yes	ncbi_102181511	-	-	-	-	-	-	-	-
XM_5699125.3	7.98	0	0.21	0.001	-7.71425	0.0156414	0.0243149	yes	ncbi_102187563	-	-	-	-	-	-	-	-
XM_5699638.3	24.72	0	0.21	0.001	-7.71425	2.4145e-07	6.75605e-07	yes	ncbi_102172416	PREDICTED: PR domain zinc finger protein 10 isoform X1 [Capra hircus]	-	-	-	-	-	GO:0005488//binding;GO:0043169//cation binding;GO:0043167//ion binding	-
XM_13968198.2	11.78	0	0.21	0.001	-7.71425	0.00097925	0.00181054	yes	ncbi_102172638	-	-	-	-	-	-	-	-
XM_18039291.1	7.99	0	0.21	0.001	-7.71425	0.0156414	0.0243149	yes	ncbi_102174445	PREDICTED: fibroblast growth factor receptor substrate 3 [Capra hircus]	-	-	-	-	-	GO:0005102//receptor binding;GO:0005515//protein binding;GO:0005488//binding	GO:0007154//cell communication;GO:0007166//cell surface receptor signaling pathway;GO:0050896//response to stimulus;GO:0007165//signal transduction;GO:0007167//enzyme linked receptor protein signaling pathway;GO:0051716//cellular response to stimulus;GO:0044699//single-organism process;GO:0007169//transmembrane receptor protein tyrosine kinase signaling pathway;GO:0050789//regulation of biologica…
XM_18039540.1	7.65	0	0.21	0.001	-7.71425	0.0156414	0.0243149	yes	ncbi_102188455	-	-	-	-	-	-	-	-
XM_18040900.1	6.13	0	0.21	0.001	-7.71425	0.0312734	0.0462616	yes	ncbi_102176188	-	-	-	-	-	-	-	-
XM_18040974.1	8.02	0	0.21	0.001	-7.71425	0.0156414	0.0243149	yes	ncbi_102190288	-	-	-	-	-	-	-	-
XM_18042347.1	26.52	0	0.21	0.001	-7.71425	1.20864e-07	3.48558e-07	yes	ncbi_102191113	-	-	-	-	-	-	-	-
XM_18042781.1	9	0	0.21	0.001	-7.71425	0.00782344	0.0127217	yes	ncbi_102188831	-	-	-	-	-	-	-	-
XM_18043891.1	14.71	0	0.21	0.001	-7.71425	0.000245094	0.000489928	yes	ncbi_102191756	-	-	-	-	-	-	-	-
XM_18049475.1	12.68	0	0.21	0.001	-7.71425	0.000489894	0.000942879	yes	ncbi_102175564	-	-	-	-	-	-	-	-
XM_18049548.1	16.48	0	0.21	0.001	-7.71425	6.13562e-05	0.00013245	yes	ncbi_102177932	PREDICTED: short transient receptor potential channel 1 isoform X1 [Bos taurus]	Organismal Systems	Nervous system;Digestive system	ko04726//Serotonergic synapse;ko04724//Glutamatergic synapse;ko04972//Pancreatic secretion	K04964	-	-	-
XM_18049894.1	11.42	0	0.21	0.001	-7.71425	0.00195752	0.00346964	yes	ncbi_102190208	-	-	-	-	-	-	-	-
XM_18050473.1	23.74	0	0.21	0.001	-7.71425	4.82371e-07	1.30648e-06	yes	ncbi_102175208	-	-	-	-	-	-	-	-
XM_18050945.1	17	0	0.21	0.001	-7.71425	3.07011e-05	6.86822e-05	yes	ncbi_102179091	PREDICTED: adhesion G protein-coupled receptor E1 isoform X1 [Capra hircus]	-	-	-	-	GO:0044464//cell part;GO:0005886//plasma membrane;GO:0031224//intrinsic component of membrane;GO:0044425//membrane part;GO:0016020//membrane;GO:0071944//cell periphery;GO:0044459//plasma membrane part;GO:0005623//cell	GO:0043167//ion binding;GO:0043169//cation binding;GO:0060089//molecular transducer activity;GO:0004872//receptor activity;GO:0046872//metal ion binding;GO:0004871//signal transducer activity;GO:0038023//signaling receptor activity;GO:0005488//binding	GO:0050794//regulation of cellular process;GO:0044700//single organism signaling;GO:0007165//signal transduction;GO:0065007//biological regulation;GO:0044763//single-organism cellular process;GO:0023052//signaling;GO:0007154//cell communication;GO:0050896//response to stimulus;GO:0044699//single-organism process;GO:0009987//cellular process;GO:0050789//regulation of biological process;GO:0007166/…
XM_18051454.1	25.54	0	0.21	0.001	-7.71425	2.4145e-07	6.75605e-07	yes	ncbi_106502271	-	-	-	-	-	-	-	-
XM_18051493.1	19.93	0	0.21	0.001	-7.71425	7.68793e-06	1.84039e-05	yes	ncbi_102187390	-	-	-	-	-	-	-	-
XM_18053580.1	12.98	0	0.21	0.001	-7.71425	0.000489894	0.000942879	yes	ncbi_102174210	-	-	-	-	-	-	-	-
XM_18054112.1	12.98	0	0.21	0.001	-7.71425	0.000489894	0.000942879	yes	ncbi_102186873	-	-	-	-	-	-	-	-
XM_18056091.1	32.99	0	0.21	0.001	-7.71425	1.90354e-09	6.51124e-09	yes	ncbi_102189874	-	-	-	-	-	-	-	-
XM_18057495.1	7.98	0	0.21	0.001	-7.71425	0.0156414	0.0243149	yes	ncbi_102178639	-	-	-	-	-	-	-	-
XM_18057907.1	9.02	0	0.21	0.001	-7.71425	0.00782344	0.0127217	yes	ncbi_102184354	-	-	-	-	-	-	-	-
XM_18059505.1	16.6	0	0.21	0.001	-7.71425	6.13562e-05	0.00013245	yes	ncbi_102170536	-	-	-	-	-	-	-	-
XM_18059597.1	9.49	0	0.21	0.001	-7.71425	0.00391328	0.00665699	yes	ncbi_102187967	-	-	-	-	-	-	-	-
XM_18059602.1	18.45	0	0.21	0.001	-7.71425	1.53628e-05	3.5494e-05	yes	ncbi_102189776	-	-	-	-	-	-	-	-
XM_18062929.1	17.66	0	0.21	0.001	-7.71425	3.07011e-05	6.86822e-05	yes	ncbi_102179511	-	-	-	-	-	-	-	-
XM_18062958.1	7.23	0	0.21	0.001	-7.71425	0.0156414	0.0243149	yes	ncbi_108633328	PREDICTED: cytoplasmic tRNA 2-thiolation protein 1 [Ovis aries musimon]	Genetic Information Processing	Folding, sorting and degradation	ko04122//Sulfur relay system	K14168	GO:0005737//cytoplasm;GO:0044444//cytoplasmic part;GO:0044464//cell part;GO:0043227//membrane-bounded organelle;GO:0005622//intracellular;GO:0005623//cell;GO:0043229//intracellular organelle;GO:0044424//intracellular part;GO:0043231//intracellular membrane-bounded organelle;GO:0043226//organelle	GO:0003824//catalytic activity;GO:1901363//heterocyclic compound binding;GO:0005488//binding;GO:0016772//transferase activity, transferring phosphorus-containing groups;GO:0003676//nucleic acid binding;GO:0016740//transferase activity;GO:0097159//organic cyclic compound binding;GO:0003723//RNA binding	GO:0006725//cellular aromatic compound metabolic process;GO:0006464//cellular protein modification process;GO:0044260//cellular macromolecule metabolic process;GO:0044237//cellular metabolic process;GO:0034470//ncRNA processing;GO:0006807//nitrogen compound metabolic process;GO:0046483//heterocycle metabolic process;GO:0043170//macromolecule metabolic process;GO:0043412//macromolecule modificatio…
XM_18063314.1	11.31	0	0.21	0.001	-7.71425	0.00195752	0.00346964	yes	ncbi_102174964	-	-	-	-	-	-	-	-
XM_18066003.1	46.03	0	0.21	0.001	-7.71425	1.04227e-11	4.29577e-11	yes	ncbi_102184845	-	-	-	-	-	-	-	-
XM_18052038.1	64.57	0.23	2.08	0.01	-7.70044	1.14913e-16	6.62153e-16	yes	ncbi_102177796	-	-	-	-	-	-	-	-
XM_18040532.1	306.02	0.64	2.06	0.01	-7.6865	3.17492e-75	1.44407e-73	yes	ncbi_102176092	-	-	-	-	-	-	-	-
XM_5676421.3	6.46	0	0.2	0.001	-7.64386	0.0312734	0.0462616	yes	ncbi_102182643	-	-	-	-	-	-	-	-
XM_5692024.3	8.55	0	0.2	0.001	-7.64386	0.00782344	0.0127217	yes	ncbi_102170350	-	-	-	-	-	-	-	-
XM_5698578.3	15.15	0	0.2	0.001	-7.64386	0.000122627	0.000254801	yes	ncbi_102177126	PREDICTED: zinc finger protein Pegasus isoform X1 [Capra hircus]	-	-	-	-	GO:0044464//cell part;GO:0043229//intracellular organelle;GO:0005623//cell;GO:0043231//intracellular membrane-bounded organelle;GO:0005622//intracellular;GO:0044424//intracellular part;GO:0043227//membrane-bounded organelle;GO:0043226//organelle	GO:0005488//binding;GO:0043169//cation binding;GO:0003676//nucleic acid binding;GO:0043167//ion binding;GO:0097159//organic cyclic compound binding;GO:1901363//heterocyclic compound binding	GO:0043170//macromolecule metabolic process;GO:1901576//organic substance biosynthetic process;GO:0044237//cellular metabolic process;GO:0034645//cellular macromolecule biosynthetic process;GO:0044249//cellular biosynthetic process;GO:0044260//cellular macromolecule metabolic process;GO:0010468//regulation of gene expression;GO:0060255//regulation of macromolecule metabolic process;GO:0050789//re…
XM_13969273.2	11.93	0	0.2	0.001	-7.64386	0.00097925	0.00181054	yes	ncbi_102178838	-	-	-	-	-	-	-	-
XM_18042078.1	9.43	0	0.2	0.001	-7.64386	0.00391328	0.00665699	yes	ncbi_100861104	-	-	-	-	-	-	-	-
XM_18048068.1	11.38	0	0.2	0.001	-7.64386	0.00195752	0.00346964	yes	ncbi_102190587	-	-	-	-	-	-	-	-
XM_18048372.1	16.45	0	0.2	0.001	-7.64386	6.13562e-05	0.00013245	yes	ncbi_102190305	-	-	-	-	-	-	-	-
XM_18048569.1	10.9	0	0.2	0.001	-7.64386	0.00195752	0.00346964	yes	ncbi_102171769	-	-	-	-	-	-	-	-
XM_18049210.1	23.81	0	0.2	0.001	-7.64386	4.82371e-07	1.30648e-06	yes	ncbi_102179178	-	-	-	-	-	-	-	-
XM_18049540.1	14.25	0	0.2	0.001	-7.64386	0.000245094	0.000489928	yes	ncbi_102177932	-	-	-	-	-	-	-	-
XM_18049697.1	26.95	0	0.2	0.001	-7.64386	6.05043e-08	1.79619e-07	yes	ncbi_102183677	-	-	-	-	-	-	-	-
XM_18050072.1	30.42	0	0.2	0.001	-7.64386	7.59254e-09	2.44936e-08	yes	ncbi_108633191	-	-	-	-	-	-	-	-
XM_18050734.1	17.43	0	0.2	0.001	-7.64386	3.07011e-05	6.86822e-05	yes	ncbi_102186950	-	-	-	-	-	-	-	-
XM_18050916.1	19.91	0	0.2	0.001	-7.64386	7.68793e-06	1.84039e-05	yes	ncbi_102179845	PREDICTED: DNA-binding protein RFX2 isoform X1 [Capra hircus]	-	-	-	-	-	-	-
XM_18052067.1	10.15	0	0.2	0.001	-7.64386	0.00391328	0.00665699	yes	ncbi_102169669	-	-	-	-	-	-	-	-
XM_18055879.1	12.92	0	0.2	0.001	-7.64386	0.000489894	0.000942879	yes	ncbi_102190612	-	-	-	-	-	-	-	-
XM_18056763.1	23.21	0	0.2	0.001	-7.64386	9.6373e-07	2.53773e-06	yes	ncbi_102180680	-	-	-	-	-	-	-	-
XM_18057914.1	7.08	0	0.2	0.001	-7.64386	0.0312734	0.0462616	yes	ncbi_102184918	PREDICTED: polyadenylate-binding protein 1-like [Capra hircus]	Genetic Information Processing	Translation;Folding, sorting and degradation	ko03013//RNA transport;ko03015//mRNA surveillance pathway;ko03018//RNA degradation	K13126	GO:0031988//membrane-bounded vesicle;GO:0044464//cell part;GO:0005623//cell;GO:0031982//vesicle;GO:0043227//membrane-bounded organelle;GO:0044424//intracellular part;GO:0043226//organelle;GO:0005622//intracellular	GO:0097159//organic cyclic compound binding;GO:0003676//nucleic acid binding;GO:0005488//binding;GO:1901363//heterocyclic compound binding	GO:0034641//cellular nitrogen compound metabolic process;GO:0022414//reproductive process;GO:0006397//mRNA processing;GO:0006139//nucleobase-containing compound metabolic process;GO:0016070//RNA metabolic process;GO:0006725//cellular aromatic compound metabolic process;GO:0044237//cellular metabolic process;GO:0003006//developmental process involved in reproduction;GO:0006807//nitrogen compound m…
XM_18060077.1	12.46	0	0.2	0.001	-7.64386	0.00097925	0.00181054	yes	ncbi_102174862	-	-	-	-	-	-	-	-
XM_18060578.1	8.12	0	0.2	0.001	-7.64386	0.0156414	0.0243149	yes	ncbi_102171807	-	-	-	-	-	-	-	-
XM_18061389.1	30.32	0	0.2	0.001	-7.64386	7.59254e-09	2.44936e-08	yes	ncbi_102176908	-	-	-	-	-	-	-	-
XM_18062038.1	11.29	0	0.2	0.001	-7.64386	0.00195752	0.00346964	yes	ncbi_102168379	-	-	-	-	-	-	-	-
XM_18062069.1	11.31	0	0.2	0.001	-7.64386	0.00195752	0.00346964	yes	ncbi_102176452	PREDICTED: protein NDRG4 isoform X3 [Ovis aries musimon]	-	-	-	-	GO:0005737//cytoplasm;GO:0044424//intracellular part;GO:0043229//intracellular organelle;GO:0005623//cell;GO:0016020//membrane;GO:0044444//cytoplasmic part;GO:0043231//intracellular membrane-bounded organelle;GO:0043226//organelle;GO:0044422//organelle part;GO:0043227//membrane-bounded organelle;GO:0031090//organelle membrane;GO:0044464//cell part;GO:0005622//intracellular	GO:0005488//binding	GO:0045664//regulation of neuron differentiation;GO:0010646//regulation of cell communication;GO:0032268//regulation of cellular protein metabolic process;GO:0009966//regulation of signal transduction;GO:0050794//regulation of cellular process;GO:0014855//striated muscle cell proliferation;GO:0031323//regulation of cellular metabolic process;GO:0044763//single-organism cellular process;GO:0048584…
XM_18062335.1	13.12	0	0.2	0.001	-7.64386	0.000489894	0.000942879	yes	ncbi_102176254	-	-	-	-	-	-	-	-
XM_18063779.1	16.46	0	0.2	0.001	-7.64386	6.13562e-05	0.00013245	yes	ncbi_102171010	-	-	-	-	-	-	-	-
XM_5679400.3	15.97	0	0.19	0.001	-7.56986	6.13562e-05	0.00013245	yes	ncbi_102186458	-	-	-	-	-	-	-	-
XM_5680101.2	11	0	0.19	0.001	-7.56986	0.00195752	0.00346964	yes	ncbi_102185152	PREDICTED: keratin, type II cytoskeletal 80 isoform X1 [Capra hircus]	-	-	-	-	GO:0005622//intracellular;GO:0099512//supramolecular fiber;GO:0043228//non-membrane-bounded organelle;GO:0044464//cell part;GO:0043229//intracellular organelle;GO:0099513//polymeric cytoskeletal fiber;GO:0043226//organelle;GO:0045111//intermediate filament cytoskeleton;GO:0005623//cell;GO:0005856//cytoskeleton;GO:0005882//intermediate filament;GO:0043232//intracellular non-membrane-bounded organe…	-	-
XM_5685675.3	13.44	0	0.19	0.001	-7.56986	0.000489894	0.000942879	yes	ncbi_102171159	-	-	-	-	-	-	-	-
XM_13962428.2	6.93	0	0.19	0.001	-7.56986	0.0312734	0.0462616	yes	ncbi_102179436	-	-	-	-	-	-	-	-
XM_13969161.2	13.67	0	0.19	0.001	-7.56986	0.000489894	0.000942879	yes	ncbi_102179787	-	-	-	-	-	-	-	-
XM_13969793.2	19.08	0	0.19	0.001	-7.56986	1.53628e-05	3.5494e-05	yes	ncbi_102178468	-	-	-	-	-	-	-	-
XM_18038304.1	9.15	0	0.19	0.001	-7.56986	0.00782344	0.0127217	yes	ncbi_102182265	-	-	-	-	-	-	-	-
XM_18039513.1	24.67	0	0.19	0.001	-7.56986	2.4145e-07	6.75605e-07	yes	ncbi_102173802	-	-	-	-	-	-	-	-
XM_18039824.1	18.84	0	0.19	0.001	-7.56986	1.53628e-05	3.5494e-05	yes	ncbi_100860943	PREDICTED: tuberin isoform X1 [Capra hircus]	Environmental Information Processing;Organismal Systems;Human Diseases;Cellular Processes	Signal transduction;Cancers;Endocrine system;Cell growth and death;Aging	ko04151//PI3K-Akt signaling pathway;ko04072//Phospholipase D signaling pathway;ko04910//Insulin signaling pathway;ko04152//AMPK signaling pathway;ko04919//Thyroid hormone signaling pathway;ko04211//Longevity regulating pathway - mammal;ko05231//Choline metabolism in cancer;ko04115//p53 signaling pathway;ko04150//mTOR signaling pathway	K07207	GO:0005737//cytoplasm;GO:0043226//organelle;GO:0044424//intracellular part;GO:0032991//macromolecular complex;GO:0043227//membrane-bounded organelle;GO:0005622//intracellular;GO:0043234//protein complex;GO:0044464//cell part;GO:0005623//cell;GO:0044444//cytoplasmic part;GO:0043229//intracellular organelle;GO:0043231//intracellular membrane-bounded organelle	GO:0005488//binding;GO:0046983//protein dimerization activity;GO:0019899//enzyme binding;GO:0008047//enzyme activator activity;GO:0030234//enzyme regulator activity;GO:0005515//protein binding;GO:0098772//molecular function regulator	GO:0010243//response to organonitrogen compound;GO:0043434//response to peptide hormone;GO:0070887//cellular response to chemical stimulus;GO:0001932//regulation of protein phosphorylation;GO:0048583//regulation of response to stimulus;GO:0051649//establishment of localization in cell;GO:0008643//carbohydrate transport;GO:1901699//cellular response to nitrogen compound;GO:0050789//regulation of b…
XM_18041298.1	11.48	0	0.19	0.001	-7.56986	0.00195752	0.00346964	yes	ncbi_102187555	PREDICTED: bifunctional 3'-phosphoadenosine 5'-phosphosulfate synthase 2 isoform X1 [Capra hircus]	Metabolism	Metabolism of other amino acids;Energy metabolism;Nucleotide metabolism	ko00230//Purine metabolism;ko00450//Selenocompound metabolism;ko00920//Sulfur metabolism	K13811	-	-	-
XM_18041614.1	19.02	0	0.19	0.001	-7.56986	1.53628e-05	3.5494e-05	yes	ncbi_102177585	PREDICTED: inositol polyphosphate multikinase isoform X1 [Capra hircus]	Metabolism;Environmental Information Processing	Carbohydrate metabolism;Signal transduction	ko04070//Phosphatidylinositol signaling system;ko00562//Inositol phosphate metabolism	K00915	GO:0043229//intracellular organelle;GO:0005623//cell;GO:0043231//intracellular membrane-bounded organelle;GO:0044464//cell part;GO:0043227//membrane-bounded organelle;GO:0043226//organelle;GO:0044424//intracellular part;GO:0005622//intracellular	GO:0016740//transferase activity;GO:0016773//phosphotransferase activity, alcohol group as acceptor;GO:0003824//catalytic activity;GO:0051766//inositol trisphosphate kinase activity;GO:0016772//transferase activity, transferring phosphorus-containing groups;GO:0016301//kinase activity	GO:0044699//single-organism process;GO:0044281//small molecule metabolic process;GO:0009790//embryo development;GO:0008152//metabolic process;GO:0019637//organophosphate metabolic process;GO:0048856//anatomical structure development;GO:0032502//developmental process;GO:0060429//epithelium development;GO:0044237//cellular metabolic process;GO:0006796//phosphate-containing compound metabolic proces…
XM_18044327.1	19	0	0.19	0.001	-7.56986	1.53628e-05	3.5494e-05	yes	ncbi_102171043	PREDICTED: transmembrane gamma-carboxyglutamic acid protein 3 [Pantholops hodgsonii]	-	-	-	-	-	-	-
XM_18045683.1	11.88	0	0.19	0.001	-7.56986	0.00097925	0.00181054	yes	ncbi_102190193	-	-	-	-	-	-	-	-
XM_18047156.1	9	0	0.19	0.001	-7.56986	0.00782344	0.0127217	yes	ncbi_102189546	PREDICTED: acyloxyacyl hydrolase [Capra hircus]	-	-	-	-	-	GO:0003824//catalytic activity;GO:0016787//hydrolase activity;GO:0052689//carboxylic ester hydrolase activity;GO:0016788//hydrolase activity, acting on ester bonds	GO:0048583//regulation of response to stimulus;GO:0006629//lipid metabolic process;GO:0071704//organic substance metabolic process;GO:0048585//negative regulation of response to stimulus;GO:0044710//single-organism metabolic process;GO:0044255//cellular lipid metabolic process;GO:0044763//single-organism cellular process;GO:0044238//primary metabolic process;GO:0044237//cellular metabolic process…
XM_18047926.1	20.22	0	0.19	0.001	-7.56986	7.68793e-06	1.84039e-05	yes	ncbi_102189737	-	-	-	-	-	-	-	-
XM_18048360.1	9.66	0	0.19	0.001	-7.56986	0.00391328	0.00665699	yes	ncbi_102184602	-	-	-	-	-	-	-	-
XM_18052452.1	19.23	0	0.19	0.001	-7.56986	7.68793e-06	1.84039e-05	yes	ncbi_102183514	-	-	-	-	-	-	-	-
XM_18055566.1	19.33	0	0.19	0.001	-7.56986	7.68793e-06	1.84039e-05	yes	ncbi_102170327	-	-	-	-	-	-	-	-
XM_18055790.1	15.3	0	0.19	0.001	-7.56986	0.000122627	0.000254801	yes	ncbi_102188870	-	-	-	-	-	-	-	-
XM_18057159.1	16.35	0	0.19	0.001	-7.56986	6.13562e-05	0.00013245	yes	ncbi_102182803	-	-	-	-	-	-	-	-
XM_18057854.1	28.17	0	0.19	0.001	-7.56986	3.02899e-08	9.24563e-08	yes	ncbi_102187505	-	-	-	-	-	-	-	-
XM_18058702.1	18.34	0	0.19	0.001	-7.56986	1.53628e-05	3.5494e-05	yes	ncbi_102180237	-	-	-	-	-	-	-	-
XM_18059496.1	19	0	0.19	0.001	-7.56986	1.53628e-05	3.5494e-05	yes	ncbi_102184640	-	-	-	-	-	-	-	-
XM_18059599.1	8.02	0	0.19	0.001	-7.56986	0.0156414	0.0243149	yes	ncbi_102187967	-	-	-	-	-	-	-	-
XM_18060709.1	10.21	0	0.19	0.001	-7.56986	0.00391328	0.00665699	yes	ncbi_102173871	-	-	-	-	-	-	-	-
XM_18061594.1	10.6	0	0.19	0.001	-7.56986	0.00195752	0.00346964	yes	ncbi_102189508	-	-	-	-	-	-	-	-
XM_18063563.1	13.51	0	0.19	0.001	-7.56986	0.000489894	0.000942879	yes	ncbi_102171374	PREDICTED: E3 ubiquitin-protein ligase DZIP3 isoform X1 [Capra hircus]	-	-	-	-	GO:0005623//cell;GO:0005622//intracellular;GO:0044464//cell part;GO:0044424//intracellular part	GO:0043130//ubiquitin binding;GO:0097159//organic cyclic compound binding;GO:0019899//enzyme binding;GO:0019787//ubiquitin-like protein transferase activity;GO:0032182//ubiquitin-like protein binding;GO:0016740//transferase activity;GO:0003676//nucleic acid binding;GO:0046872//metal ion binding;GO:0003824//catalytic activity;GO:0005488//binding;GO:0003723//RNA binding;GO:0005515//protein binding;…	-
XM_18064006.1	8.7	0	0.19	0.001	-7.56986	0.00782344	0.0127217	yes	ncbi_102175617	-	-	-	-	-	-	-	-
XM_18064419.1	7.52	0	0.19	0.001	-7.56986	0.0156414	0.0243149	yes	ncbi_102181808	-	-	-	-	-	-	-	-
XM_18064441.1	6.21	0	0.19	0.001	-7.56986	0.0312734	0.0462616	yes	ncbi_102189241	PREDICTED: protein spinster homolog 3 isoform X1 [Capra hircus]	-	-	-	-	GO:0031224//intrinsic component of membrane;GO:0016020//membrane;GO:0044425//membrane part	-	GO:0044763//single-organism cellular process;GO:0044699//single-organism process;GO:0009987//cellular process
XM_18064787.1	22.69	0	0.19	0.001	-7.56986	9.6373e-07	2.53773e-06	yes	ncbi_102183543	PREDICTED: retinoic acid-induced protein 1 [Capra hircus]	-	-	-	-	GO:0005622//intracellular;GO:0005623//cell;GO:0043227//membrane-bounded organelle;GO:0044424//intracellular part;GO:0043229//intracellular organelle;GO:0043231//intracellular membrane-bounded organelle;GO:0043226//organelle;GO:0044464//cell part	GO:0001067//regulatory region nucleic acid binding;GO:0043169//cation binding;GO:1901363//heterocyclic compound binding;GO:0000975//regulatory region DNA binding;GO:0046914//transition metal ion binding;GO:0046872//metal ion binding;GO:0043167//ion binding;GO:0044212//transcription regulatory region DNA binding;GO:0003677//DNA binding;GO:0097159//organic cyclic compound binding;GO:0005488//bindin…	GO:1903506//regulation of nucleic acid-templated transcription;GO:0048731//system development;GO:0051239//regulation of multicellular organismal process;GO:0032502//developmental process;GO:0032501//multicellular organismal process;GO:0007275//multicellular organism development;GO:0040008//regulation of growth;GO:0019219//regulation of nucleobase-containing compound metabolic process;GO:0044767//…
XM_18064834.1	16.69	0	0.19	0.001	-7.56986	6.13562e-05	0.00013245	yes	ncbi_102174693	-	-	-	-	-	-	-	-
XM_18064900.1	8.66	0	0.19	0.001	-7.56986	0.00782344	0.0127217	yes	ncbi_102184754	-	-	-	-	-	-	-	-
XM_18065142.1	13.08	0	0.19	0.001	-7.56986	0.000489894	0.000942879	yes	ncbi_102184280	-	-	-	-	-	-	-	-
XM_18065492.1	14.16	0	0.19	0.001	-7.56986	0.000245094	0.000489928	yes	ncbi_102187079	-	-	-	-	-	-	-	-
XM_18065779.1	6.28	0	0.19	0.001	-7.56986	0.0312734	0.0462616	yes	ncbi_102179328	-	-	-	-	-	-	-	-
XM_18066767.1	9.52	0	0.19	0.001	-7.56986	0.00391328	0.00665699	yes	ncbi_102185404	-	-	-	-	-	-	-	-
XM_18066846.1	10.12	0	0.19	0.001	-7.56986	0.00391328	0.00665699	yes	ncbi_102183735	-	-	-	-	-	-	-	-
XM_5678543.3	6.08	0	0.18	0.001	-7.49185	0.0312734	0.0462616	yes	ncbi_102185332	-	-	-	-	-	-	-	-
XM_5684679.3	21.08	0	0.18	0.001	-7.49185	3.84742e-06	9.50938e-06	yes	ncbi_102173848	PREDICTED: CASP8-associated protein 2 [Capra hircus]	-	-	-	-	-	GO:0003676//nucleic acid binding;GO:0008047//enzyme activator activity;GO:0016505//peptidase activator activity involved in apoptotic process;GO:0016504//peptidase activator activity;GO:0030234//enzyme regulator activity;GO:0098772//molecular function regulator;GO:0061134//peptidase regulator activity;GO:0005515//protein binding;GO:0019899//enzyme binding;GO:0005488//binding;GO:1901363//heterocyc…	GO:0043068//positive regulation of programmed cell death;GO:0012501//programmed cell death;GO:0050790//regulation of catalytic activity;GO:0007166//cell surface receptor signaling pathway;GO:0043065//positive regulation of apoptotic process;GO:0019222//regulation of metabolic process;GO:0044700//single organism signaling;GO:0007154//cell communication;GO:0006915//apoptotic process;GO:0030162//reg…
XM_13963164.2	12.78	0	0.18	0.001	-7.49185	0.000489894	0.000942879	yes	ncbi_102175267	-	-	-	-	-	-	-	-
XM_13965714.2	13.96	0	0.18	0.001	-7.49185	0.000245094	0.000489928	yes	ncbi_102172537	-	-	-	-	-	-	-	-
XM_13968455.2	7.65	0	0.18	0.001	-7.49185	0.0156414	0.0243149	yes	ncbi_102190175	PREDICTED: secreted frizzled-related protein 3 [Capra hircus]	-	-	-	-	-	-	-
XM_13968541.2	9.44	0	0.18	0.001	-7.49185	0.00391328	0.00665699	yes	ncbi_102186607	-	-	-	-	-	-	-	-
XM_18038703.1	18.15	0	0.18	0.001	-7.49185	1.53628e-05	3.5494e-05	yes	ncbi_102186729	-	-	-	-	-	-	-	-
XM_18039929.1	16.41	0	0.18	0.001	-7.49185	6.13562e-05	0.00013245	yes	ncbi_102173992	PREDICTED: translation initiation factor IF-2 isoform X1 [Capra hircus]	Cellular Processes;Organismal Systems	Endocrine system;Cell growth and death	ko04910//Insulin signaling pathway;ko04210//Apoptosis	K04739	GO:0005622//intracellular;GO:0005623//cell;GO:0044424//intracellular part;GO:0044464//cell part	GO:0019887//protein kinase regulator activity;GO:0051018//protein kinase A binding;GO:0019207//kinase regulator activity;GO:0030234//enzyme regulator activity;GO:0003824//catalytic activity;GO:0016772//transferase activity, transferring phosphorus-containing groups;GO:0098772//molecular function regulator;GO:0016740//transferase activity;GO:0005515//protein binding;GO:0005488//binding	GO:0044092//negative regulation of molecular function;GO:0031400//negative regulation of protein modification process;GO:0019222//regulation of metabolic process;GO:0071900//regulation of protein serine/threonine kinase activity;GO:0065009//regulation of molecular function;GO:0051248//negative regulation of protein metabolic process;GO:0010563//negative regulation of phosphorus metabolic process;…
XM_18040641.1	6.32	0	0.18	0.001	-7.49185	0.0312734	0.0462616	yes	ncbi_100861032	PREDICTED: transforming growth factor beta-1-induced transcript 1 protein isoform X1 [Capra hircus]	-	-	-	-	GO:0044422//organelle part;GO:0043226//organelle;GO:0044464//cell part;GO:0043228//non-membrane-bounded organelle;GO:0043231//intracellular membrane-bounded organelle;GO:0030055//cell-substrate junction;GO:0044424//intracellular part;GO:0043232//intracellular non-membrane-bounded organelle;GO:0070161//anchoring junction;GO:0044428//nuclear part;GO:0043227//membrane-bounded organelle;GO:0005912//a…	GO:0043167//ion binding;GO:0035258//steroid hormone receptor binding;GO:0035257//nuclear hormone receptor binding;GO:0046872//metal ion binding;GO:0051427//hormone receptor binding;GO:0046914//transition metal ion binding;GO:0005515//protein binding;GO:0005102//receptor binding;GO:0046332//SMAD binding;GO:0005488//binding;GO:0043169//cation binding	GO:0044767//single-organism developmental process;GO:0010717//regulation of epithelial to mesenchymal transition;GO:0017015//regulation of transforming growth factor beta receptor signaling pathway;GO:0051252//regulation of RNA metabolic process;GO:0044238//primary metabolic process;GO:0048519//negative regulation of biological process;GO:0043632//modification-dependent macromolecule catabolic pr…
XM_18040878.1	7.63	0	0.18	0.001	-7.49185	0.0156414	0.0243149	yes	ncbi_102178033	-	-	-	-	-	-	-	-
XM_18040978.1	9	0	0.18	0.001	-7.49185	0.00782344	0.0127217	yes	ncbi_102179440	-	-	-	-	-	-	-	-
XM_18041853.1	45.86	0	0.18	0.001	-7.49185	1.04227e-11	4.29577e-11	yes	ncbi_102189372	-	-	-	-	-	-	-	-
XM_18043140.1	12.36	0	0.18	0.001	-7.49185	0.00097925	0.00181054	yes	ncbi_102179922	-	-	-	-	-	-	-	-
XM_18043583.1	9	0	0.18	0.001	-7.49185	0.00782344	0.0127217	yes	ncbi_102185535	-	-	-	-	-	-	-	-
XM_18048751.1	8.36	0	0.18	0.001	-7.49185	0.00782344	0.0127217	yes	ncbi_102182111	-	-	-	-	-	-	-	-
XM_18050436.1	7.83	0	0.18	0.001	-7.49185	0.0156414	0.0243149	yes	ncbi_102177716	-	-	-	-	-	-	-	-
XM_18051819.1	20.05	0	0.18	0.001	-7.49185	7.68793e-06	1.84039e-05	yes	ncbi_102187080	-	-	-	-	-	-	-	-
XM_18053111.1	10.95	0	0.18	0.001	-7.49185	0.00195752	0.00346964	yes	ncbi_102169010	-	-	-	-	-	-	-	-
XM_18053426.1	19.6	0	0.18	0.001	-7.49185	7.68793e-06	1.84039e-05	yes	ncbi_102170875	-	-	-	-	-	-	-	-
[truncated: 10,920 more rows]

## Sheet: E-P
id	E_count	P_count	E_fpkm	P_fpkm	log2(FC)	Pvalue	FDR	significant	Symbol	Description	KEGG_A_class	KEGG_B_class	Pathway	K_ID	GO Component	GO Function	GO Process
XM_18043113.1	418.63	0	10.63	0.001	-13.3759	1.43098e-125	8.43987e-123	yes	ncbi_102186188	-	-	-	-	-	-	-	-
[truncated: 8,041 more rows]

## Sheet: P-L
id	P_count	L_count	P_fpkm	L_fpkm	log2(FC)	Pvalue	FDR	significant	Symbol	Description	KEGG_A_class	KEGG_B_class	Pathway	K_ID	GO Component	GO Function	GO Process
[truncated: 15,041 more rows]
