# Supplementary material for: Genome‑wide integrated analysis demonstrates widespread functions of lncRNAs in mammary gland development and lactation in dairy goats
Source: BMC Genomics. 2020 Mar 23;21:254. doi: 10.1186/s12864-020-6656-3 (PMC7092584; doi:10.1186/s12864-020-6656-3)
Supplement: Supplementary file 5 — Additional file 5: Table S4. Differentially expressed mRNAs between different lactation periods. [file 12864_2020_6656_MOESM5_ESM.xlsx]

## Sheet: E-L
id	E_count	L_count	E_fpkm	L_fpkm	log2(FC)	Pvalue	FDR	significant	Symbol	Description
NM_001285538.1	152.71	336.67	3.59	10	1.47794	2.90454e-27	2.98628e-26	yes	ncbi_100861185	-
NM_001285539.1	777551	287549	58378.1	27238.5	-1.09978	0	0	yes	ncbi_100861187	-
NM_001285545.1	25	0	1.83	0.001	-10.8376	2.4145e-07	6.75605e-07	yes	ncbi_100861191	Bac7.5 protein precursor [Capra hircus]
NM_001285546.1	26	0	2.74	0.001	-11.42	1.20864e-07	3.48558e-07	yes	ncbi_100861192	MAP28 protein precursor [Capra hircus]
NM_001285555.1	1377.66	3421.64	65.67	205.78	1.6478	7.04175e-281	2.7138e-278	yes	ncbi_100860944	-
NM_001285563.1	7.74	0	0.37	0.001	-8.53138	0.0156414	0.0243149	yes	ncbi_100860948	-
NM_001285566.1	18.93	50.97	1.37	4.65	1.76305	2.49407e-06	6.30929e-06	yes	ncbi_100860950	-
NM_001285567.1	31.81	70.69	2.17	6.07	1.484	6.92298e-07	1.85571e-06	yes	ncbi_100860951	heme oxygenase 1 [Capra hircus]
NM_001285571.1	0	121.31	0.001	7.25	12.8238	2.22863e-39	3.72211e-38	yes	ncbi_100860953	-
NM_001285577.1	17.5	2	1.65	0.24	-2.78136	0.00444281	0.00751427	yes	ncbi_100861213	cathelicidin-2 precursor [Capra hircus]
NM_001285578.1	13857.3	4183.2	378.94	144.33	-1.3926	0	0	yes	ncbi_100860958	-
NM_001285585.1	857352	147118	49895.9	10802.4	-2.20757	0	0	yes	ncbi_100861229	PREDICTED: alpha-S2-casein isoform X1 [Capra hircus]
NM_001285587.1	244656	45079	17479.1	4063.39	-2.10488	0	0	yes	ncbi_100861231	kappa-casein precursor [Capra hircus]
NM_001285604.1	0	12.18	0.001	0.78	9.60733	0.000245094	0.000489928	yes	ncbi_100861259	-
NM_001285605.1	0	13.84	0.001	0.47	8.87652	6.13562e-05	0.00013245	yes	ncbi_100861260	Toll like receptor-1 protein [Capra hircus]
NM_001285611.1	43.73	74.98	2.19	4.75	1.117	5.54209e-05	0.000121318	yes	ncbi_100860754	-
NM_001285618.1	28001.5	10245.3	606.4	279.93	-1.1152	0	0	yes	ncbi_100860762	-
NM_001285619.1	1850.99	3128.06	101.14	215.65	1.09234	6.17678e-129	6.58875e-127	yes	ncbi_100860763	acyl-CoA desaturase [Capra hircus]
NM_001285623.1	1857	403	274.65	75.2	-1.86879	1.59092e-140	1.91342e-138	yes	ncbi_100861279	fatty acid-binding protein, adipocyte [Ovis aries]
NM_001285628.1	85.35	177.18	1.82	4.77	1.39005	7.63523e-14	3.66583e-13	yes	ncbi_100861282	elongation of very long chain fatty acids protein 5 [Capra hircus]
NM_001285630.1	39	2706	3.18	278.67	6.45339	0	0	yes	ncbi_100861287	alpha-1 acid glycoprotein [Capra ibex]
NM_001285631.1	7.21	28.94	0.17	0.88	2.37197	2.47469e-05	5.62216e-05	yes	ncbi_100861288	PREDICTED: peroxisome proliferator-activated receptor gamma coactivator 1-alpha isoform X2 [Ovis aries]
NM_001285635.1	588225	164662	48753.7	17219	-1.50151	0	0	yes	ncbi_100860779	alpha-lactalbumin precursor [Capra hircus]
NM_001285637.1	12606.7	29262.5	1340.46	3925.65	1.5502	0	0	yes	ncbi_100860781	serum amyloid A3 precursor [Capra hircus]
NM_001285642.1	170.72	60.48	6.92	3.09	-1.16317	2.40698e-08	7.45495e-08	yes	ncbi_100860786	-
NM_001285671.1	1512	2537	79.45	168.2	1.08206	2.9488e-107	2.31772e-105	yes	ncbi_100860808	CD9 antigen [Capra hircus]
NM_001285674.1	83.92	187.61	1.51	4.27	1.49969	3.17062e-16	1.77255e-15	yes	ncbi_100861577	PREDICTED: atrial natriuretic peptide receptor 2 isoform X2 [Ovis aries musimon]
NM_001285675.1	25.78	52.84	2.07	5.35	1.36991	7.24083e-05	0.000155103	yes	ncbi_100860810	-
NM_001285677.2	524	943	52.68	119.61	1.18301	2.62699e-50	6.30636e-49	yes	ncbi_100861579	protein BTG1 [Bos taurus]
NM_001285678.1	109	364	8.28	34.88	2.0747	1.93981e-46	4.1557e-45	yes	ncbi_100860812	insulin-like growth factor-binding protein 4 precursor [Capra hircus]
NM_001285686.1	0	64	0.001	1.54	10.5887	7.59085e-21	5.58423e-20	yes	ncbi_100860819	toll-like receptor 9 precursor [Capra hircus]
NM_001285689.1	809.05	1903.41	37.3	110.72	1.56967	2.77001e-145	3.5331e-143	yes	ncbi_100860825	chitinase-3-like protein 1 precursor [Capra hircus]
NM_001285691.1	292	632	5.83	15.91	1.44837	1.71289e-47	3.77562e-46	yes	ncbi_100750234	beta-mannosidase precursor [Capra hircus]
NM_001285697.1	12.32	71.82	1.56	11.5	2.88202	8.39572e-15	4.31414e-14	yes	ncbi_100860838	-
NM_001285701.1	16036.6	3407.25	1492.68	400.14	-1.89933	0	0	yes	ncbi_100860846	-
NM_001285702.1	9.75	31.89	0.58	2.41	2.05491	4.26894e-05	9.43415e-05	yes	ncbi_100860848	tumor necrosis factor ligand superfamily member 13B [Bos taurus]
NM_001285703.1	347.86	591.22	10.66	22.86	1.10062	1.93953e-29	2.19428e-28	yes	ncbi_100860849	heat shock protein 70.1 [Capra hircus]
NM_001285707.1	4370.84	1560.83	118.16	53.23	-1.15043	2.33283e-145	2.9861e-143	yes	ncbi_100860857	-
NM_001285718.1	190.29	548.73	7.02	25.55	1.86378	2.22155e-59	6.83456e-58	yes	ncbi_100860870	-
NM_001285721.1	266	737	13.38	46.78	1.80581	3.4128e-75	1.55029e-73	yes	ncbi_100860873	C-X-C motif chemokine 10 precursor [Capra hircus]
NM_001285723.1	11	26	0.43	1.27	1.56242	0.00167444	0.00301804	yes	ncbi_100860874	C-X-C chemokine receptor type 3 [Capra hircus]
NM_001285724.1	60.01	161.69	0.94	3.19	1.76282	7.45928e-18	4.627e-17	yes	ncbi_100861386	mast/stem cell growth factor receptor Kit precursor [Capra hircus]
NM_001285726.1	0	40.67	0.001	2.9	11.5018	2.37852e-13	1.10083e-12	yes	ncbi_100861389	signaling lymphocytic activation molecule precursor [Capra hircus]
NM_001285730.1	61.88	14.85	3.17	0.96	-1.72338	1.14955e-05	2.70916e-05	yes	ncbi_100861392	-
NM_001285734.1	27.74	56.33	1.15	2.96	1.36396	5.27017e-05	0.000115613	yes	ncbi_100861396	-
NM_001285737.1	1153	307	54.43	18.29	-1.57335	1.1661e-71	5.02334e-70	yes	ncbi_100860887	growth/differentiation factor 8 precursor [Ovis aries]
NM_001285739.1	273.5	104.43	7.87	3.79	-1.05417	6.96652e-11	2.69262e-10	yes	ncbi_100860889	-
NM_001285742.1	21.32	46.43	1.37	3.75	1.45271	9.00931e-05	0.000191509	yes	ncbi_100860893	natural cytotoxicity triggering receptor 1 precursor [Capra hircus]
NM_001285745.1	43	180	2.53	13.38	2.40287	2.69701e-28	2.91594e-27	yes	ncbi_100860899	cysteine-rich secretory protein 3 precursor [Capra hircus]
NM_001285751.1	64.69	147.39	2.32	6.68	1.52572	2.63331e-13	1.21703e-12	yes	ncbi_100860906	PREDICTED: oxysterols receptor LXR-alpha isoform X1 [Ovis aries]
NM_001285752.1	10	21	0.95	2.51	1.40169	0.0201593	0.0309051	yes	ncbi_100861162	PREDICTED: telethonin [Ovis aries]
NM_001285753.1	169.68	65.9	18.75	9.19	-1.02875	4.65313e-07	1.27259e-06	yes	ncbi_100860907	-
NM_001285757.1	24.92	0	0.45	0.001	-8.81378	2.4145e-07	6.75605e-07	yes	ncbi_100860909	-
NM_001285761.1	371.76	50.59	10.85	1.86	-2.54432	2.7502e-45	5.70099e-44	yes	ncbi_100860912	-
NM_001285765.1	711	1602	23.39	66.49	1.50725	2.02951e-117	1.84618e-115	yes	ncbi_100861171	matrix metalloproteinase-14 precursor [Ovis aries]
NM_001285769.1	221.1	471.14	5.79	15.57	1.42713	2.75309e-35	3.96438e-34	yes	ncbi_100860919	-
NM_001285775.1	6729	2596	263.33	128.17	-1.03881	6.553e-167	1.0037e-164	yes	ncbi_100860927	beta-1,4-galactosyltransferase 1 [Capra hircus]
NM_001286089.1	18.98	0	1.25	0.001	-10.2877	1.53628e-05	3.5494e-05	yes	ncbi_102177031	-
NM_001286090.1	3.41	11.49	0.12	0.53	2.14296	0.0213208	0.0325881	yes	ncbi_102172960	cytochrome P450 4B1-like [Capra hircus]
NM_001287029.1	5990.85	11375.5	576.73	1381.67	1.26045	0	0	yes	ncbi_102467078	PREDICTED: thymosin beta-4 isoform X1 [Nomascus leucogenys]
NM_001287041.1	12.37	68.19	0.35	2.44	2.80145	3.63433e-13	1.66762e-12	yes	ncbi_100861277	-
NM_001287178.1	0	12.33	0.001	1.09	10.0901	0.000245094	0.000489928	yes	ncbi_102170380	-
NM_001287560.1	10729	3061	360.56	129.79	-1.47406	0	0	yes	ncbi_102186880	ras-related protein Rab-18 [Bos taurus]
NM_001287562.1	69	5	1.93	0.18	-3.42253	2.45732e-12	1.05869e-11	yes	ncbi_102182281	tyrosinase precursor [Capra hircus]
NM_001287564.1	9	26	0.4	1.46	1.8679	0.000761073	0.00143672	yes	ncbi_100860831	bone morphogenetic protein 2 precursor [Capra hircus]
NM_001287570.1	0	6.58	0.001	0.3	8.22882	0.0156414	0.0243149	yes	ncbi_102191547	PREDICTED: cytochrome P450 2F3 isoform X1 [Capra hircus]
NM_001288818.1	11.01	44.14	0.34	1.73	2.34717	1.57804e-07	4.51025e-07	yes	ncbi_102178111	PREDICTED: ETS translocation variant 5 isoform X4 [Ovis aries]
NM_001290107.1	34.12	0	0.83	0.001	-9.69697	9.53196e-10	3.34085e-09	yes	ncbi_102184608	-
NM_001291297.1	0	52.5	0.001	0.6	9.22882	2.99708e-17	1.78436e-16	yes	ncbi_102183389	retrotransposon-derived protein PEG10 isoform 3 [Capra hircus]
NM_001291298.1	0	52.5	0.001	0.6	9.22882	2.99708e-17	1.78436e-16	yes	ncbi_102183389	-
NM_001291299.1	36	0	0.33	0.001	-8.36632	4.17686e-09	1.37937e-08	yes	ncbi_102183389	-
NM_001291300.1	36	0	0.33	0.001	-8.36632	4.17686e-09	1.37937e-08	yes	ncbi_102183389	-
NM_001291697.1	126.28	212.78	1.73	3.68	1.08893	1.38782e-11	5.68142e-11	yes	ncbi_102171441	antizyme inhibitor 1 isoform 1 [Capra hircus]
NM_001291820.1	19	40	1.26	3.34	1.40642	0.000401804	0.000786987	yes	ncbi_102178753	tumor necrosis factor ligand superfamily member 6 [Capra hircus]
NM_001293062.1	3	38	0.43	6.88	4	2.23453e-10	8.3113e-10	yes	ncbi_102176704	beta-defensin 126 precursor [Capra hircus]
NM_001314142.1	12.6	89.91	0.63	5.71	3.18007	5.90229e-20	4.13414e-19	yes	ncbi_102191364	-
NM_001314147.1	15.82	47.82	0.95	3.64	1.93794	1.21348e-06	3.16884e-06	yes	ncbi_102184455	-
NM_001314158.1	0	15.29	0.001	0.87	9.76487	1.53628e-05	3.5494e-05	yes	ncbi_102190860	-
NM_001314188.1	452.98	961.48	35.08	93.95	1.42124	6.30026e-68	2.46784e-66	yes	ncbi_102189356	-
NM_001314194.1	202.25	78.75	17.53	8.61	-1.02574	4.75566e-08	1.43245e-07	yes	ncbi_102191663	-
NM_001314200.1	9.29	0	0.33	0.001	-8.36632	0.00782344	0.0127217	yes	ncbi_102174260	-
NM_001314204.1	69.4	200.58	2.95	10.74	1.86421	4.24861e-23	3.53551e-22	yes	ncbi_102175290	-
NM_001314213.1	6.71	17.45	0.57	1.88	1.7217	0.0146935	0.0231354	yes	ncbi_100861254	-
NM_001314215.1	26	93	0.65	2.93	2.17239	6.84453e-14	3.29946e-13	yes	ncbi_102176327	solute carrier family 2, facilitated glucose transporter member 12 [Capra hircus]
NM_001314219.1	150.45	400.37	8.71	29.25	1.74769	1.08961e-40	1.9013e-39	yes	ncbi_102174541	insulin-like growth factor-binding protein 3 precursor [Capra hircus]
NM_001314221.1	2874.82	1088.91	278.57	133.13	-1.0652	4.54172e-91	2.83095e-89	yes	ncbi_102178127	-
NM_001314231.1	16.22	30.06	0.59	1.38	1.22588	0.00801499	0.0130102	yes	ncbi_102180703	-
NM_001314255.1	6	34	0.34	2.42	2.8314	4.5458e-07	1.24447e-06	yes	ncbi_102181502	prostaglandin E2 receptor EP2 subtype [Capra hircus]
NM_001314257.1	49.88	96.66	1.09	2.66	1.2871	1.9623e-07	5.56545e-07	yes	ncbi_102181762	-
NM_001314273.1	260.45	572.09	6.64	18.41	1.47123	3.14671e-44	6.2448e-43	yes	ncbi_102178465	-
NM_001314285.1	5879.09	1922.16	416.49	171.81	-1.27747	1.52398e-217	3.66583e-215	yes	ncbi_102169781	-
NM_001314287.1	56	143	2.92	9.41	1.68823	6.49592e-15	3.36932e-14	yes	ncbi_102187190	aldoketoreductase 1B5 [Capra hircus]
NM_001314289.1	17.92	28.74	0.86	1.74	1.01668	0.0294974	0.0442424	yes	ncbi_102184119	indoleamine 2,3-dioxygenase 1 [Capra hircus]
NM_001314291.1	67	214	1.3	5.25	2.01381	2.58769e-27	2.66664e-26	yes	ncbi_102186424	nucleotide-binding oligomerization domain-containing protein 2 [Capra hircus]
NM_001314303.1	66	107	2.04	4.18	1.03493	5.11019e-06	1.25071e-05	yes	ncbi_102186695	heat shock-related 70 kDa protein 2 [Capra hircus]
NM_001314305.1	8.59	0	0.45	0.001	-8.81378	0.00782344	0.0127217	yes	ncbi_102174409	PREDICTED: diacylglycerol O-acyltransferase 2-like [Pantholops hodgsonii]
NM_001314316.1	229.42	364.35	3.79	7.6	1.0038	1.81585e-16	1.03239e-15	yes	ncbi_102172115	integrin alpha-L precursor [Capra hircus]
NM_001314327.1	110.62	361.63	2.71	11.19	2.04585	2.1339e-45	4.43883e-44	yes	ncbi_102176737	-
NM_001314342.1	1118.73	1817.04	57.56	117.95	1.03504	3.16351e-75	1.4407e-73	yes	ncbi_102179831	-
NM_001314346.1	13	48	0.86	3.99	2.21398	1.05048e-07	3.06998e-07	yes	ncbi_102171387	PTB-containing, cubilin and LRP1-interacting protein [Capra hircus]
NM_001314350.1	0	36.75	0.001	3.9	11.9293	3.77503e-12	1.60252e-11	yes	ncbi_100860924	-
NM_001319278.1	39.33	73.16	1.14	2.68	1.2332	1.4584e-05	3.40814e-05	yes	ncbi_102171058	-
TCONS_00000033	494.97	802.67	4.14	8.47	1.03273	4.2634e-35	6.08298e-34	yes	XLOC_000021	PREDICTED: PAX3- and PAX7-binding protein 1 isoform X2 [Ovis aries musimon]
TCONS_00000100	383.79	924.74	2.51	7.63	1.604	1.70956e-78	8.37052e-77	yes	XLOC_000052	PREDICTED: A disintegrin and metalloproteinase with thrombospondin motifs 5-like [Bubalus bubalis]
TCONS_00000385	0	20.73	0.001	0.18	7.49185	4.82371e-07	1.30648e-06	yes	XLOC_000256	PREDICTED: HMG box transcription factor BBX isoform X7 [Capra hircus]
TCONS_00000409	150.09	255.52	1.55	3.34	1.10758	9.28905e-14	4.43432e-13	yes	XLOC_000265	PREDICTED: pleckstrin homology-like domain family B member 2 isoform X3 [Capra hircus]
TCONS_00000411	155.31	281.18	1.65	3.77	1.1921	8.21883e-17	4.78355e-16	yes	XLOC_000265	PREDICTED: pleckstrin homology-like domain family B member 2 isoform X2 [Capra hircus]
TCONS_00000412	103.16	166.47	1.13	2.3	1.02531	1.143e-08	3.64144e-08	yes	XLOC_000265	PREDICTED: pleckstrin homology-like domain family B member 2 isoform X13 [Ovis aries]
TCONS_00000419	50.93	204.51	1.36	6.88	2.3388	2.41643e-31	2.96499e-30	yes	XLOC_000268	PREDICTED: TPA-induced transmembrane protein isoform X2 [Ovis aries]
TCONS_00000437	24.49	0	0.35	0.001	-8.45121	4.82371e-07	1.30648e-06	yes	XLOC_000274	PREDICTED: brother of CDO isoform X1 [Ovis aries musimon]
TCONS_00000459	70.83	25.45	1.21	0.55	-1.1375	0.000605301	0.00115397	yes	XLOC_000281	PREDICTED: queuine tRNA-ribosyltransferase subunit QTRTD1 [Capra hircus]
TCONS_00000493	110.72	31	4.15	1.46	-1.50714	7.71512e-08	2.27343e-07	yes	XLOC_000304	PREDICTED: protein MAATS1 [Capra hircus]
TCONS_00000527	50.07	164.79	0.91	3.79	2.05826	5.7059e-22	4.47985e-21	yes	XLOC_000328	ELL-associated factor 2 [Bos taurus]
TCONS_00000531	46.8	0	1.16	0.001	-10.1799	5.3407e-12	2.24509e-11	yes	XLOC_000330	PREDICTED: solute carrier family 15 member 2-like isoform X1 [Capra hircus]
TCONS_00000534	164.1	310.62	2.64	6.32	1.25939	4.82042e-20	3.39361e-19	yes	XLOC_000332	PREDICTED: T-lymphocyte activation antigen CD86 isoform X2 [Capra hircus]
TCONS_00000636	8.6	22.36	0.32	1.04	1.70044	0.0021191	0.00374435	yes	XLOC_000393	PREDICTED: apolipoprotein D isoform X2 [Pantholops hodgsonii]
TCONS_00000669	0	11.9	0.001	0.31	8.27612	0.000245094	0.000489928	yes	XLOC_000408	PREDICTED: probable cation-transporting ATPase 13A5 isoform X4 [Capra hircus]
TCONS_00000702	155.68	282.45	0.82	1.88	1.19704	4.25562e-17	2.51319e-16	yes	XLOC_000427	PREDICTED: B-cell lymphoma 6 protein isoform X2 [Bos taurus]
TCONS_00000729	0	33.34	0.001	0.95	9.89178	5.99623e-11	2.32865e-10	yes	XLOC_000449	PREDICTED: TBCC domain-containing protein 1 [Capra hircus]
TCONS_00000736	84.99	196.86	1.37	4.01	1.54943	7.83888e-18	4.83819e-17	yes	XLOC_000451	PREDICTED: ETS translocation variant 5 isoform X4 [Monodelphis domestica]
TCONS_00000752	35.14	0	0.45	0.001	-8.81378	4.77335e-10	1.7208e-09	yes	XLOC_000458	PREDICTED: UPF0524 protein C3orf70 homolog [Ovis aries]
TCONS_00000763	0	6.91	0.001	0.28	8.12928	0.00782344	0.0127217	yes	XLOC_000466	PREDICTED: thrombopoietin isoform X3 [Capra hircus]
TCONS_00000774	14.37	44.38	0.6	2.35	1.96963	2.03745e-06	5.1849e-06	yes	XLOC_000470	PREDICTED: dol-P-Man:Man(5)GlcNAc(2)-PP-Dol alpha-1,3-mannosyltransferase [Pantholops hodgsonii]
TCONS_00000818	37	0	0.22	0.001	-7.78136	2.15153e-09	7.31137e-09	yes	XLOC_000489	PREDICTED: calcium-activated potassium channel subunit beta-3 isoform X7 [Ovis aries]
TCONS_00000876	164.67	306.54	2.01	4.71	1.22853	4.42637e-19	2.9521e-18	yes	XLOC_000519	PREDICTED: polyhomeotic-like protein 3 isoform X11 [Ovis aries musimon]
TCONS_00000886	7.1	0	0.27	0.001	-8.07682	0.0312734	0.0462616	yes	XLOC_000523	PREDICTED: leucine-rich repeat-containing protein 31 isoform X5 [Ovis aries musimon]
TCONS_00000990	21.55	53.39	0.61	1.92	1.65423	3.18494e-06	7.98095e-06	yes	XLOC_000580	PREDICTED: cyclin-L1-like [Chinchilla lanigera]
TCONS_00000997	6.97	34.47	0.2	1.27	2.66676	2.5668e-07	7.16875e-07	yes	XLOC_000585	PREDICTED: protein C3orf33 homolog isoform X1 [Ovis aries]
TCONS_00001040	0	188.49	0.001	1.5	10.5507	8.49986e-61	2.71518e-59	yes	XLOC_000621	PREDICTED: immunoglobulin superfamily member 10 [Capra hircus]
TCONS_00001050	9.88	0	0.26	0.001	-8.02237	0.00391328	0.00665699	yes	XLOC_000622	PREDICTED: P2Y purinoceptor 12 isoform X1 [Capra hircus]
TCONS_00001121	108.06	269.91	2.97	9.36	1.65605	3.75366e-26	3.64692e-25	yes	XLOC_000671	PREDICTED: sodium/hydrogen exchanger 9 isoform X3 [Ovis aries]
TCONS_00001126	39.82	0	0.28	0.001	-8.12928	5.69665e-10	2.04276e-09	yes	XLOC_000674	PREDICTED: serine/threonine-protein kinase ATR [Capra hircus]
TCONS_00001129	45.18	143.71	0.26	1.06	2.02748	7.54706e-19	4.96046e-18	yes	XLOC_000675	PREDICTED: 5'-3' exoribonuclease 1 isoform X3 [Ovis aries musimon]
TCONS_00001166	0	15.86	0.001	0.26	8.02237	1.53628e-05	3.5494e-05	yes	XLOC_000694	PREDICTED: centrosomal protein of 70 kDa isoform X3 [Ovis aries musimon]
TCONS_00001188	9.11	0	0.1	0.001	-6.64386	0.00782344	0.0127217	yes	XLOC_000704	PREDICTED: kyphoscoliosis peptidase [Capra hircus]
TCONS_00001189	12.81	0	0.14	0.001	-7.12928	0.000489894	0.000942879	yes	XLOC_000704	PREDICTED: kyphoscoliosis peptidase [Pantholops hodgsonii]
TCONS_00001199	0	135.35	0.001	2.44	11.2527	7.52936e-44	1.47223e-42	yes	XLOC_000706	PREDICTED: angiomotin-like protein 2 isoform X2 [Ovis aries musimon]
TCONS_00001222	12.98	0	0.26	0.001	-8.02237	0.000489894	0.000942879	yes	XLOC_000717	PREDICTED: protein asteroid homolog 1 isoform X4 [Ovis aries]
TCONS_00001230	14.29	0.53	0.44	0.02	-4.45943	0.00183717	0.00329727	yes	XLOC_000720	PREDICTED: LOW QUALITY PROTEIN: SH3 domain-binding glutamic acid-rich protein isoform X1 [Ovis aries]
TCONS_00001232	533.77	167.45	25.86	10.24	-1.33651	7.56845e-28	8.00415e-27	yes	XLOC_000722	PREDICTED: immunoglobulin superfamily member 5 isoform X4 [Ovis aries musimon]
TCONS_00001277	21.83	3.86	0.45	0.1	-2.16993	0.00409952	0.00696321	yes	XLOC_000757	PREDICTED: glycerol-3-phosphate transporter isoform X2 [Ovis aries musimon]
TCONS_00001281	17.94	0	0.58	0.001	-9.17991	3.07011e-05	6.86822e-05	yes	XLOC_000758	PREDICTED: high affinity cGMP-specific 3',5'-cyclic phosphodiesterase 9A isoform X6 [Ovis aries musimon]
TCONS_00001364	1407.8	2317.55	23.34	48.48	1.05459	3.03709e-95	2.02704e-93	yes	XLOC_000808	PREDICTED: collagen alpha-1(VI) chain isoform X2 [Ovis aries musimon]
TCONS_00001382	202.21	359.2	1.18	2.64	1.16175	1.62113e-20	1.17072e-19	yes	XLOC_000811	PREDICTED: pericentrin, partial [Capra hircus]
TCONS_00001388	0.56	5.36	0.02	0.21	3.39232	0.0312734	0.0462616	yes	XLOC_000814	PREDICTED: protein arginine N-methyltransferase 2 isoform X4 [Ovis aries musimon]
TCONS_00001393	0	13.47	0.001	0.46	8.84549	6.13562e-05	0.00013245	yes	XLOC_000815	PREDICTED: F-box only protein 25 isoform X8 [Ovis aries musimon]
TCONS_00001394	0	9.18	0.001	0.32	8.32193	0.00195752	0.00346964	yes	XLOC_000815	PREDICTED: F-box only protein 25 isoform X8 [Ovis aries musimon]
TCONS_00001402	9.19	0	0.25	0.001	-7.96578	0.00782344	0.0127217	yes	XLOC_000815	PREDICTED: F-box only protein 25 isoform X8 [Ovis aries musimon]
TCONS_00001510	4.82	18.88	0.08	0.37	2.20945	0.000916869	0.0017143	yes	XLOC_000874	PREDICTED: potassium voltage-gated channel subfamily H member 8 [Capra hircus]
TCONS_00001540	317.64	532.3	2.44	5.15	1.07769	5.10985e-26	4.93246e-25	yes	XLOC_000887	PREDICTED: interferon alpha/beta receptor 2 [Capra hircus]
TCONS_00001541	121.27	310.74	1.14	3.68	1.69067	1.47032e-30	1.74901e-29	yes	XLOC_000887	PREDICTED: interferon alpha/beta receptor 2 [Capra hircus]
TCONS_00001549	40	77.19	0.85	2.06	1.27711	3.50389e-06	8.74836e-06	yes	XLOC_000893	PREDICTED: protein eva-1 homolog C isoform X4 [Aotus nancymaae]
TCONS_00001665	0	28.44	0.001	0.2	7.64386	9.53196e-10	3.34085e-09	yes	XLOC_000974	PREDICTED: ubiquitin carboxyl-terminal hydrolase 25 isoform X1 [Bison bison bison]
TCONS_00001684	0	148.96	0.001	1.5	10.5507	2.57193e-48	5.79388e-47	yes	XLOC_000978	PREDICTED: roundabout homolog 1-like isoform X5 [Capra hircus]
TCONS_00001772	9.31	46.03	0.08	0.52	2.70044	4.43322e-09	1.46201e-08	yes	XLOC_001023	PREDICTED: E3 ubiquitin-protein ligase CBL-B isoform X3 [Ovis aries]
TCONS_00001783	90.94	186.14	0.79	2.04	1.36864	3.74465e-14	1.84281e-13	yes	XLOC_001023	PREDICTED: E3 ubiquitin-protein ligase CBL-B isoform X2 [Orcinus orca]
TCONS_00001803	0	12.61	0.001	0.17	7.40939	0.000122627	0.000254801	yes	XLOC_001034	PREDICTED: protein CIP2A [Capra hircus]
TCONS_00001828	0	9	0.001	0.51	8.99435	0.00195752	0.00346964	yes	XLOC_001053	mariner transposase [Homo sapiens]
TCONS_00001829	8	131	0.16	3.39	4.40514	9.85027e-36	1.4469e-34	yes	XLOC_001054	PREDICTED: b- and T-lymphocyte attenuator isoform X1 [Capra hircus]
TCONS_00001836	0	10	0.001	0.69	9.43045	0.00097925	0.00181054	yes	XLOC_001058	PREDICTED: cell surface glycoprotein CD200 receptor 2 isoform X1 [Ovis aries]
TCONS_00001859	55.34	89.28	0.97	1.97	1.02214	3.35297e-05	7.48467e-05	yes	XLOC_001073	PREDICTED: spindle and centriole-associated protein 1 isoform X1 [Capra hircus]
TCONS_00001883	62.12	182.62	0.38	1.4	1.88136	2.0499e-21	1.55724e-20	yes	XLOC_001080	PREDICTED: zinc finger and BTB domain-containing protein 20 isoform X2 [Ovis aries musimon]
TCONS_00001889	101.93	177.34	0.68	1.49	1.13171	1.74242e-10	6.51946e-10	yes	XLOC_001080	PREDICTED: zinc finger and BTB domain-containing protein 20 isoform X2 [Ovis aries musimon]
TCONS_00001938	4	17	0.11	0.57	2.37346	0.000860688	0.00161533	yes	XLOC_001096	PREDICTED: homogentisate 1,2-dioxygenase [Capra hircus]
TCONS_00001942	75	147	0.5	1.24	1.31034	7.00632e-11	2.70713e-10	yes	XLOC_001098	PREDICTED: DNA polymerase theta [Capra hircus]
TCONS_00002056	10.29	0	0.48	0.001	-8.90689	0.00391328	0.00665699	yes	XLOC_001149	PREDICTED: transmembrane 4 L6 family member 19 [Capra hircus]
TCONS_00002220	60.81	0	0.74	0.001	-9.53138	8.6681e-16	4.73227e-15	yes	XLOC_001231	PREDICTED: vacuolar protein sorting-associated protein 8 homolog isoform X5 [Ovis aries musimon]
TCONS_00002267	0	65.05	0.001	0.81	9.66178	1.91069e-21	1.45549e-20	yes	XLOC_001252	PREDICTED: YEATS domain-containing protein 2 isoform X1 [Capra hircus]
TCONS_00002294	0	88.67	0.001	1.83	10.8376	6.30494e-29	6.97455e-28	yes	XLOC_001267	PREDICTED: probable phospholipid-transporting ATPase IF isoform X2 [Ovis aries]
TCONS_00002314	101	0	0.84	0.001	-9.71425	2.32756e-26	2.2893e-25	yes	XLOC_001277	PREDICTED: ubiquitin carboxyl-terminal hydrolase 13 [Capra hircus]
TCONS_00002335	16	0	0.24	0.001	-7.90689	6.13562e-05	0.00013245	yes	XLOC_001292	PREDICTED: protein ECT2 isoform X1 [Capra hircus]
TCONS_00002352	433.02	794.08	3.58	8.29	1.21141	1.32719e-44	2.67686e-43	yes	XLOC_001299	PREDICTED: ski-like protein [Ovis aries musimon]
TCONS_00002379	0	13.54	0.001	0.48	8.90689	6.13562e-05	0.00013245	yes	XLOC_001314	PREDICTED: EGF-like and EMI domain-containing protein 1 [Oryctolagus cuniculus]
TCONS_00002439	7	0	0.14	0.001	-7.12928	0.0312734	0.0462616	yes	XLOC_001362	PREDICTED: leucine-, glutamate- and lysine-rich protein 1 [Capra hircus]
TCONS_00002470	708.33	199.67	5.17	1.84	-1.49046	3.10924e-42	5.77999e-41	yes	XLOC_001384	P2Y purinoceptor 1 [Bos taurus]
TCONS_00002475	58.51	150.01	0.71	2.29	1.68946	9.78366e-16	5.31136e-15	yes	XLOC_001387	PREDICTED: muscleblind-like splicing regulator 1 isoform X19 [Canis lupus familiaris]
TCONS_00002476	49.42	335.58	0.6	5.15	3.10154	4.99374e-68	1.96251e-66	yes	XLOC_001387	PREDICTED: muscleblind-like protein 1 isoform X34 [Cricetulus griseus]
TCONS_00002479	335.74	803.4	3.8	11.48	1.59505	4.58031e-68	1.80597e-66	yes	XLOC_001387	PREDICTED: muscleblind-like splicing regulator 1 isoform X12 [Canis lupus familiaris]
TCONS_00002484	0	49.7	0.001	0.68	9.40939	2.3784e-16	1.33842e-15	yes	XLOC_001387	PREDICTED: muscleblind-like protein 1-like isoform 3 [Tursiops truncatus]
TCONS_00002498	78.43	0	0.92	0.001	-9.84549	1.77361e-20	1.27672e-19	yes	XLOC_001387	PREDICTED: muscleblind-like protein 1 isoform X7 [Mustela putorius furo]
TCONS_00002504	0	214.21	0.001	2.92	11.5118	8.42663e-69	3.39347e-67	yes	XLOC_001387	mKIAA0428 protein [Mus musculus]
TCONS_00002505	53.98	267.05	0.59	3.66	2.63306	5.7169e-46	1.20956e-44	yes	XLOC_001387	Muscleblind-like protein 1, partial [Fukomys damarensis]
TCONS_00002580	260.57	464.36	4.73	10.63	1.16823	7.2027e-26	6.89509e-25	yes	XLOC_001453	PREDICTED: deleted in autism protein 1 isoform X2 [Callithrix jacchus]
TCONS_00002593	63	0	0.87	0.001	-9.76487	2.25417e-16	1.27452e-15	yes	XLOC_001457	PREDICTED: short transient receptor potential channel 1 isoform X7 [Bos taurus]
TCONS_00002620	41.42	103	0.78	2.44	1.64534	1.03554e-10	3.95595e-10	yes	XLOC_001467	PREDICTED: acid phosphatase-like protein 2 [Capra hircus]
TCONS_00002654	7.33	16.46	0.08	0.22	1.45943	0.0227353	0.0345879	yes	XLOC_001481	PREDICTED: armadillo repeat-containing protein 8 isoform X1 [Pantholops hodgsonii]
TCONS_00002697	43.33	0	0.89	0.001	-9.79766	3.96394e-11	1.5578e-10	yes	XLOC_001497	PREDICTED: inhibitor of carbonic anhydrase-like isoform X1 [Capra hircus]
TCONS_00002727	11.25	27.4	0.45	1.39	1.62709	0.00107662	0.00198229	yes	XLOC_001507	PREDICTED: serine/threonine-protein kinase Nek11 isoform X4 [Ovis aries]
TCONS_00002764	42.89	91.44	0.45	1.22	1.43888	5.2593e-08	1.57965e-07	yes	XLOC_001528	PREDICTED: PR domain zinc finger protein 15 isoform X3 [Ovis aries musimon]
TCONS_00002793	186.36	297.38	2.82	5.68	1.0102	7.70978e-14	3.69915e-13	yes	XLOC_001543	splicing factor U2AF 35 kDa subunit [Bos taurus]
TCONS_00002821	187.57	324.42	2.71	5.9	1.12242	1.25457e-17	7.68242e-17	yes	XLOC_001562	PREDICTED: protein C21orf2 isoform X2 [Ovis aries musimon]
TCONS_00002849	6.57	20.12	0.42	1.61	1.9386	0.00152433	0.0027615	yes	XLOC_001580	Folate transporter 1, partial [Bos mutus]
TCONS_00002865	0	16	0.001	0.81	9.66178	1.53628e-05	3.5494e-05	yes	XLOC_001590	PREDICTED: protein S100-B isoform X1 [Saimiri boliviensis boliviensis]
TCONS_00002869	367.5	613.86	2.82	5.94	1.07477	2.07893e-29	2.34902e-28	yes	XLOC_001593	runt-related transcription factor 1 isoform AML1b [Homo sapiens]
TCONS_00002873	361.55	735.57	3.8	9.76	1.36088	1.35531e-49	3.18319e-48	yes	XLOC_001593	AML1/AMP19 fusion protein [Homo sapiens]
TCONS_00002874	877.15	1712.3	3.07	7.55	1.29824	3.80925e-99	2.70887e-97	yes	XLOC_001593	RUNX1 [Macaca nemestrina]
TCONS_00002921	9.28	0	0.3	0.001	-8.22882	0.00782344	0.0127217	yes	XLOC_001642	PREDICTED: SET domain-containing protein 4 isoform X3 [Capra hircus]
TCONS_00002957	0	113.75	0.001	1.42	10.4717	1.07921e-36	1.64107e-35	yes	XLOC_001659	PREDICTED: collagen alpha-6(VI) chain [Capra hircus]
TCONS_00002983	24.88	64.71	0.21	0.67	1.67377	1.72008e-07	4.90137e-07	yes	XLOC_001672	PREDICTED: DNA-binding protein SATB1 isoform X3 [Ovis aries musimon]
TCONS_00002986	113.12	245.83	1.06	2.9	1.45199	4.09186e-20	2.89092e-19	yes	XLOC_001672	PREDICTED: DNA-binding protein SATB1 isoform X3 [Ovis aries musimon]
TCONS_00002991	28.76	9.24	1.28	0.52	-1.29956	0.0201872	0.0309372	yes	XLOC_001673	PREDICTED: EF-hand domain-containing family member B isoform X3 [Ovis aries]
TCONS_00003018	221.1	377.41	4.55	9.81	1.10839	9.09516e-20	6.30156e-19	yes	XLOC_001683	PREDICTED: adaptin ear-binding coat-associated protein 2 isoform X1 [Pantholops hodgsonii]
TCONS_00003076	0	41.15	0.001	2.05	11.0014	1.19181e-13	5.63161e-13	yes	XLOC_001721	PREDICTED: cell division control protein 42 homolog isoform X1 [Mesitornis unicolor]
TCONS_00003084	29.68	63.97	0.3	0.82	1.45066	4.49165e-06	1.10552e-05	yes	XLOC_001726	PREDICTED: zinc finger and BTB domain-containing protein 40 isoform X2 [Ovis aries musimon]
TCONS_00003125	0	249.64	0.001	4.78	12.2228	4.86424e-80	2.47641e-78	yes	XLOC_001752	PREDICTED: serine/arginine repetitive matrix protein 1 isoform X2 [Ovis aries musimon]
TCONS_00003147	39.47	0	0.56	0.001	-9.12928	5.69665e-10	2.04276e-09	yes	XLOC_001763	PREDICTED: exostosin-like 1 isoform X2 [Ovis aries musimon]
TCONS_00003157	13.02	57.38	0.43	2.4	2.48063	1.66476e-10	6.23672e-10	yes	XLOC_001766	PREDICTED: protein FAM110D isoform X2 [Ovis aries musimon]
TCONS_00003162	0	45.98	0.001	0.71	9.47168	3.76734e-15	1.9781e-14	yes	XLOC_001768	PREDICTED: LOW QUALITY PROTEIN: connector enhancer of kinase suppressor of ras 1 isoform X1 [Ovis aries]
TCONS_00003163	15.18	0	0.19	0.001	-7.56986	0.000122627	0.000254801	yes	XLOC_001768	PREDICTED: connector enhancer of kinase suppressor of ras 1 isoform X3 [Ovis aries musimon]
TCONS_00003168	32	0	0.7	0.001	-9.45121	3.80158e-09	1.2623e-08	yes	XLOC_001769	PREDICTED: uncharacterized threonine-rich GPI-anchored glycoprotein PJ4664.02-like [Capra hircus]
TCONS_00003194	0	18.42	0.001	0.47	8.87652	1.92554e-06	4.91566e-06	yes	XLOC_001778	PREDICTED: GPI mannosyltransferase 2 isoform X1 [Capra hircus]
TCONS_00003226	98.84	223.4	1.53	4.37	1.5141	2.64487e-19	1.78199e-18	yes	XLOC_001794	PREDICTED: protein THEMIS2 isoform X2 [Ovis aries musimon]
TCONS_00003275	128	227.4	1.34	3.01	1.16753	1.3659e-13	6.42627e-13	yes	XLOC_001809	PREDICTED: receptor-type tyrosine-protein phosphatase U isoform X5 [Ovis aries musimon]
TCONS_00003295	495.91	1002.76	3.63	9.26	1.35104	2.56957e-65	9.34036e-64	yes	XLOC_001824	PREDICTED: KH domain-containing, RNA-binding, signal transduction-associated protein 1 isoform 4 [Ceratotherium simum simum]
TCONS_00003299	0	11.96	0.001	0.47	8.87652	0.000245094	0.000489928	yes	XLOC_001827	PREDICTED: transmembrane protein 39B isoform X1 [Capra hircus]
TCONS_00003300	0	11.56	0.001	0.38	8.56986	0.000245094	0.000489928	yes	XLOC_001827	PREDICTED: transmembrane protein 39B isoform X1 [Capra hircus]
TCONS_00003333	227.2	370.34	1.92	3.96	1.04439	1.04593e-17	6.43222e-17	yes	XLOC_001843	PREDICTED: S100P-binding protein isoform X1 [Capra hircus]
TCONS_00003355	5	19	0.15	0.72	2.26303	0.000916869	0.0017143	yes	XLOC_001852	antizyme inhibitor 2 [Capra hircus]
TCONS_00003378	14.22	0	0.47	0.001	-8.87652	0.000245094	0.000489928	yes	XLOC_001867	PREDICTED: general transcription factor II-I repeat domain-containing protein 2-like [Panthera tigris altaica]
TCONS_00003453	0	96.46	0.001	0.98	9.93664	1.28711e-31	1.60067e-30	yes	XLOC_001903	PREDICTED: dedicator of cytokinesis protein 10 isoform X3 [Capra hircus]
TCONS_00003467	0	88.41	0.001	0.91	9.82972	6.30494e-29	6.97455e-28	yes	XLOC_001903	PREDICTED: dedicator of cytokinesis protein 10 isoform X2 [Capra hircus]
TCONS_00003486	0	101.6	0.001	1.61	10.6528	8.21463e-33	1.07374e-31	yes	XLOC_001916	paired box protein Pax-3 isoform PAX3a [Homo sapiens]
TCONS_00003522	0	6.44	0.001	0.25	7.96578	0.0156414	0.0243149	yes	XLOC_001939	PREDICTED: beta-galactosidase-1-like protein isoform X3 [Ovis aries]
TCONS_00003528	13.95	0	0.21	0.001	-7.71425	0.000245094	0.000489928	yes	XLOC_001940	PREDICTED: ATP-binding cassette sub-family B member 6, mitochondrial-like isoform X1 [Bubalus bubalis]
TCONS_00003581	0.12	15.76	0.001	0.11	6.78136	1.53628e-05	3.5494e-05	yes	XLOC_001960	PREDICTED: tensin-1 isoform X1 [Bubalus bubalis]
TCONS_00003582	1.92	56.63	0.01	0.4	5.32193	1.52039e-17	9.22816e-17	yes	XLOC_001960	PREDICTED: tensin-1 isoform X6 [Ovis aries musimon]
TCONS_00003583	38.23	240.85	0.22	1.72	2.96683	9.11383e-48	2.0176e-46	yes	XLOC_001960	PREDICTED: tensin-1 isoform X1 [Bubalus bubalis]
TCONS_00003625	206.93	0	1.3	0.001	-10.3443	8.81475e-52	2.22799e-50	yes	XLOC_001970	PREDICTED: zinc finger protein Helios isoform X3 [Capra hircus]
TCONS_00003656	0	7.22	0.001	0.11	6.78136	0.00782344	0.0127217	yes	XLOC_001985	PREDICTED: KAT8 regulatory NSL complex subunit 1-like protein isoform X2 [Capra hircus]
TCONS_00003671	12.55	1	0.89	0.09	-3.30581	0.00636217	0.0105818	yes	XLOC_001988	TPA: hCG1641896-like [Bos taurus]
TCONS_00003678	101.85	177.18	2.19	4.81	1.13511	1.74242e-10	6.51946e-10	yes	XLOC_001994	PREDICTED: pleckstrin homology domain-containing family M member 3 [Capra hircus]
TCONS_00003724	92.75	174.38	0.79	1.89	1.25846	1.17683e-11	4.83479e-11	yes	XLOC_002019	PREDICTED: alsin isoform X1 [Capra hircus]
TCONS_00003729	41	12.62	0.83	0.32	-1.37504	0.00322405	0.00558957	yes	XLOC_002021	PREDICTED: transmembrane protein 237 isoform X2 [Capra hircus]
TCONS_00003740	78.22	19.8	0.51	0.16	-1.67243	1.54667e-06	4.01115e-06	yes	XLOC_002026	PREDICTED: protein FAM126B isoform X3 [Capra hircus]
TCONS_00003745	188.17	0	1.25	0.001	-10.2877	7.54185e-47	1.63032e-45	yes	XLOC_002026	PREDICTED: protein FAM126B isoform X3 [Capra hircus]
TCONS_00003748	0	28.8	0.001	1.87	10.8688	9.53196e-10	3.34085e-09	yes	XLOC_002028	Peptidyl-prolyl cis-trans isomerase-like 3 [Pteropus alecto]
TCONS_00003793	31.2	66.41	0.18	0.48	1.41504	4.94626e-06	1.21308e-05	yes	XLOC_002047	PREDICTED: GPI inositol-deacylase [Capra hircus]
TCONS_00003804	1084.25	2474.91	6.8	19.59	1.52651	2.12384e-189	3.94407e-187	yes	XLOC_002051	PREDICTED: serine/threonine-protein kinase 17B [Ovis aries]
TCONS_00003813	7.81	41.24	0.15	1.02	2.76553	1.90186e-08	5.93302e-08	yes	XLOC_002059	PREDICTED: signal transducer and activator of transcription 4 [Capra hircus]
TCONS_00003815	5.99	35.61	0.13	1.01	2.95777	1.44537e-07	4.1456e-07	yes	XLOC_002059	PREDICTED: signal transducer and activator of transcription 4 [Capra hircus]
TCONS_00003887	22.64	0	0.27	0.001	-8.07682	9.6373e-07	2.53773e-06	yes	XLOC_002105	PREDICTED: cyclin-T2 isoform X5 [Ovis aries]
TCONS_00003891	8.9	30.47	0.1	0.41	2.03562	4.29809e-05	9.49389e-05	yes	XLOC_002105	PREDICTED: cyclin-T2 isoform X4 [Ovis aries]
TCONS_00003936	109.72	365.43	1.19	4.99	2.06808	1.99919e-46	4.28035e-45	yes	XLOC_002124	PREDICTED: rho GTPase-activating protein 15 isoform X2 [Ovis aries]
TCONS_00004027	0	34.11	0.001	0.53	9.04985	3.00335e-11	1.19114e-10	yes	XLOC_002169	PREDICTED: LOW QUALITY PROTEIN: plakophilin-4-like [Physeter catodon]
TCONS_00004059	4.28	17.07	0.12	0.6	2.32193	0.000860688	0.00161533	yes	XLOC_002180	PREDICTED: TRAF family member-associated NF-kappa-B activator isoform X3 [Capra hircus]
TCONS_00004218	0	14.9	0.001	1.37	10.42	3.07011e-05	6.86822e-05	yes	XLOC_002299	-
TCONS_00004244	0	9.24	0.001	0.76	9.56986	0.00195752	0.00346964	yes	XLOC_002305	PREDICTED: glutamate-rich protein 2 isoform X1 [Capra hircus]
TCONS_00004350	0	16.26	0.001	0.31	8.27612	7.68793e-06	1.84039e-05	yes	XLOC_002370	PREDICTED: oxysterol-binding protein-related protein 6 isoform X6 [Ovis aries]
TCONS_00004358	0	29.47	0.001	0.54	9.07682	4.77335e-10	1.7208e-09	yes	XLOC_002370	PREDICTED: oxysterol-binding protein-related protein 6 isoform X8 [Ovis aries]
TCONS_00004390	23.15	0	0.26	0.001	-8.02237	9.6373e-07	2.53773e-06	yes	XLOC_002395	PREDICTED: sperm-specific antigen 2 isoform X4 [Ovis aries musimon]
TCONS_00004416	0	18.44	0.001	0.26	8.02237	1.92554e-06	4.91566e-06	yes	XLOC_002410	PREDICTED: protein FAM171B isoform X1 [Capra hircus]
TCONS_00004510	9.8	35.16	0.17	0.75	2.14136	9.45382e-06	2.24408e-05	yes	XLOC_002473	PREDICTED: rho guanine nucleotide exchange factor 19 isoform X3 [Ovis aries musimon]
TCONS_00004512	0	8.02	0.001	0.17	7.40939	0.00391328	0.00665699	yes	XLOC_002473	PREDICTED: rho guanine nucleotide exchange factor 19 isoform X3 [Ovis aries musimon]
TCONS_00004513	22.14	0	0.38	0.001	-8.56986	1.92554e-06	4.91566e-06	yes	XLOC_002473	PREDICTED: rho guanine nucleotide exchange factor 19 isoform X3 [Ovis aries musimon]
TCONS_00004518	5.22	12.82	0.05	0.16	1.67807	0.0309574	0.0462616	yes	XLOC_002473	PREDICTED: rho guanine nucleotide exchange factor 19 isoform X3 [Ovis aries musimon]
TCONS_00004533	78.25	0	0.94	0.001	-9.87652	1.77361e-20	1.27672e-19	yes	XLOC_002480	PREDICTED: protein-arginine deiminase type-2 isoform X2 [Ovis aries musimon]
TCONS_00004545	0	34.05	0.001	0.76	9.56986	3.00335e-11	1.19114e-10	yes	XLOC_002488	PREDICTED: delta-1-pyrroline-5-carboxylate dehydrogenase, mitochondrial isoform X2 [Ovis aries musimon]
TCONS_00004547	36.26	64.91	0.4	0.91	1.18587	6.88014e-05	0.000147828	yes	XLOC_002489	PREDICTED: intermediate filament family orphan 2 isoform X2 [Ovis aries musimon]
TCONS_00004593	25.43	126.18	0.46	2.89	2.65136	9.90992e-23	8.08517e-22	yes	XLOC_002516	PREDICTED: heterochromatin protein 1-binding protein 3 isoform X1 [Capra hircus]
TCONS_00004611	259.33	0	2.59	0.001	-11.3387	3.00021e-64	1.0501e-62	yes	XLOC_002518	PREDICTED: eukaryotic translation initiation factor 4 gamma 3 isoform X12 [Bos taurus]
TCONS_00004618	12.63	0	0.12	0.001	-6.90689	0.000489894	0.000942879	yes	XLOC_002518	PREDICTED: eukaryotic translation initiation factor 4 gamma 3 isoform X9 [Bos taurus]
TCONS_00004626	0	108.98	0.001	2.47	11.2703	3.35395e-35	4.80452e-34	yes	XLOC_002520	PREDICTED: rap1 GTPase-activating protein 1 isoform X7 [Ovis aries musimon]
TCONS_00004727	0	10.05	0.001	0.46	8.84549	0.00097925	0.00181054	yes	XLOC_002562	PREDICTED: UBX domain-containing protein 11 [Capra hircus]
TCONS_00004733	54.55	87.76	0.71	1.44	1.02018	3.99938e-05	8.86523e-05	yes	XLOC_002564	PREDICTED: zinc finger protein 683 [Capra hircus]
TCONS_00004802	19.91	43.77	0.19	0.54	1.50696	0.000155784	0.000321018	yes	XLOC_002599	PREDICTED: trans-2-enoyl-CoA reductase, mitochondrial isoform X4 [Ovis aries]
TCONS_00004834	1627.33	452.5	53.65	18.82	-1.51131	2.10445e-92	1.34929e-90	yes	XLOC_002610	PREDICTED: collagen alpha-1(XVI) chain isoform X7 [Ovis aries musimon]
TCONS_00004841	952.3	2242.29	10.11	30.02	1.57014	2.32414e-167	3.57509e-165	yes	XLOC_002610	PREDICTED: collagen alpha-1(XVI) chain isoform X6 [Ovis aries musimon]
TCONS_00004871	0	27.38	0.001	0.58	9.17991	1.90354e-09	6.51124e-09	yes	XLOC_002624	PREDICTED: BSD domain-containing protein 1 isoform X2 [Capra hircus]
TCONS_00004905	0	11.1	0.001	0.17	7.40939	0.000489894	0.000942879	yes	XLOC_002641	PREDICTED: polyhomeotic-like protein 2 isoform X1 [Bubalus bubalis]
TCONS_00004949	35.74	0	0.59	0.001	-9.20457	4.17686e-09	1.37937e-08	yes	XLOC_002666	PREDICTED: lisH domain-containing protein ARMC9 isoform X5 [Ovis aries musimon]
TCONS_00004971	36.31	10.11	0.97	0.34	-1.51245	0.00248596	0.00436334	yes	XLOC_002677	PREDICTED: spermatogenesis-associated protein 3 isoform X4 [Ovis aries musimon]
TCONS_00004984	0	6.74	0.001	0.18	7.49185	0.0156414	0.0243149	yes	XLOC_002683	PREDICTED: nuclear body protein SP140 isoform X5 [Capra hircus]
TCONS_00005028	62.14	11.28	1.91	0.44	-2.118	4.49425e-07	1.23102e-06	yes	XLOC_002703	PREDICTED: mitochondrial fission factor isoform X4 [Ovis aries]
TCONS_00005057	13.7	68.3	0.27	1.71	2.66297	8.15595e-13	3.65078e-12	yes	XLOC_002722	PREDICTED: LOW QUALITY PROTEIN: potassium voltage-gated channel subfamily E member 4 [Ovis aries musimon]
TCONS_00005065	19	31.04	0.23	0.48	1.0614	0.0154733	0.0243108	yes	XLOC_002728	PREDICTED: anion exchange protein 3, partial [Capra hircus]
TCONS_00005076	20.26	35	0.27	0.59	1.12776	0.00461742	0.00779413	yes	XLOC_002732	PREDICTED: acid-sensing ion channel 4 [Callithrix jacchus]
TCONS_00005079	6.7	0	0.26	0.001	-8.02237	0.0312734	0.0462616	yes	XLOC_002733	PREDICTED: mannose-1-phosphate guanyltransferase alpha isoform X1 [Capra hircus]
TCONS_00005134	49.36	150.51	0.57	2.2	1.94847	1.16114e-18	7.52833e-18	yes	XLOC_002749	PREDICTED: tubulin polyglutamylase TTLL4 [Capra hircus]
TCONS_00005148	5.6	15.12	0.14	0.49	1.80735	0.0169593	0.0262418	yes	XLOC_002753	PREDICTED: LOW QUALITY PROTEIN: 1-phosphatidylinositol 4,5-bisphosphate phosphodiesterase delta-4 [Capra hircus]
TCONS_00005166	3.53	68.9	0.08	1.88	4.55459	4.53221e-20	3.19385e-19	yes	XLOC_002763	PREDICTED: c-X-C chemokine receptor type 2 isoform X1 [Capra hircus]
TCONS_00005172	7.49	19.77	0.48	1.61	1.74595	0.00374236	0.0064402	yes	XLOC_002768	PREDICTED: insulin-like growth factor-binding protein 2 [Capra hircus]
TCONS_00005205	27.72	5	0.12	0.03	-2	0.000885647	0.00165939	yes	XLOC_002786	PREDICTED: protein unc-80 homolog isoform X1 [Capra hircus]
TCONS_00005208	44.62	0	0.28	0.001	-8.12928	2.03311e-11	8.18749e-11	yes	XLOC_002787	PREDICTED: microtubule-associated protein 2 isoform X2 [Capra hircus]
TCONS_00005209	0	188.55	0.001	1.46	10.5118	8.49986e-61	2.71518e-59	yes	XLOC_002787	PREDICTED: microtubule-associated protein 2 isoform X1 [Capra hircus]
TCONS_00005210	29.7	151.25	0.34	2.17	2.67409	1.86784e-27	1.93932e-26	yes	XLOC_002787	PREDICTED: microtubule-associated protein 2 isoform X5 [Capra hircus]
TCONS_00005211	12.96	206.81	0.14	2.87	4.35755	9.12902e-56	2.5602e-54	yes	XLOC_002787	PREDICTED: microtubule-associated protein 2 isoform X3 [Capra hircus]
TCONS_00005233	0	38.29	0.001	0.29	8.17991	9.4748e-13	4.20749e-12	yes	XLOC_002787	PREDICTED: microtubule-associated protein 2 isoform X2 [Capra hircus]
TCONS_00005234	18.62	0	0.2	0.001	-7.64386	1.53628e-05	3.5494e-05	yes	XLOC_002787	PREDICTED: microtubule-associated protein 2 isoform X5 [Capra hircus]
TCONS_00005300	20.76	54.81	0.35	1.18	1.75336	9.32678e-07	2.47542e-06	yes	XLOC_002818	PREDICTED: carbonyl reductase [NADPH] 1-like isoform X2 [Ovis aries musimon]
TCONS_00005302	26.54	50.15	0.59	1.4	1.24664	0.000387613	0.000760312	yes	XLOC_002819	PREDICTED: cytotoxic T-lymphocyte protein 4 [Capra hircus]
TCONS_00005322	15.58	244.57	0.09	1.85	4.36146	3.752e-66	1.40225e-64	yes	XLOC_002825	PREDICTED: neurobeachin-like protein 1 isoform X4 [Ovis aries]
TCONS_00005401	26.29	140.94	0.72	4.86	2.75489	5.31522e-26	5.12518e-25	yes	XLOC_002852	PREDICTED: SPATS2-like protein isoform X4 [Bos taurus]
TCONS_00005425	138.44	430.05	1.79	7.02	1.97151	6.12742e-51	1.50009e-49	yes	XLOC_002867	PREDICTED: unconventional myosin-Ib isoform X5 [Bos taurus]
TCONS_00005459	17.69	81.37	0.38	2.23	2.55297	1.84124e-14	9.23997e-14	yes	XLOC_002886	PREDICTED: inhibin beta B chain [Bubalus bubalis]
TCONS_00005474	31.54	50.73	0.24	0.5	1.05889	0.00197303	0.00349571	yes	XLOC_002891	PREDICTED: tyrosine-protein phosphatase non-receptor type 4 [Capra hircus]
TCONS_00005520	13	1	0.85	0.08	-3.40939	0.0034275	0.00592081	yes	XLOC_002918	PREDICTED: E3 ubiquitin-protein ligase HACE1-like [Pan paniscus]
TCONS_00005546	72.42	19.15	0.98	0.33	-1.57032	5.95789e-06	1.45095e-05	yes	XLOC_002937	PREDICTED: glycosyltransferase-like domain-containing protein 1 isoform X2 [Capra hircus]
TCONS_00005575	34.06	90.55	0.57	1.93	1.75957	4.3374e-10	1.57568e-09	yes	XLOC_002948	PREDICTED: RNA-binding protein 43 [Capra hircus]
TCONS_00005587	8.91	0	0.02	0.001	-4.32193	0.00782344	0.0127217	yes	XLOC_002950	PREDICTED: nebulin isoform X2 [Capra hircus]
TCONS_00005590	0	17.03	0.001	0.05	5.64386	7.68793e-06	1.84039e-05	yes	XLOC_002950	PREDICTED: nebulin isoform X2 [Capra hircus]
TCONS_00005591	33.06	86.93	0.09	0.29	1.68806	1.13611e-09	3.95488e-09	yes	XLOC_002950	PREDICTED: nebulin isoform X12 [Capra hircus]
TCONS_00005592	1201.14	214.72	3.93	0.89	-2.14265	3.37264e-113	2.87123e-111	yes	XLOC_002950	PREDICTED: nebulin isoform X17 [Felis catus]
TCONS_00005621	0	69.08	0.001	0.6	9.22882	1.21129e-22	9.82434e-22	yes	XLOC_002951	PREDICTED: taste receptor type 2 member 42-like, partial [Bos mutus]
TCONS_00005676	0	23	0.001	0.89	9.79766	6.05043e-08	1.79619e-07	yes	XLOC_002982	PREDICTED: coiled-coil domain-containing protein 148 isoform X15 [Ovis aries musimon]
TCONS_00005680	71.08	27.15	1.31	0.63	-1.05614	0.001462	0.00265745	yes	XLOC_002985	PREDICTED: WD repeat, SAM and U-box domain-containing protein 1 isoform X3 [Capra hircus]
TCONS_00005725	22.53	133.21	0.28	2.1	2.90689	2.4885e-26	2.44491e-25	yes	XLOC_002996	PREDICTED: integrin beta-6 isoform X3 [Pantholops hodgsonii]
TCONS_00005735	7.44	0	0.12	0.001	-6.90689	0.0156414	0.0243149	yes	XLOC_002999	PREDICTED: RNA-binding motif, single-stranded-interacting protein 1 isoform X3 [Dipodomys ordii]
TCONS_00005748	0	64.48	0.001	1.09	10.0901	3.80828e-21	2.8543e-20	yes	XLOC_002999	PREDICTED: RNA-binding motif, single-stranded-interacting protein 1 isoform X1 [Pteropus vampyrus]
TCONS_00005768	692.87	0	8.44	0.001	-13.043	2.06354e-168	3.2017e-166	yes	XLOC_003007	PREDICTED: cordon-bleu protein-like 1 [Capra hircus]
TCONS_00005780	0	17.74	0.001	0.18	7.49185	3.84742e-06	9.50938e-06	yes	XLOC_003009	PREDICTED: sodium channel protein type 3 subunit alpha [Capra hircus]
TCONS_00005793	0	43.23	0.001	0.67	9.38802	2.99277e-14	1.4795e-13	yes	XLOC_003019	PREDICTED: tetratricopeptide repeat protein 21B isoform X1 [Ovis aries]
TCONS_00005802	140.73	33.27	2.81	0.84	-1.74211	7.48799e-12	3.1243e-11	yes	XLOC_003025	PREDICTED: STE20/SPS1-related proline-alanine-rich protein kinase isoform X4 [Ovis aries musimon]
TCONS_00005843	148.41	433.95	1.4	5.16	1.88194	3.07654e-48	6.90891e-47	yes	XLOC_003041	PREDICTED: calcium-binding mitochondrial carrier protein Aralar1 isoform X1 [Bos taurus]
TCONS_00005873	150.86	476.49	2.25	8.95	1.99196	4.21877e-57	1.22532e-55	yes	XLOC_003065	PREDICTED: WAS/WASL-interacting protein family member 1 isoform X2 [Ovis aries]
TCONS_00005900	3370.45	5491.65	6.3	12.94	1.03841	1.03873e-178	1.73159e-176	yes	XLOC_003083	PREDICTED: nuclear factor erythroid 2-related factor 2 isoform X1 [Capra hircus]
TCONS_00005939	5765.86	1379.95	4.84	1.46	-1.72904	0	0	yes	XLOC_003115	PREDICTED: LOW QUALITY PROTEIN: titin-like [Capra hircus]
TCONS_00006045	27.72	0	0.77	0.001	-9.58871	6.05043e-08	1.79619e-07	yes	XLOC_003178	PREDICTED: cytochrome P450 27C1 [Bison bison bison]
TCONS_00006070	44.59	77.77	0.56	1.23	1.13516	2.06077e-05	4.71496e-05	yes	XLOC_003189	PREDICTED: pre-mRNA 3' end processing protein WDR33 isoform X6 [Ovis aries musimon]
TCONS_00006152	0	16.76	0.001	0.55	9.10329	7.68793e-06	1.84039e-05	yes	XLOC_003233	PREDICTED: ankyrin repeat and MYND domain-containing protein 1 isoform X4 [Ovis aries musimon]
TCONS_00006153	30.02	9.13	0.72	0.27	-1.41504	0.0139417	0.0220058	yes	XLOC_003233	PREDICTED: ankyrin repeat and MYND domain-containing protein 1 isoform X1 [Ovis aries]
TCONS_00006176	31.43	64.22	0.63	1.63	1.37145	1.06127e-05	2.5101e-05	yes	XLOC_003246	PR domain zinc finger protein 12, partial [Bos mutus]
TCONS_00006186	41.67	0	0.23	0.001	-7.84549	1.50444e-10	5.65382e-10	yes	XLOC_003251	PREDICTED: collagen alpha-3(VI) chain isoform X2 [Ovis aries musimon]
TCONS_00006205	3.39	12	0.13	0.56	2.10692	0.0213208	0.0325881	yes	XLOC_003258	PREDICTED: Holliday junction recognition protein isoform X2 [Ovis aries musimon]
TCONS_00006210	0	110.11	0.001	1.46	10.5118	1.68665e-35	2.45138e-34	yes	XLOC_003261	PREDICTED: LOW QUALITY PROTEIN: ubiquitin carboxyl-terminal hydrolase 40 [Capra hircus]
TCONS_00006237	52.31	0	0.88	0.001	-9.78136	1.87485e-13	8.74272e-13	yes	XLOC_003272	PREDICTED: zinc finger MYM-type protein 1 isoform X8 [Ovis aries]
TCONS_00006238	157.24	299.49	1.77	4.26	1.2671	1.66987e-19	1.14e-18	yes	XLOC_003272	PREDICTED: zinc finger MYM-type protein 1 isoform X8 [Ovis aries]
TCONS_00006249	136.97	289.11	1.04	2.77	1.4133	4.04739e-22	3.20367e-21	yes	XLOC_003275	PREDICTED: zinc finger MYM-type protein 4 isoform X9 [Ovis aries]
TCONS_00006265	0	86.36	0.001	0.4	8.64386	2.49867e-28	2.70395e-27	yes	XLOC_003282	PREDICTED: protein argonaute-3 isoform X3 [Bison bison bison]
TCONS_00006285	0	154.82	0.001	2.65	11.3718	4.21693e-50	1.00625e-48	yes	XLOC_003286	PREDICTED: thyroid hormone receptor-associated protein 3 isoform X4 [Capra hircus]
TCONS_00006314	5997.52	12188.3	14.87	38.13	1.35852	0	0	yes	XLOC_003297	PREDICTED: microtubule-actin cross-linking factor 1, isoforms 1/2/3/5 isoform X1 [Capra hircus]
TCONS_00006339	0	121.66	0.001	3.3	11.6883	2.22863e-39	3.72211e-38	yes	XLOC_003308	PREDICTED: zinc finger protein ZFP69 isoform X1 [Capra hircus]
TCONS_00006361	36.31	0	0.79	0.001	-9.62571	4.17686e-09	1.37937e-08	yes	XLOC_003315	PREDICTED: CTP synthase 1 isoform X2 [Ovis aries]
TCONS_00006428	41.71	0	0.52	0.001	-9.02237	1.50444e-10	5.65382e-10	yes	XLOC_003348	PREDICTED: lysine-specific demethylase 4A isoform X4 [Capra hircus]
TCONS_00006439	8.65	24.76	0.2	0.74	1.88753	0.000829453	0.00156096	yes	XLOC_003349	PREDICTED: CMP-N-acetylneuraminate-beta-1,4-galactoside alpha-2,3-sialyltransferase [Capra hircus]
TCONS_00006440	32.31	0	0.88	0.001	-9.78136	1.90354e-09	6.51124e-09	yes	XLOC_003349	PREDICTED: CMP-N-acetylneuraminate-beta-1,4-galactoside alpha-2,3-sialyltransferase [Capra hircus]
TCONS_00006472	0	9.89	0.001	0.32	8.32193	0.00097925	0.00181054	yes	XLOC_003363	PREDICTED: BTB/POZ domain-containing protein 19 isoform X4 [Ovis aries musimon]
TCONS_00006493	111.38	259.38	0.6	1.75	1.54432	4.42845e-23	3.68004e-22	yes	XLOC_003372	PREDICTED: microtubule-associated serine/threonine-protein kinase 2 isoform X4 [Ovis aries musimon]
TCONS_00006574	0	6.2	0.001	0.37	8.53138	0.0156414	0.0243149	yes	XLOC_003420	PREDICTED: glutathione peroxidase 7 [Odobenus rosmarus divergens]
TCONS_00006592	0	14.12	0.001	0.35	8.45121	6.13562e-05	0.00013245	yes	XLOC_003432	PREDICTED: podocan isoform X2 [Ovis aries musimon]
TCONS_00006598	3.81	11.75	0.11	0.44	2	0.0213208	0.0325881	yes	XLOC_003436	PREDICTED: LOW QUALITY PROTEIN: type I iodothyronine deiodinase [Capra hircus]
TCONS_00006654	0	47.62	0.001	1.26	10.2992	9.46492e-16	5.14222e-15	yes	XLOC_003475	PREDICTED: cysteine protease ATG4C isoform X1 [Capra hircus]
TCONS_00006699	93.62	252.49	0.96	3.28	1.77259	1.73416e-26	1.71887e-25	yes	XLOC_003500	PREDICTED: leptin receptor-like isoform X2 [Capra hircus]
TCONS_00006704	190.83	593.1	2.14	8.4	1.97278	7.39838e-69	2.98946e-67	yes	XLOC_003501	PREDICTED: cAMP-specific 3',5'-cyclic phosphodiesterase 4B-like isoform X1 [Pantholops hodgsonii]
TCONS_00006733	0	9.15	0.001	0.15	7.22882	0.00195752	0.00346964	yes	XLOC_003506	PREDICTED: mesoderm induction early response protein 1 isoform X3 [Ovis aries musimon]
TCONS_00006782	60.45	180.6	0.47	1.78	1.92114	8.70585e-22	6.75674e-21	yes	XLOC_003530	PREDICTED: protein FAM73A [Capra hircus]
TCONS_00006857	149.59	251.75	3.82	8.11	1.08613	2.03068e-13	9.4497e-13	yes	XLOC_003595	PREDICTED: interferon-induced protein 44-like [Ovis aries musimon]
TCONS_00006863	112.37	278.8	1.23	3.85	1.6462	1.72993e-26	1.71562e-25	yes	XLOC_003596	PREDICTED: interferon-induced protein 44 isoform X1 [Capra hircus]
TCONS_00006894	3	11	0.06	0.29	2.27302	0.0129695	0.0205426	yes	XLOC_003610	PREDICTED: WD repeat-containing protein 63 [Capra hircus]
TCONS_00006943	9.14	30.75	1.77	7.51	2.08506	6.99188e-05	0.000150067	yes	XLOC_003642	PREDICTED: LOW QUALITY PROTEIN: interferon-induced guanylate-binding protein 1-like isoform X2, partial [Ovis aries musimon]
TCONS_00006981	0	50.02	0.001	0.88	9.78136	2.3784e-16	1.33842e-15	yes	XLOC_003663	PREDICTED: metal-response element-binding transcription factor 2 isoform X1 [Ovis aries]
TCONS_00007024	27.83	57.13	0.73	1.88	1.36476	3.61449e-05	8.04089e-05	yes	XLOC_003683	PREDICTED: transmembrane protein 56 isoform X8 [Capra hircus]
TCONS_00007070	0	13.36	0.001	0.17	7.40939	6.13562e-05	0.00013245	yes	XLOC_003709	PREDICTED: dual specificity protein phosphatase CDC14A isoform X2 [Pantholops hodgsonii]
TCONS_00007074	36.94	0	0.57	0.001	-9.15482	2.15153e-09	7.31137e-09	yes	XLOC_003709	PREDICTED: dual specificity protein phosphatase CDC14A isoform X4 [Ovis aries musimon]
TCONS_00007102	0.35	26.88	0.01	0.62	5.9542	3.80158e-09	1.2623e-08	yes	XLOC_003727	PREDICTED: netrin-G1 isoform X1 [Ovis aries]
TCONS_00007147	8.43	40.04	0.06	0.34	2.5025	1.25283e-07	3.60926e-07	yes	XLOC_003756	PREDICTED: ataxin-7-like protein 2 isoform X9 [Ovis aries musimon]
TCONS_00007172	119.38	217.74	1.72	3.97	1.20673	1.55696e-13	7.29834e-13	yes	XLOC_003766	PREDICTED: macrophage colony-stimulating factor 1 [Capra hircus]
TCONS_00007242	0	8	0.001	0.16	7.32193	0.00391328	0.00665699	yes	XLOC_003803	Protein FAM19A3 [Pteropus alecto]
TCONS_00007268	0	18.6	0.001	0.15	7.22882	1.92554e-06	4.91566e-06	yes	XLOC_003829	PREDICTED: leucine-rich repeats and immunoglobulin-like domains protein 2 [Capra hircus]
TCONS_00007287	7	16	0.11	0.33	1.58496	0.0227353	0.0345879	yes	XLOC_003839	PREDICTED: LOW QUALITY PROTEIN: synaptonemal complex protein 1 isoform X1 [Ovis aries]
TCONS_00007359	0	38.07	0.001	0.35	8.45121	1.89119e-12	8.21401e-12	yes	XLOC_003879	PREDICTED: myomegalin-like isoform X3 [Capra hircus]
TCONS_00007378	252.13	410.54	1.67	3.43	1.03836	1.98968e-19	1.35394e-18	yes	XLOC_003883	PREDICTED: chromodomain-helicase-DNA-binding protein 1-like isoform X4 [Ovis aries musimon]
TCONS_00007556	857.55	1397.51	6.96	14.31	1.03986	3.76833e-58	1.12177e-56	yes	XLOC_003979	PREDICTED: chromatin target of PRMT1 protein isoform X4 [Bubalus bubalis]
TCONS_00007567	19.72	0	0.54	0.001	-9.07682	7.68793e-06	1.84039e-05	yes	XLOC_003985	PREDICTED: cyclic AMP-responsive element-binding protein 3-like protein 4 isoform X8 [Capra hircus]
TCONS_00007578	63.49	14.47	1.07	0.31	-1.78727	2.27502e-06	5.77268e-06	yes	XLOC_003987	PREDICTED: ubiquitin-associated protein 2-like isoform X13 [Capra hircus]
TCONS_00007579	0	18.45	0.001	0.41	8.67948	1.92554e-06	4.91566e-06	yes	XLOC_003987	PREDICTED: ubiquitin-associated protein 2-like isoform X16 [Capra hircus]
TCONS_00007590	10.88	0	0.18	0.001	-7.49185	0.00195752	0.00346964	yes	XLOC_003987	PREDICTED: ubiquitin-associated protein 2-like isoform X7 [Capra hircus]
TCONS_00007741	40.49	201.48	0.57	3.55	2.63879	2.62076e-35	3.77991e-34	yes	XLOC_004045	PREDICTED: T-lymphocyte surface antigen Ly-9-like isoform X1 [Capra hircus]
TCONS_00007747	1079.94	2475.76	4.74	13.71	1.53227	9.14352e-191	1.7248e-188	yes	XLOC_004047	PREDICTED: SLAM family member 9-like isoform X3 [Ovis aries musimon]
TCONS_00007759	0	51.45	0.001	0.51	8.99435	5.97777e-17	3.4968e-16	yes	XLOC_004059	PREDICTED: kin of IRRE-like protein 1-like isoform X1 [Bos mutus]
TCONS_00007768	34.41	87	0.65	2.07	1.67112	1.59739e-09	5.51402e-09	yes	XLOC_004061	PREDICTED: antigen-presenting glycoprotein CD1d isoform X1 [Capra hircus]
TCONS_00007853	4430.56	1005.97	63.65	18.23	-1.80385	7.17332575566518e-312	0	yes	XLOC_004125	PREDICTED: low affinity immunoglobulin gamma Fc region receptor II-like isoform X2 [Capra hircus]
TCONS_00007857	2.01	12.92	0.13	1.09	3.06774	0.00419502	0.00711431	yes	XLOC_004126	PREDICTED: LOW QUALITY PROTEIN: Fc receptor-like A [Capra hircus]
TCONS_00007974	74.13	0	1.42	0.001	-10.4717	2.64805e-19	1.78199e-18	yes	XLOC_004185	PREDICTED: cysteine protease ATG4B isoform X2 [Ovis aries musimon]
TCONS_00007977	28.32	52.39	0.97	2.27	1.22664	0.000228483	0.000462633	yes	XLOC_004186	PREDICTED: bcl-2-related ovarian killer protein isoform X6 [Ovis aries musimon]
TCONS_00007999	15.96	49.36	0.2	0.8	2	4.65479e-07	1.27259e-06	yes	XLOC_004192	rCG55575 [Rattus norvegicus]
TCONS_00008003	7.09	57.96	0.17	1.72	3.3388	8.30991e-14	3.98016e-13	yes	XLOC_004194	PREDICTED: G-protein coupled receptor 35 [Ovis aries musimon]
TCONS_00008027	22.82	54.01	0.43	1.28	1.57374	6.67474e-06	1.61915e-05	yes	XLOC_004211	twist-related protein 2 [Mus musculus]
TCONS_00008061	921.06	1537.01	4.38	9.23	1.0754	1.22724e-66	4.63004e-65	yes	XLOC_004229	PREDICTED: leucine-rich repeat flightless-interacting protein 2 isoform X1 [Capra hircus]
TCONS_00008122	560.82	147.36	6.76	2.24	-1.59352	2.43478e-37	3.81404e-36	yes	XLOC_004239	PREDICTED: SH3 domain-binding protein 4 isoform X2 [Ovis aries musimon]
TCONS_00008159	321.34	855.77	2.18	7.33	1.74949	2.27368e-82	1.22912e-80	yes	XLOC_004255	PREDICTED: phosphatidylinositol 3,4,5-trisphosphate 5-phosphatase 1 [Pantholops hodgsonii]
TCONS_00008192	2390.98	4020.88	9.06	19.22	1.08503	1.85035e-154	2.58048e-152	yes	XLOC_004274	PREDICTED: splicing factor, proline- and glutamine-rich isoform X3 [Ovis aries musimon]
TCONS_00008244	6.79	23.81	0.18	0.79	2.13386	0.000540282	0.00103475	yes	XLOC_004299	PREDICTED: nucleolar GTP-binding protein 2 isoform X1 [Capra hircus]
TCONS_00008256	184.29	63.06	2.05	0.88	-1.22005	3.38671e-09	1.13485e-08	yes	XLOC_004304	PREDICTED: ephrin type-A receptor 10 isoform X2 [Ovis aries musimon]
TCONS_00008297	85.66	30.3	1.63	0.73	-1.1589	9.38712e-05	0.000199185	yes	XLOC_004325	PREDICTED: protein L-Myc isoform X1 [Ovis aries musimon]
TCONS_00008321	0	14.6	0.001	0.33	8.36632	3.07011e-05	6.86822e-05	yes	XLOC_004337	PREDICTED: polycomb protein SCMH1 isoform X4 [Ovis aries]
TCONS_00008329	138.75	11.89	0.66	0.07	-3.23704	1.6962e-22	1.36707e-21	yes	XLOC_004339	PREDICTED: transcription factor HIVEP3 isoform X2 [Ovis aries musimon]
TCONS_00008331	0	130.93	0.001	0.8	9.64386	2.32623e-42	4.34242e-41	yes	XLOC_004339	PREDICTED: transcription factor HIVEP3 isoform X2 [Ovis aries musimon]
TCONS_00008396	0	13.38	0.001	0.76	9.56986	6.13562e-05	0.00013245	yes	XLOC_004371	PREDICTED: ERI1 exoribonuclease 3 isoform X5 [Bos taurus]
TCONS_00008397	8.73	20.45	0.36	1.07	1.57154	0.00817489	0.0132482	yes	XLOC_004371	PREDICTED: ERI1 exoribonuclease 3 isoform X3 [Tupaia chinensis]
TCONS_00008449	29.31	87.33	0.6	2.25	1.90689	2.45788e-11	9.84827e-11	yes	XLOC_004393	PREDICTED: actin-binding protein IPP [Capra hircus]
TCONS_00008481	0	27.24	0.001	0.68	9.40939	1.90354e-09	6.51124e-09	yes	XLOC_004408	PREDICTED: PDZK1-interacting protein 1 isoform X4 [Capra hircus]
TCONS_00008492	56.55	165.09	0.48	1.76	1.87447	1.51975e-19	1.03949e-18	yes	XLOC_004413	PREDICTED: metalloprotease TIKI2 isoform X2 [Ovis aries musimon]
TCONS_00008494	27.45	98.91	0.38	1.71	2.16993	9.56594e-15	4.9021e-14	yes	XLOC_004413	PREDICTED: metalloprotease TIKI2 isoform X3 [Ovis aries musimon]
TCONS_00008541	327.84	0	3.27	0.001	-11.6751	5.62103e-81	2.91132e-79	yes	XLOC_004439	PREDICTED: terminal uridylyltransferase 4 isoform X7 [Capra hircus]
TCONS_00008571	183.7	305.38	1.26	2.64	1.06711	1.50904e-15	8.12948e-15	yes	XLOC_004449	PREDICTED: protein YIPF1 isoform X1 [Capra hircus]
TCONS_00008594	20.31	34.62	0.41	0.89	1.11818	0.0105614	0.0169419	yes	XLOC_004458	PREDICTED: single-stranded DNA-binding protein 3 isoform X10 [Cercocebus atys]
TCONS_00008650	111.86	188.99	1.06	2.26	1.09226	1.89926e-10	7.08707e-10	yes	XLOC_004497	PREDICTED: histone H2A deubiquitinase MYSM1 isoform X1 [Capra hircus]
TCONS_00008651	0	30.98	0.001	0.36	8.49185	1.19721e-10	4.52917e-10	yes	XLOC_004497	PREDICTED: histone H2A deubiquitinase MYSM1 isoform X1 [Capra hircus]
TCONS_00008652	0	17.16	0.001	0.2	7.64386	3.84742e-06	9.50938e-06	yes	XLOC_004497	PREDICTED: histone H2A deubiquitinase MYSM1 isoform X1 [Capra hircus]
TCONS_00008671	14	1	1	0.09	-3.47393	0.00183717	0.00329727	yes	XLOC_004506	TPA: chromosome 1 open reading frame 87-like protein [Bos taurus]
TCONS_00008684	0	6.81	0.001	0.09	6.49185	0.0156414	0.0243149	yes	XLOC_004513	PREDICTED: KN motif and ankyrin repeat domain-containing protein 4 [Capra hircus]
TCONS_00008758	18.8	211.53	0.15	2.16	3.848	5.69657e-52	1.44597e-50	yes	XLOC_004560	PREDICTED: glutamate-rich protein 3 isoform X1 [Ovis aries musimon]
TCONS_00008760	22.47	65.47	0.46	1.69	1.87732	2.10861e-08	6.55972e-08	yes	XLOC_004560	PREDICTED: glutamate-rich protein 3 isoform X1 [Ovis aries]
TCONS_00008816	20.65	0	0.38	0.001	-8.56986	3.84742e-06	9.50938e-06	yes	XLOC_004614	PREDICTED: ZZ-type zinc finger-containing protein 3 isoform X1 [Capra hircus]
TCONS_00008827	31.69	104.12	0.47	1.95	2.05274	2.93497e-14	1.45474e-13	yes	XLOC_004615	PREDICTED: ubiquitin carboxyl-terminal hydrolase 33 isoform X2 [Bubalus bubalis]
TCONS_00008838	128.38	256.22	2.79	7.02	1.33121	3.31461e-18	2.09301e-17	yes	XLOC_004616	PREDICTED: far upstream element-binding protein 1 isoform X5 [Equus przewalskii]
TCONS_00008859	46.78	117.12	0.91	2.86	1.65208	2.30955e-12	9.96828e-12	yes	XLOC_004618	PREDICTED: tubulin polyglutamylase TTLL7 isoform X4 [Ovis aries]
TCONS_00008883	34.54	104.01	0.71	2.69	1.92172	4.89165e-13	2.21944e-12	yes	XLOC_004626	PREDICTED: lysophosphatidic acid receptor 3 [Ovis aries]
TCONS_00008887	19.71	0	0.44	0.001	-8.78136	7.68793e-06	1.84039e-05	yes	XLOC_004628	PREDICTED: mucolipin-3 isoform X1 [Capra hircus]
TCONS_00008933	0	23.62	0.001	0.96	9.90689	3.02899e-08	9.24563e-08	yes	XLOC_004662	PREDICTED: kynurenine--oxoglutarate transaminase 3 isoform X1 [Capra hircus]
TCONS_00008975	6.96	0	0.18	0.001	-7.49185	0.0312734	0.0462616	yes	XLOC_004677	PREDICTED: zinc finger protein 644 isoform X5 [Ovis aries]
TCONS_00008976	68.63	0	0.62	0.001	-9.27612	7.7442e-18	4.78387e-17	yes	XLOC_004677	PREDICTED: zinc finger protein 644 isoform X1 [Capra hircus]
TCONS_00009009	537.97	854.13	4.64	9.29	1.00155	2.04882e-35	2.96934e-34	yes	XLOC_004688	PREDICTED: ecotropic viral integration site 5 protein homolog isoform X7 [Ovis aries]
TCONS_00009088	0	13.08	0.001	0.83	9.69697	0.000122627	0.000254801	yes	XLOC_004743	PAP2 protein, partial [Homo sapiens]
TCONS_00009216	51.85	90.22	1.53	3.36	1.13493	6.17332e-06	1.50179e-05	yes	XLOC_004816	PREDICTED: suppressor of tumorigenicity 7 protein-like isoform X4 [Capra hircus]
TCONS_00009239	119.24	38.85	2.42	1	-1.27501	6.96481e-07	1.86636e-06	yes	XLOC_004832	PREDICTED: bcl-2-like protein 15 [Capra hircus]
TCONS_00009241	0	80.38	0.001	0.77	9.58871	3.10085e-26	3.02641e-25	yes	XLOC_004833	PREDICTED: AP-4 complex subunit beta-1 isoform X2 [Aotus nancymaae]
TCONS_00009267	98.21	259.03	0.66	2.2	1.73697	1.3138e-26	1.31127e-25	yes	XLOC_004843	cold shock domain-containing protein E1-like protein [Cricetulus griseus]
TCONS_00009295	0	16.31	0.001	0.32	8.32193	7.68793e-06	1.84039e-05	yes	XLOC_004850	PREDICTED: immunoglobulin superfamily member 3 isoform X5 [Ovis aries musimon]
TCONS_00009299	0	29.99	0.001	0.68	9.40939	2.39049e-10	8.84368e-10	yes	XLOC_004852	PREDICTED: tripartite motif-containing protein 45 isoform X2 [Ovis aries musimon]
TCONS_00009312	14.48	0	0.85	0.001	-9.73132	0.000245094	0.000489928	yes	XLOC_004861	PREDICTED: tryptophan--tRNA ligase, mitochondrial isoform X4 [Capra hircus]
TCONS_00009340	17.62	102.79	0.36	2.66	2.88536	4.67906e-20	3.29603e-19	yes	XLOC_004879	PREDICTED: lysophosphatidic acid phosphatase type 6 [Capra hircus]
TCONS_00009343	54.48	18.74	0.63	0.27	-1.22239	0.00185416	0.0033254	yes	XLOC_004881	PREDICTED: gap junction alpha-5 protein [Capra hircus]
TCONS_00009394	5	30	0.07	0.52	2.89308	1.10678e-06	2.8993e-06	yes	XLOC_004908	PREDICTED: synaptic vesicle glycoprotein 2A isoform X2 [Dasypus novemcinctus]
TCONS_00009399	42.32	0.02	0.43	0.001	-8.74819	7.72448e-11	2.97276e-10	yes	XLOC_004911	PREDICTED: OTU domain-containing protein 7B isoform X2 [Capra hircus]
TCONS_00009438	0	15.71	0.001	0.27	8.07682	1.53628e-05	3.5494e-05	yes	XLOC_004932	PREDICTED: semaphorin-6C isoform X4 [Ovis aries musimon]
TCONS_00009440	9.07	0	0.12	0.001	-6.90689	0.00782344	0.0127217	yes	XLOC_004932	PREDICTED: semaphorin-6C isoform X3 [Ovis aries musimon]
TCONS_00009450	360.85	112.45	4.94	1.94	-1.34845	1.31153e-19	9.00338e-19	yes	XLOC_004934	PREDICTED: vacuolar protein sorting-associated protein 72 homolog [Capra hircus]
TCONS_00009495	0.01	14.81	0.001	0.35	8.45121	3.07011e-05	6.86822e-05	yes	XLOC_004943	PREDICTED: nuclear receptor ROR-gamma isoform X3 [Bison bison bison]
TCONS_00009542	0	12	0.001	0.23	7.84549	0.000245094	0.000489928	yes	XLOC_004964	PREDICTED: peptidoglycan recognition protein 4 isoform X1 [Capra hircus]
TCONS_00009579	196.14	0	1.56	0.001	-10.6073	7.03342e-49	1.61489e-47	yes	XLOC_004980	PREDICTED: transcriptional repressor p66-beta isoform X2 [Bubalus bubalis]
TCONS_00009583	0	39.94	0.001	0.55	9.10329	4.74709e-13	2.15695e-12	yes	XLOC_004981	PREDICTED: DENN domain-containing protein 4B isoform X3 [Ovis aries musimon]
TCONS_00009587	22.45	60.11	0.76	2.55	1.74643	3.21156e-07	8.89944e-07	yes	XLOC_004982	CREB regulated transcription coactivator 2 [Rattus norvegicus]
TCONS_00009619	35.57	10.76	0.69	0.26	-1.40808	0.00666872	0.0110603	yes	XLOC_004991	PREDICTED: ubiquitin-conjugating enzyme E2 Q1 isoform X2 [Cercocebus atys]
TCONS_00009629	0	64.06	0.001	0.82	9.67948	7.59085e-21	5.58423e-20	yes	XLOC_004993	PREDICTED: double-stranded RNA-specific adenosine deaminase isoform X6 [Ovis aries musimon]
TCONS_00009685	58.93	310.67	0.3	1.98	2.72247	2.25914e-55	6.26216e-54	yes	XLOC_005020	PREDICTED: histone-lysine N-methyltransferase ASH1L [Capra hircus]
TCONS_00009693	56.35	110.57	0.46	1.13	1.29662	1.47048e-08	4.65619e-08	yes	XLOC_005023	PREDICTED: GON-4-like protein-like isoform X1 [Capra hircus]
TCONS_00009711	16.35	43.52	0.17	0.58	1.77052	1.79336e-05	4.12156e-05	yes	XLOC_005030	PREDICTED: RNA-binding protein MEX3A [Bos mutus]
TCONS_00009714	12.52	23.32	0.25	0.58	1.21412	0.0201872	0.0309372	yes	XLOC_005031	PREDICTED: progestin and adipoQ receptor family member 6 isoform X2 [Ovis aries]
TCONS_00009749	19.39	0	0.19	0.001	-7.56986	7.68793e-06	1.84039e-05	yes	XLOC_005049	PREDICTED: rho guanine nucleotide exchange factor 11 isoform X7 [Ovis aries musimon]
TCONS_00009761	0	18.31	0.001	0.39	8.60733	1.92554e-06	4.91566e-06	yes	XLOC_005053	PREDICTED: LOW QUALITY PROTEIN: Fc receptor-like protein 5 [Capra hircus]
TCONS_00009762	13	34.69	0.19	0.63	1.72935	0.000144544	0.000298698	yes	XLOC_005053	PREDICTED: LOW QUALITY PROTEIN: Fc receptor-like protein 5 [Capra hircus]
TCONS_00009766	3.08	36.76	0.07	1.06	3.92057	4.25806e-10	1.54749e-09	yes	XLOC_005056	PREDICTED: Fc receptor-like protein 1 [Capra hircus]
TCONS_00009844	15.35	30.98	0.48	1.23	1.35755	0.00312177	0.00542327	yes	XLOC_005106	PREDICTED: SLAM family member 6 isoform X5 [Ovis aries musimon]
TCONS_00009849	53.6	192.31	1.16	5.27	2.18368	4.88018e-27	4.96482e-26	yes	XLOC_005106	PREDICTED: SLAM family member 6 isoform X5 [Ovis aries musimon]
TCONS_00009856	204.16	345.28	1.81	3.86	1.09261	4.61739e-18	2.88792e-17	yes	XLOC_005113	PREDICTED: SLAM family member 5 isoform X2 [Ovis aries musimon]
TCONS_00009857	267.06	685.74	1.67	5.4	1.69311	2.09249e-64	7.40344e-63	yes	XLOC_005113	PREDICTED: SLAM family member 5 isoform X2 [Ovis aries musimon]
TCONS_00009861	36.75	104.89	1.03	3.7	1.84488	1.77057e-12	7.72288e-12	yes	XLOC_005114	signaling lymphocytic activation molecule family member 1 precursor [Capra hircus]
TCONS_00009863	19.32	51.68	0.62	2.1	1.76005	1.5904e-06	4.11831e-06	yes	XLOC_005114	PREDICTED: signaling lymphocytic activation molecule isoform X1 [Ovis aries]
TCONS_00009865	123.07	376.64	6.5	25.08	1.94803	2.37619e-44	4.7396e-43	yes	XLOC_005115	PREDICTED: LOW QUALITY PROTEIN: CD48 antigen-like [Ovis aries musimon]
TCONS_00009870	0	28.77	0.001	0.97	9.92184	9.53196e-10	3.34085e-09	yes	XLOC_005118	PREDICTED: SLAM family member 7 isoform X2 [Capra hircus]
TCONS_00009872	36	73.32	2.71	6.95	1.35872	2.69021e-06	6.78677e-06	yes	XLOC_005119	PREDICTED: CD48 antigen-like, partial [Capra hircus]
TCONS_00009908	18.54	44.96	0.42	1.3	1.63005	5.22391e-05	0.00011464	yes	XLOC_005130	PREDICTED: beta-1,4-galactosyltransferase 3 [Ovis aries]
TCONS_00009962	60.41	208.35	2.15	9.34	2.11909	5.49353e-28	5.84254e-27	yes	XLOC_005168	T-cell surface glycoprotein CD3 zeta chain precursor [Ovis aries]
TCONS_00009980	17.74	40.9	0.23	0.66	1.52083	0.00013755	0.000284719	yes	XLOC_005175	PREDICTED: condensin-2 complex subunit G2 [Capra hircus]
TCONS_00010009	772.79	0.29	2.69	0.001	-11.3934	2.00584e-187	3.63087e-185	yes	XLOC_005197	PREDICTED: histone-lysine N-methyltransferase 2C isoform X10 [Ovis aries musimon]
TCONS_00010010	389.01	1372.78	1.35	6.01	2.15441	3.87861e-169	6.07045e-167	yes	XLOC_005197	PREDICTED: histone-lysine N-methyltransferase 2C isoform X8 [Ovis aries musimon]
TCONS_00010067	1260.45	2315.45	10.67	24.73	1.2127	4.08369e-121	3.92395e-119	yes	XLOC_005210	PREDICTED: LOW QUALITY PROTEIN: GTPase, IMAP family member 6 [Bos mutus]
TCONS_00010069	13.77	0	0.73	0.001	-9.51175	0.000245094	0.000489928	yes	XLOC_005211	PREDICTED: cyclin-dependent-like kinase 5 isoform X2 [Loxodonta africana]
TCONS_00010073	4.88	15.89	0.1	0.43	2.10434	0.00722652	0.0119374	yes	XLOC_005213	PREDICTED: potassium voltage-gated channel subfamily H member 2 isoform X6 [Ovis aries musimon]
TCONS_00010088	68.39	110.07	1.43	2.9	1.02004	3.60808e-06	8.99787e-06	yes	XLOC_005221	TPA: GTPase, IMAP family member 5 [Bos taurus]
TCONS_00010098	75.19	410.04	0.73	5.02	2.78172	1.85082e-73	8.17943e-72	yes	XLOC_005224	PREDICTED: GTPase IMAP family member 4-like [Ovis aries]
TCONS_00010120	0	16	0.001	1.57	10.6165	1.53628e-05	3.5494e-05	yes	XLOC_005236	PREDICTED: retinoic acid receptor responder protein 2-like isoform X2 [Capra hircus]
TCONS_00010146	0	15.8	0.001	1.09	10.0901	1.53628e-05	3.5494e-05	yes	XLOC_005246	PREDICTED: thiamin pyrophosphokinase 1 isoform X3 [Ovis aries]
TCONS_00010218	11.31	0	0.12	0.001	-6.90689	0.00195752	0.00346964	yes	XLOC_005285	PREDICTED: zinc finger CCCH-type antiviral protein 1-like [Bubalus bubalis]
TCONS_00010245	460.55	108.03	2.96	0.88	-1.75002	1.66972e-35	2.4317e-34	yes	XLOC_005300	PREDICTED: solute carrier family 23 member 2-like isoform X4 [Ovis aries musimon]
TCONS_00010268	54.35	0	0.51	0.001	-8.99435	4.89774e-14	2.38797e-13	yes	XLOC_005319	PREDICTED: UDP-xylose and UDP-N-acetylglucosamine transporter isoform X1 [Capra hircus]
TCONS_00010322	42.1	120.52	1.05	3.79	1.85181	2.37189e-14	1.18433e-13	yes	XLOC_005360	PREDICTED: inosine-5'-monophosphate dehydrogenase 1 isoform X2 [Ovis aries musimon]
TCONS_00010329	257.43	457.92	1.43	3.2	1.16206	1.56325e-25	1.47134e-24	yes	XLOC_005365	PREDICTED: LOW QUALITY PROTEIN: GRIP and coiled-coil domain-containing protein 1 [Capra hircus]
TCONS_00010333	1683.16	518.72	3.09	1.2	-1.36457	1.58935e-81	8.3525e-80	yes	XLOC_005368	PREDICTED: zinc finger protein 800 isoform X1 [Capra hircus]
TCONS_00010335	1533.58	3187.91	2.79	7.33	1.39355	6.86459e-199	1.42216e-196	yes	XLOC_005368	PREDICTED: zinc finger protein 800 isoform X1 [Capra hircus]
TCONS_00010358	5	27	0.11	0.78	2.82597	1.10954e-05	2.61987e-05	yes	XLOC_005384	PREDICTED: IQ and ubiquitin-like domain-containing protein [Capra hircus]
TCONS_00010368	0	28.71	0.001	0.42	8.71425	9.53196e-10	3.34085e-09	yes	XLOC_005387	PREDICTED: calcium-dependent secretion activator 2 isoform X4 [Ovis aries]
TCONS_00010423	42.98	15.93	0.91	0.43	-1.08153	0.0120502	0.0191909	yes	XLOC_005410	PREDICTED: biliverdin reductase A isoform X1 [Capra hircus]
TCONS_00010481	22.21	116.42	0.39	2.6	2.73697	7.20851e-22	5.61653e-21	yes	XLOC_005447	Neuropeptide Y [Heterocephalus glaber]
TCONS_00010497	18.76	0	0.4	0.001	-8.64386	1.53628e-05	3.5494e-05	yes	XLOC_005456	sorting nexin-10 [Bos taurus]
TCONS_00010523	20.58	2.81	0.38	0.07	-2.44057	0.00261354	0.0045707	yes	XLOC_005471	PREDICTED: WAS/WASL-interacting protein family member 3 [Capra hircus]
TCONS_00010566	202.53	341.44	1.53	3.24	1.08246	1.3567e-17	8.28794e-17	yes	XLOC_005506	PREDICTED: coiled-coil domain-containing protein 129 isoform X1 [Ovis aries]
TCONS_00010581	4	20.16	0.08	0.51	2.67243	0.000157883	0.000325044	yes	XLOC_005517	PREDICTED: BMP-binding endothelial regulator protein isoform X2 [Ovis aries musimon]
TCONS_00010597	23.14	0	0.29	0.001	-8.17991	9.6373e-07	2.53773e-06	yes	XLOC_005524	PREDICTED: actin-binding protein anillin isoform X7 [Ovis aries]
TCONS_00010611	71.64	116.74	1.08	2.22	1.03953	1.58129e-06	4.09678e-06	yes	XLOC_005530	PREDICTED: leucine-rich single-pass membrane protein 1 isoform X1 [Bubalus bubalis]
TCONS_00010639	23.81	72.62	0.22	0.86	1.96683	1.21976e-09	4.23699e-09	yes	XLOC_005547	PREDICTED: hepatocyte growth factor receptor isoform X2 [Capra hircus]
TCONS_00010656	10.94	0	0.11	0.001	-6.78136	0.00195752	0.00346964	yes	XLOC_005554	PREDICTED: cystic fibrosis transmembrane conductance regulator [Capra hircus]
TCONS_00010658	8.15	36.24	0.46	2.61	2.50434	1.09983e-06	2.88319e-06	yes	XLOC_005555	TCR gamma [Ovis aries]
TCONS_00010715	0	20.51	0.001	0.3	8.22882	4.82371e-07	1.30648e-06	yes	XLOC_005582	PREDICTED: ataxin-7-like protein 1 isoform X2 [Capra hircus]
TCONS_00010720	0	33.66	0.001	0.49	8.93664	3.00335e-11	1.19114e-10	yes	XLOC_005585	TPA: SFRS protein kinase 2 [Bos taurus]
TCONS_00010726	91.43	153.78	1.05	2.22	1.08017	9.92912e-09	3.17741e-08	yes	XLOC_005585	PREDICTED: SRSF protein kinase 2 isoform X5 [Ovis aries musimon]
TCONS_00010730	0	74.73	0.001	1.04	10.0224	1.93632e-24	1.71866e-23	yes	XLOC_005585	PREDICTED: SRSF protein kinase 2 isoform X3 [Ovis aries musimon]
TCONS_00010753	315.57	557.16	2.84	6.33	1.15631	3.45952e-30	4.03884e-29	yes	XLOC_005596	PREDICTED: tyrosine-protein phosphatase non-receptor type 12 isoform X2 [Ovis aries]
TCONS_00010790	8	23.01	0.21	0.76	1.85561	0.0021191	0.00374435	yes	XLOC_005620	CD36-like protein [Capra hircus]
TCONS_00010823	1920.76	3078.14	8.37	16.92	1.01543	4.03569e-112	3.39538e-110	yes	XLOC_005634	PREDICTED: transformer-2 protein homolog alpha isoform X1 [Pantholops hodgsonii]
TCONS_00010902	101.72	295.55	1.47	5.38	1.87179	2.40802e-33	3.21438e-32	yes	XLOC_005688	PREDICTED: metastasis-associated in colon cancer protein 1 [Capra hircus]
TCONS_00011048	225.45	408.02	1.83	4.17	1.1882	8.08902e-24	6.95916e-23	yes	XLOC_005791	PREDICTED: sterile alpha motif domain-containing protein 9 isoform X1 [Capra hircus]
TCONS_00011110	0	7.49	0.001	0.26	8.02237	0.00782344	0.0127217	yes	XLOC_005840	PREDICTED: brorin isoform X2 [Ovis aries musimon]
TCONS_00011119	26.44	95.27	0.29	1.32	2.18641	7.16912e-14	3.45129e-13	yes	XLOC_005842	PREDICTED: DNA-binding protein Ikaros isoform X4 [Capra hircus]
TCONS_00011129	39.97	75.96	0.54	1.28	1.24511	5.02866e-06	1.23177e-05	yes	XLOC_005848	PREDICTED: WD repeat-containing protein 60 isoform X4 [Ovis aries musimon]
TCONS_00011143	49.98	7.79	0.59	0.12	-2.29768	2.12014e-06	5.38617e-06	yes	XLOC_005853	PREDICTED: ubiquitin-protein ligase E3C isoform X3 [Ovis aries musimon]
TCONS_00011155	0	93.2	0.001	1.07	10.0634	2.0183e-30	2.37641e-29	yes	XLOC_005858	PREDICTED: RNA-binding protein 33 isoform X7 [Ovis aries musimon]
TCONS_00011209	13.03	34.82	0.19	0.63	1.72935	0.000144544	0.000298698	yes	XLOC_005880	PREDICTED: nitric oxide synthase, endothelial isoform X2 [Ovis aries musimon]
TCONS_00011235	64.62	177.24	1.45	5.03	1.79451	1.07307e-19	7.41608e-19	yes	XLOC_005892	PREDICTED: GTPase IMAP family member 7-like isoform X1 [Ovis aries]
TCONS_00011244	11.16	61.6	0.45	3.14	2.80277	4.70831e-12	1.98834e-11	yes	XLOC_005897	Retrovirus-related Pol polyprotein from type-1 retrotransposable element R2, partial [Bos mutus]
TCONS_00011247	0	6	0.001	1.4	10.4512	0.0156414	0.0243149	yes	XLOC_005900	PREDICTED: LOW QUALITY PROTEIN: GTPase IMAP family member 8-like [Ovis aries musimon]
TCONS_00011248	105.11	279.42	1.74	5.84	1.74688	5.27673e-29	5.86975e-28	yes	XLOC_005901	PREDICTED: GTPase IMAP family member 8-like [Capra hircus]
TCONS_00011263	15.94	30.63	0.24	0.59	1.29768	0.0055707	0.00932291	yes	XLOC_005908	PREDICTED: zinc finger protein 646-like [Ovis aries musimon]
TCONS_00011268	0	52.98	0.001	1.21	10.2408	2.99708e-17	1.78436e-16	yes	XLOC_005909	PREDICTED: zinc finger protein 646-like [Ovis aries musimon]
TCONS_00011270	35.18	0	0.65	0.001	-9.3443	4.77335e-10	1.7208e-09	yes	XLOC_005909	PREDICTED: zinc finger protein 646-like [Ovis aries musimon]
TCONS_00011278	0	14.55	0.001	0.13	7.02237	3.07011e-05	6.86822e-05	yes	XLOC_005910	PREDICTED: zinc finger protein 862 [Capra hircus]
TCONS_00011279	0	5.78	0.001	0.05	5.64386	0.0312734	0.0462616	yes	XLOC_005910	SCO-spondin-like isoform 1 [Camelus ferus]
TCONS_00011280	0	9.65	0.001	0.09	6.49185	0.00195752	0.00346964	yes	XLOC_005910	PREDICTED: zinc finger protein 862 [Capra hircus]
TCONS_00011297	0	9.66	0.001	0.11	6.78136	0.00195752	0.00346964	yes	XLOC_005912	PREDICTED: protein KRBA1 isoform X5 [Ovis aries musimon]
TCONS_00011309	57.86	272.99	0.42	2.48	2.56188	1.16884e-45	2.45127e-44	yes	XLOC_005916	PREDICTED: zinc finger protein 398 isoform X2 [Ovis aries musimon]
TCONS_00011310	135.66	0	0.98	0.001	-9.93664	2.71499e-34	3.75997e-33	yes	XLOC_005916	PREDICTED: zinc finger protein 398 isoform X2 [Ovis aries musimon]
TCONS_00011320	298.16	9.24	3.1	0.12	-4.69116	1.49611e-60	4.74111e-59	yes	XLOC_005920	PREDICTED: contactin-associated protein-like 2-like, partial [Sus scrofa]
TCONS_00011321	0	94.73	0.001	0.79	9.62571	5.09634e-31	6.1501e-30	yes	XLOC_005920	PREDICTED: contactin-associated protein-like 2 [Capra hircus]
TCONS_00011413	272.31	857.04	4.69	18.63	1.98997	8.44966e-99	5.9615e-97	yes	XLOC_006005	T-cell receptor beta C3 [Ovis aries]
TCONS_00011416	32.08	92.43	1.95	7.08	1.86028	3.41923e-11	1.35189e-10	yes	XLOC_006005	T-cell receptor beta chain [Ovis aries]
TCONS_00011421	1	13	0.15	2.43	4.01792	0.000980413	0.00181147	yes	XLOC_006010	T-cell receptor beta chain [Capra hircus]
TCONS_00011422	2	12	0.29	2.21	2.92992	0.0074061	0.012211	yes	XLOC_006011	T-cell receptor beta chain [Capra hircus]
TCONS_00011465	8.04	41.31	0.17	1.13	2.73272	1.90186e-08	5.93302e-08	yes	XLOC_006041	PREDICTED: tetratricopeptide repeat protein 26, partial [Galeopterus variegatus]
TCONS_00011485	81.39	207.83	2.26	7.27	1.68563	9.48086e-21	6.92911e-20	yes	XLOC_006054	PREDICTED: transmembrane protein 140 [Ovis aries]
TCONS_00011501	109.05	221	1.26	3.22	1.35364	1.61551e-16	9.21411e-16	yes	XLOC_006056	PREDICTED: caldesmon isoform X2 [Ovis aries]
TCONS_00011504	95.92	181.67	1.29	3.09	1.26024	2.15769e-12	9.33983e-12	yes	XLOC_006056	PREDICTED: caldesmon isoform X5 [Ovis aries]
TCONS_00011547	0	7.2	0.001	0.13	7.02237	0.00782344	0.0127217	yes	XLOC_006077	PREDICTED: striatin-interacting protein 2 isoform X1 [Equus przewalskii]
TCONS_00011660	0	25.85	0.001	0.37	8.53138	7.59254e-09	2.44936e-08	yes	XLOC_006157	PREDICTED: cadherin-like and PC-esterase domain-containing protein 1 isoform X1 [Capra hircus]
TCONS_00011669	5.52	20.71	0.09	0.42	2.22239	0.000313464	0.000620059	yes	XLOC_006160	Potassium voltage-gated channel subfamily D member 2 [Cricetulus griseus]
TCONS_00011674	5	19	0.27	1.31	2.27854	0.000916869	0.0017143	yes	XLOC_006163	T-cell receptor gamma-2 chain C region, partial [Bos mutus]
TCONS_00011677	20	40	1.08	2.72	1.33258	0.000743304	0.00140518	yes	XLOC_006165	TCR gamma [Ovis aries]
TCONS_00011682	1	16	0.1	1.98	4.30743	0.000145836	0.000301228	yes	XLOC_006170	TCR gamma [Ovis aries]
TCONS_00011684	17	39	0.57	1.64	1.52466	0.000157128	0.000323619	yes	XLOC_006172	TPA: TCR gamma V8-2-like [Bos taurus]
TCONS_00011686	133.74	318.87	1.98	5.96	1.58981	7.7518e-29	8.55132e-28	yes	XLOC_006173	TCR Gamma [Ovis aries]
TCONS_00011687	2	11	0.25	1.75	2.80735	0.0129695	0.0205426	yes	XLOC_006174	T cell receptor gamma chain variable region BVG3.2, partial [Bos taurus]
TCONS_00011765	502.55	1412.63	14.16	50.23	1.82673	7.28104e-139	8.66976e-137	yes	XLOC_006221	PREDICTED: insulin-like growth factor-binding protein 3, partial [Capra hircus]
TCONS_00011779	81.86	187.05	1.49	4.29	1.52567	1.6245e-16	9.26392e-16	yes	XLOC_006226	checkpoint protein HUS1 [Sus scrofa]
TCONS_00011809	0	23.49	0.001	0.27	8.07682	6.05043e-08	1.79619e-07	yes	XLOC_006240	PREDICTED: oxysterol-binding protein-related protein 3 isoform X2 [Capra hircus]
TCONS_00011830	35.02	73.07	0.5	1.32	1.40054	2.14802e-06	5.45505e-06	yes	XLOC_006249	PREDICTED: src kinase-associated phosphoprotein 2 [Bubalus bubalis]
TCONS_00011866	0	22.02	0.001	0.44	8.78136	1.20864e-07	3.48558e-07	yes	XLOC_006271	PREDICTED: nucleotide-binding oligomerization domain-containing protein 1 isoform X1 [Ovis aries musimon]
TCONS_00011878	100.11	167.19	0.67	1.4	1.06319	3.50933e-09	1.17472e-08	yes	XLOC_006277	PREDICTED: calcium/calmodulin-dependent 3',5'-cyclic nucleotide phosphodiesterase 1C isoform X3 [Bos mutus]
TCONS_00011906	97	238	1.83	5.67	1.63151	1.01002e-22	8.23855e-22	yes	XLOC_006291	PREDICTED: acyloxyacyl hydrolase [Capra hircus]
TCONS_00011965	4.55	52	0.08	1.1	3.78136	6.71722e-14	3.23852e-13	yes	XLOC_006313	PREDICTED: thioredoxin domain-containing protein 3 isoform X1 [Capra hircus]
TCONS_00011996	0.22	18.42	0.01	0.56	5.80735	1.92554e-06	4.91566e-06	yes	XLOC_006329	PREDICTED: RAD50-interacting protein 1 isoform X1 [Bos taurus]
TCONS_00012000	40.12	0	0.36	0.001	-8.49185	2.92839e-10	1.07515e-09	yes	XLOC_006330	PREDICTED: histone-lysine N-methyltransferase 2E isoform X2 [Ovis aries musimon]
TCONS_00012002	71.12	194.92	0.61	2.11	1.79036	3.34268e-21	2.51797e-20	yes	XLOC_006330	PREDICTED: histone-lysine N-methyltransferase 2E isoform X2 [Ovis aries musimon]
TCONS_00012013	0	5.57	0.001	0.14	7.12928	0.0312734	0.0462616	yes	XLOC_006336	PREDICTED: protein FAM185A isoform X2 [Balaenoptera acutorostrata scammoni]
TCONS_00012034	22.49	93.16	0.06	0.34	2.5025	2.35169e-15	1.25073e-14	yes	XLOC_006349	PREDICTED: protein piccolo isoform X12 [Ovis aries musimon]
TCONS_00012036	32.51	61.84	0.13	0.3	1.20645	5.68206e-05	0.000124291	yes	XLOC_006349	PREDICTED: protein piccolo isoform X9 [Ovis aries musimon]
TCONS_00012067	0	206	0.001	2.29	11.1611	1.97488e-66	7.41168e-65	yes	XLOC_006379	PREDICTED: semaphorin-3D [Capra hircus]
TCONS_00012191	0	63.41	0.001	1.56	10.6073	7.59085e-21	5.58423e-20	yes	XLOC_006448	PREDICTED: WD repeat-containing protein mio isoform X1 [Capra hircus]
TCONS_00012223	14.26	0	0.3	0.001	-8.22882	0.000245094	0.000489928	yes	XLOC_006463	PREDICTED: cytoplasmic dynein 1 intermediate chain 1 isoform X6 [Pantholops hodgsonii]
TCONS_00012234	0	108.22	0.001	0.85	9.73132	6.66977e-35	9.44494e-34	yes	XLOC_006467	PREDICTED: neurabin-1 isoform X4 [Capra hircus]
TCONS_00012266	40.77	0	0.4	0.001	-8.64386	2.92839e-10	1.07515e-09	yes	XLOC_006480	PREDICTED: ankyrin repeat and IBR domain-containing protein 1 isoform X2 [Bison bison bison]
TCONS_00012270	21.25	0	0.22	0.001	-7.78136	3.84742e-06	9.50938e-06	yes	XLOC_006480	PREDICTED: ankyrin repeat and IBR domain-containing protein 1 [Capra hircus]
TCONS_00012305	7.38	32.06	0.11	0.59	2.42321	4.97462e-06	1.21911e-05	yes	XLOC_006506	PREDICTED: fidgetin-like protein 1 isoform X1 [Capra hircus]
TCONS_00012645	15.38	26.58	0.16	0.35	1.12928	0.0196468	0.0301633	yes	XLOC_006782	PREDICTED: single-strand selective monofunctional uracil DNA glycosylase isoform X1 [Capra hircus]
TCONS_00012727	41.5	90.06	1.41	3.86	1.45291	3.19935e-08	9.75068e-08	yes	XLOC_006835	PREDICTED: small cell adhesion glycoprotein isoform X2 [Ovis aries musimon]
TCONS_00012728	11.41	63.56	0.41	2.9	2.82236	1.50921e-12	6.61428e-12	yes	XLOC_006835	PREDICTED: small cell adhesion glycoprotein isoform X2 [Ovis aries musimon]
TCONS_00012733	19.97	41.65	0.29	0.77	1.40881	0.000343835	0.000677147	yes	XLOC_006836	PREDICTED: POU domain, class 6, transcription factor 1 isoform X3 [Ovis aries]
TCONS_00012752	0	5.55	0.001	0.28	8.12928	0.0312734	0.0462616	yes	XLOC_006842	PREDICTED: natural resistance-associated macrophage protein 2-like isoform X2 [Ovis aries musimon]
TCONS_00012753	0	14.21	0.001	0.69	9.43045	6.13562e-05	0.00013245	yes	XLOC_006842	PREDICTED: natural resistance-associated macrophage protein 2-like isoform X4 [Ovis aries musimon]
TCONS_00012755	18.48	0	0.52	0.001	-9.02237	1.53628e-05	3.5494e-05	yes	XLOC_006842	PREDICTED: natural resistance-associated macrophage protein 2-like isoform X7 [Ovis aries musimon]
TCONS_00012761	0	10.85	0.001	0.37	8.53138	0.000489894	0.000942879	yes	XLOC_006842	PREDICTED: natural resistance-associated macrophage protein 2-like isoform X7 [Ovis aries musimon]
TCONS_00012763	0	19.03	0.001	0.35	8.45121	9.6373e-07	2.53773e-06	yes	XLOC_006842	PREDICTED: natural resistance-associated macrophage protein 2-like isoform X6 [Ovis aries musimon]
TCONS_00012764	3	60.04	0.04	1.05	4.71425	3.40466e-17	2.0203e-16	yes	XLOC_006842	PREDICTED: natural resistance-associated macrophage protein 2-like isoform X7 [Ovis aries musimon]
TCONS_00012765	35.83	0	0.52	0.001	-9.02237	4.17686e-09	1.37937e-08	yes	XLOC_006842	PREDICTED: solute carrier family 11 (proton-coupled divalent metal ion transporters), member 2-like isoform X11 [Bos taurus]
TCONS_00012801	141.95	245.8	1.27	2.77	1.12506	8.31214e-14	3.9807e-13	yes	XLOC_006857	PREDICTED: nck-associated protein 5-like isoform X5 [Ovis aries musimon]
TCONS_00012804	5.81	44.85	0.09	0.84	3.22239	7.41233e-11	2.85938e-10	yes	XLOC_006858	PREDICTED: formin-like protein 3 isoform X5 [Ovis aries]
TCONS_00012837	15.49	44.22	0.69	2.5	1.85726	4.97403e-06	1.21911e-05	yes	XLOC_006876	PREDICTED: rho-related GTP-binding protein Rho6 [Equus caballus]
TCONS_00012905	114.89	185.47	1.56	3.17	1.02294	1.55814e-09	5.38216e-09	yes	XLOC_006922	PREDICTED: histone deacetylase 7 isoform X4 [Ovis aries musimon]
TCONS_00012964	36.6	63.82	0.86	1.89	1.13598	0.000221286	0.000448643	yes	XLOC_006949	PREDICTED: YY1-associated factor 2 isoform X3 [Ovis aries musimon]
TCONS_00013003	1.61	9.72	0.04	0.3	2.90689	0.00636217	0.0105818	yes	XLOC_006960	PREDICTED: receptor-type tyrosine-protein phosphatase R isoform X1 [Capra hircus]
TCONS_00013005	24.24	4.56	0.75	0.18	-2.05889	0.00374236	0.0064402	yes	XLOC_006960	PREDICTED: receptor-type tyrosine-protein phosphatase R isoform X3 [Pantholops hodgsonii]
TCONS_00013031	0	10.25	0.001	0.81	9.66178	0.00097925	0.00181054	yes	XLOC_006978	PREDICTED: interleukin-26 [Capra hircus]
TCONS_00013181	0	11.49	0.001	0.35	8.45121	0.000489894	0.000942879	yes	XLOC_007125	PREDICTED: glutamate receptor-interacting protein 1 isoform X2 [Ovis aries musimon]
TCONS_00013249	64.22	131.28	0.68	1.76	1.37197	1.86793e-10	6.97236e-10	yes	XLOC_007162	PREDICTED: transmembrane protein 194A isoform X1 [Capra hircus]
TCONS_00013272	0	77.39	0.001	0.68	9.40939	2.44981e-25	2.27825e-24	yes	XLOC_007175	PREDICTED: bromodomain adjacent to zinc finger domain protein 2A isoform X1 [Capra hircus]
TCONS_00013281	12.37	0	0.31	0.001	-8.27612	0.00097925	0.00181054	yes	XLOC_007178	PREDICTED: lens fiber major intrinsic protein [Jaculus jaculus]
TCONS_00013284	0	21.6	0.001	0.37	8.53138	2.4145e-07	6.75605e-07	yes	XLOC_007179	PREDICTED: protein timeless homolog [Capra hircus]
TCONS_00013293	0	32.91	0.001	0.52	9.02237	3.00335e-11	1.19114e-10	yes	XLOC_007183	PREDICTED: PAB-dependent poly(A)-specific ribonuclease subunit 2 isoform X3 [Capra hircus]
TCONS_00013318	0	54.4	0.001	0.85	9.73132	7.53498e-18	4.66266e-17	yes	XLOC_007190	PREDICTED: SWI/SNF complex subunit SMARCC2 isoform X7 [Ovis aries musimon]
TCONS_00013319	449.29	847.84	5.63	13.41	1.2521	9.74353e-50	2.29598e-48	yes	XLOC_007190	PREDICTED: SWI/SNF complex subunit SMARCC2 isoform X9 [Ovis aries musimon]
TCONS_00013520	18.21	0	0.27	0.001	-8.07682	1.53628e-05	3.5494e-05	yes	XLOC_007329	PREDICTED: myosin-binding protein C, slow-type isoform X15 [Ovis aries]
TCONS_00013521	56.25	17.18	0.83	0.32	-1.37504	0.000310528	0.000614761	yes	XLOC_007329	PREDICTED: myosin-binding protein C, slow-type isoform X3 [Capra hircus]
TCONS_00013561	771.19	1347.99	2.27	5.01	1.14212	2.5201e-65	9.16982e-64	yes	XLOC_007348	Spectrin beta chain, brain 2 [Bos mutus]
TCONS_00013580	234.93	91.53	4.13	2.03	-1.02466	3.71593e-09	1.24249e-08	yes	XLOC_007354	PREDICTED: transcription factor RFX4 isoform X9 [Ovis aries]
TCONS_00013597	0	21.76	0.001	0.44	8.78136	1.20864e-07	3.48558e-07	yes	XLOC_007365	PREDICTED: HMG domain-containing protein 4 isoform X2 [Capra hircus]
TCONS_00013608	18.19	37.31	1.09	2.82	1.37137	0.00128343	0.00234499	yes	XLOC_007367	heme oxygenase (decycling) 1 [Capra hircus]
TCONS_00013629	29	10	1.04	0.45	-1.20859	0.033719	0.0496803	yes	XLOC_007382	PREDICTED: LOW QUALITY PROTEIN: apolipoprotein L, 1 [Capra hircus]
TCONS_00013658	1.81	7.8	0.06	0.33	2.45943	0.0215151	0.0328529	yes	XLOC_007400	PREDICTED: BTB/POZ domain-containing protein KCTD17 isoform X4 [Ovis aries musimon]
TCONS_00013678	171.04	347.97	1.84	4.72	1.35908	4.32854e-25	3.97691e-24	yes	XLOC_007410	PREDICTED: protein AMN1 homolog [Capra hircus]
TCONS_00013706	33.28	184.58	0.22	1.54	2.80735	2.284e-34	3.17782e-33	yes	XLOC_007417	PREDICTED: transmembrane and TPR repeat-containing protein 1 isoform X6 [Ovis aries musimon]
TCONS_00013718	84.72	0	2.75	0.001	-11.4252	3.06239e-22	2.4353e-21	yes	XLOC_007426	parathyroid hormone-like protein precursor [Capra hircus]
TCONS_00013727	83.8	22.05	1.75	0.58	-1.59323	7.91569e-07	2.11075e-06	yes	XLOC_007428	PREDICTED: MANSC domain-containing protein 4 [Capra hircus]
TCONS_00013728	82.2	8.95	2.91	0.4	-2.86295	2.9923e-12	1.28255e-11	yes	XLOC_007428	PREDICTED: MANSC domain-containing protein 4 [Capra hircus]
TCONS_00013798	10.23	167.45	0.16	3.28	4.35755	6.39495e-46	1.34904e-44	yes	XLOC_007488	PREDICTED: branched-chain-amino-acid aminotransferase, cytosolic isoform X1 [Capra hircus]
TCONS_00013897	0	23	0.001	0.24	7.90689	6.05043e-08	1.79619e-07	yes	XLOC_007552	glutamate receptor ionotropic, NMDA 2B precursor [Bos taurus]
TCONS_00013952	13.55	47.3	0.37	1.65	2.15687	1.74417e-07	4.96843e-07	yes	XLOC_007585	PREDICTED: natural killer cells antigen CD94-like [Capra hircus]
TCONS_00013954	19.37	48.52	0.47	1.47	1.64508	9.40851e-06	2.23451e-05	yes	XLOC_007586	PREDICTED: NKG2-A/NKG2-B type II integral membrane protein-like isoform X1 [Ovis aries]
TCONS_00013962	168.67	495.69	2.16	8.01	1.89077	5.58868e-55	1.5349e-53	yes	XLOC_007591	PREDICTED: NKG2-D type II integral membrane protein [Capra hircus]
TCONS_00013970	0	7.51	0.001	0.48	8.90689	0.00782344	0.0127217	yes	XLOC_007595	PREDICTED: C-type lectin domain family 7 member A isoform X1 [Capra hircus]
TCONS_00013986	853.45	1699.88	4.44	11.16	1.32971	5.69891e-102	4.18555e-100	yes	XLOC_007605	reverse transcriptase-like [Bos taurus]
TCONS_00014010	138	288	6.18	16.28	1.39742	1.07687e-21	8.31457e-21	yes	XLOC_007625	PREDICTED: uncharacterized protein LOC102919334 [Peromyscus maniculatus bairdii]
TCONS_00014022	23.98	0	0.17	0.001	-7.40939	4.82371e-07	1.30648e-06	yes	XLOC_007632	PREDICTED: beta-citryl-glutamate synthase B isoform X1 [Bubalus bubalis]
TCONS_00014024	0	29.35	0.001	0.25	7.96578	4.77335e-10	1.7208e-09	yes	XLOC_007632	PREDICTED: beta-citryl-glutamate synthase B isoform X1 [Bubalus bubalis]
TCONS_00014039	129.59	20.14	1.65	0.32	-2.36632	1.48639e-15	8.01471e-15	yes	XLOC_007633	PREDICTED: alpha-2-macroglobulin-like protein 1 [Capra hircus]
TCONS_00014078	0	15.51	0.001	0.38	8.56986	1.53628e-05	3.5494e-05	yes	XLOC_007658	PREDICTED: zinc finger protein 384 isoform X6 [Capra hircus]
TCONS_00014098	0	199.82	0.001	2.31	11.1737	2.34581e-64	8.25086e-63	yes	XLOC_007663	PREDICTED: chromodomain-helicase-DNA-binding protein 4 isoform X4 [Bubalus bubalis]
TCONS_00014129	15	0	0.28	0.001	-8.12928	0.000122627	0.000254801	yes	XLOC_007674	PREDICTED: A-kinase anchor protein 3 isoform X2 [Ovis aries]
TCONS_00014166	55.96	100.47	1.01	2.28	1.17468	7.01297e-07	1.87871e-06	yes	XLOC_007691	PREDICTED: coiled-coil domain-containing protein 77 isoform X3 [Capra hircus]
TCONS_00014173	0	67.79	0.001	0.55	9.10329	2.4138e-22	1.92894e-21	yes	XLOC_007695	PREDICTED: serine/threonine-protein kinase WNK1 isoform X15 [Ovis aries musimon]
TCONS_00014174	103.48	0	0.64	0.001	-9.32193	3.04374e-27	3.12491e-26	yes	XLOC_007695	PREDICTED: serine/threonine-protein kinase WNK1 isoform X14 [Ovis aries musimon]
TCONS_00014176	103.44	0	0.65	0.001	-9.3443	3.04374e-27	3.12491e-26	yes	XLOC_007695	PREDICTED: serine/threonine-protein kinase WNK1 isoform X11 [Ovis aries musimon]
TCONS_00014274	87.01	164.23	1.25	2.97	1.24853	3.65787e-11	1.44353e-10	yes	XLOC_007720	PREDICTED: MICAL-like protein 1 isoform X5 [Ovis aries musimon]
TCONS_00014304	533.32	184.4	6.53	2.85	-1.19612	1.47126e-23	1.25193e-22	yes	XLOC_007738	apolipoprotein B mRNA editing enzyme, catalytic polypeptide-like [Ovis aries]
TCONS_00014368	5.35	26.27	0.08	0.47	2.55459	1.10954e-05	2.61987e-05	yes	XLOC_007769	PREDICTED: sesquipedalian-2 [Capra hircus]
TCONS_00014370	0	32.29	0.001	0.69	9.43045	5.99623e-11	2.32865e-10	yes	XLOC_007769	PREDICTED: sesquipedalian-2 [Capra hircus]
TCONS_00014380	9.98	0	0.52	0.001	-9.02237	0.00391328	0.00665699	yes	XLOC_007772	PREDICTED: serine hydrolase-like protein 2 isoform X2 [Ovis aries musimon]
TCONS_00014394	6.52	43.99	0.39	3.33	3.09398	7.40505e-10	2.63402e-09	yes	XLOC_007775	PREDICTED: bcl-2-interacting killer isoform X2 [Ovis aries musimon]
TCONS_00014425	131.29	0	0.89	0.001	-9.79766	3.9783e-33	5.27511e-32	yes	XLOC_007795	PREDICTED: peroxisome proliferator-activated receptor alpha isoform X1 [Capra hircus]
TCONS_00014466	6.51	0	0.51	0.001	-8.99435	0.0312734	0.0462616	yes	XLOC_007816	PREDICTED: plexin-B2 isoform X1 [Otolemur garnettii]
TCONS_00014551	0	9	0.001	0.43	8.74819	0.00195752	0.00346964	yes	XLOC_007857	-
TCONS_00014568	0	152.77	0.001	8.13	12.989	1.65958e-49	3.87247e-48	yes	XLOC_007865	PREDICTED: nucleosome assembly protein 1-like 1 isoform X2 [Ursus maritimus]
TCONS_00014596	14.72	1.1	0.15	0.01	-3.90689	0.0074061	0.012211	yes	XLOC_007881	PREDICTED: protein phosphatase 1 regulatory subunit 12A isoform X2 [Ovis aries]
TCONS_00014662	0	8.45	0.001	0.08	6.32193	0.00391328	0.00665699	yes	XLOC_007921	PREDICTED: polypeptide N-acetylgalactosaminyltransferase 4 [Capra hircus]
TCONS_00014843	0	35.84	0.001	0.43	8.74819	7.53576e-12	3.13474e-11	yes	XLOC_008077	PREDICTED: calcium/calmodulin-dependent 3',5'-cyclic nucleotide phosphodiesterase 1B isoform X2 [Vicugna pacos]
TCONS_00014863	7.24	24.25	0.14	0.59	2.07529	0.000327558	0.000646618	yes	XLOC_008083	PREDICTED: homeobox protein Hox-C4 [Elephantulus edwardii]
TCONS_00014868	4.63	20.58	0.1	0.55	2.45943	0.000313464	0.000620059	yes	XLOC_008085	PREDICTED: homeobox protein Hox-C6 isoform X2 [Bubalus bubalis]
TCONS_00014926	53.32	0	5.58	0.001	-12.446	9.58416e-14	4.56183e-13	yes	XLOC_008105	PREDICTED: insulin-like growth factor-binding protein 6 [Capra hircus]
TCONS_00014927	123.78	201.36	13.48	27.66	1.03698	2.22651e-10	8.28405e-10	yes	XLOC_008105	PREDICTED: insulin-like growth factor-binding protein 6 [Capra hircus]
TCONS_00014933	62.48	145.41	0.79	2.31	1.54797	1.49515e-13	7.01868e-13	yes	XLOC_008106	PREDICTED: tensin-like C1 domain-containing phosphatase isoform X4 [Ovis aries musimon]
TCONS_00015012	16	2.57	0.2	0.04	-2.32193	0.00756354	0.0124551	yes	XLOC_008148	PREDICTED: la-related protein 4 isoform X2 [Ovis aries]
TCONS_00015095	221.74	473.38	1.26	3.41	1.43635	9.10443e-36	1.33899e-34	yes	XLOC_008197	reverse transcriptase-like [Bos taurus]
TCONS_00015115	0	12.68	0.001	0.32	8.32193	0.000122627	0.000254801	yes	XLOC_008210	PREDICTED: transmembrane protein 117 [Capra hircus]
TCONS_00015149	0	31.31	0.001	0.24	7.90689	1.19721e-10	4.52917e-10	yes	XLOC_008226	PREDICTED: submaxillary mucin-like protein isoform X1 [Bos taurus]
TCONS_00015287	11.7	0	0.2	0.001	-7.64386	0.00097925	0.00181054	yes	XLOC_008316	PREDICTED: exportin-T isoform X2 [Capra hircus]
TCONS_00015364	58.47	142.87	1.07	3.31	1.62922	2.93656e-14	1.45513e-13	yes	XLOC_008363	PREDICTED: probable E3 ubiquitin-protein ligase DTX3 isoform X1 [Bubalus bubalis]
TCONS_00015398	0	17.9	0.001	0.2	7.64386	3.84742e-06	9.50938e-06	yes	XLOC_008380	PREDICTED: RNA-binding motif, single-stranded-interacting protein 2 isoform X3 [Ovis aries]
TCONS_00015451	13.18	39.1	0.26	0.96	1.88452	1.43708e-05	3.36006e-05	yes	XLOC_008401	PREDICTED: transmembrane protein 198-like isoform X2 [Sus scrofa]
TCONS_00015452	35.5	0	0.83	0.001	-9.69697	8.1025e-09	2.6066e-08	yes	XLOC_008401	PREDICTED: transmembrane protein 198-like isoform X1 [Pantholops hodgsonii]
TCONS_00015624	7.43	0	0.06	0.001	-5.90689	0.0156414	0.0243149	yes	XLOC_008506	PREDICTED: RNA binding protein fox-1 homolog 2 isoform X6 [Chlorocebus sabaeus]
TCONS_00015633	43.1	96.08	0.36	1.01	1.48829	7.46763e-09	2.42368e-08	yes	XLOC_008506	PREDICTED: RNA binding protein fox-1 homolog 2 isoform X3 [Pelodiscus sinensis]
TCONS_00015635	43.24	0	0.37	0.001	-8.53138	3.96394e-11	1.5578e-10	yes	XLOC_008506	PREDICTED: RNA binding protein fox-1 homolog 2 isoform X10 [Felis catus]
TCONS_00015663	49.75	79.5	0.8	1.61	1.00899	0.000110175	0.000232241	yes	XLOC_008509	PREDICTED: LOW QUALITY PROTEIN: apolipoprotein L2-like isoform X1 [Ovis aries]
TCONS_00015678	30.34	10.1	0.48	0.2	-1.26303	0.0238373	0.036186	yes	XLOC_008514	PREDICTED: LOW QUALITY PROTEIN: apolipoprotein L2-like isoform X2 [Ovis aries musimon]
TCONS_00015701	32.22	6.39	5.37	1.34	-2.00269	0.000761073	0.00143672	yes	XLOC_008528	PREDICTED: testis-expressed sequence 33 protein [Pantholops hodgsonii]
TCONS_00015713	218.57	408.64	2.83	6.67	1.23688	3.82615e-25	3.51985e-24	yes	XLOC_008531	PREDICTED: interleukin-2 receptor subunit beta isoform X1 [Ovis aries]
TCONS_00015717	0	10.16	0.001	0.32	8.32193	0.00097925	0.00181054	yes	XLOC_008534	PREDICTED: complement C1q tumor necrosis factor-related protein 6 [Capra hircus]
TCONS_00015722	98.99	298.91	0.49	1.87	1.93218	2.75125e-35	3.96332e-34	yes	XLOC_008538	PREDICTED: protein phosphatase 1 regulatory subunit 29 [Ovis aries musimon]
TCONS_00015750	18.26	61.16	0.16	0.68	2.08746	5.62002e-09	1.83801e-08	yes	XLOC_008546	LOC510651 protein [Bos taurus]
TCONS_00015760	6.44	14.48	0.06	0.18	1.58496	0.0266814	0.0402359	yes	XLOC_008546	LOC510651 protein [Bos taurus]
TCONS_00015778	6.17	0	0.2	0.001	-7.64386	0.0312734	0.0462616	yes	XLOC_008555	PREDICTED: coiled-coil domain-containing protein 91 isoform X4 [Ovis aries]
TCONS_00015781	1349.56	406.19	11.29	4.29	-1.396	2.69733e-69	1.10486e-67	yes	XLOC_008556	PREDICTED: LOW QUALITY PROTEIN: kelch-like protein 42 [Bubalus bubalis]
TCONS_00015847	39.08	144.03	0.4	1.86	2.21723	4.67486e-21	3.48703e-20	yes	XLOC_008612	PREDICTED: ras association domain-containing protein 8 [Capra hircus]
TCONS_00015943	8.31	30.23	0.12	0.56	2.22239	4.29809e-05	9.49389e-05	yes	XLOC_008684	PREDICTED: receptor-type tyrosine-protein phosphatase O isoform X2 [Ovis aries]
TCONS_00015993	177.36	393.38	1.79	5.02	1.48773	1.14753e-31	1.43155e-30	yes	XLOC_008725	PREDICTED: natural killer cells antigen CD94-like [Capra hircus]
TCONS_00015998	495.66	1065.59	2.18	5.92	1.44127	6.77366e-76	3.16113e-74	yes	XLOC_008728	PREDICTED: natural killer cells antigen CD94-like [Ovis aries]
TCONS_00016019	1731.62	433.37	86.53	27.32	-1.66324	4.16479e-112	3.49579e-110	yes	XLOC_008745	PREDICTED: C-type lectin domain family 2 member D11-like isoform X5 [Ovis aries]
TCONS_00016026	5.26	20.44	0.1	0.51	2.3505	0.000537698	0.00103051	yes	XLOC_008749	PREDICTED: antigen WC1.1 [Ovis aries musimon]
TCONS_00016036	0	15.99	0.001	1.01	9.98014	1.53628e-05	3.5494e-05	yes	XLOC_008755	PREDICTED: C-type lectin domain family 4 member A [Capra hircus]
TCONS_00016100	22.33	182.62	0.42	4.3	3.35588	5.29239e-41	9.35329e-40	yes	XLOC_008791	PREDICTED: ubiquitin carboxyl-terminal hydrolase 5 isoform 2 [Canis lupus familiaris]
TCONS_00016116	8683.01	15348.3	110.48	246.39	1.15716	0	0	yes	XLOC_008802	PREDICTED: condensin complex subunit 1 isoform X7 [Ovis aries musimon]
TCONS_00016155	17	57	0.31	1.33	2.10109	2.45951e-08	7.60711e-08	yes	XLOC_008826	PREDICTED: transcriptional enhancer factor TEF-3 isoform X1, partial [Bos taurus]
TCONS_00016158	0	85.81	0.001	2.07	11.0154	4.97456e-28	5.30161e-27	yes	XLOC_008827	PREDICTED: tubby-related protein 3 [Capra hircus]
TCONS_00016171	0	12	0.001	0.3	8.22882	0.000245094	0.000489928	yes	XLOC_008832	PREDICTED: sodium- and chloride-dependent betaine transporter isoform X2 [Ovis aries musimon]
TCONS_00016179	0	5.58	0.001	0.14	7.12928	0.0312734	0.0462616	yes	XLOC_008836	PREDICTED: DNA repair protein RAD52 homolog isoform X2 [Capra hircus]
TCONS_00016180	38.42	82.24	0.75	2.02	1.42939	2.02146e-07	5.72872e-07	yes	XLOC_008836	PREDICTED: DNA repair protein RAD52 homolog isoform X2 [Capra hircus]
TCONS_00016194	0	53.53	0.001	2.14	11.0634	1.50272e-17	9.13641e-17	yes	XLOC_008845	PREDICTED: cat eye syndrome critical region protein 5 isoform X3 [Ovis aries musimon]
TCONS_00016212	7.65	21.65	0.05	0.17	1.76553	0.00144222	0.00262308	yes	XLOC_008850	PREDICTED: protein-methionine sulfoxide oxidase MICAL3 isoform X3 [Ovis aries musimon]
TCONS_00016222	39.19	11.77	0.78	0.29	-1.42742	0.00384377	0.00660655	yes	XLOC_008850	PREDICTED: protein-methionine sulfoxide oxidase MICAL3 isoform X7 [Ovis aries musimon]
TCONS_00016265	104.08	171.37	0.89	1.85	1.05565	3.90045e-09	1.29393e-08	yes	XLOC_008892	Ankyrin repeat domain-containing protein 54, partial [Bos mutus]
TCONS_00016271	167	34	4.01	1.03	-1.96096	4.58966e-16	2.5409e-15	yes	XLOC_008896	PREDICTED: transcription factor IIIB 90 kDa subunit isoform X1 [Bos taurus]
TCONS_00016315	69.04	0	1.01	0.001	-9.98014	7.7442e-18	4.78387e-17	yes	XLOC_008908	PREDICTED: SUN domain-containing protein 2 isoform X1 [Ovis aries musimon]
TCONS_00016316	137.74	227.77	2.05	4.27	1.05861	6.63675e-12	2.77688e-11	yes	XLOC_008908	PREDICTED: SUN domain-containing protein 2 isoform X1 [Ovis aries musimon]
TCONS_00016317	19.39	0	0.29	0.001	-8.17991	7.68793e-06	1.84039e-05	yes	XLOC_008908	PREDICTED: SUN domain-containing protein 2 isoform X1 [Ovis aries musimon]
TCONS_00016339	9.85	29.8	0.37	1.41	1.9301	0.000113952	0.000239863	yes	XLOC_008924	PREDICTED: peroxisomal membrane protein PMP34 [Capra hircus]
TCONS_00016359	13.38	0	0.22	0.001	-7.78136	0.000489894	0.000942879	yes	XLOC_008938	PREDICTED: alpha-N-acetylgalactosaminidase [Capra hircus]
TCONS_00016360	0	18.28	0.001	0.38	8.56986	1.92554e-06	4.91566e-06	yes	XLOC_008938	PREDICTED: alpha-N-acetylgalactosaminidase [Capra hircus]
TCONS_00016409	0	45.03	0.001	2.08	11.0224	7.51669e-15	3.87077e-14	yes	XLOC_008970	PREDICTED: probable tubulin polyglutamylase TTLL1 isoform X1 [Pantholops hodgsonii]
TCONS_00016416	0	12.04	0.001	0.11	6.78136	0.000245094	0.000489928	yes	XLOC_008973	PREDICTED: signal peptide, CUB and EGF-like domain-containing protein 1 isoform X3 [Ovis aries musimon]
TCONS_00016419	6	24	0.07	0.37	2.4021	0.00019426	0.000395663	yes	XLOC_008974	PREDICTED: EF-hand calcium-binding domain-containing protein 6 [Capra hircus]
TCONS_00016426	26.71	59.71	0.24	0.68	1.5025	5.95789e-06	1.45095e-05	yes	XLOC_008979	TPA: mKIAA1644 protein-like [Bos taurus]
TCONS_00016479	0	26.31	0.001	0.26	8.02237	3.80158e-09	1.2623e-08	yes	XLOC_009015	TPA: interleukin 17 receptor E-like [Bos taurus]
TCONS_00016480	17	31.69	0.13	0.3	1.20645	0.0066671	0.0110603	yes	XLOC_009015	PREDICTED: protein monoglycylase TTLL8 [Felis catus]
TCONS_00016539	85.63	362.09	0.66	3.5	2.40682	1.12437e-55	3.14096e-54	yes	XLOC_009046	PREDICTED: neuropeptide Y receptor type 1 isoform X2 [Ovis aries]
TCONS_00016543	0	90.97	0.001	0.86	9.74819	7.99466e-30	9.18387e-29	yes	XLOC_009047	Similar to CG10341-PA [Bos taurus]
TCONS_00016564	49	127.35	0.31	1.03	1.7323	9.41847e-14	4.49491e-13	yes	XLOC_009061	PREDICTED: protein NDNF [Capra hircus]
TCONS_00016611	79.26	212.32	1.38	4.66	1.75566	2.34016e-22	1.87385e-21	yes	XLOC_009096	PREDICTED: arylsulfatase J [Capra hircus]
TCONS_00016677	26	0	0.23	0.001	-7.84549	1.20864e-07	3.48558e-07	yes	XLOC_009129	PREDICTED: collagen alpha-1(XXV) chain isoform X2 [Ovis aries]
TCONS_00016685	18.17	37.7	0.34	0.89	1.38827	0.000876429	0.00164332	yes	XLOC_009131	PREDICTED: lymphoid enhancer-binding factor 1 isoform X1 [Pan troglodytes]
TCONS_00016714	6.33	48.75	0.34	3.31	3.28322	3.69959e-11	1.45952e-10	yes	XLOC_009150	PREDICTED: inorganic pyrophosphatase 2, mitochondrial [Capra hircus]
TCONS_00016716	4.98	51.88	0.07	0.87	3.63559	1.27408e-13	6.00847e-13	yes	XLOC_009152	PREDICTED: CXXC-type zinc finger protein 4 isoform X3, partial [Bos taurus]
TCONS_00016765	133.45	262.67	1.2	2.97	1.30743	1.85556e-18	1.19014e-17	yes	XLOC_009170	PREDICTED: dnaJ homolog subfamily B member 14 isoform X1 [Capra hircus]
TCONS_00016771	0	11	0.001	0.18	7.49185	0.000489894	0.000942879	yes	XLOC_009173	PREDICTED: tRNA methyltransferase 10 homolog A isoform X1 [Bubalus bubalis]
TCONS_00016796	21.58	62.02	0.36	1.32	1.87447	5.63117e-08	1.68836e-07	yes	XLOC_009186	TSPAN5 protein [Bos taurus]
TCONS_00016889	183.9	305.97	2.25	4.73	1.07192	1.50904e-15	8.12948e-15	yes	XLOC_009241	PREDICTED: PACRG-like protein isoform X4 [Capra hircus]
TCONS_00017002	13.89	43.01	0.16	0.64	2	5.28271e-06	1.29179e-05	yes	XLOC_009320	PREDICTED: protocadherin-7 isoform X5 [Microcebus murinus]
TCONS_00017003	1.16	39.4	0.01	0.33	5.04439	2.37852e-13	1.10083e-12	yes	XLOC_009320	PREDICTED: protocadherin-7 isoform X2 [Ovis aries musimon]
TCONS_00017055	11.33	0	0.46	0.001	-8.84549	0.00195752	0.00346964	yes	XLOC_009344	PREDICTED: lipoyl synthase, mitochondrial isoform X1 [Ovis aries]
TCONS_00017066	0	57.25	0.001	0.45	8.81378	9.50207e-19	6.19883e-18	yes	XLOC_009349	PREDICTED: NEDD4-binding protein 2 isoform X1 [Capra hircus]
TCONS_00017084	188.67	74.2	1.8	0.89	-1.01612	1.9887e-07	5.63768e-07	yes	XLOC_009364	PREDICTED: LIM and calponin homology domains-containing protein 1 isoform X28 [Ovis aries musimon]
TCONS_00017112	520.31	194.42	3.2	1.51	-1.08352	7.40013e-20	5.15006e-19	yes	XLOC_009372	PREDICTED: gamma-aminobutyric acid receptor subunit beta-1 isoform X4 [Capra hircus]
TCONS_00017115	40.63	0	0.41	0.001	-8.67948	2.92839e-10	1.07515e-09	yes	XLOC_009374	PREDICTED: probable phospholipid-transporting ATPase VD isoform X1 [Ovis aries musimon]
TCONS_00017121	0	11.84	0.001	0.2	7.64386	0.000245094	0.000489928	yes	XLOC_009376	PREDICTED: SLAIN motif-containing protein 2 isoform X2 [Ovis aries]
TCONS_00017142	21.64	41.84	0.4	0.98	1.29278	0.00111018	0.00203988	yes	XLOC_009383	PREDICTED: LOW QUALITY PROTEIN: DCN1-like protein 4 [Lipotes vexillifer]
TCONS_00017158	77.53	0	2.19	0.001	-11.0967	3.48713e-20	2.47294e-19	yes	XLOC_009388	PREDICTED: pre-mRNA 3'-end-processing factor FIP1 isoform X4 [Capra hircus]
TCONS_00017179	0	29.97	0.001	1.06	10.0498	2.39049e-10	8.84368e-10	yes	XLOC_009394	PREDICTED: polyprenol reductase [Ovis aries]
TCONS_00017222	75.17	188.97	0.33	1.06	1.68353	4.7665e-19	3.16246e-18	yes	XLOC_009416	PREDICTED: latrophilin-3 isoform X5 [Bison bison bison]
TCONS_00017299	95.18	31.41	1.15	0.48	-1.26053	1.24239e-05	2.91818e-05	yes	XLOC_009448	MOB kinase activator 1B isoform 2 [Homo sapiens]
TCONS_00017301	23.03	0	0.26	0.001	-8.02237	9.6373e-07	2.53773e-06	yes	XLOC_009448	MOB kinase activator 1B isoform 2 [Homo sapiens]
TCONS_00017302	0	48.98	0.001	0.73	9.51175	4.7445e-16	2.62055e-15	yes	XLOC_009448	PREDICTED: MOB kinase activator 1B [Camelus ferus]
TCONS_00017324	30.84	6.67	0.76	0.21	-1.85561	0.00120499	0.00220753	yes	XLOC_009459	interleukin-8 precursor [Ovis aries]
TCONS_00017423	32	82.43	0.47	1.53	1.7028	2.97712e-09	1.002e-08	yes	XLOC_009509	PREDICTED: PR domain zinc finger protein 8 isoform X2 [Ovis aries musimon]
TCONS_00017496	20.6	44.57	0.55	1.5	1.44746	0.000199003	0.000404679	yes	XLOC_009547	PREDICTED: cell growth-regulating nucleolar protein [Capra hircus]
TCONS_00017539	0	40.1	0.001	0.41	8.67948	2.37852e-13	1.10083e-12	yes	XLOC_009570	KIAA0232 gene product [Homo sapiens]
TCONS_00017567	0	14.37	0.001	0.13	7.02237	3.07011e-05	6.86822e-05	yes	XLOC_009584	PREDICTED: regulator of G-protein signaling 12 isoform X5 [Ovis aries musimon]
TCONS_00017568	43.31	1.64	0.31	0.01	-4.9542	3.12385e-09	1.04951e-08	yes	XLOC_009584	PREDICTED: regulator of G-protein signaling 12 isoform X5 [Ovis aries musimon]
TCONS_00017569	18.37	3.98	0.13	0.04	-1.70044	0.0169593	0.0262418	yes	XLOC_009584	PREDICTED: regulator of G-protein signaling 12 isoform X3 [Ovis aries musimon]
TCONS_00017570	0	24.44	0.001	0.22	7.78136	1.51646e-08	4.76225e-08	yes	XLOC_009584	PREDICTED: regulator of G-protein signaling 12 isoform X2 [Ovis aries musimon]
TCONS_00017585	0	7.14	0.001	0.15	7.22882	0.00782344	0.0127217	yes	XLOC_009588	PREDICTED: histone-lysine N-methyltransferase NSD2 isoform X4 [Ovis aries musimon]
TCONS_00017646	0	5.66	0.001	0.08	6.32193	0.0312734	0.0462616	yes	XLOC_009619	PREDICTED: sulfate anion transporter 1 [Bos taurus]
TCONS_00017658	156.81	278.53	1.74	3.89	1.16068	2.58757e-16	1.45294e-15	yes	XLOC_009624	PREDICTED: major facilitator superfamily domain-containing protein 7 [Pantholops hodgsonii]
TCONS_00017704	173.22	465.44	0.7	2.36	1.75336	6.08472e-47	1.31931e-45	yes	XLOC_009654	PREDICTED: ankyrin-2 isoform X16 [Ovis aries musimon]
TCONS_00017751	41.73	0	0.55	0.001	-9.10329	1.50444e-10	5.65382e-10	yes	XLOC_009685	PREDICTED: nephronectin isoform X9 [Ovis aries]
TCONS_00017763	787.43	1427.46	3.46	7.92	1.19473	8.84064e-74	3.94592e-72	yes	XLOC_009688	PREDICTED: methylcytosine dioxygenase TET2 isoform X1 [Ovis aries]
TCONS_00017774	55.61	97.82	1.23	2.74	1.15552	1.91258e-06	4.91566e-06	yes	XLOC_009694	PREDICTED: B-cell scaffold protein with ankyrin repeats isoform X4 [Ovis aries musimon]
TCONS_00017954	0	16.85	0.001	0.35	8.45121	7.68793e-06	1.84039e-05	yes	XLOC_009782	PREDICTED: toll-like receptor 1 isoform X1 [Capra hircus]
TCONS_00017955	0	70.33	0.001	1.39	10.4409	6.07876e-23	5.02002e-22	yes	XLOC_009782	PREDICTED: toll-like receptor 1 isoform X1 [Capra hircus]
TCONS_00017985	32.47	8.86	0.36	0.13	-1.46949	0.00647851	0.0107668	yes	XLOC_009796	PREDICTED: RNA-binding protein 47 isoform X6 [Ovis aries musimon]
TCONS_00017990	18.65	0	0.22	0.001	-7.78136	1.53628e-05	3.5494e-05	yes	XLOC_009796	PREDICTED: RNA-binding protein 47 isoform X6 [Ovis aries musimon]
TCONS_00018086	126.67	219.28	1.57	3.43	1.12744	1.53637e-12	6.72672e-12	yes	XLOC_009832	PREDICTED: sec1 family domain-containing protein 2 [Capra hircus]
TCONS_00018097	30.78	89.46	0.17	0.62	1.86673	5.71052e-11	2.23026e-10	yes	XLOC_009838	PREDICTED: circadian locomoter output cycles protein kaput isoform X1 [Capra hircus]
TCONS_00018099	38.17	82.81	0.22	0.59	1.42321	2.02146e-07	5.72872e-07	yes	XLOC_009838	PREDICTED: circadian locomoter output cycles protein kaput isoform X1 [Capra hircus]
TCONS_00018112	102.25	34.9	1.56	0.67	-1.21931	1.2291e-05	2.88904e-05	yes	XLOC_009841	PREDICTED: acyl-CoA synthetase family member 4 isoform X8 [Ovis aries]
TCONS_00018401	63.62	0	0.81	0.001	-9.66178	2.25417e-16	1.27452e-15	yes	XLOC_010021	PREDICTED: protein transport protein Sec31A isoform X5 [Capra hircus]
TCONS_00018404	28.15	0	0.41	0.001	-8.67948	3.02899e-08	9.24563e-08	yes	XLOC_010021	PREDICTED: protein transport protein Sec31A isoform X6 [Ovis aries musimon]
TCONS_00018406	0	59.45	0.001	1.01	9.98014	2.39011e-19	1.61477e-18	yes	XLOC_010021	PREDICTED: protein transport protein Sec31A isoform X7 [Capra hircus]
TCONS_00018433	0	8.95	0.001	0.17	7.40939	0.00195752	0.00346964	yes	XLOC_010030	PREDICTED: helicase POLQ-like isoform X3 [Ovis aries]
TCONS_00018451	0	7	0.001	0.08	6.32193	0.00782344	0.0127217	yes	XLOC_010037	PREDICTED: mitogen-activated protein kinase 10 isoform X2 [Dasypus novemcinctus]
TCONS_00018454	6.5	0	0.06	0.001	-5.90689	0.0312734	0.0462616	yes	XLOC_010037	PREDICTED: mitogen-activated protein kinase 10 [Tupaia chinensis]
TCONS_00018463	165.84	19	2.04	0.29	-2.81444	5.45766e-23	4.51751e-22	yes	XLOC_010038	PREDICTED: solute carrier family 10 member 6 [Ovis aries musimon]
TCONS_00018492	513.11	137.62	4.48	1.52	-1.55943	1.95672e-33	2.62074e-32	yes	XLOC_010059	PREDICTED: LOW QUALITY PROTEIN: solute carrier family 2, facilitated glucose transporter member 9 isoform X4 [Ovis aries musimon]
TCONS_00018495	238.7	452	0.86	2.06	1.26024	2.8873e-28	3.1151e-27	yes	XLOC_010061	PREDICTED: zinc finger protein 518B isoform X1 [Capra hircus]
TCONS_00018513	510.98	924.34	2.44	5.56	1.1882	8.79141e-50	2.07298e-48	yes	XLOC_010069	PREDICTED: biorientation of chromosomes in cell division protein 1-like 1 isoform X2 [Ovis aries musimon]
TCONS_00018582	0	17.86	0.001	1.24	10.2761	3.84742e-06	9.50938e-06	yes	XLOC_010103	PREDICTED: DNA polymerase nu [Capra hircus]
TCONS_00018598	0	22.99	0.001	0.45	8.81378	6.05043e-08	1.79619e-07	yes	XLOC_010112	PREDICTED: major facilitator superfamily domain-containing protein 10 isoform X2 [Ovis aries musimon]
TCONS_00018599	0	12.14	0.001	0.24	7.90689	0.000245094	0.000489928	yes	XLOC_010112	PREDICTED: major facilitator superfamily domain-containing protein 10 isoform X2 [Ovis aries musimon]
TCONS_00018607	21.49	112.11	0.34	2.27	2.73909	1.19457e-20	8.69864e-20	yes	XLOC_010116	PREDICTED: UV-stimulated scaffold protein A isoform X2 [Ovis aries musimon]
TCONS_00018612	15.37	0	0.45	0.001	-8.81378	0.000122627	0.000254801	yes	XLOC_010117	PREDICTED: macrophage erythroblast attacher isoform X4 [Ovis aries musimon]
TCONS_00018648	15.98	0	0.41	0.001	-8.67948	6.13562e-05	0.00013245	yes	XLOC_010130	PREDICTED: transmembrane protein 232 [Capra hircus]
TCONS_00018722	39.44	123.61	0.5	1.99	1.99277	6.1256e-16	3.36781e-15	yes	XLOC_010193	PREDICTED: solute carrier organic anion transporter family member 4C1 [Capra hircus]
TCONS_00018785	27.22	81.85	0.43	1.65	1.94006	1.66323e-10	6.23293e-10	yes	XLOC_010249	PREDICTED: multiple C2 and transmembrane domain-containing protein 1 isoform X17 [Ovis aries musimon]
TCONS_00018786	0	28.07	0.001	0.6	9.22882	1.90354e-09	6.51124e-09	yes	XLOC_010249	PREDICTED: multiple C2 and transmembrane domain-containing protein 1 isoform X21 [Ovis aries musimon]
TCONS_00018794	79.08	192.94	1.49	4.59	1.62318	1.74271e-18	1.11956e-17	yes	XLOC_010249	PREDICTED: multiple C2 and transmembrane domain-containing protein 1 isoform X8 [Ovis aries]
TCONS_00018801	406.64	760.11	2.76	6.52	1.2402	2.50222e-44	4.98788e-43	yes	XLOC_010253	PREDICTED: protein FAM172A isoform X1 [Bison bison bison]
TCONS_00018846	65.34	0	0.92	0.001	-9.84549	5.85672e-17	3.4344e-16	yes	XLOC_010292	arrestin domain containing 3, isoform CRA_a, partial [Mus musculus]
TCONS_00018849	677.78	240.24	6.64	2.97	-1.16072	6.5067e-28	6.90164e-27	yes	XLOC_010293	LysM and hypothetical peptidoglycan-binding domain-containing protein 3 [Larimichthys crocea]
TCONS_00018916	27.03	7.49	0.27	0.1	-1.43296	0.0136065	0.0215032	yes	XLOC_010326	PREDICTED: protein ZBED8 isoform X1 [Bubalus bubalis]
TCONS_00018925	0	32.27	0.001	0.76	9.56986	5.99623e-11	2.32865e-10	yes	XLOC_010329	PREDICTED: cyclin-J-like protein [Capra hircus]
TCONS_00018943	694.81	1146.22	4.69	9.77	1.05877	3.24646e-50	7.77784e-49	yes	XLOC_010343	early B-cell factor 1, isoform CRA_c, partial [Mus musculus]
TCONS_00018952	576.95	186.87	15.07	6.16	-1.29068	2.74458e-28	2.96648e-27	yes	XLOC_010344	PREDICTED: clathrin interactor 1 isoform X1 [Capra hircus]
TCONS_00018955	184.62	368.03	1.67	4.19	1.3271	1.68626e-25	1.58461e-24	yes	XLOC_010346	PREDICTED: disintegrin and metalloproteinase domain-containing protein 19 isoform X3 [Ovis aries musimon]
TCONS_00018966	124.98	204.61	1.23	2.54	1.04617	1.3938e-10	5.25679e-10	yes	XLOC_010355	PREDICTED: hepatitis A virus cellular receptor 2 [Capra hircus]
TCONS_00018967	28.55	111.78	0.28	1.38	2.30117	2.2088e-17	1.33029e-16	yes	XLOC_010355	PREDICTED: hepatitis A virus cellular receptor 2 [Capra hircus]
TCONS_00018969	112.71	211.34	1.51	3.56	1.23733	7.41656e-14	3.5661e-13	yes	XLOC_010355	PREDICTED: hepatitis A virus cellular receptor 2 [Capra hircus]
TCONS_00019068	24.06	101.57	0.28	1.47	2.39232	6.55932e-17	3.83199e-16	yes	XLOC_010412	PREDICTED: SH3 domain and tetratricopeptide repeat-containing protein 2 isoform X1 [Capra hircus]
TCONS_00019096	67.34	161.08	0.62	1.88	1.60039	2.41671e-15	1.28474e-14	yes	XLOC_010426	PREDICTED: PRELI domain-containing protein 2 [Capra hircus]
TCONS_00019097	33.68	78.74	0.35	1.04	1.57116	7.03505e-08	2.07748e-07	yes	XLOC_010426	PREDICTED: PRELI domain-containing protein 2 [Capra hircus]
TCONS_00019117	0	26.19	0.001	0.57	9.15482	7.59254e-09	2.44936e-08	yes	XLOC_010433	PREDICTED: fibroblast growth factor 1 isoform X1 [Ovis aries]
TCONS_00019183	11.93	37.75	0.21	0.85	2.01707	1.509e-05	3.52316e-05	yes	XLOC_010471	PREDICTED: pro-neuregulin-2, membrane-bound isoform isoform X3 [Ovis aries musimon]
TCONS_00019187	50.33	82.64	1	2.07	1.04963	6.79588e-05	0.000146122	yes	XLOC_010475	PREDICTED: stimulator of interferon genes protein isoform X1 [Bubalus bubalis]
TCONS_00019204	0	53.65	0.001	1.24	10.2761	1.50272e-17	9.13641e-17	yes	XLOC_010481	PREDICTED: solute carrier family 23 member 1 isoform X4 [Ovis aries musimon]
TCONS_00019237	0	20.71	0.001	0.37	8.53138	4.82371e-07	1.30648e-06	yes	XLOC_010493	PREDICTED: bromodomain-containing protein 8 isoform X5 [Ovis aries]
TCONS_00019257	167.47	361.14	0.79	2.14	1.43769	4.03513e-28	4.32356e-27	yes	XLOC_010497	PREDICTED: kelch-like protein 3 isoform X1 [Loxodonta africana]
TCONS_00019325	9.48	0	0.22	0.001	-7.78136	0.00391328	0.00665699	yes	XLOC_010536	PREDICTED: ADAMTS-like protein 5 isoform X4 [Ovis aries musimon]
TCONS_00019358	0	83.86	0.001	2.47	11.2703	1.97202e-27	2.04098e-26	yes	XLOC_010544	PREDICTED: membralin isoform X5 [Ovis aries musimon]
TCONS_00019386	4.91	19.82	0.14	0.73	2.38247	0.000537698	0.00103051	yes	XLOC_010561	PREDICTED: SHC-transforming protein 2 isoform X4 [Ovis aries]
TCONS_00019493	15.29	26.46	0.08	0.17	1.08746	0.0196468	0.0301633	yes	XLOC_010635	PREDICTED: dual specificity protein kinase CLK4 isoform X1 [Ovis aries]
TCONS_00019504	0	16	0.001	0.41	8.67948	1.53628e-05	3.5494e-05	yes	XLOC_010636	PREDICTED: collagen alpha-1(XXIII) chain [Bos taurus]
TCONS_00019511	55.97	98.22	0.37	0.82	1.1481	1.91258e-06	4.91566e-06	yes	XLOC_010639	PREDICTED: protein FAM193B isoform X1 [Capra hircus]
TCONS_00019512	89.38	200.24	0.58	1.65	1.50834	3.55621e-17	2.10814e-16	yes	XLOC_010639	PREDICTED: protein FAM193B isoform X7 [Ovis aries musimon]
TCONS_00019560	0	27.28	0.001	0.57	9.15482	1.90354e-09	6.51124e-09	yes	XLOC_010657	PREDICTED: hexokinase-3 isoform X2 [Ovis aries]
TCONS_00019567	441.52	0	1.7	0.001	-10.7313	2.34396e-109	1.87942e-107	yes	XLOC_010660	PREDICTED: RING finger protein 44 isoform X1 [Sus scrofa]
TCONS_00019568	423.85	929.06	1.63	4.51	1.46826	6.09658e-69	2.47741e-67	yes	XLOC_010660	PREDICTED: RING finger protein 44 isoform X1 [Vicugna pacos]
TCONS_00019590	183.06	295.48	2.49	5.07	1.02584	3.95951e-14	1.94561e-13	yes	XLOC_010665	PREDICTED: COMM domain-containing protein 10 isoform X4 [Ovis aries]
TCONS_00019630	0	14.3	0.001	0.53	9.04985	3.07011e-05	6.86822e-05	yes	XLOC_010689	PREDICTED: zinc finger protein 474-like [Capra hircus]
TCONS_00019634	22.91	57.81	0.37	1.18	1.67319	7.77161e-07	2.07465e-06	yes	XLOC_010690	PREDICTED: synphilin-1 isoform X3 [Ovis aries musimon]
TCONS_00019642	3.08	37.12	0.06	0.92	3.9386	4.25806e-10	1.54749e-09	yes	XLOC_010696	PR-domain zinc finger protein 6 isoform A [Homo sapiens]
TCONS_00019644	232.3	500.25	2.79	7.58	1.44193	5.22321e-38	8.35736e-37	yes	XLOC_010697	PREDICTED: casein kinase I isoform gamma-3 isoform X8 [Ovis aries]
TCONS_00019677	0	14.01	0.001	0.5	8.96578	6.13562e-05	0.00013245	yes	XLOC_010717	PREDICTED: A disintegrin and metalloproteinase with thrombospondin motifs 19 isoform X3 [Ovis aries musimon]
TCONS_00019680	56.96	111.94	1.28	3.16	1.30378	1.80817e-08	5.65355e-08	yes	XLOC_010719	chondroitin sulfate synthase 3 [Bos taurus]
TCONS_00019746	1.2	39.67	0.02	0.92	5.52356	2.37852e-13	1.10083e-12	yes	XLOC_010757	PREDICTED: zinc finger protein 555-like isoform X1 [Capra hircus]
TCONS_00019749	170.17	311.79	1.09	2.53	1.21481	4.66937e-19	3.1078e-18	yes	XLOC_010758	PREDICTED: zinc finger protein 77-like isoform X1 [Bubalus bubalis]
TCONS_00019756	0	7	0.001	0.28	8.12928	0.00782344	0.0127217	yes	XLOC_010762	PREDICTED: transducin-like enhancer protein 6 isoform X1 [Ovis aries]
TCONS_00019808	4.98	27.78	0.14	0.98	2.80735	6.26678e-06	1.52276e-05	yes	XLOC_010782	PREDICTED: interleukin-27 subunit beta [Capra hircus]
TCONS_00019832	14.62	0	0.26	0.001	-8.02237	0.000245094	0.000489928	yes	XLOC_010797	PREDICTED: hydroxysteroid 11-beta-dehydrogenase 1-like protein isoform X1 [Ovis aries musimon]
TCONS_00019842	554.64	122.71	50.12	13.99	-1.84099	8.52754e-45	1.73657e-43	yes	XLOC_010798	mCG5564, partial [Mus musculus]
TCONS_00019870	0	12	0.001	0.33	8.36632	0.000245094	0.000489928	yes	XLOC_010817	PREDICTED: EGF-like module-containing mucin-like hormone receptor-like 4-like [Capra hircus]
TCONS_00019896	8	0	0.2	0.001	-7.64386	0.0156414	0.0243149	yes	XLOC_010834	PREDICTED: proline-rich protein 36-like [Ovis aries musimon]
TCONS_00019909	70.2	140.67	0.94	2.38	1.34023	8.9104e-11	3.41669e-10	yes	XLOC_010840	zinc finger protein 177 [Bos taurus]
TCONS_00019916	9.13	25.62	0.21	0.73	1.79751	0.00120499	0.00220753	yes	XLOC_010845	PREDICTED: zinc finger protein 177 [Bison bison bison]
TCONS_00019920	0	34.58	0.001	0.84	9.71425	1.50437e-11	6.12708e-11	yes	XLOC_010846	PREDICTED: LOW QUALITY PROTEIN: zinc finger protein 266-like [Ovis aries musimon]
TCONS_00019940	7	0	0.09	0.001	-6.49185	0.0312734	0.0462616	yes	XLOC_010861	PREDICTED: cAMP-specific 3',5'-cyclic phosphodiesterase 4A isoform X9 [Ovis aries musimon]
TCONS_00019999	13.19	0	0.46	0.001	-8.84549	0.000489894	0.000942879	yes	XLOC_010877	PREDICTED: coiled-coil domain-containing protein 159 isoform X2 [Ovis aries]
TCONS_00020018	175.97	417.12	1.38	4.12	1.57798	1.16997e-36	1.77833e-35	yes	XLOC_010883	PREDICTED: zinc finger protein 558-like [Camelus ferus]
TCONS_00020076	91.04	162.65	3.26	7.35	1.17287	2.4312e-10	8.98686e-10	yes	XLOC_010904	PREDICTED: atherin [Capra hircus]
TCONS_00020078	14.64	0	0.32	0.001	-8.32193	0.000245094	0.000489928	yes	XLOC_010906	PREDICTED: paralemmin-3 isoform X2 [Ovis aries musimon]
TCONS_00020088	0	17.96	0.001	0.46	8.84549	3.84742e-06	9.50938e-06	yes	XLOC_010910	PREDICTED: podocan-like protein 1 isoform X5 [Ovis aries musimon]
TCONS_00020092	0	8.51	0.001	0.17	7.40939	0.00391328	0.00665699	yes	XLOC_010911	Pre-T/NK cell-associated protein 3B3 [Macaca mulatta]
TCONS_00020144	0	13.71	0.001	0.42	8.71425	6.13562e-05	0.00013245	yes	XLOC_010925	PREDICTED: protein Hook homolog 2 isoform X8 [Ovis aries musimon]
TCONS_00020145	0	7.37	0.001	0.23	7.84549	0.00782344	0.0127217	yes	XLOC_010925	PREDICTED: protein Hook homolog 2 isoform X11 [Ovis aries musimon]
TCONS_00020146	0	8.09	0.001	0.25	7.96578	0.00391328	0.00665699	yes	XLOC_010925	PREDICTED: protein Hook homolog 2 isoform X11 [Ovis aries musimon]
TCONS_00020240	99.34	158.35	1.71	3.44	1.00841	4.64961e-08	1.40169e-07	yes	XLOC_010992	PREDICTED: Krueppel-like factor 2 [Cercocebus atys]
TCONS_00020248	18.55	43.65	0.3	0.89	1.56884	7.93202e-05	0.000169332	yes	XLOC_010998	PREDICTED: trimeric intracellular cation channel type A isoform X1 [Ovis aries]
TCONS_00020249	2.43	27.43	0.05	0.74	3.88753	2.51049e-07	7.01806e-07	yes	XLOC_010998	PREDICTED: trimeric intracellular cation channel type A [Capra hircus]
TCONS_00020254	266.65	8.01	2.08	0.08	-4.70044	7.79771e-55	2.12047e-53	yes	XLOC_011002	PREDICTED: unconventional myosin-IXb isoform X3 [Ovis aries musimon]
TCONS_00020295	9	0	0.25	0.001	-7.96578	0.00782344	0.0127217	yes	XLOC_011021	PREDICTED: small conductance calcium-activated potassium channel protein 1 isoform X6 [Ovis aries musimon]
TCONS_00020338	88.1	6.88	0.41	0.04	-3.35755	2.61111e-15	1.38623e-14	yes	XLOC_011037	PREDICTED: kelch-like protein 26 isoform X2 [Canis lupus familiaris]
TCONS_00020339	62.07	149.45	0.27	0.81	1.58496	2.91949e-14	1.44767e-13	yes	XLOC_011037	PREDICTED: LOW QUALITY PROTEIN: kelch-like protein 26 [Pantholops hodgsonii]
TCONS_00020340	18.82	80.25	0.16	0.87	2.44294	1.10108e-13	5.22493e-13	yes	XLOC_011038	PREDICTED: CREB-regulated transcription coactivator 1 isoform X7 [Ovis aries musimon]
TCONS_00020366	0	41.24	0.001	0.56	9.12928	1.19181e-13	5.63161e-13	yes	XLOC_011047	PREDICTED: transcriptional repressor p66-alpha isoform X5 [Ovis aries musimon]
TCONS_00020403	66.97	23.52	4.7	2.08	-1.17608	0.000538925	0.00103253	yes	XLOC_011076	guanylate kinase isoform a [Bos taurus]
TCONS_00020408	0	9.84	0.001	0.78	9.60733	0.00097925	0.00181054	yes	XLOC_011076	PREDICTED: guanylate kinase isoform X8 [Ovis aries musimon]
TCONS_00020410	0	5.84	0.001	0.51	8.99435	0.0312734	0.0462616	yes	XLOC_011076	PREDICTED: guanylate kinase isoform X3 [Capra hircus]
TCONS_00020411	19.94	0	1.31	0.001	-10.3554	7.68793e-06	1.84039e-05	yes	XLOC_011076	PREDICTED: guanylate kinase isoform X8 [Ovis aries musimon]
TCONS_00020431	6.21	0	0.02	0.001	-4.32193	0.0312734	0.0462616	yes	XLOC_011085	PREDICTED: LOW QUALITY PROTEIN: obscurin [Callithrix jacchus]
TCONS_00020436	23.89	2.04	0.06	0.01	-2.58496	0.000157883	0.000325044	yes	XLOC_011085	PREDICTED: obscurin isoform X4 [Ovis aries musimon]
TCONS_00020440	17.64	0	0.04	0.001	-5.32193	3.07011e-05	6.86822e-05	yes	XLOC_011085	PREDICTED: obscurin isoform X16 [Ovis aries musimon]
TCONS_00020445	28.28	0	0.06	0.001	-5.90689	3.02899e-08	9.24563e-08	yes	XLOC_011085	PREDICTED: obscurin isoform X28 [Bos taurus]
TCONS_00020621	24.34	48.81	0.33	0.83	1.33065	0.000181168	0.000370429	yes	XLOC_011183	PREDICTED: inositol hexakisphosphate and diphosphoinositol-pentakisphosphate kinase 2 isoform X12 [Bos taurus]
TCONS_00020623	0	13.49	0.001	0.22	7.78136	6.13562e-05	0.00013245	yes	XLOC_011183	PREDICTED: inositol hexakisphosphate and diphosphoinositol-pentakisphosphate kinase 2 isoform X6 [Ovis aries]
TCONS_00020633	16.93	0	0.18	0.001	-7.49185	6.13562e-05	0.00013245	yes	XLOC_011183	PREDICTED: inositol hexakisphosphate and diphosphoinositol-pentakisphosphate kinase 2 isoform X5 [Ovis aries]
TCONS_00020636	66.73	107.94	0.62	1.26	1.02308	5.8126e-06	1.41701e-05	yes	XLOC_011183	PREDICTED: inositol hexakisphosphate and diphosphoinositol-pentakisphosphate kinase 2 isoform X13 [Ovis aries]
TCONS_00020649	0	63.22	0.001	1.22	10.2527	7.59085e-21	5.58423e-20	yes	XLOC_011186	PREDICTED: peptidyl-glycine alpha-amidating monooxygenase isoform X6 [Ovis aries]
TCONS_00020650	71.43	212.84	1.08	4.06	1.91045	2.6931e-25	2.49931e-24	yes	XLOC_011186	PREDICTED: peptidyl-glycine alpha-amidating monooxygenase isoform X5 [Ovis aries]
TCONS_00020651	119.1	293.79	1.71	5.33	1.64014	1.26152e-27	1.32243e-26	yes	XLOC_011186	PREDICTED: peptidyl-glycine alpha-amidating monooxygenase isoform X2 [Ovis aries]
TCONS_00020654	15.98	0	0.23	0.001	-7.84549	6.13562e-05	0.00013245	yes	XLOC_011186	PREDICTED: peptidyl-glycine alpha-amidating monooxygenase isoform X2 [Ovis aries]
TCONS_00020679	1036.78	2244.73	5.38	14.68	1.44817	1.94571e-148	2.55444e-146	yes	XLOC_011205	PREDICTED: leucyl-cystinyl aminopeptidase isoform X1 [Ovis aries]
TCONS_00020686	52.5	0	0.68	0.001	-9.40939	1.87485e-13	8.74272e-13	yes	XLOC_011208	calpastatin isoform II [Ovis aries]
TCONS_00020688	0	260.18	0.001	4.29	12.0668	2.75015e-83	1.51411e-81	yes	XLOC_011208	calpastatin isoform II [Ovis aries]
TCONS_00020838	0	72	0.001	0.55	9.10329	1.53114e-23	1.29919e-22	yes	XLOC_011319	PREDICTED: teneurin-2 isoform X5 [Ovis aries musimon]
TCONS_00020994	56.53	147.01	0.96	3.14	1.70966	2.5208e-15	1.33948e-14	yes	XLOC_011458	PREDICTED: probable tRNA(His) guanylyltransferase [Bison bison bison]
TCONS_00021005	50.85	101.78	0.64	1.61	1.33092	5.65891e-08	1.69611e-07	yes	XLOC_011462	PREDICTED: tyrosine-protein kinase ITK/TSK [Capra hircus]
TCONS_00021007	164.71	395.83	1.2	3.63	1.59694	1.52454e-35	2.22662e-34	yes	XLOC_011462	PREDICTED: tyrosine-protein kinase ITK/TSK [Capra hircus]
TCONS_00021140	71.82	0	1	0.001	-9.96578	1.02227e-18	6.64477e-18	yes	XLOC_011528	PREDICTED: actin-binding LIM protein 3 isoform X1 [Physeter catodon]
TCONS_00021153	0.03	115.56	0.001	2.04	10.9944	2.73071e-37	4.26826e-36	yes	XLOC_011535	PREDICTED: F-box only protein 38 isoform X4 [Capra hircus]
TCONS_00021154	0.01	9.88	0.001	0.2	7.64386	0.00097925	0.00181054	yes	XLOC_011535	PREDICTED: F-box only protein 38 isoform X5 [Capra hircus]
TCONS_00021196	40.13	77.24	0.41	1	1.2863	3.50389e-06	8.74836e-06	yes	XLOC_011551	SH3 domain containing ring finger 2 [Homo sapiens]
TCONS_00021222	0	24.67	0.001	0.58	9.17991	1.51646e-08	4.76225e-08	yes	XLOC_011565	PREDICTED: E3 ubiquitin-protein ligase RNF14 isoform X1 [Capra hircus]
TCONS_00021378	21.76	0	0.17	0.001	-7.40939	1.92554e-06	4.91566e-06	yes	XLOC_011635	protein FAM53C [Bos taurus]
TCONS_00021436	25.29	0	0.2	0.001	-7.64386	2.4145e-07	6.75605e-07	yes	XLOC_011667	PREDICTED: protein transport protein Sec24A [Capra hircus]
TCONS_00021449	54.1	17.42	0.64	0.26	-1.29956	0.000649708	0.00123508	yes	XLOC_011668	PREDICTED: protein Jade-2 isoform X3 [Bison bison bison]
TCONS_00021452	37.28	146.18	0.38	1.88	2.30666	1.83562e-22	1.47811e-21	yes	XLOC_011668	PREDICTED: protein Jade-2 isoform X3 [Bison bison bison]
TCONS_00021456	0	56	0.001	1.39	10.4409	1.89475e-18	1.21029e-17	yes	XLOC_011670	PREDICTED: transcription factor 7 isoform X12 [Ovis aries musimon]
TCONS_00021483	17.61	36.57	0.14	0.37	1.4021	0.00103178	0.00190295	yes	XLOC_011682	PREDICTED: adenomatous polyposis coli protein 2 isoform X3 [Ovis aries musimon]
TCONS_00021488	0.01	12.73	0.001	0.69	9.43045	0.000122627	0.000254801	yes	XLOC_011684	PREDICTED: DAZ-associated protein 1 isoform X5 [Ovis aries musimon]
TCONS_00021526	0	19.91	0.001	0.22	7.78136	4.82371e-07	1.30648e-06	yes	XLOC_011695	PREDICTED: ATP-binding cassette sub-family A member 7 isoform X4 [Homo sapiens]
TCONS_00021554	8.94	21.36	0.51	1.54	1.59436	0.0107331	0.0171895	yes	XLOC_011708	PREDICTED: follistatin-related protein 3 [Mustela putorius furo]
TCONS_00021661	0	63.39	0.001	0.8	9.64386	7.59085e-21	5.58423e-20	yes	XLOC_011789	PREDICTED: NEDD4-binding protein 3 isoform X1 [Ovis aries]
TCONS_00021672	170.72	371.65	1.02	2.81	1.462	2.25137e-29	2.53747e-28	yes	XLOC_011793	PREDICTED: G protein-coupled receptor kinase 6 isoform X3 [Ovis aries musimon]
TCONS_00021751	83.93	171.68	0.92	2.37	1.36518	3.87968e-13	1.7743e-12	yes	XLOC_011835	PREDICTED: E3 ubiquitin-protein ligase MARCH3 isoform X2 [Mus musculus]
TCONS_00021804	0	14.5	0.001	0.13	7.02237	3.07011e-05	6.86822e-05	yes	XLOC_011884	PREDICTED: rap guanine nucleotide exchange factor 6 isoform X7 [Ovis aries musimon]
TCONS_00021818	6	15	0.22	0.69	1.64909	0.0266814	0.0402359	yes	XLOC_011888	PREDICTED: LOW QUALITY PROTEIN: prolyl 4-hydroxylase subunit alpha-2-like, partial [Ovis aries]
TCONS_00021824	0	46.57	0.001	1.45	10.5018	1.88827e-15	1.00831e-14	yes	XLOC_011891	PREDICTED: prolyl 4-hydroxylase subunit alpha-2-like isoform X2 [Capra hircus]
TCONS_00021825	0	55.12	0.001	1.8	10.8138	3.77838e-18	2.37831e-17	yes	XLOC_011891	PREDICTED: prolyl 4-hydroxylase subunit alpha-2-like isoform X2 [Capra hircus]
TCONS_00021831	0	75.06	0.001	2.45	11.2586	1.93632e-24	1.71866e-23	yes	XLOC_011891	PREDICTED: prolyl 4-hydroxylase subunit alpha-2-like isoform X2 [Capra hircus]
TCONS_00021857	9.66	0	0.21	0.001	-7.71425	0.00391328	0.00665699	yes	XLOC_011902	PREDICTED: septin-8 isoform X2 [Bubalus bubalis]
TCONS_00021865	7.21	0	0.11	0.001	-6.78136	0.0156414	0.0243149	yes	XLOC_011902	PREDICTED: septin-8 isoform X4 [Bubalus bubalis]
TCONS_00021866	7.58	0	0.11	0.001	-6.78136	0.0156414	0.0243149	yes	XLOC_011902	PREDICTED: septin-8 isoform X4 [Bubalus bubalis]
TCONS_00021883	49.54	0	0.33	0.001	-8.36632	1.40044e-12	6.15186e-12	yes	XLOC_011912	PREDICTED: histone-lysine N-methyltransferase, H3 lysine-79 specific isoform X5 [Ovis aries musimon]
TCONS_00021893	5.67	19.14	0.73	3.1	2.0863	0.00250938	0.0043982	yes	XLOC_011915	PREDICTED: U6 snRNA-associated Sm-like protein LSm7 isoform X2 [Ovis aries]
TCONS_00021918	18.7	0	0.31	0.001	-8.27612	1.53628e-05	3.5494e-05	yes	XLOC_011928	PREDICTED: small integral membrane protein 24 [Ovis aries]
TCONS_00021942	1	8.98	0.02	0.22	3.45943	0.0117402	0.0187206	yes	XLOC_011938	PREDICTED: zinc finger RNA-binding protein 2 isoform X5 [Ovis aries musimon]
TCONS_00021987	12.59	88.57	0.1	0.9	3.16993	1.07753e-19	7.44546e-19	yes	XLOC_011959	PREDICTED: receptor-type tyrosine-protein phosphatase S isoform X3 [Ovis aries musimon]
TCONS_00021992	29.31	116.08	0.24	1.18	2.29768	5.15827e-18	3.2203e-17	yes	XLOC_011959	PREDICTED: receptor-type tyrosine-protein phosphatase S isoform X2 [Ovis aries musimon]
TCONS_00021995	21.91	70.09	0.18	0.71	1.97982	7.90343e-10	2.80518e-09	yes	XLOC_011959	PREDICTED: receptor-type tyrosine-protein phosphatase S isoform X3 [Ovis aries musimon]
TCONS_00022019	35.83	78.45	0.47	1.29	1.45664	2.07371e-07	5.87447e-07	yes	XLOC_011970	PREDICTED: protein ENL [Pantholops hodgsonii]
TCONS_00022028	107.28	25.37	2.14	0.64	-1.74147	2.21806e-09	7.53029e-09	yes	XLOC_011974	PREDICTED: far upstream element-binding protein 2 isoform X3 [Chlorocebus sabaeus]
TCONS_00022039	10.62	56.72	0.24	1.6	2.73697	1.9625e-11	7.93076e-11	yes	XLOC_011981	PREDICTED: tumor necrosis factor ligand superfamily member 14 isoform X2 [Ovis aries musimon]
TCONS_00022072	0	15.07	0.001	0.73	9.51175	3.07011e-05	6.86822e-05	yes	XLOC_011992	PREDICTED: ceramide synthase 4 isoform X5 [Capra hircus]
TCONS_00022073	0	8.57	0.001	0.39	8.60733	0.00391328	0.00665699	yes	XLOC_011992	PREDICTED: ceramide synthase 4 isoform X5 [Capra hircus]
TCONS_00022110	360.22	750.65	2.21	5.82	1.39697	1.10605e-52	2.85811e-51	yes	XLOC_012009	Zinc finger protein 699, partial [Bos mutus]
TCONS_00022115	63	103.64	0.67	1.38	1.04244	3.40664e-06	8.51744e-06	yes	XLOC_012012	PREDICTED: zinc finger protein 562 isoform X1 [Ovis aries]
TCONS_00022136	169	31.53	1.72	0.4	-2.10434	5.08314e-17	2.99105e-16	yes	XLOC_012020	PREDICTED: DNA (cytosine-5)-methyltransferase 1 isoform X1 [Ovis aries]
TCONS_00022175	10	37	0.43	1.99	2.21036	2.01779e-06	5.13888e-06	yes	XLOC_012030	PREDICTED: cyclin-dependent kinase 4 inhibitor D isoform X2 [Ovis aries musimon]
TCONS_00022192	0	107.3	0.001	1.18	10.2046	1.32644e-34	1.8607e-33	yes	XLOC_012039	PREDICTED: dedicator of cytokinesis protein 6 isoform X4 [Ovis aries musimon]
TCONS_00022255	33.74	60.98	0.8	1.81	1.17792	0.000137099	0.000283917	yes	XLOC_012065	hypothetical LOC304650 (predicted), isoform CRA_a [Rattus norvegicus]
TCONS_00022261	111.72	179.89	2.27	4.61	1.02207	3.96337e-09	1.31419e-08	yes	XLOC_012069	PREDICTED: DDB1- and CUL4-associated factor 15 isoform X2 [Ovis aries musimon]
TCONS_00022291	27.19	110.01	0.73	3.73	2.35321	1.98706e-17	1.19937e-16	yes	XLOC_012086	PREDICTED: microtubule-associated serine/threonine-protein kinase 1 isoform X5 [Ovis aries musimon]
TCONS_00022423	53.74	15.63	1.06	0.39	-1.44252	0.000199003	0.000404679	yes	XLOC_012163	PREDICTED: epidermal growth factor receptor substrate 15-like 1 isoform X5 [Ovis aries musimon]
TCONS_00022447	0	17.76	0.001	1.09	10.0901	3.84742e-06	9.50938e-06	yes	XLOC_012174	PREDICTED: abhydrolase domain-containing protein 8 [Capra hircus]
TCONS_00022453	1.71	16.16	0.07	0.86	3.61891	7.68171e-05	0.000164164	yes	XLOC_012178	PREDICTED: bone marrow stromal antigen 2-like [Capra hircus]
TCONS_00022470	35.97	317.02	0.6	6.63	3.46597	3.4938e-71	1.49073e-69	yes	XLOC_012186	PREDICTED: LOW QUALITY PROTEIN: tyrosine-protein kinase JAK3 [Bubalus bubalis]
TCONS_00022471	129.65	1134.45	2.03	22.41	3.46459	7.75975e-242	2.35692e-239	yes	XLOC_012186	PREDICTED: LOW QUALITY PROTEIN: tyrosine-protein kinase JAK3 [Bubalus bubalis]
TCONS_00022475	0	13.02	0.001	0.4	8.64386	0.000122627	0.000254801	yes	XLOC_012189	PREDICTED: cAMP-specific 3',5'-cyclic phosphodiesterase 4C isoform X6 [Ovis aries]
TCONS_00022509	446.43	762.05	4.11	8.86	1.10817	1.96198e-37	3.08282e-36	yes	XLOC_012209	PREDICTED: SURP and G-patch domain-containing protein 2 isoform X1 [Capra hircus]
TCONS_00022517	9.79	28.02	0.32	1.17	1.87036	0.000297911	0.0005905	yes	XLOC_012210	PREDICTED: transmembrane protein 161A isoform X5 [Ovis aries musimon]
TCONS_00022519	18	40.34	0.62	1.75	1.49701	0.000208018	0.000422387	yes	XLOC_012211	PREDICTED: myocyte-specific enhancer factor 2B isoform X2 [Ovis aries musimon]
TCONS_00022538	0	34.81	0.001	1.19	10.2167	1.50437e-11	6.12708e-11	yes	XLOC_012221	PREDICTED: lysophosphatidic acid receptor 2, partial [Capra hircus]
TCONS_00022539	10.08	0	0.27	0.001	-8.07682	0.00391328	0.00665699	yes	XLOC_012221	PREDICTED: lysophosphatidic acid receptor 2, partial [Capra hircus]
TCONS_00022545	0	28.93	0.001	0.62	9.27612	9.53196e-10	3.34085e-09	yes	XLOC_012222	PREDICTED: GEM-interacting protein isoform X2 [Ovis aries musimon]
TCONS_00022552	11.63	44.24	0.27	1.31	2.27854	1.57804e-07	4.51025e-07	yes	XLOC_012225	PREDICTED: zinc finger protein 354B-like isoform X1 [Bubalus bubalis]
TCONS_00022598	114.22	646.33	1.6	11.41	2.83415	5.05276e-116	4.46049e-114	yes	XLOC_012249	PREDICTED: TBC1 domain family member 9B isoform X3 [Ovis aries musimon]
TCONS_00022599	1.94	22.23	0.03	0.4	3.73697	1.56949e-06	4.06652e-06	yes	XLOC_012249	PREDICTED: TBC1 domain family member 9B isoform X4 [Ovis aries musimon]
TCONS_00022639	163.55	331.95	2.08	5.32	1.35484	8.5979e-24	7.38986e-23	yes	XLOC_012269	PREDICTED: N-acetylgalactosaminyltransferase 7 isoform X3 [Ovis aries musimon]
TCONS_00022763	29	6	0.5	0.13	-1.94342	0.0013304	0.00242698	yes	XLOC_012355	TPA: ELAV-like 2-like [Bos taurus]
TCONS_00022836	37.12	0	0.22	0.001	-7.78136	2.15153e-09	7.31137e-09	yes	XLOC_012402	PREDICTED: FRAS1-related extracellular matrix protein 1 [Capra hircus]
TCONS_00022850	0	29.69	0.001	0.27	8.07682	4.77335e-10	1.7208e-09	yes	XLOC_012407	PREDICTED: nuclear factor 1 B-type isoform X4 [Equus caballus]
TCONS_00022933	0	38.33	0.001	0.76	9.56986	9.4748e-13	4.20749e-12	yes	XLOC_012424	PREDICTED: glycine dehydrogenase [decarboxylating], mitochondrial, partial [Capra hircus]
TCONS_00023002	205.72	342.75	1.38	2.91	1.07635	2.81073e-17	1.68404e-16	yes	XLOC_012478	PREDICTED: zinc finger protein GLIS3 [Pantholops hodgsonii]
TCONS_00023003	809.92	1465.48	1.78	4.07	1.19315	1.88363e-75	8.6221e-74	yes	XLOC_012478	PREDICTED: zinc finger protein GLIS3 isoform X1 [Ovis aries musimon]
TCONS_00023104	5	47	0.13	1.53	3.55695	2.16121e-11	8.68482e-11	yes	XLOC_012550	PREDICTED: mitogen-activated protein kinase 7-like isoform X2 [Ovis aries musimon]
TCONS_00023156	17.02	0	0.21	0.001	-7.71425	3.07011e-05	6.86822e-05	yes	XLOC_012587	PREDICTED: LOW QUALITY PROTEIN: dnaJ homolog subfamily B member 5 [Bison bison bison]
TCONS_00023177	180	42.43	2.03	0.6	-1.75845	1.03794e-14	5.30834e-14	yes	XLOC_012592	PREDICTED: iporin isoform X3 [Ovis aries musimon]
TCONS_00023186	143.29	299.67	2.49	6.57	1.39975	9.90939e-23	8.08517e-22	yes	XLOC_012594	PREDICTED: dual specificity testis-specific protein kinase 1 [Pantholops hodgsonii]
TCONS_00023202	43.91	8.52	0.97	0.24	-2.01495	2.43951e-05	5.54963e-05	yes	XLOC_012602	PREDICTED: retrograde Golgi transport protein RGP1 homolog isoform X3 [Capra hircus]
TCONS_00023203	0	71.72	0.001	1.99	10.9586	1.53114e-23	1.29919e-22	yes	XLOC_012602	PREDICTED: retrograde Golgi transport protein RGP1 homolog isoform X3 [Capra hircus]
TCONS_00023231	6.66	18	0.15	0.5	1.73697	0.00939996	0.0151492	yes	XLOC_012619	PREDICTED: calicin [Ovis aries]
TCONS_00023290	21.21	0	0.29	0.001	-8.17991	3.84742e-06	9.50938e-06	yes	XLOC_012653	PREDICTED: LOW QUALITY PROTEIN: nuclear receptor subfamily 4 group A member 3 [Ovis aries]
TCONS_00023296	36.38	9.38	0.43	0.14	-1.61891	0.0012752	0.0023309	yes	XLOC_012655	PREDICTED: LOW QUALITY PROTEIN: inversin [Capra hircus]
TCONS_00023301	125.52	251.45	1.3	3.29	1.33958	3.56229e-18	2.24782e-17	yes	XLOC_012656	PREDICTED: testis-expressed sequence 10 protein isoform X2 [Capra hircus]
TCONS_00023315	0	22.03	0.001	0.33	8.36632	1.20864e-07	3.48558e-07	yes	XLOC_012666	PREDICTED: LOW QUALITY PROTEIN: exportin-7 [Tupaia chinensis]
TCONS_00023355	11.71	0	0.15	0.001	-7.22882	0.00097925	0.00181054	yes	XLOC_012677	PREDICTED: zinc transporter ZIP14 isoform X2 [Ovis aries]
TCONS_00023388	0	53.6	0.001	0.72	9.49185	1.50272e-17	9.13641e-17	yes	XLOC_012684	mKIAA0717 protein [Mus musculus]
TCONS_00023413	0	11.83	0.001	0.36	8.49185	0.000245094	0.000489928	yes	XLOC_012698	Serine/threonine-protein phosphatase 2A 55 kDa regulatory subunit B alpha isoform [Myotis davidii]
TCONS_00023431	0	35.31	0.001	0.64	9.32193	1.50437e-11	6.12708e-11	yes	XLOC_012704	PREDICTED: protein-tyrosine kinase 2-beta isoform X1 [Ovis aries]
TCONS_00023432	0	99.46	0.001	1.87	10.8688	1.63423e-32	2.11072e-31	yes	XLOC_012704	PREDICTED: protein-tyrosine kinase 2-beta isoform X5 [Capra hircus]
TCONS_00023496	60.57	16.47	1.4	0.48	-1.54432	6.69601e-05	0.000144087	yes	XLOC_012724	PREDICTED: BDNF/NT-3 growth factors receptor isoform X5 [Capra hircus]
TCONS_00023499	56.85	106.77	1.46	3.47	1.24897	1.06587e-07	3.11115e-07	yes	XLOC_012724	PREDICTED: BDNF/NT-3 growth factors receptor isoform X2 [Capra hircus]
TCONS_00023530	391.16	696.25	4.29	9.64	1.16806	1.79497e-37	2.82413e-36	yes	XLOC_012747	PREDICTED: death-associated protein kinase 1 isoform X8 [Ovis aries musimon]
TCONS_00023549	7.9	20.86	0.13	0.44	1.75899	0.00525564	0.00881953	yes	XLOC_012761	PREDICTED: FYVE, RhoGEF and PH domain-containing protein 3 isoform X3 [Ovis aries musimon]
TCONS_00023553	106.9	283.92	1.3	4.37	1.74912	2.99599e-29	3.36296e-28	yes	XLOC_012762	PREDICTED: sushi domain-containing protein 3 isoform X1 [Ovis aries musimon]
TCONS_00023556	0	25.49	0.001	0.66	9.36632	7.59254e-09	2.44936e-08	yes	XLOC_012763	PREDICTED: bcl10-interacting CARD protein isoform X1 [Pantholops hodgsonii]
TCONS_00023581	34.47	57.87	0.52	1.1	1.08092	0.000605301	0.00115397	yes	XLOC_012776	PREDICTED: zinc finger protein 169 [Capra hircus]
TCONS_00023599	67.04	139	0.78	2.03	1.37993	3.13089e-11	1.24076e-10	yes	XLOC_012791	PREDICTED: semaphorin-4D isoform X2 [Ovis aries]
TCONS_00023631	124.17	10.77	1.72	0.19	-3.17834	2.639e-20	1.8864e-19	yes	XLOC_012810	PREDICTED: E3 ubiquitin-protein ligase BRE1A isoform X1 [Capra hircus]
TCONS_00023648	14.68	54.88	0.41	1.94	2.24236	8.52581e-09	2.73888e-08	yes	XLOC_012821	PREDICTED: protein NipSnap homolog 3A isoform X1, partial [Ovis aries]
TCONS_00023654	14.06	44.29	0.11	0.44	2	2.03745e-06	5.1849e-06	yes	XLOC_012824	PREDICTED: FSD1-like protein isoform X7 [Ovis aries musimon]
TCONS_00023763	0	32.72	0.001	0.33	8.36632	3.00335e-11	1.19114e-10	yes	XLOC_012879	PREDICTED: collagen alpha-1(XXVII) chain isoform X6 [Ovis aries musimon]
TCONS_00023812	269.76	54.19	6.23	1.58	-1.97931	5.1589e-25	4.71564e-24	yes	XLOC_012906	PREDICTED: gelsolin isoform X2 [Bos taurus]
TCONS_00023817	189.51	349.44	2.9	6.75	1.21883	2.42465e-21	1.83686e-20	yes	XLOC_012908	ribonuclease H1 [Ovis aries]
TCONS_00023851	26.14	0	0.34	0.001	-8.40939	1.20864e-07	3.48558e-07	yes	XLOC_012925	PREDICTED: E3 ubiquitin-protein ligase SH3RF1 isoform X4 [Ovis aries musimon]
TCONS_00023863	0	56.7	0.001	0.77	9.58871	9.50207e-19	6.19883e-18	yes	XLOC_012926	PREDICTED: serine/threonine-protein kinase Nek1 isoform X1 [Capra hircus]
TCONS_00023883	0	9.03	0.001	0.27	8.07682	0.00195752	0.00346964	yes	XLOC_012937	PREDICTED: 15-hydroxyprostaglandin dehydrogenase [NAD(+)] isoform X1 [Pantholops hodgsonii]
TCONS_00023895	12.42	0	0.36	0.001	-8.49185	0.00097925	0.00181054	yes	XLOC_012942	PREDICTED: tyrosine-protein kinase Blk [Capra hircus]
TCONS_00023935	65.12	108.49	0.91	1.92	1.07717	1.76076e-06	4.54665e-06	yes	XLOC_012981	PREDICTED: XK-related protein 6 isoform X2 [Ovis aries musimon]
TCONS_00024137	0	26.31	0.001	1.04	10.0224	3.80158e-09	1.2623e-08	yes	XLOC_013116	PREDICTED: probable global transcription activator SNF2L2 isoform X1 [Papio anubis]
TCONS_00024155	28.45	0	0.72	0.001	-9.49185	3.02899e-08	9.24563e-08	yes	XLOC_013125	PREDICTED: doublesex- and mab-3-related transcription factor 2 isoform X1 [Bubalus bubalis]
TCONS_00024156	11.92	44.94	0.43	2.04	2.24616	2.80937e-07	7.8255e-07	yes	XLOC_013125	PREDICTED: doublesex- and mab-3-related transcription factor 2 isoform X1 [Ovis aries]
TCONS_00024263	0	15.82	0.001	0.9	9.81378	1.53628e-05	3.5494e-05	yes	XLOC_013189	PREDICTED: nicotinamide riboside kinase 1 isoform X3 [Capra hircus]
TCONS_00024295	155.96	0	1.42	0.001	-10.4717	7.74896e-40	1.31751e-38	yes	XLOC_013206	valosin containing protein, isoform CRA_b, partial [Mus musculus]
TCONS_00024325	6.42	0	0.16	0.001	-7.32193	0.0312734	0.0462616	yes	XLOC_013220	PREDICTED: sperm-associated antigen 8 isoform X2 [Capra hircus]
TCONS_00024358	2.93	10.81	0.12	0.56	2.22239	0.0129695	0.0205426	yes	XLOC_013237	PREDICTED: paired box protein Pax-5 isoform X3 [Pantholops hodgsonii]
TCONS_00024383	36.94	77.26	0.57	1.51	1.40551	1.08617e-06	2.8505e-06	yes	XLOC_013247	PREDICTED: thiosulfate sulfurtransferase/rhodanese-like domain-containing protein 2 isoform X3 [Capra hircus]
TCONS_00024410	12.81	50.49	0.13	0.64	2.29956	1.23537e-08	3.93047e-08	yes	XLOC_013261	PREDICTED: ankyrin repeat and SAM domain-containing protein 6 isoform X6 [Ovis aries musimon]
TCONS_00024449	538.71	122.71	4.13	1.19	-1.79518	2.06915e-42	3.88072e-41	yes	XLOC_013286	PREDICTED: GDNF family receptor alpha-2 isoform X2 [Ovis aries]
TCONS_00024460	88.23	147.73	1.05	2.23	1.08665	2.25422e-08	7.00361e-08	yes	XLOC_013296	PREDICTED: docking protein 2 [Capra hircus]
TCONS_00024469	40.71	0	0.55	0.001	-9.10329	2.92839e-10	1.07515e-09	yes	XLOC_013298	PREDICTED: protein hairless isoform X4 [Capra hircus]
TCONS_00024470	13.78	0	0.18	0.001	-7.49185	0.000245094	0.000489928	yes	XLOC_013298	PREDICTED: protein hairless isoform X4 [Capra hircus]
TCONS_00024492	0	10	0.001	3.63	11.8258	0.00097925	0.00181054	yes	XLOC_013309	PREDICTED: liprin-alpha-1-like isoform X3 [Ovis aries musimon]
TCONS_00024499	22.12	70.39	0.68	2.72	2	7.90343e-10	2.80518e-09	yes	XLOC_013310	PREDICTED: tumor necrosis factor receptor superfamily member 10B isoform X1 [Capra hircus]
TCONS_00024519	217.71	1342.17	0.63	4.9	2.95936	5.19067e-242	1.59007e-239	yes	XLOC_013325	PREDICTED: alpha-1A adrenergic receptor isoform X1 [Ovis aries]
TCONS_00024554	51.65	0	0.75	0.001	-9.55075	3.6663e-13	1.67864e-12	yes	XLOC_013345	PREDICTED: ubiquitin-associated protein 2 isoform X2 [Ovis aries musimon]
TCONS_00024560	99.19	0	1.32	0.001	-10.3663	4.58507e-26	4.43186e-25	yes	XLOC_013349	PREDICTED: uncharacterized family 31 glucosidase KIAA1161 homolog isoform X2 [Bubalus bubalis]
TCONS_00024660	2	13	0.09	0.74	3.03953	0.00419502	0.00711431	yes	XLOC_013380	fructose-1,6-bisphosphatase isozyme 2 [Sus scrofa]
TCONS_00024665	11.58	46.46	0.33	1.69	2.35649	3.22164e-08	9.81359e-08	yes	XLOC_013382	PREDICTED: Fanconi anemia group C protein homolog isoform X1 [Capra hircus]
TCONS_00024667	74.82	0	0.64	0.001	-9.32193	2.64805e-19	1.78199e-18	yes	XLOC_013383	PREDICTED: LOW QUALITY PROTEIN: protein patched homolog 1 [Pongo abelii]
TCONS_00024695	68.09	114.01	0.67	1.42	1.08366	1.04989e-06	2.75792e-06	yes	XLOC_013394	PREDICTED: LOW QUALITY PROTEIN: zinc finger protein 782 [Capra hircus]
TCONS_00024732	172.27	293.62	2.16	4.65	1.1062	1.22329e-15	6.61695e-15	yes	XLOC_013413	PREDICTED: tyrosine-protein kinase SYK isoform X2 [Ovis aries]
TCONS_00024745	0	57.46	0.001	0.52	9.02237	9.50207e-19	6.19883e-18	yes	XLOC_013418	PREDICTED: selenocysteine insertion sequence-binding protein 2 isoform X1 [Ovis aries musimon]
TCONS_00024807	235.79	581.36	2.17	6.76	1.63933	1.65267e-52	4.25526e-51	yes	XLOC_013451	PREDICTED: tyrosine-protein phosphatase non-receptor type 3 isoform X5 [Capra hircus]
TCONS_00024833	0	39.93	0.001	0.33	8.36632	4.74709e-13	2.15695e-12	yes	XLOC_013464	PREDICTED: proteasome-associated protein ECM29 homolog isoform X2 [Capra hircus]
TCONS_00024845	0	51.49	0.001	0.58	9.17991	5.97777e-17	3.4968e-16	yes	XLOC_013469	PREDICTED: polypyrimidine tract-binding protein 3 isoform X1 [Bos taurus]
TCONS_00024853	18.16	0	0.38	0.001	-8.56986	1.53628e-05	3.5494e-05	yes	XLOC_013473	PREDICTED: thymic stromal cotransporter homolog [Bison bison bison]
TCONS_00024873	13.52	35.34	0.36	1.18	1.71272	9.19744e-05	0.000195311	yes	XLOC_013479	PREDICTED: WD repeat-containing protein 31 isoform X6 [Bos taurus]
TCONS_00024874	0	15.83	0.001	0.52	9.02237	1.53628e-05	3.5494e-05	yes	XLOC_013479	PREDICTED: WD repeat-containing protein 31 isoform X6 [Bos taurus]
TCONS_00024922	19.86	3.65	0.26	0.06	-2.11548	0.00436394	0.00738749	yes	XLOC_013501	PREDICTED: astrotactin-2 isoform X4 [Ovis aries musimon]
TCONS_00024964	17.58	31.82	0.29	0.66	1.18641	0.0066671	0.0110603	yes	XLOC_013522	PREDICTED: complement C5-like [Felis catus]
TCONS_00025010	2	12	0.11	0.83	2.91561	0.0074061	0.012211	yes	XLOC_013547	PREDICTED: meiosis-specific protein MEI4-like isoform X1 [Bubalus bubalis]
TCONS_00025023	0	25	0.001	0.36	8.49185	1.51646e-08	4.76225e-08	yes	XLOC_013554	PREDICTED: dual specificity protein kinase TTK isoform X2 [Capra hircus]
TCONS_00025052	56.3	147.73	0.42	1.4	1.73697	7.47067e-16	4.09413e-15	yes	XLOC_013578	PREDICTED: protein dopey-1 isoform X1 [Ovis aries]
TCONS_00025065	30	0	0.36	0.001	-8.49185	1.51646e-08	4.76225e-08	yes	XLOC_013582	PREDICTED: protein SOGA3 isoform X2 [Macaca fascicularis]
TCONS_00025108	108.76	27.67	2.32	0.74	-1.64853	8.35303e-09	2.68479e-08	yes	XLOC_013589	PREDICTED: serine incorporator 1 [Capra hircus]
TCONS_00025173	27.31	0	0.26	0.001	-8.02237	6.05043e-08	1.79619e-07	yes	XLOC_013633	PREDICTED: laminin subunit alpha-4 isoform X1 [Capra hircus]
TCONS_00025179	15.51	37.81	0.26	0.79	1.60334	0.000115997	0.000243768	yes	XLOC_013635	PREDICTED: tyrosine-protein kinase Fyn isoform X1 [Mesocricetus auratus]
TCONS_00025235	54	163	0.58	2.2	1.92338	6.43742e-20	4.49403e-19	yes	XLOC_013666	PREDICTED: peptidyl-prolyl cis-trans isomerase-like 6 [Pteropus vampyrus]
TCONS_00025236	53.01	104.38	0.85	2.12	1.31853	3.36431e-08	1.02403e-07	yes	XLOC_013666	PREDICTED: peptidyl-prolyl cis-trans isomerase-like 6 isoform X5 [Ovis aries musimon]
TCONS_00025276	133	15	2.07	0.29	-2.83551	2.99775e-19	2.01052e-18	yes	XLOC_013698	reverse transcriptase-like [Bos taurus]
TCONS_00025359	0	136.84	0.001	2.22	11.1163	3.79178e-44	7.48354e-43	yes	XLOC_013758	PREDICTED: protein MMS22-like [Capra hircus]
TCONS_00025425	17.23	75.53	0.25	1.36	2.44361	4.74836e-13	2.15725e-12	yes	XLOC_013795	PREDICTED: lethal(3)malignant brain tumor-like protein 3 isoform X4 [Capra hircus]
TCONS_00025473	46.57	89.42	0.76	1.84	1.27563	6.4952e-07	1.74496e-06	yes	XLOC_013819	PREDICTED: TATA box-binding protein-like protein 1 isoform X2 [Equus przewalskii]
TCONS_00025478	8.88	25	0.16	0.59	1.88264	0.000829453	0.00156096	yes	XLOC_013820	PREDICTED: transcriptional activator Myb isoform X6 [Ovis aries musimon]
TCONS_00025524	98.21	166.05	1.62	3.46	1.09478	1.93293e-09	6.60546e-09	yes	XLOC_013854	PREDICTED: peroxisomal biogenesis factor 3 [Ovis aries]
TCONS_00025585	394.5	0	1.86	0.001	-10.8611	1.59988e-98	1.12434e-96	yes	XLOC_013909	PREDICTED: utrophin isoform X2 [Capra hircus]
TCONS_00025587	108.74	265.02	0.51	1.58	1.63136	9.40511e-25	8.51234e-24	yes	XLOC_013909	PREDICTED: utrophin isoform X2 [Capra hircus]
TCONS_00025591	61.5	404.13	0.29	2.39	3.04289	1.09215e-79	5.50546e-78	yes	XLOC_013909	PREDICTED: utrophin isoform X4 [Capra hircus]
TCONS_00025696	0	101.36	0.001	1.48	10.5314	8.21463e-33	1.07374e-31	yes	XLOC_013993	PREDICTED: retinoic acid early transcript 1G protein-like [Pantholops hodgsonii]
TCONS_00025697	127.45	0	1.5	0.001	-10.5507	2.9769e-32	3.79833e-31	yes	XLOC_013993	PREDICTED: retinoic acid early transcript 1G protein-like [Pantholops hodgsonii]
TCONS_00025718	40.3	105.36	0.43	1.42	1.72348	1.32261e-11	5.4194e-11	yes	XLOC_014007	PREDICTED: retinoic acid early transcript 1G protein-like [Pantholops hodgsonii]
TCONS_00025734	8.8	26.75	0.24	0.92	1.9386	0.000316266	0.000625394	yes	XLOC_014022	PREDICTED: protein phosphatase 1 regulatory subunit 14C [Bos taurus]
TCONS_00025745	55.42	226.66	0.53	2.72	2.35954	1.0194e-34	1.43505e-33	yes	XLOC_014029	PREDICTED: coiled-coil domain-containing protein 170, partial [Bison bison bison]
TCONS_00025765	156.23	0	1.78	0.001	-10.7977	7.74896e-40	1.31751e-38	yes	XLOC_014037	PREDICTED: protein SCAF8 isoform X5 [Ovis aries musimon]
TCONS_00025791	78.31	2.73	0.48	0.02	-4.58496	4.02195e-17	2.37872e-16	yes	XLOC_014059	PREDICTED: LOW QUALITY PROTEIN: AT-rich interactive domain-containing protein 1B isoform X2 [Ovis aries musimon]
TCONS_00025792	26.6	45.24	0.16	0.34	1.08746	0.00215752	0.00380831	yes	XLOC_014059	PREDICTED: AT-rich interactive domain-containing protein 1B isoform X4 [Bubalus bubalis]
TCONS_00025830	14	2.39	0.41	0.09	-2.18763	0.0213208	0.0325881	yes	XLOC_014076	PREDICTED: pre-mRNA-splicing regulator WTAP-like isoform X2 [Chelonia mydas]
TCONS_00025852	75.15	225.26	0.86	3.25	1.91803	1.5377e-26	1.53176e-25	yes	XLOC_014085	PREDICTED: mitogen-activated protein kinase kinase kinase 4 isoform X7 [Ovis aries musimon]
TCONS_00025893	2	13	0.13	1.04	3	0.00419502	0.00711431	yes	XLOC_014116	T-complex protein 10A [Homo sapiens]
TCONS_00025903	515.61	846.13	4.15	8.6	1.05123	1.01326e-37	1.60408e-36	yes	XLOC_014123	PREDICTED: afadin isoform X6 [Ovis aries musimon]
TCONS_00025935	108.59	220.94	1.56	4	1.35845	2.3279e-16	1.31496e-15	yes	XLOC_014134	PREDICTED: constitutive coactivator of peroxisome proliferator-activated receptor gamma isoform X3 [Ovis aries musimon]
TCONS_00025956	0	181.87	0.001	1.72	10.7482	2.013e-58	6.01232e-57	yes	XLOC_014145	PREDICTED: filamin-A-interacting protein 1 isoform X2 [Ovis aries musimon]
TCONS_00026005	0	7.11	0.001	0.11	6.78136	0.00782344	0.0127217	yes	XLOC_014174	PREDICTED: protein FAM46A isoform X2 [Ovis aries musimon]
TCONS_00026020	19.97	43.55	0.4	1.11	1.47249	0.000155784	0.000321018	yes	XLOC_014183	PREDICTED: NADP-dependent malic enzyme [Capra hircus]
TCONS_00026122	107.92	231.01	0.96	2.58	1.42626	2.12379e-18	1.35106e-17	yes	XLOC_014232	PREDICTED: protein FAM26E [Capra hircus]
TCONS_00026130	67.71	195.75	0.99	3.61	1.8665	1.72432e-22	1.3891e-21	yes	XLOC_014235	PREDICTED: dermatan-sulfate epimerase isoform X1 [Capra hircus]
TCONS_00026187	34.29	133.94	0.28	1.36	2.28011	1.55618e-20	1.12545e-19	yes	XLOC_014282	PREDICTED: sodium-dependent glucose transporter 1 [Ovis aries musimon]
TCONS_00026212	105.03	206.45	1.34	3.34	1.31762	9.28918e-15	4.76573e-14	yes	XLOC_014299	PREDICTED: polyphosphoinositide phosphatase [Capra hircus]
TCONS_00026223	2	11	0.13	0.9	2.79141	0.0129695	0.0205426	yes	XLOC_014303	PREDICTED: transmembrane protein FLJ37396 isoform X10 [Ovis aries musimon]
TCONS_00026235	55.17	13.76	0.76	0.24	-1.66297	3.42495e-05	7.63346e-05	yes	XLOC_014309	PREDICTED: armadillo repeat-containing protein 2 isoform X1 [Capra hircus]
TCONS_00026249	17.74	49.25	0.17	0.6	1.81943	2.71291e-06	6.83973e-06	yes	XLOC_014322	PREDICTED: sine oculis-binding protein homolog isoform X2 [Ovis aries musimon]
TCONS_00026295	164.24	367.76	1.31	3.7	1.49796	4.12607e-30	4.7967e-29	yes	XLOC_014346	PREDICTED: CASP8-associated protein 2 [Capra hircus]
TCONS_00026304	0	16.08	0.001	0.33	8.36632	1.53628e-05	3.5494e-05	yes	XLOC_014349	PREDICTED: ankyrin repeat domain-containing protein 6 isoform X3 [Bubalus bubalis]
TCONS_00026306	190.98	562.42	1.32	4.91	1.89519	2.99319e-62	1.00826e-60	yes	XLOC_014350	PREDICTED: peptidase M20 domain-containing protein 2 [Pantholops hodgsonii]
TCONS_00026333	297.9	479.93	0.81	1.64	1.0177	8.07281e-22	6.27766e-21	yes	XLOC_014367	PREDICTED: zinc finger protein 292 [Capra hircus]
TCONS_00026353	19.27	53.78	0.48	1.67	1.79874	6.40002e-07	1.72016e-06	yes	XLOC_014379	PREDICTED: protein THEMIS isoform X1 [Capra hircus]
TCONS_00026361	25.86	0	0.25	0.001	-7.96578	1.20864e-07	3.48558e-07	yes	XLOC_014380	PREDICTED: receptor-type tyrosine-protein phosphatase kappa isoform X3 [Bubalus bubalis]
TCONS_00026380	0	22	0.001	0.82	9.67948	1.20864e-07	3.48558e-07	yes	XLOC_014394	PREDICTED: sterile alpha motif domain-containing protein 3 isoform X5 [Ovis aries musimon]
TCONS_00026386	0	258.61	0.001	5.5	12.4252	5.42618e-83	2.96463e-81	yes	XLOC_014397	PREDICTED: band 4.1-like protein 2 isoform X8 [Ovis aries]
TCONS_00026389	0	54.79	0.001	0.94	9.87652	7.53498e-18	4.66266e-17	yes	XLOC_014397	PREDICTED: band 4.1-like protein 2 isoform X4 [Capra hircus]
TCONS_00026396	28.2	177.43	0.34	2.73	3.00529	2.97255e-35	4.27697e-34	yes	XLOC_014397	PREDICTED: band 4.1-like protein 2 isoform X1 [Capra hircus]
TCONS_00026402	0	190.57	0.001	2.8	11.4512	2.16778e-61	7.10195e-60	yes	XLOC_014398	PREDICTED: mediator of RNA polymerase II transcription subunit 23 isoform X5 [Ovis aries musimon]
TCONS_00026426	252.19	454.58	3.85	8.76	1.18607	4.90341e-26	4.73446e-25	yes	XLOC_014415	PREDICTED: MFS-type transporter SLC18B1 isoform X1 [Ovis aries]
TCONS_00026450	48.6	112.6	0.65	1.91	1.55506	8.06682e-11	3.10151e-10	yes	XLOC_014429	PREDICTED: jouberin isoform X3 [Ovis aries]
TCONS_00026479	271.99	515.45	5.84	13.96	1.25726	7.89397e-32	9.89951e-31	yes	XLOC_014437	PREDICTED: interferon gamma receptor 1 isoform X1 [Ovis aries musimon]
TCONS_00026486	53.66	7.16	0.45	0.08	-2.49185	9.31842e-08	2.7324e-07	yes	XLOC_014441	PREDICTED: NHS-like protein 1 isoform X6 [Ovis aries musimon]
TCONS_00026493	0	6.6	0.001	0.19	7.56986	0.0156414	0.0243149	yes	XLOC_014443	PREDICTED: ralBP1-associated Eps domain-containing protein 1 isoform X6 [Ovis aries]
TCONS_00026568	83.74	200.18	0.57	1.73	1.60174	1.15167e-18	7.47093e-18	yes	XLOC_014488	PREDICTED: serine/threonine-protein kinase LATS1 isoform X1 [Capra hircus]
TCONS_00026592	54.23	88.84	2.12	4.37	1.04357	2.94135e-05	6.6457e-05	yes	XLOC_014503	PREDICTED: low-density lipoprotein receptor-related protein 11 isoform X1 [Bubalus bubalis]
TCONS_00026604	101.75	22.49	1.17	0.33	-1.82597	1.92342e-09	6.57548e-09	yes	XLOC_014513	PREDICTED: NKG2D ligand 3-like [Bubalus bubalis]
TCONS_00026605	2701.44	686.46	27.5	8.82	-1.64058	6.52934e-163	9.63037e-161	yes	XLOC_014513	PREDICTED: NKG2D ligand 3-like [Bubalus bubalis]
TCONS_00026612	20.71	63.25	0.4	1.54	1.94486	1.44276e-08	4.57044e-08	yes	XLOC_014518	PREDICTED: zinc finger and BTB domain-containing protein 2 isoform X1 [Ovis aries]
TCONS_00026615	9.23	49.17	0.16	1.07	2.74147	4.56286e-10	1.65557e-09	yes	XLOC_014518	PREDICTED: zinc finger and BTB domain-containing protein 2 isoform X1 [Ovis aries]
TCONS_00026620	2755.29	6184.22	5.85	16.58	1.50294	0	0	yes	XLOC_014520	PREDICTED: nesprin-1 isoform X6 [Ovis aries musimon]
TCONS_00026639	0	29.97	0.001	1.77	10.7895	2.39049e-10	8.84368e-10	yes	XLOC_014522	PREDICTED: peptide chain release factor 1-like, mitochondrial isoform X3 [Bubalus bubalis]
TCONS_00026642	11.55	0	0.52	0.001	-9.02237	0.00097925	0.00181054	yes	XLOC_014522	PREDICTED: peptide chain release factor 1-like, mitochondrial isoform X3 [Bubalus bubalis]
TCONS_00026704	13.72	69.39	0.25	1.61	2.68706	4.67322e-13	2.12987e-12	yes	XLOC_014566	PREDICTED: T-cell activation Rho GTPase-activating protein isoform X2 [Ovis aries musimon]
TCONS_00026749	14.44	40.87	0.16	0.58	1.85798	1.34846e-05	3.15759e-05	yes	XLOC_014596	PREDICTED: ribosomal protein S6 kinase alpha-2 isoform X5 [Ovis aries musimon]
TCONS_00026772	27	72.68	0.79	2.7	1.77303	1.58473e-08	4.97055e-08	yes	XLOC_014617	PREDICTED: protein unc-93 homolog A isoform X1 [Ovis aries musimon]
TCONS_00026799	44.87	118.93	0.49	1.65	1.75161	4.45521e-13	2.03206e-12	yes	XLOC_014637	PREDICTED: programmed cell death protein 2 [Capra hircus]
TCONS_00026809	8.01	31.57	0.12	0.61	2.34577	4.97462e-06	1.21911e-05	yes	XLOC_014643	PREDICTED: ribosomal protein S6 kinase alpha-5 [Capra hircus]
TCONS_00026810	42.2	99.51	0.56	1.68	1.58496	1.13061e-09	3.93686e-09	yes	XLOC_014643	PREDICTED: ribosomal protein S6 kinase alpha-5 [Capra hircus]
TCONS_00026879	3808	1500.41	15.51	7.71	-1.0084	5.80338e-104	4.38816e-102	yes	XLOC_014674	PREDICTED: stonin-2 [Capra hircus]
TCONS_00026884	42.91	135.71	0.58	2.31	1.99377	2.13284e-17	1.28563e-16	yes	XLOC_014676	PREDICTED: centrosomal protein of 128 kDa [Capra hircus]
TCONS_00026942	59.56	102.03	0.76	1.65	1.11839	1.5913e-06	4.12005e-06	yes	XLOC_014724	PREDICTED: protein angel homolog 1 [Capra hircus]
TCONS_00026989	0	76.06	0.001	0.63	9.29921	4.87969e-25	4.46726e-24	yes	XLOC_014744	PREDICTED: latent-transforming growth factor beta-binding protein 2 isoform X5 [Pteropus vampyrus]
TCONS_00027000	92.09	158.34	0.98	2.13	1.12	2.03531e-09	6.94475e-09	yes	XLOC_014747	PREDICTED: ATP-binding cassette sub-family D member 4 [Capra hircus]
TCONS_00027036	0	14.82	0.001	0.31	8.27612	3.07011e-05	6.86822e-05	yes	XLOC_014761	PREDICTED: protein numb homolog isoform X2 [Ovis aries]
TCONS_00027040	23.14	147.64	0.42	3.35	2.9957	1.11527e-29	1.27544e-28	yes	XLOC_014761	PREDICTED: protein numb homolog isoform X6 [Ovis aries]
TCONS_00027041	175.23	63.82	3.05	1.4	-1.12338	4.32252e-08	1.30616e-07	yes	XLOC_014761	PREDICTED: protein numb homolog isoform X2 [Capra hircus]
TCONS_00027042	9.85	0	0.17	0.001	-7.40939	0.00391328	0.00665699	yes	XLOC_014761	PREDICTED: protein numb homolog isoform X2 [Ovis aries]
TCONS_00027147	12.07	0	0.18	0.001	-7.49185	0.00097925	0.00181054	yes	XLOC_014843	PREDICTED: ras-related protein Rab-15 isoform X2 [Ovis aries]
TCONS_00027157	23.28	0	0.66	0.001	-9.36632	9.6373e-07	2.53773e-06	yes	XLOC_014848	PREDICTED: zinc finger and BTB domain-containing protein 25 isoform X2 [Bos taurus]
TCONS_00027223	1	9	0.06	0.63	3.39232	0.0117402	0.0187206	yes	XLOC_014898	PREDICTED: coiled-coil domain-containing protein 175 isoform X1 [Ovis aries musimon]
TCONS_00027290	0	25.07	0.001	0.72	9.49185	1.51646e-08	4.76225e-08	yes	XLOC_014931	Sorbitol dehydrogenase, partial [Bos mutus]
TCONS_00027311	22.15	0	0.22	0.001	-7.78136	1.92554e-06	4.91566e-06	yes	XLOC_014948	PREDICTED: semaphorin-6D isoform X4 [Capra hircus]
TCONS_00027314	50.96	0	0.52	0.001	-9.02237	3.6663e-13	1.67864e-12	yes	XLOC_014948	PREDICTED: semaphorin-6D isoform X5 [Capra hircus]
TCONS_00027316	28.37	7.07	0.28	0.09	-1.63743	0.00295847	0.0051493	yes	XLOC_014948	PREDICTED: semaphorin-6D isoform X2 [Ovis aries]
TCONS_00027317	26.08	0	0.26	0.001	-8.02237	1.20864e-07	3.48558e-07	yes	XLOC_014948	PREDICTED: semaphorin-6D isoform X2 [Capra hircus]
TCONS_00027388	36.62	120.4	0.51	2.11	2.04867	2.36003e-16	1.33227e-15	yes	XLOC_014990	PREDICTED: tropomodulin-3 [Capra hircus]
TCONS_00027398	0	5.72	0.001	0.21	7.71425	0.0312734	0.0462616	yes	XLOC_014996	PREDICTED: GPI mannosyltransferase 3 isoform X3 [Ovis aries]
TCONS_00027454	33.01	4.6	0.62	0.11	-2.49476	7.05847e-05	0.000151423	yes	XLOC_015022	PREDICTED: protein FAM81A isoform X4 [Capra hircus]
TCONS_00027495	78.29	145.91	0.56	1.31	1.22607	5.18686e-10	1.86686e-09	yes	XLOC_015033	endonuclease/reverse transcriptase [Sus scrofa]
TCONS_00027546	1967.27	3441.81	4.64	10.24	1.14202	3.45819e-150	4.64213e-148	yes	XLOC_015076	Zinc finger protein 609 [Tupaia chinensis]
TCONS_00027554	61.41	136.32	0.29	0.8	1.46395	4.15448e-12	1.75985e-11	yes	XLOC_015078	PREDICTED: pleckstrin homology domain-containing family O member 2 [Capra hircus]
TCONS_00027584	6.72	0	0.09	0.001	-6.49185	0.0312734	0.0462616	yes	XLOC_015105	PREDICTED: LOW QUALITY PROTEIN: E3 ubiquitin-protein ligase TRIM9 [Sus scrofa]
TCONS_00027599	58.02	1.98	0.5	0.02	-4.64386	8.65081e-13	3.86552e-12	yes	XLOC_015112	PREDICTED: ninein isoform X6 [Ovis aries musimon]
TCONS_00027618	349.3	639.31	4.26	9.84	1.2078	1.93219e-36	2.92201e-35	yes	XLOC_015119	PREDICTED: son of sevenless homolog 2 [Ovis aries]
TCONS_00027648	118.45	216.37	0.66	1.51	1.19401	1.30706e-13	6.15347e-13	yes	XLOC_015143	PREDICTED: tau-tubulin kinase 2 [Capra hircus]
TCONS_00027654	67.44	25.74	0.68	0.33	-1.04307	0.00155392	0.00281183	yes	XLOC_015144	PREDICTED: codanin-1 isoform X3 [Ovis aries musimon]
TCONS_00027666	66.61	201.42	0.53	2.01	1.92313	1.87245e-24	1.66821e-23	yes	XLOC_015149	PREDICTED: cytosolic phospholipase A2 zeta [Capra hircus]
TCONS_00027763	55.16	343.33	0.75	5.92	2.98063	9.32391e-67	3.53628e-65	yes	XLOC_015200	PREDICTED: gremlin-1 isoform X2 [Ovis aries musimon]
TCONS_00027879	1	29	0.15	5.43	5.17792	4.77335e-10	1.7208e-09	yes	XLOC_015283	TCR delta [Ovis aries]
TCONS_00027886	301	870	7.08	25.83	1.86723	9.55127e-92	6.04818e-90	yes	XLOC_015290	PREDICTED: T-cell receptor delta chain C region-like isoform X1 [Ovis aries]
TCONS_00027924	0	88.66	0.001	1.84	10.8455	6.30494e-29	6.97455e-28	yes	XLOC_015316	PREDICTED: low-density lipoprotein receptor-related protein 10 isoform X2 [Ovis aries]
TCONS_00027973	0	20.63	0.001	0.66	9.36632	4.82371e-07	1.30648e-06	yes	XLOC_015341	PREDICTED: copine-6 isoform X1 [Bubalus bubalis]
TCONS_00027990	12.87	25.76	0.3	0.77	1.3599	0.00954372	0.0153699	yes	XLOC_015347	PREDICTED: interferon regulatory factor 9 isoform X4 [Capra hircus]
TCONS_00028007	0	13.39	0.001	0.3	8.22882	6.13562e-05	0.00013245	yes	XLOC_015354	PREDICTED: leukotriene B4 receptor 1 isoform X1 [Ovis aries]
TCONS_00028008	0	13.41	0.001	0.36	8.49185	6.13562e-05	0.00013245	yes	XLOC_015354	PREDICTED: leukotriene B4 receptor 1 isoform X1 [Ovis aries]
TCONS_00028012	64.09	164.11	0.92	2.97	1.69076	7.43681e-17	4.33756e-16	yes	XLOC_015355	Nuclear factor of activated T-cells, cytoplasmic 4, partial [Bos mutus]
TCONS_00028013	49.45	95.98	0.76	1.87	1.29897	1.60137e-07	4.57475e-07	yes	XLOC_015355	nuclear factor of activated T-cells, cytoplasmic 4 [Bos taurus]
TCONS_00028034	18.91	0	0.35	0.001	-8.45121	1.53628e-05	3.5494e-05	yes	XLOC_015366	PREDICTED: poly [ADP-ribose] polymerase 6 isoform X10 [Bubalus bubalis]
TCONS_00028095	0	9.62	0.001	0.28	8.12928	0.00195752	0.00346964	yes	XLOC_015389	PREDICTED: calmodulin-like protein 4 isoform X2 [Capra hircus]
TCONS_00028161	33.87	0	0.32	0.001	-8.32193	9.53196e-10	3.34085e-09	yes	XLOC_015405	TPA: immunoglobulin superfamily, DCC subclass, member 4 [Bos taurus]
TCONS_00028223	12	0	0.18	0.001	-7.49185	0.00097925	0.00181054	yes	XLOC_015436	PREDICTED: zinc finger BED domain-containing protein 3 isoform X2 [Ovis aries musimon]
TCONS_00028229	23.19	0	0.36	0.001	-8.49185	9.6373e-07	2.53773e-06	yes	XLOC_015438	PREDICTED: centrosomal protein POC5 isoform X2 [Ovis aries musimon]
TCONS_00028243	0	26.25	0.001	0.45	8.81378	7.59254e-09	2.44936e-08	yes	XLOC_015442	PREDICTED: beta-1,3-galactosyl-O-glycosyl-glycoprotein beta-1,6-N-acetylglucosaminyltransferase 4 [Capra hircus]
TCONS_00028355	23.86	39.36	0.64	1.33	1.05528	0.00599839	0.0100046	yes	XLOC_015511	PREDICTED: tetratricopeptide repeat protein 8 isoform X11 [Ovis aries]
TCONS_00028376	1.1	15.33	0.03	0.59	4.29768	0.000145836	0.000301228	yes	XLOC_015513	PREDICTED: spermatogenesis-associated protein 7 isoform X4 [Ovis aries]
TCONS_00028392	350.79	1130.27	2.98	12.12	2.02401	1.61277e-130	1.76768e-128	yes	XLOC_015521	PREDICTED: leucine-rich repeat transmembrane protein FLRT2 [Ovis aries]
TCONS_00028424	27.87	0	0.89	0.001	-9.79766	6.05043e-08	1.79619e-07	yes	XLOC_015535	PREDICTED: maleylacetoacetate isomerase isoform X3 [Capra hircus]
TCONS_00028455	0	9.62	0.001	0.47	8.87652	0.00195752	0.00346964	yes	XLOC_015545	PREDICTED: intraflagellar transport protein 43 homolog isoform X1 [Capra hircus]
TCONS_00028459	0	23.39	0.001	0.4	8.64386	6.05043e-08	1.79619e-07	yes	XLOC_015546	PREDICTED: tubulin polyglutamylase TTLL5 isoform X12 [Ovis aries]
TCONS_00028490	267.01	518.5	0.77	1.88	1.2878	1.98001e-33	2.65093e-32	yes	XLOC_015558	reverse transcriptase-like [Bos taurus]
TCONS_00028491	936.26	1622.4	1.89	4.13	1.12776	1.18969e-75	5.48774e-74	yes	XLOC_015558	PREDICTED: YLP motif-containing protein 1 [Ovis aries musimon]
TCONS_00028504	0.26	26.76	0.01	0.91	6.50779	3.80158e-09	1.2623e-08	yes	XLOC_015566	PREDICTED: zinc finger protein 410 isoform X4 [Capra hircus]
TCONS_00028521	7.76	34.17	0.26	1.44	2.46949	1.67496e-06	4.33196e-06	yes	XLOC_015574	PREDICTED: acyl-coenzyme A thioesterase 2, mitochondrial-like [Pantholops hodgsonii]
TCONS_00028619	12.34	0	0.12	0.001	-6.90689	0.00097925	0.00181054	yes	XLOC_015623	PREDICTED: pleckstrin homology domain-containing family H member 1 [Capra hircus]
TCONS_00028645	93.42	19.58	1.21	0.32	-1.91886	3.84298e-09	1.27557e-08	yes	XLOC_015637	PREDICTED: pleckstrin homology domain-containing family G member 3 isoform X4 [Ovis aries musimon]
TCONS_00028657	0	118.08	0.001	1.8	10.8138	3.47687e-38	5.60317e-37	yes	XLOC_015640	PREDICTED: zinc finger and BTB domain-containing protein 1 isoform X2 [Ovis aries]
TCONS_00028707	721.38	1165.23	2.84	5.79	1.02767	1.70778e-48	3.86662e-47	yes	XLOC_015678	PREDICTED: pecanex-like protein 4 [Capra hircus]
TCONS_00028711	15.44	31.5	0.2	0.52	1.37851	0.00211339	0.0037352	yes	XLOC_015679	PREDICTED: leucine-rich repeat-containing protein 9 isoform X5 [Ovis aries]
TCONS_00028724	35.47	0	0.37	0.001	-8.53138	8.1025e-09	2.6066e-08	yes	XLOC_015686	PREDICTED: AT-rich interactive domain-containing protein 4A isoform X3 [Capra hircus]
TCONS_00028812	49.49	120.78	0.96	2.96	1.62449	3.99301e-12	1.69405e-11	yes	XLOC_015738	PREDICTED: glycine amidinotransferase, mitochondrial, partial [Capra hircus]
TCONS_00028814	2	18.47	0.11	1.28	3.54057	2.11617e-05	4.83678e-05	yes	XLOC_015739	-
TCONS_00028853	0	10.16	0.001	0.29	8.17991	0.00097925	0.00181054	yes	XLOC_015764	PREDICTED: LOW QUALITY PROTEIN: histidine decarboxylase [Capra hircus]
TCONS_00028916	142.36	29.06	2.83	0.73	-1.95483	9.26841e-14	4.42506e-13	yes	XLOC_015794	PREDICTED: ras-related protein Rab-27A [Ovis aries]
TCONS_00028930	106.4	0	1.96	0.001	-10.9366	1.95109e-26	1.92899e-25	yes	XLOC_015796	PREDICTED: cell cycle progression protein 1 isoform X6 [Ovis aries]
TCONS_00028940	28	0	0.39	0.001	-8.60733	3.02899e-08	9.24563e-08	yes	XLOC_015800	PREDICTED: protogenin [Bos taurus]
TCONS_00028960	33.39	79.46	0.55	1.66	1.59368	3.47128e-08	1.05543e-07	yes	XLOC_015808	PREDICTED: zinc finger protein 280D isoform X2 [Capra hircus]
TCONS_00028978	294.12	708.88	2.74	8.32	1.60241	2.34391e-61	7.64406e-60	yes	XLOC_015819	PREDICTED: BCL2/adenovirus E1B 19 kDa protein-interacting protein 2 isoform X2, partial [Ovis aries musimon]
TCONS_00028996	2974.56	4818.67	13.57	27.73	1.03103	6.44548e-161	9.31502e-159	yes	XLOC_015829	PREDICTED: vacuolar protein sorting-associated protein 13C isoform X5 [Ovis aries]
TCONS_00029046	0	64.24	0.001	0.97	9.92184	3.80828e-21	2.8543e-20	yes	XLOC_015850	PREDICTED: FERM domain-containing protein 6 isoform X2 [Bos taurus]
TCONS_00029111	8	0	0.14	0.001	-7.12928	0.0156414	0.0243149	yes	XLOC_015888	PREDICTED: calpain-3 isoform X1 [Ovis aries]
TCONS_00029113	29.25	0	0.46	0.001	-8.84549	1.51646e-08	4.76225e-08	yes	XLOC_015890	PREDICTED: neutral alpha-glucosidase C isoform X6 [Bos taurus]
TCONS_00029123	0	47.45	0.001	0.91	9.82972	1.88827e-15	1.00831e-14	yes	XLOC_015891	PREDICTED: cytosolic phospholipase A2 beta isoform X2 [Ovis aries musimon]
TCONS_00029124	0	6.34	0.001	0.13	7.02237	0.0156414	0.0243149	yes	XLOC_015891	PREDICTED: jmjC domain-containing protein 7-like isoform X2 [Bubalus bubalis]
TCONS_00029132	75.37	163.7	0.31	0.86	1.47207	8.37152e-14	4.00646e-13	yes	XLOC_015893	PREDICTED: MAX gene-associated protein isoform X1 [Ovis aries]
TCONS_00029152	75.89	20.66	0.94	0.32	-1.55459	3.47339e-06	8.67888e-06	yes	XLOC_015903	PREDICTED: cation transport regulator-like protein 1, partial [Ursus maritimus]
TCONS_00029168	0	123.01	0.001	1.06	10.0498	1.12151e-39	1.89336e-38	yes	XLOC_015911	PREDICTED: protein CASC5 [Capra hircus]
TCONS_00029175	82.17	182.49	0.88	2.47	1.48894	1.1652e-15	6.30844e-15	yes	XLOC_015914	PREDICTED: bromo adjacent homology domain-containing 1 protein isoform X2 [Ovis aries musimon]
TCONS_00029250	105.02	191.12	1.69	3.87	1.19531	3.37409e-12	1.44223e-11	yes	XLOC_015946	PREDICTED: lysophospholipid acyltransferase LPCAT4 isoform X2 [Ovis aries musimon]
TCONS_00029298	11.5	57.93	0.21	1.36	2.69515	4.49207e-11	1.76014e-10	yes	XLOC_015990	PREDICTED: E3 ubiquitin-protein ligase CCNB1IP1 [Ceratotherium simum simum]
TCONS_00029321	35.38	131.02	0.46	2.14	2.21791	3.60185e-19	2.40847e-18	yes	XLOC_016007	PREDICTED: protein NDRG2-like isoform X9 [Pantholops hodgsonii]
TCONS_00029322	536.27	142.18	6.96	2.33	-1.57876	3.19214e-35	4.58923e-34	yes	XLOC_016007	PREDICTED: protein NDRG2-like isoform X9 [Pantholops hodgsonii]
TCONS_00029324	3.93	307.26	0.05	5.01	6.64674	3.41041e-99	2.43007e-97	yes	XLOC_016007	PREDICTED: protein NDRG2-like isoform X9 [Pantholops hodgsonii]
TCONS_00029349	4.59	28.96	0.15	1.21	3.01197	4.26305e-07	1.16974e-06	yes	XLOC_016013	PREDICTED: heterogeneous nuclear ribonucleoprotein C isoform X6 [Canis lupus familiaris]
TCONS_00029350	9.14	40.15	0.31	1.72	2.47207	1.25283e-07	3.60926e-07	yes	XLOC_016013	PREDICTED: heterogeneous nuclear ribonucleoprotein C isoformX4 [Canis lupus familiaris]
TCONS_00029352	4.99	27.44	0.15	1.03	2.77961	6.26678e-06	1.52276e-05	yes	XLOC_016013	PREDICTED: heterogeneous nuclear ribonucleoprotein C isoformX4 [Canis lupus familiaris]
TCONS_00029439	0	52.62	0.001	1.6	10.6439	2.99708e-17	1.78436e-16	yes	XLOC_016058	PREDICTED: apoptotic chromatin condensation inducer in the nucleus isoform X3 [Ictidomys tridecemlineatus]
TCONS_00029451	17.3	0	0.27	0.001	-8.07682	3.07011e-05	6.86822e-05	yes	XLOC_016060	PREDICTED: large neutral amino acids transporter small subunit 2 isoform X2 [Ovis aries musimon]
TCONS_00029489	63.24	0	0.62	0.001	-9.27612	2.25417e-16	1.27452e-15	yes	XLOC_016082	PREDICTED: importin-4 isoform X2 [Ovis aries musimon]
TCONS_00029490	0	136.01	0.001	1.62	10.6618	3.79178e-44	7.48354e-43	yes	XLOC_016082	PREDICTED: importin-4 isoform X2 [Ovis aries musimon]
TCONS_00029516	42.47	14.94	1.28	0.57	-1.16711	0.006528	0.010843	yes	XLOC_016094	PREDICTED: receptor-interacting serine/threonine-protein kinase 3 [Capra hircus]
TCONS_00029571	43.25	149.36	0.28	1.23	2.13516	1.53408e-20	1.10987e-19	yes	XLOC_016114	PREDICTED: thrombospondin type-1 domain-containing protein 4 isoform X1 [Ovis aries musimon]
TCONS_00029612	33.28	62.05	0.68	1.61	1.24345	9.70356e-05	0.000205681	yes	XLOC_016140	PREDICTED: coronin-2B isoform X1 [Bubalus bubalis]
TCONS_00029627	234.19	387.5	1.62	3.37	1.05675	5.04563e-19	3.34456e-18	yes	XLOC_016149	PREDICTED: dual specificity mitogen-activated protein kinase kinase 5 isoform X14 [Microcebus murinus]
TCONS_00029632	356.74	885.79	2.57	8.05	1.64722	2.83513e-78	1.38628e-76	yes	XLOC_016155	mothers against decapentaplegic homolog 3 isoform 1 [Homo sapiens]
TCONS_00029637	11.48	25.03	0.25	0.68	1.44361	0.00513866	0.00863293	yes	XLOC_016156	PREDICTED: mothers against decapentaplegic homolog 6 isoform X2 [Ovis aries]
TCONS_00029642	10.66	0	0.24	0.001	-7.90689	0.00195752	0.00346964	yes	XLOC_016157	PREDICTED: protein zwilch homolog isoform X1 [Bison bison bison]
TCONS_00029661	314.48	67.06	4.2	1.13	-1.89407	2.67547e-27	2.75392e-26	yes	XLOC_016169	PREDICTED: ERO1-like protein alpha isoform X2 [Ovis aries musimon]
TCONS_00029666	106	178	0.44	0.94	1.09516	8.15665e-10	2.89047e-09	yes	XLOC_016172	PREDICTED: cardiomyopathy-associated protein 5 [Capra hircus]
TCONS_00029679	25.27	0	0.43	0.001	-8.74819	2.4145e-07	6.75605e-07	yes	XLOC_016173	PREDICTED: poly(A) RNA polymerase GLD2 isoform X9 [Capra hircus]
TCONS_00029684	42.17	0.16	0.73	0.001	-9.51175	7.72448e-11	2.97276e-10	yes	XLOC_016173	PREDICTED: poly(A) RNA polymerase GLD2 isoform X9 [Capra hircus]
TCONS_00029686	22.6	0.31	0.4	0.01	-5.32193	1.10723e-05	2.61545e-05	yes	XLOC_016173	PREDICTED: poly(A) RNA polymerase GLD2 isoform X9 [Capra hircus]
TCONS_00029687	14.59	2.25	0.25	0.05	-2.32193	0.0213208	0.0325881	yes	XLOC_016173	PREDICTED: poly(A) RNA polymerase GLD2 isoform X9 [Capra hircus]
TCONS_00029691	15	38	0.24	0.77	1.68182	0.000115997	0.000243768	yes	XLOC_016176	PREDICTED: LOW QUALITY PROTEIN: S-methylmethionine--homocysteine S-methyltransferase BHMT2 [Capra hircus]
TCONS_00029696	10.6	0	0.5	0.001	-8.96578	0.00195752	0.00346964	yes	XLOC_016177	PREDICTED: secretory carrier-associated membrane protein 1 isoform X3 [Bos taurus]
TCONS_00029712	15	3	1.12	0.28	-2	0.0309574	0.0462616	yes	XLOC_016190	Protein S100-Z, partial [Bos mutus]
TCONS_00029774	65.69	12.58	1.97	0.48	-2.03709	1.66919e-07	4.76203e-07	yes	XLOC_016233	PREDICTED: neuronal regeneration-related protein-like [Lipotes vexillifer]
TCONS_00029812	30.56	59.57	0.92	2.26	1.29662	3.81962e-05	8.48302e-05	yes	XLOC_016259	PREDICTED: zinc finger CCCH domain-containing protein 8 isoform X1 [Capra hircus]
TCONS_00029830	31.72	52.7	0.58	1.21	1.06088	0.00104117	0.00191929	yes	XLOC_016268	PREDICTED: nephrocystin-1, partial [Capra hircus]
TCONS_00029844	24.26	0	0.34	0.001	-8.40939	4.82371e-07	1.30648e-06	yes	XLOC_016275	PREDICTED: prominin-2 [Capra hircus]
TCONS_00029864	33.76	78.06	0.27	0.79	1.54889	1.05787e-07	3.09006e-07	yes	XLOC_016284	PREDICTED: metal transporter CNNM3 isoform X2 [Ovis aries musimon]
TCONS_00029868	148.42	417.29	1.65	5.86	1.82843	8.79633e-45	1.78927e-43	yes	XLOC_016285	PREDICTED: tyrosine-protein kinase ZAP-70 isoform X3 [Ovis aries musimon]
TCONS_00029878	52.22	250.14	0.56	3.37	2.58925	1.21556e-42	2.29783e-41	yes	XLOC_016288	PREDICTED: type I inositol 3,4-bisphosphate 4-phosphatase isoform X16 [Ovis aries musimon]
TCONS_00029879	77.76	141.6	0.81	1.87	1.20704	2.85797e-09	9.62894e-09	yes	XLOC_016288	PREDICTED: LOW QUALITY PROTEIN: type I inositol 3,4-bisphosphate 4-phosphatase [Capra hircus]
TCONS_00029903	0	7.75	0.001	0.38	8.56986	0.00782344	0.0127217	yes	XLOC_016297	PREDICTED: phosducin-like protein 3 [Ovis aries]
TCONS_00029910	0	16.08	0.001	0.18	7.49185	1.53628e-05	3.5494e-05	yes	XLOC_016303	PREDICTED: mitogen-activated protein kinase kinase kinase kinase 4 isoform X60 [Ovis aries musimon]
TCONS_00029911	40.05	0	0.32	0.001	-8.32193	2.92839e-10	1.07515e-09	yes	XLOC_016303	PREDICTED: mitogen-activated protein kinase kinase kinase kinase 4 isoform X42 [Ovis aries musimon]
TCONS_00029912	372.64	145.54	3.14	1.55	-1.0185	1.78248e-13	8.33692e-13	yes	XLOC_016303	PREDICTED: mitogen-activated protein kinase kinase kinase kinase 4 isoform X56 [Ovis aries musimon]
TCONS_00029915	21.86	247.61	0.18	2.55	3.82443	1.10011e-60	3.50481e-59	yes	XLOC_016303	PREDICTED: mitogen-activated protein kinase kinase kinase kinase 4 isoform X47 [Ovis aries musimon]
TCONS_00029969	19.72	51.71	0.34	1.12	1.71989	3.53441e-06	8.8215e-06	yes	XLOC_016308	PREDICTED: interleukin-18 receptor 1 isoform X1 [Ovis aries]
TCONS_00029990	23.98	76.46	0.16	0.63	1.97728	1.81251e-10	6.77183e-10	yes	XLOC_016323	PREDICTED: lysyl oxidase homolog 3 isoform X5 [Ovis aries musimon]
TCONS_00030009	74.49	25.21	0.91	0.39	-1.22239	0.000137099	0.000283917	yes	XLOC_016328	PREDICTED: coiled-coil domain-containing protein 142 isoform X2 [Ovis aries musimon]
TCONS_00030011	125.28	32.71	1.51	0.5	-1.59455	1.74235e-09	6.00052e-09	yes	XLOC_016328	PREDICTED: coiled-coil domain-containing protein 142 isoform X2 [Ovis aries musimon]
TCONS_00030012	0	21.71	0.001	0.34	8.40939	1.20864e-07	3.48558e-07	yes	XLOC_016328	PREDICTED: coiled-coil domain-containing protein 142 isoform X2 [Ovis aries musimon]
TCONS_00030017	0	43.9	0.001	1.25	10.2877	1.49982e-14	7.56155e-14	yes	XLOC_016330	PREDICTED: rhotekin isoform X1 [Capra hircus]
TCONS_00030028	17.53	82.2	0.24	1.41	2.55459	1.06571e-14	5.44494e-14	yes	XLOC_016333	PREDICTED: dynactin subunit 1 isoform X4 [Ovis aries]
TCONS_00030113	129.36	439.37	0.49	2.11	2.10639	2.74712e-56	7.82668e-55	yes	XLOC_016375	PREDICTED: baculoviral IAP repeat-containing protein 6 isoform X8 [Ovis aries musimon]
TCONS_00030124	47.28	0	1.05	0.001	-10.0362	5.3407e-12	2.24509e-11	yes	XLOC_016377	PREDICTED: tetratricopeptide repeat protein 27 isoform X2 [Capra hircus]
TCONS_00030125	0	77.12	0.001	2.09	11.0293	2.44981e-25	2.27825e-24	yes	XLOC_016377	PREDICTED: tetratricopeptide repeat protein 27 isoform X2 [Capra hircus]
TCONS_00030151	71	0	1.03	0.001	-10.0084	2.00807e-18	1.27904e-17	yes	XLOC_016385	PREDICTED: vitrin isoform X1 [Capra hircus]
TCONS_00030152	0	38	0.001	0.71	9.47168	1.89119e-12	8.21401e-12	yes	XLOC_016385	PREDICTED: vitrin isoform X3 [Capra hircus]
TCONS_00030167	0	33.3	0.001	1.34	10.388	5.99623e-11	2.32865e-10	yes	XLOC_016392	PREDICTED: NADH dehydrogenase [ubiquinone] complex I, assembly factor 7 isoform X1 [Capra hircus]
TCONS_00030173	31.96	80.03	0.68	2.14	1.654	1.08844e-08	3.47257e-08	yes	XLOC_016394	PREDICTED: regulator of microtubule dynamics protein 2 isoform X1 [Capra hircus]
TCONS_00030184	10.63	0	0.21	0.001	-7.71425	0.00195752	0.00346964	yes	XLOC_016400	PREDICTED: rho guanine nucleotide exchange factor 33 isoform X2 [Ovis aries musimon]
TCONS_00030211	81.81	153.71	0.94	2.22	1.23983	1.13861e-10	4.33307e-10	yes	XLOC_016414	PREDICTED: pleckstrin homology domain-containing family H member 2 [Capra hircus]
TCONS_00030216	10.72	28.22	0.22	0.73	1.73039	0.000687676	0.00130387	yes	XLOC_016416	PREDICTED: ATP-binding cassette sub-family G member 8 isoform X4 [Ovis aries]
TCONS_00030223	15.6	31.77	0.63	1.63	1.37145	0.00211339	0.0037352	yes	XLOC_016421	PREDICTED: calmodulin-lysine N-methyltransferase [Capra hircus]
TCONS_00030357	0	15.18	0.001	0.31	8.27612	3.07011e-05	6.86822e-05	yes	XLOC_016523	PREDICTED: poly(A) polymerase gamma isoform X3 [Bubalus bubalis]
TCONS_00030366	10.39	0	0.23	0.001	-7.84549	0.00391328	0.00665699	yes	XLOC_016526	KIAA1841 protein [Homo sapiens]
TCONS_00030373	0	30.82	0.001	0.98	9.93664	2.39049e-10	8.84368e-10	yes	XLOC_016527	PREDICTED: GC-rich sequence DNA-binding factor 2 isoform X6 [Ovis aries]
TCONS_00030452	100.06	266.46	1.23	4.13	1.74748	9.22409e-28	9.72927e-27	yes	XLOC_016557	PREDICTED: PH and SEC7 domain-containing protein 4 isoform X2 [Capra hircus]
TCONS_00030464	512.5	2560.5	40.71	256.58	2.65595	0	0	yes	XLOC_016563	immunoglobulin kappa light chain constant region [Ovis aries]
TCONS_00030465	512.5	2560.5	40.71	256.58	2.65595	0	0	yes	XLOC_016563	immunoglobulin kappa light chain constant region [Ovis aries]
TCONS_00030468	4	20	0.09	0.54	2.58496	0.000157883	0.000325044	yes	XLOC_016565	PREDICTED: forkhead box protein I3 [Capra hircus]
TCONS_00030500	155.41	363.08	1.01	2.97	1.55611	2.01657e-31	2.48371e-30	yes	XLOC_016585	lactosylceramide alpha-2,3-sialyltransferase [Capra hircus]
TCONS_00030532	7.53	0	0.38	0.001	-8.56986	0.0156414	0.0243149	yes	XLOC_016606	PREDICTED: activator of 90 kDa heat shock protein ATPase homolog 2 isoform X1 [Ovis aries musimon]
TCONS_00030534	0	9.05	0.001	0.49	8.93664	0.00195752	0.00346964	yes	XLOC_016606	PREDICTED: activator of 90 kDa heat shock protein ATPase homolog 2 isoform X1 [Capra hircus]
TCONS_00030554	151.89	253.9	1.86	3.93	1.07923	1.98891e-13	9.26013e-13	yes	XLOC_016615	PREDICTED: EH domain-binding protein 1 isoform X3 [Pantholops hodgsonii]
TCONS_00030576	0.06	6.36	0.001	0.08	6.32193	0.0156414	0.0243149	yes	XLOC_016625	PREDICTED: centrosomal protein of 68 kDa isoform X3 [Capra hircus]
TCONS_00030707	0	14.08	0.001	0.42	8.71425	6.13562e-05	0.00013245	yes	XLOC_016692	PREDICTED: LOW QUALITY PROTEIN: dystrobrevin beta [Chlorocebus sabaeus]
TCONS_00030724	13.85	43.67	0.18	0.7	1.95936	1.28417e-06	3.34587e-06	yes	XLOC_016696	PREDICTED: dnaJ homolog subfamily C member 27 [Ovis aries]
TCONS_00030746	30.83	149.64	0.22	1.35	2.61738	2.2142e-26	2.18319e-25	yes	XLOC_016710	PREDICTED: collagen alpha-1(III) chain-like [Ovis aries musimon]
TCONS_00030747	6.67	20.03	0.36	1.37	1.92811	0.00374236	0.0064402	yes	XLOC_016710	PREDICTED: collagen alpha-1(III) chain-like [Ovis aries musimon]
TCONS_00030822	6.52	20.62	0.28	1.13	2.01282	0.00091941	0.00171825	yes	XLOC_016784	PREDICTED: UPF0554 protein C2orf43 homolog isoform X3 [Capra hircus]
TCONS_00030824	32.66	0	0.39	0.001	-8.60733	1.90354e-09	6.51124e-09	yes	XLOC_016784	PREDICTED: UPF0554 protein C2orf43 homolog isoform X3 [Capra hircus]
TCONS_00030825	27.72	0	0.33	0.001	-8.36632	6.05043e-08	1.79619e-07	yes	XLOC_016784	PREDICTED: UPF0554 protein C2orf43 homolog isoform X2 [Ovis aries musimon]
TCONS_00030834	38.4	12.73	0.34	0.14	-1.28011	0.0066671	0.0110603	yes	XLOC_016788	PREDICTED: pumilio homolog 2 isoform X1 [Rattus norvegicus]
TCONS_00030843	48.84	167.19	0.99	4.28	2.11211	7.91756e-23	6.49664e-22	yes	XLOC_016789	PREDICTED: syndecan-1 isoform X3 [Ovis aries musimon]
TCONS_00030852	48	14.66	1.48	0.57	-1.37656	0.00108392	0.00199449	yes	XLOC_016795	PAOX protein [Bos taurus]
TCONS_00030897	0	92.65	0.001	0.83	9.69697	2.0183e-30	2.37641e-29	yes	XLOC_016823	PREDICTED: rho-associated protein kinase 2 isoform X4 [Ovis aries musimon]
TCONS_00030921	1134.52	1955.71	9.5	20.65	1.12014	7.97206e-92	5.06608e-90	yes	XLOC_016834	PREDICTED: kinase D-interacting substrate of 220 kDa isoform X3 [Capra hircus]
TCONS_00030941	9	36.02	0.09	0.46	2.35364	1.878e-06	4.84136e-06	yes	XLOC_016845	PREDICTED: disabled homolog 2-interacting protein isoform X5 [Ovis aries musimon]
TCONS_00030953	0	17.24	0.001	0.25	7.96578	3.84742e-06	9.50938e-06	yes	XLOC_016845	PREDICTED: disabled homolog 2-interacting protein isoform X4 [Ovis aries musimon]
TCONS_00031046	0	63.89	0.001	0.72	9.49185	7.59085e-21	5.58423e-20	yes	XLOC_016892	PREDICTED: ras-specific guanine nucleotide-releasing factor RalGPS1 isoform X10 [Tupaia chinensis]
TCONS_00031047	0	17.78	0.001	0.2	7.64386	3.84742e-06	9.50938e-06	yes	XLOC_016892	PREDICTED: ras-specific guanine nucleotide-releasing factor RalGPS1 isoform X10 [Chlorocebus sabaeus]
TCONS_00031058	0	6.97	0.001	0.08	6.32193	0.00782344	0.0127217	yes	XLOC_016892	PREDICTED: ras-specific guanine nucleotide-releasing factor RalGPS1 isoform X10 [Tupaia chinensis]
TCONS_00031066	0	41.52	0.001	1.44	10.4919	1.19181e-13	5.63161e-13	yes	XLOC_016894	PREDICTED: solute carrier family 2, facilitated glucose transporter member 8 isoform X4 [Ovis aries musimon]
TCONS_00031078	215.19	376.97	6.96	15.39	1.14483	1.21749e-20	8.85469e-20	yes	XLOC_016901	PREDICTED: cyclin-dependent kinase 9 [Capra hircus]
TCONS_00031113	30.31	0	0.63	0.001	-9.29921	7.59254e-09	2.44936e-08	yes	XLOC_016909	PREDICTED: long-chain fatty acid transport protein 4 isoform X1 [Ovis aries musimon]
TCONS_00031137	592.68	1288.73	4.38	12.03	1.45763	7.04484e-92	4.4848e-90	yes	XLOC_016915	PREDICTED: spectrin alpha chain, non-erythrocytic 1 isoform X3 [Capra hircus]
TCONS_00031163	7.42	0	0.12	0.001	-6.90689	0.0156414	0.0243149	yes	XLOC_016922	PREDICTED: TBC1 domain family member 13 isoform X1 [Bison bison bison]
TCONS_00031185	56.11	156.25	0.88	3.08	1.80735	1.40494e-17	8.56804e-17	yes	XLOC_016937	PREDICTED: peroxisomal N(1)-acetyl-spermine/spermidine oxidase isoform X1 [Bos taurus]
TCONS_00031201	24.67	55.33	0.31	0.87	1.48875	1.17542e-05	2.76795e-05	yes	XLOC_016943	PREDICTED: LOW QUALITY PROTEIN: ubiquitin carboxyl-terminal hydrolase 20 isoform X1 [Ovis aries]
TCONS_00031208	31.49	8.65	0.37	0.13	-1.50901	0.00513866	0.00863293	yes	XLOC_016945	PREDICTED: neuronal calcium sensor 1-like [Erinaceus europaeus]
TCONS_00031233	97.27	469.85	0.53	3.2	2.59401	2.98163e-78	1.45394e-76	yes	XLOC_016958	PREDICTED: protein PRRC2B isoform X10 [Ovis aries musimon]
TCONS_00031234	61.64	0	0.33	0.001	-8.36632	8.6681e-16	4.73227e-15	yes	XLOC_016958	PREDICTED: protein PRRC2B isoform X4 [Ovis aries musimon]
TCONS_00031246	19.96	50.28	0.4	1.27	1.66676	8.43644e-06	2.01459e-05	yes	XLOC_016959	PREDICTED: protein O-mannosyl-transferase 1 isoform X3 [Ovis aries musimon]
TCONS_00031293	17.4	36.9	0.49	1.3	1.40766	0.00069719	0.00132121	yes	XLOC_016976	PREDICTED: G-protein-signaling modulator 1 isoform X2 [Felis catus]
TCONS_00031320	6.36	29.14	0.1	0.56	2.48543	7.5604e-06	1.82731e-05	yes	XLOC_016990	PREDICTED: ADAMTS-like protein 2 [Leptonychotes weddellii]
TCONS_00031360	0	36.51	0.001	0.87	9.76487	3.77503e-12	1.60252e-11	yes	XLOC_017017	PREDICTED: NMDA receptor synaptonuclear signaling and neuronal migration factor isoform X7 [Ovis aries musimon]
TCONS_00031369	0	39.61	0.001	0.61	9.25267	4.74709e-13	2.15695e-12	yes	XLOC_017018	PREDICTED: ectonucleoside triphosphate diphosphohydrolase 8 isoform X2 [Ovis aries musimon]
TCONS_00031400	52.41	125.69	0.74	2.23	1.59145	2.12489e-12	9.20563e-12	yes	XLOC_017039	Zinc finger CCCH domain-containing protein 6, partial [Bos mutus]
TCONS_00031417	9	23	0.25	0.81	1.69599	0.00458377	0.00774136	yes	XLOC_017046	PREDICTED: acyl-coenzyme A oxidase-like protein isoform X1 [Ovis aries]
TCONS_00031429	33.88	62.12	1.26	2.92	1.21254	6.84085e-05	0.000147027	yes	XLOC_017055	PREDICTED: dual specificity protein phosphatase 2 isoform X1 [Ovis aries]
TCONS_00031469	0	55.33	0.001	1.15	10.1674	3.77838e-18	2.37831e-17	yes	XLOC_017070	semaphorin-4C precursor [Bos taurus]
TCONS_00031475	5.71	20.42	0.25	1.14	2.18903	0.00152433	0.0027615	yes	XLOC_017071	PREDICTED: protein FAM178B [Pantholops hodgsonii]
TCONS_00031501	33.81	56.3	0.76	1.6	1.074	0.000724993	0.00137263	yes	XLOC_017079	PREDICTED: testis-specific gene 10 protein isoform X2 [Ovis aries musimon]
TCONS_00031502	15.48	37.18	0.52	1.56	1.58496	0.000178556	0.000365484	yes	XLOC_017079	PREDICTED: testis-specific gene 10 protein isoform X2 [Ovis aries musimon]
TCONS_00031537	26.37	45.53	0.3	0.65	1.11548	0.00215752	0.00380831	yes	XLOC_017100	PREDICTED: major facilitator superfamily domain-containing protein 9 isoform X6 [Ovis aries]
TCONS_00031587	13.86	78.66	0.07	0.54	2.94753	1.64747e-15	8.85925e-15	yes	XLOC_017126	PREDICTED: deoxyguanosine kinase, mitochondrial isoform X1 [Pantholops hodgsonii]
TCONS_00031657	6437.78	2200.49	78.2	33.73	-1.21314	1.96173e-212	4.5656e-210	yes	XLOC_017150	PREDICTED: xanthine dehydrogenase/oxidase isoform X1 [Capra hircus]
TCONS_00031668	12	0	0.44	0.001	-8.78136	0.00097925	0.00181054	yes	XLOC_017156	PREDICTED: 3-oxo-5-alpha-steroid 4-dehydrogenase 2 isoform X1 [Capra hircus]
TCONS_00031680	15.68	0	0.48	0.001	-8.90689	0.000122627	0.000254801	yes	XLOC_017163	PREDICTED: fasciculation and elongation protein zeta-2 isoform 3 [Ceratotherium simum simum]
TCONS_00031711	380.63	103.41	10.21	3.5	-1.54456	5.14581e-25	4.70607e-24	yes	XLOC_017178	mCG17902, isoform CRA_l, partial [Mus musculus]
TCONS_00031712	164.04	724.82	4.38	24.42	2.47906	4.71534e-111	3.89406e-109	yes	XLOC_017178	mCG17902, isoform CRA_l, partial [Mus musculus]
TCONS_00031719	0	11.39	0.001	0.18	7.49185	0.000489894	0.000942879	yes	XLOC_017179	DEAH (Asp-Glu-Ala-Asp/His) box polypeptide 57 [Homo sapiens]
TCONS_00031777	12.96	30.55	0.14	0.41	1.5502	0.000834919	0.00157034	yes	XLOC_017215	PREDICTED: prolyl endopeptidase-like isoform X2 [Ovis aries]
TCONS_00031841	9.58	61	0.16	1.3	3.02237	2.31603e-13	1.0751e-12	yes	XLOC_017261	PREDICTED: lutropin-choriogonadotropic hormone receptor [Capra hircus]
TCONS_00031893	0	12.95	0.001	0.07	6.12928	0.000122627	0.000254801	yes	XLOC_017275	PREDICTED: girdin isoform X1 [Ovis aries]
TCONS_00031909	0.1	7.13	0.001	0.25	7.96578	0.00782344	0.0127217	yes	XLOC_017282	PREDICTED: EGF-containing fibulin-like extracellular matrix protein 1 isoform X2 [Ovis aries musimon]
TCONS_00032055	27.38	61.87	0.37	1.06	1.51847	2.65225e-06	6.6929e-06	yes	XLOC_017414	PREDICTED: coiled-coil domain-containing protein 138 isoform X2 [Ovis aries]
TCONS_00032070	250.61	98.13	8.94	4.42	-1.01623	1.70336e-09	5.86851e-09	yes	XLOC_017419	PREDICTED: sulfotransferase 1C4-like [Capra hircus]
TCONS_00032089	45.09	113.95	0.77	2.46	1.67573	5.97654e-12	2.50767e-11	yes	XLOC_017431	PREDICTED: interleukin-1 alpha isoform X2 [Capra hircus]
TCONS_00032103	60.89	108.94	1.19	2.69	1.17664	2.56418e-07	7.16368e-07	yes	XLOC_017437	PREDICTED: ribose-5-phosphate isomerase [Capra hircus]
TCONS_00032106	4.64	16.63	0.11	0.52	2.24101	0.00436394	0.00738749	yes	XLOC_017439	PREDICTED: threonine synthase-like 2 isoform X2 [Capra hircus]
TCONS_00032107	2.69	16.28	0.05	0.39	2.96347	0.000404902	0.000792404	yes	XLOC_017439	PREDICTED: threonine synthase-like 2 isoform X1 [Ovis aries musimon]
TCONS_00032276	45.82	200.61	0.32	1.78	2.47573	2.8127e-32	3.59266e-31	yes	XLOC_017573	PREDICTED: glutamine--fructose-6-phosphate aminotransferase [isomerizing] 1 [Capra hircus]
TCONS_00032334	79.41	0	2.18	0.001	-11.0901	9.0197e-21	6.60149e-20	yes	XLOC_017599	PREDICTED: protein yippee-like 5 [Rhinopithecus roxellana]
TCONS_00032365	17.67	32.58	1.15	2.67	1.21521	0.00465245	0.00785104	yes	XLOC_017613	PREDICTED: 39S ribosomal protein L33, mitochondrial [Mustela putorius furo]
TCONS_00032391	13.37	108.38	0.25	2.51	3.32769	1.93883e-24	1.72047e-23	yes	XLOC_017633	PREDICTED: nuclear receptor-binding protein [Oryctolagus cuniculus]
TCONS_00032415	0	24.97	0.001	0.45	8.81378	1.51646e-08	4.76225e-08	yes	XLOC_017643	PREDICTED: cytosolic carboxypeptidase-like protein 5 isoform X2 [Ovis aries musimon]
TCONS_00032416	0	11.1	0.001	0.22	7.78136	0.000489894	0.000942879	yes	XLOC_017643	PREDICTED: cytosolic carboxypeptidase-like protein 5 [Capra hircus]
TCONS_00032422	0	21.14	0.001	0.38	8.56986	2.4145e-07	6.75605e-07	yes	XLOC_017645	PREDICTED: microtubule-associated protein RP/EB family member 3 isoform X1 [Ovis aries]
TCONS_00032423	13.23	30.09	0.21	0.62	1.56188	0.0012752	0.0023309	yes	XLOC_017645	PREDICTED: microtubule-associated protein RP/EB family member 3 isoform X1 [Ovis aries]
TCONS_00032424	53.19	134.98	0.76	2.42	1.67094	6.61319e-14	3.19094e-13	yes	XLOC_017645	PREDICTED: microtubule-associated protein RP/EB family member 3 isoform X1 [Ovis aries]
TCONS_00032473	3.63	41.27	0.18	2.58	3.8413	1.67848e-11	6.81121e-11	yes	XLOC_017667	PREDICTED: protein FAM228B isoform X1 [Ovis aries musimon]
TCONS_00032476	7.24	0	0.39	0.001	-8.60733	0.0156414	0.0243149	yes	XLOC_017667	PREDICTED: protein FAM228B isoform X2 [Capra hircus]
TCONS_00032537	6609.73	1791.92	72.39	24.76	-1.54778	0	0	yes	XLOC_017704	PREDICTED: phosphatidate phosphatase LPIN1 isoform X1 [Capra hircus]
TCONS_00032554	0	9.02	0.001	0.08	6.32193	0.00195752	0.00346964	yes	XLOC_017705	PREDICTED: protein GREB1 isoform X2 [Pantholops hodgsonii]
TCONS_00032555	0	20.72	0.001	0.2	7.64386	4.82371e-07	1.30648e-06	yes	XLOC_017705	PREDICTED: protein GREB1 isoform X2 [Pantholops hodgsonii]
TCONS_00032561	52.63	197.67	0.76	3.59	2.23991	1.36623e-28	1.49244e-27	yes	XLOC_017706	PREDICTED: PQ-loop repeat-containing protein 3 isoform X1 [Pantholops hodgsonii]
TCONS_00032575	10.8	0	0.37	0.001	-8.53138	0.00195752	0.00346964	yes	XLOC_017715	PREDICTED: V-type proton ATPase subunit C 2 isoform X2 [Capra hircus]
TCONS_00032579	62.31	0	2.68	0.001	-11.388	4.42087e-16	2.44973e-15	yes	XLOC_017715	PREDICTED: V-type proton ATPase subunit C 2 isoform X2 [Capra hircus]
TCONS_00032601	0	15.54	0.001	0.43	8.74819	1.53628e-05	3.5494e-05	yes	XLOC_017726	PREDICTED: TATA box-binding protein-associated factor RNA polymerase I subunit B [Capra hircus]
TCONS_00032610	56.58	0	1.41	0.001	-10.4615	1.27781e-14	6.48699e-14	yes	XLOC_017730	PREDICTED: cleavage and polyadenylation specificity factor subunit 3 isoform X1 [Odobenus rosmarus divergens]
TCONS_00032613	14.16	65.69	0.14	0.84	2.58496	4.29412e-12	1.81707e-11	yes	XLOC_017731	PREDICTED: arf-GAP with SH3 domain, ANK repeat and PH domain-containing protein 2 isoform X11 [Ovis aries musimon]
TCONS_00032640	39.8	0	0.7	0.001	-9.45121	5.69665e-10	2.04276e-09	yes	XLOC_017744	PREDICTED: LIM/homeobox protein Lhx6 isoform X1 [Mandrillus leucophaeus]
TCONS_00032646	30.26	66.52	0.62	1.72	1.47207	2.62442e-06	6.62687e-06	yes	XLOC_017745	PREDICTED: probable RNA-binding protein 18 [Capra hircus]
TCONS_00032765	3.66	17.08	0.13	0.74	2.50901	0.000860688	0.00161533	yes	XLOC_017814	PREDICTED: alpha-N-acetyl-neuraminyl-2,3-beta-galactosyl-1,3-N-acetyl-galactosaminide alpha-2,6-sialyltransferase isoform X4 [Bos taurus]
TCONS_00032781	18.11	3.92	0.38	0.1	-1.926	0.0266814	0.0402359	yes	XLOC_017820	PREDICTED: cip1-interacting zinc finger protein isoform X11 [Ovis aries musimon]
TCONS_00032790	64.52	0	0.46	0.001	-8.84549	1.14913e-16	6.62153e-16	yes	XLOC_017822	PREDICTED: probable tRNA pseudouridine synthase 2 [Capra hircus]
TCONS_00032793	0	36.4	0.001	1.2	10.2288	7.53576e-12	3.13474e-11	yes	XLOC_017823	PREDICTED: WD repeat-containing protein 34 isoform X2 [Bos taurus]
TCONS_00032797	66.5	22.49	2.35	1	-1.23266	0.000326333	0.000644592	yes	XLOC_017823	PREDICTED: WD repeat-containing protein 34 isoform X2 [Bos taurus]
TCONS_00032801	0	7.64	0.001	0.14	7.12928	0.00782344	0.0127217	yes	XLOC_017825	PREDICTED: protein zer-1 homolog isoform X3 [Camelus bactrianus]
TCONS_00032811	14.93	0	0.35	0.001	-8.45121	0.000122627	0.000254801	yes	XLOC_017827	PREDICTED: kynurenine--oxoglutarate transaminase 1 isoform X4 [Capra hircus]
TCONS_00032839	0	23.68	0.001	0.36	8.49185	3.02899e-08	9.24563e-08	yes	XLOC_017839	PREDICTED: formin-binding protein 1 isoform X23 [Ovis aries musimon]
TCONS_00032841	39.67	198.18	0.46	2.91	2.66131	6.08086e-35	8.62461e-34	yes	XLOC_017839	PREDICTED: formin-binding protein 1 isoform X15 [Ovis aries musimon]
TCONS_00032842	5.83	32.13	0.07	0.47	2.74723	1.41326e-06	3.67128e-06	yes	XLOC_017839	PREDICTED: formin-binding protein 1 isoform X14 [Ovis aries musimon]
TCONS_00032914	29.27	58.07	0.7	1.74	1.31366	4.48874e-05	9.90158e-05	yes	XLOC_017858	PREDICTED: globoside alpha-1,3-N-acetylgalactosaminyltransferase 1 isoform X3 [Ovis aries musimon]
TCONS_00032939	0	90.88	0.001	0.76	9.56986	7.99466e-30	9.18387e-29	yes	XLOC_017867	PREDICTED: collagen alpha-1(III) chain isoform X1 [Ovis aries]
TCONS_00032950	0	12.55	0.001	0.3	8.22882	0.000122627	0.000254801	yes	XLOC_017869	PREDICTED: caspase recruitment domain-containing protein 9 isoform X6 [Ovis aries musimon]
TCONS_00033010	11.64	0	0.13	0.001	-7.02237	0.00097925	0.00181054	yes	XLOC_017887	PREDICTED: sarcosine dehydrogenase, mitochondrial isoform X2 [Ovis aries musimon]
TCONS_00033014	183.92	294.16	2.08	4.21	1.01724	7.08732e-14	3.41374e-13	yes	XLOC_017888	PREDICTED: guanine nucleotide exchange factor VAV2 isoform X13 [Ovis aries musimon]
TCONS_00033034	29	10	5.35	2.33	-1.19921	0.033719	0.0496803	yes	XLOC_017901	complement component C8 gamma chain precursor [Bos taurus]
TCONS_00033077	0	17.19	0.001	0.14	7.12928	3.84742e-06	9.50938e-06	yes	XLOC_017929	PREDICTED: voltage-dependent N-type calcium channel subunit alpha-1B isoform X4 [Ovis aries musimon]
TCONS_00033080	28.75	0	0.35	0.001	-8.45121	3.02899e-08	9.24563e-08	yes	XLOC_017930	PREDICTED: histone-lysine N-methyltransferase EHMT1 isoform X3 [Ovis aries musimon]
TCONS_00033084	28.29	0.03	1.08	0.001	-10.0768	3.02899e-08	9.24563e-08	yes	XLOC_017931	arrestin domain-containing protein 1 [Bos taurus]
TCONS_00033090	6.35	0	0.25	0.001	-7.96578	0.0312734	0.0462616	yes	XLOC_017935	PREDICTED: NADPH oxidase activator 1 isoform X3 [Bubalus bubalis]
TCONS_00033092	49.65	0	2.04	0.001	-10.9944	1.40044e-12	6.15186e-12	yes	XLOC_017935	PREDICTED: NADPH oxidase activator 1 isoform X3 [Ovis aries musimon]
TCONS_00033142	1005.04	1893.29	4.41	10.48	1.24879	2.04648e-101	1.4969e-99	yes	XLOC_017952	PREDICTED: ankyrin repeat domain-containing protein 10 isoform X2 [Ovis aries musimon]
TCONS_00033144	14.82	0	0.54	0.001	-9.07682	0.000122627	0.000254801	yes	XLOC_017953	PREDICTED: probable cysteine--tRNA ligase, mitochondrial isoform X3 [Ovis aries musimon]
TCONS_00033250	18.68	137.46	0.28	2.6	3.21501	9.80775e-30	1.12414e-28	yes	XLOC_018009	PREDICTED: LOW QUALITY PROTEIN: multidrug resistance-associated protein 4-like isoform X1 [Bos taurus]
TCONS_00033316	37.53	66.48	0.18	0.4	1.152	8.14468e-05	0.000173634	yes	XLOC_018037	PREDICTED: E3 ubiquitin-protein ligase MYCBP2 isoform X7 [Ovis aries musimon]
TCONS_00033317	0	16.87	0.001	0.1	6.64386	7.68793e-06	1.84039e-05	yes	XLOC_018037	PREDICTED: probable E3 ubiquitin-protein ligase MYCBP2 [Capra hircus]
TCONS_00033389	53.95	306.49	0.35	2.48	2.82491	6.47774e-57	1.86781e-55	yes	XLOC_018076	PREDICTED: phospholipid-transporting ATPase IB isoform X2 [Ovis aries musimon]
TCONS_00033464	0	15.44	0.001	0.11	6.78136	1.53628e-05	3.5494e-05	yes	XLOC_018126	PREDICTED: breast cancer type 2 susceptibility protein [Capra hircus]
TCONS_00033474	16.92	0	0.21	0.001	-7.71425	6.13562e-05	0.00013245	yes	XLOC_018129	PREDICTED: klotho isoform X1, partial [Ovis aries]
TCONS_00033475	7.74	24.65	0.11	0.44	2	0.000327558	0.000646618	yes	XLOC_018129	PREDICTED: klotho isoform X1, partial [Ovis aries]
TCONS_00033554	70.31	143.14	0.81	2.09	1.36751	2.94991e-11	1.17632e-10	yes	XLOC_018176	PREDICTED: importin subunit alpha-4 [Eptesicus fuscus]
TCONS_00033563	78.54	0	1.31	0.001	-10.3554	1.77361e-20	1.27672e-19	yes	XLOC_018183	PREDICTED: calcium-binding protein 39-like isoform X1 [Bubalus bubalis]
TCONS_00033585	46	96	0.94	2.49	1.40541	2.68655e-08	8.29328e-08	yes	XLOC_018191	PREDICTED: peroxisomal N(1)-acetyl-spermine/spermidine oxidase isoform X2 [Bos taurus]
TCONS_00033645	6.11	82.46	0.04	0.62	3.9542	3.86199e-22	3.06098e-21	yes	XLOC_018224	PREDICTED: protocadherin-17 isoform X3 [Ovis aries musimon]
TCONS_00033705	0	38.65	0.001	0.75	9.55075	9.4748e-13	4.20749e-12	yes	XLOC_018254	PREDICTED: basic immunoglobulin-like variable motif-containing protein isoform X2 [Ovis aries musimon]
TCONS_00033737	1.29	18.15	0.02	0.3	3.90689	2.11617e-05	4.83678e-05	yes	XLOC_018274	PREDICTED: muscleblind-like protein 2 isoform X4 [Propithecus coquereli]
TCONS_00033738	19.97	0	0.26	0.001	-8.02237	7.68793e-06	1.84039e-05	yes	XLOC_018274	PREDICTED: muscleblind-like protein 2 isoform X4 [Ovis aries musimon]
TCONS_00033744	0	11.49	0.001	0.18	7.49185	0.000489894	0.000942879	yes	XLOC_018274	PREDICTED: muscleblind-like protein 2 isoform X7 [Ovis aries musimon]
TCONS_00033745	31.83	68.01	0.39	1.04	1.41504	2.27438e-06	5.77228e-06	yes	XLOC_018274	PREDICTED: muscleblind-like protein 2 isoform X6 [Ovis aries musimon]
TCONS_00033760	1.26	11.78	0.1	1.19	3.57289	0.00183717	0.00329727	yes	XLOC_018283	PREDICTED: multidrug resistance-associated protein 4 isoform X1 [Bos taurus]
TCONS_00033762	22.65	41.46	0.82	1.89	1.20469	0.00111018	0.00203988	yes	XLOC_018283	PREDICTED: multidrug resistance-associated protein 4-like [Ovis aries musimon]
TCONS_00033807	0	52.48	0.001	1.26	10.2992	2.99708e-17	1.78436e-16	yes	XLOC_018320	PREDICTED: sciellin isoform X7 [Capra hircus]
TCONS_00033827	0	23.3	0.001	0.39	8.60733	6.05043e-08	1.79619e-07	yes	XLOC_018326	PREDICTED: LIM domain only protein 7 isoform X5 [Capra hircus]
TCONS_00033836	9.1	0	0.42	0.001	-8.71425	0.00782344	0.0127217	yes	XLOC_018327	PREDICTED: ubiquitin carboxyl-terminal hydrolase isozyme L3 [Ovis aries]
TCONS_00033853	102.27	199.44	2.42	5.94	1.29546	5.19511e-14	2.53021e-13	yes	XLOC_018331	PREDICTED: progesterone-induced-blocking factor 1 [Capra hircus]
TCONS_00033862	45.16	0	0.55	0.001	-9.10329	2.03311e-11	8.18749e-11	yes	XLOC_018334	PREDICTED: centromere protein J isoform X2 [Capra hircus]
TCONS_00033949	0	24.18	0.001	0.53	9.04985	3.02899e-08	9.24563e-08	yes	XLOC_018376	PREDICTED: receptor-type tyrosine-protein kinase FLT3 [Capra hircus]
TCONS_00034018	152.3	36.55	1.58	0.48	-1.71882	2.12489e-12	9.20563e-12	yes	XLOC_018420	PREDICTED: stAR-related lipid transfer protein 13 isoform X5 [Ovis aries musimon]
TCONS_00034070	57.65	101.14	1.19	2.63	1.1441	1.36066e-06	3.53719e-06	yes	XLOC_018462	PREDICTED: transcription factor SPT20 homolog isoform X6 [Capra hircus]
TCONS_00034162	4.48	14	0.11	0.42	1.93289	0.0192663	0.0296247	yes	XLOC_018522	PREDICTED: phosphatidylinositol 3,4,5-trisphosphate 3-phosphatase TPTE2-like isoform X2 [Ovis aries]
TCONS_00034174	112.35	335.9	0.59	2.22	1.91177	9.39446e-39	1.53537e-37	yes	XLOC_018534	PREDICTED: thrombospondin type-1 domain-containing protein 1 isoform X2 [Ovis aries musimon]
TCONS_00034192	15.13	48.49	0.42	1.71	2.02554	7.52837e-07	2.01181e-06	yes	XLOC_018545	RNASEH2B protein [Bos taurus]
TCONS_00034206	58.23	1.99	0.76	0.03	-4.66297	8.65081e-13	3.86552e-12	yes	XLOC_018550	PREDICTED: E3 ubiquitin-protein ligase TRIM13 [Capra hircus]
TCONS_00034207	60.52	122.12	0.78	2	1.35845	1.28189e-09	4.44506e-09	yes	XLOC_018550	PREDICTED: E3 ubiquitin-protein ligase TRIM13 [Capra hircus]
TCONS_00034270	94.12	477.42	0.58	3.72	2.68118	7.25386e-82	3.8746e-80	yes	XLOC_018589	PREDICTED: A-kinase anchor protein 11 isoform X2 [Capra hircus]
TCONS_00034277	0	11.06	0.001	0.09	6.49185	0.000489894	0.000942879	yes	XLOC_018589	PREDICTED: A-kinase anchor protein 11 isoform X4 [Capra hircus]
TCONS_00034278	0	61.33	0.001	0.47	8.87652	3.01631e-20	2.1484e-19	yes	XLOC_018589	PREDICTED: A-kinase anchor protein 11 isoform X2 [Capra hircus]
TCONS_00034287	26.06	0	0.31	0.001	-8.27612	1.20864e-07	3.48558e-07	yes	XLOC_018592	PREDICTED: N-alpha-acetyltransferase 16, NatA auxiliary subunit isoform X11 [Ovis aries musimon]
TCONS_00034288	277.82	502.92	3.06	6.99	1.19176	9.94075e-29	1.09257e-27	yes	XLOC_018592	PREDICTED: N-alpha-acetyltransferase 16, NatA auxiliary subunit isoform X13 [Ovis aries musimon]
TCONS_00034307	8.84	30	0.15	0.64	2.09311	4.29809e-05	9.49389e-05	yes	XLOC_018598	PREDICTED: protein diaphanous homolog 3 isoform X13 [Ovis aries musimon]
TCONS_00034345	71.23	115.07	0.76	1.54	1.01886	2.89743e-06	7.28494e-06	yes	XLOC_018624	PREDICTED: 1-phosphatidylinositol 4,5-bisphosphate phosphodiesterase beta-4 isoform X8 [Ovis aries]
TCONS_00034427	74.44	133.09	0.9	2.02	1.16636	1.27925e-08	4.06576e-08	yes	XLOC_018678	PREDICTED: 6-phosphofructo-2-kinase/fructose-2,6-bisphosphatase 3 isoform X2 [Ovis aries]
TCONS_00034435	56.38	131.34	0.38	1.11	1.54649	3.06291e-12	1.31235e-11	yes	XLOC_018682	reverse transcriptase-like [Bos taurus]
TCONS_00034444	60.93	325.22	0.35	2.34	2.74108	5.54431e-58	1.64226e-56	yes	XLOC_018686	PREDICTED: CUGBP Elav-like family member 2-like isoform X5 [Elephantulus edwardii]
TCONS_00034586	42.29	0	0.47	0.001	-8.87652	7.72448e-11	2.97276e-10	yes	XLOC_018724	PREDICTED: protein AF-10 isoform X11 [Ovis aries musimon]
TCONS_00034681	0	15.75	0.001	0.36	8.49185	1.53628e-05	3.5494e-05	yes	XLOC_018773	PREDICTED: heat shock 70 kDa protein 14 isoform X3 [Ovis aries]
TCONS_00034682	0	88.73	0.001	2.13	11.0566	6.30494e-29	6.97455e-28	yes	XLOC_018773	PREDICTED: heat shock 70 kDa protein 14 isoform X4 [Ovis aries]
TCONS_00034723	150.22	0.67	1.52	0.01	-7.24793	1.02188e-36	1.55852e-35	yes	XLOC_018790	PREDICTED: kinesin-1 heavy chain isoform X3 [Capra hircus]
TCONS_00034900	14.62	0	0.64	0.001	-9.32193	0.000245094	0.000489928	yes	XLOC_018902	PREDICTED: ankyrin repeat and SOCS box protein 13 isoform X2 [Bos taurus]
TCONS_00034988	52.14	11.92	0.46	0.13	-1.82312	2.79338e-05	6.32455e-05	yes	XLOC_018946	PREDICTED: RING finger protein 24 isoform X1 [Heterocephalus glaber]
TCONS_00034993	14.76	0	0.13	0.001	-7.02237	0.000245094	0.000489928	yes	XLOC_018950	PREDICTED: LOW QUALITY PROTEIN: sialoadhesin [Capra hircus]
TCONS_00035022	111.06	16.87	4.25	0.81	-2.39147	1.13344e-13	5.37205e-13	yes	XLOC_018960	PREDICTED: PC-esterase domain-containing protein 1A isoform X4 [Capra hircus]
TCONS_00035047	0	6.23	0.001	0.37	8.53138	0.0156414	0.0243149	yes	XLOC_018972	PREDICTED: tyrosine-protein phosphatase non-receptor type substrate 1-like, partial [Capra hircus]
TCONS_00035055	156.19	325.77	1.83	4.82	1.39719	1.72777e-24	1.54195e-23	yes	XLOC_018977	PREDICTED: regulator of G-protein signaling 19 isoform X1 [Bos taurus]
TCONS_00035056	27.71	97.31	0.36	1.61	2.16099	4.51591e-14	2.21204e-13	yes	XLOC_018977	PREDICTED: regulator of G-protein signaling 19 isoform X1 [Bos taurus]
TCONS_00035083	0	15.09	0.001	0.31	8.27612	3.07011e-05	6.86822e-05	yes	XLOC_018986	PREDICTED: glucocorticoid modulatory element-binding protein 2 isoform X3 [Ovis aries musimon]
TCONS_00035118	28.23	45.92	0.7	1.43	1.03059	0.00248972	0.00436887	yes	XLOC_018996	PREDICTED: transcription factor-like 5 protein isoform X2 [Ovis aries musimon]
TCONS_00035124	54.02	86.32	0.71	1.44	1.02018	7.32624e-05	0.000156848	yes	XLOC_018999	PREDICTED: CDK5 and ABL1 enzyme substrate 2 isoform X2 [Ovis aries musimon]
TCONS_00035160	24.28	50.45	0.67	1.75	1.38512	8.47064e-05	0.000180358	yes	XLOC_019025	PREDICTED: z-DNA-binding protein 1 [Capra hircus]
TCONS_00035273	69	21	4.61	1.77	-1.38102	9.37626e-05	0.000198978	yes	XLOC_019084	PREDICTED: short palate, lung and nasal epithelium carcinoma-associated protein 2A-like [Capra hircus]
TCONS_00035297	80.19	151.57	0.5	1.2	1.26303	1.88787e-10	7.04531e-10	yes	XLOC_019099	PREDICTED: zinc finger protein 341 isoform X4 [Ovis aries musimon]
TCONS_00035302	305.34	550.36	4.14	9.42	1.1861	5.64159e-31	6.79436e-30	yes	XLOC_019101	PREDICTED: RNA-binding protein Raly isoform X2 [Ovis aries]
TCONS_00035324	0	122.83	0.001	6.5	12.6662	1.12151e-39	1.89336e-38	yes	XLOC_019114	PREDICTED: endothelial protein C receptor isoform X2 [Capra hircus]
TCONS_00035326	29.02	0	1.19	0.001	-10.2167	1.51646e-08	4.76225e-08	yes	XLOC_019114	PREDICTED: endothelial protein C receptor isoform X2 [Capra hircus]
TCONS_00035335	34.09	0	0.26	0.001	-8.02237	9.53196e-10	3.34085e-09	yes	XLOC_019120	PREDICTED: LOW QUALITY PROTEIN: centrosome-associated protein CEP250 [Capra hircus]
TCONS_00035336	32.61	88.97	0.25	0.85	1.76553	1.335e-10	5.03819e-10	yes	XLOC_019120	PREDICTED: LOW QUALITY PROTEIN: centrosome-associated protein CEP250 [Capra hircus]
TCONS_00035337	78.23	0	0.54	0.001	-9.07682	1.77361e-20	1.27672e-19	yes	XLOC_019120	PREDICTED: LOW QUALITY PROTEIN: centrosome-associated protein CEP250 [Capra hircus]
TCONS_00035426	18.01	0	0.51	0.001	-8.99435	3.07011e-05	6.86822e-05	yes	XLOC_019157	PREDICTED: bactericidal permeability-increasing protein [Capra hircus]
TCONS_00035434	0	85.44	0.001	0.73	9.51175	4.97456e-28	5.30161e-27	yes	XLOC_019161	KIAA1219 protein [Homo sapiens]
TCONS_00035444	107.99	174.85	1.25	2.55	1.02857	4.29692e-09	1.41823e-08	yes	XLOC_019164	PREDICTED: actin-related protein 5 isoform X2 [Ovis aries musimon]
TCONS_00035452	147.94	246.58	1.43	3	1.06895	6.00791e-13	2.71538e-12	yes	XLOC_019169	PREDICTED: probable ATP-dependent RNA helicase DHX35 isoform X3 [Bubalus bubalis]
TCONS_00035456	43.57	166.14	0.45	2.17	2.2697	6.34688e-25	5.78531e-24	yes	XLOC_019173	PREDICTED: 1-phosphatidylinositol 4,5-bisphosphate phosphodiesterase gamma-1 isoform X2 [Ovis aries musimon]
TCONS_00035535	0	9.01	0.001	1.24	10.2761	0.00195752	0.00346964	yes	XLOC_019208	PREDICTED: WAP four-disulfide core domain protein 2-like [Capra hircus]
TCONS_00035585	92.72	161.96	2.15	4.75	1.14359	9.04212e-10	3.19321e-09	yes	XLOC_019235	PREDICTED: E3 ubiquitin-protein ligase RNF114 [Ovis aries]
TCONS_00035607	8.12	36.7	0.55	3.11	2.49941	3.19171e-07	8.84992e-07	yes	XLOC_019253	PREDICTED: breast carcinoma-amplified sequence 4 [Bubalus bubalis]
TCONS_00035632	0	31.15	0.001	1.32	10.3663	1.19721e-10	4.52917e-10	yes	XLOC_019272	PREDICTED: docking protein 5 [Bubalus bubalis]
TCONS_00035640	0	24	0.001	0.68	9.40939	3.02899e-08	9.24563e-08	yes	XLOC_019277	PREDICTED: serine/threonine-protein kinase PAK 7 isoform X2 [Ovis aries musimon]
TCONS_00035656	8.28	27.07	0.22	0.91	2.04836	0.00019356	0.000394506	yes	XLOC_019290	PREDICTED: threonine aspartase 1 isoform X1 [Ovis aries]
TCONS_00035683	18.32	63.69	0.32	1.41	2.13955	1.26334e-09	4.38371e-09	yes	XLOC_019304	PREDICTED: protein kinase C theta type isoform X1 [Ovis aries]
TCONS_00035684	44.68	95.05	0.8	2.14	1.41954	2.10832e-08	6.55941e-08	yes	XLOC_019304	PREDICTED: protein kinase C theta type isoform X1 [Ovis aries]
TCONS_00035700	121.66	228.18	1.55	3.68	1.24744	7.6696e-15	3.94611e-14	yes	XLOC_019316	PREDICTED: DNA/RNA-binding protein KIN17 [Heterocephalus glaber]
TCONS_00035739	0	32.18	0.001	0.7	9.45121	5.99623e-11	2.32865e-10	yes	XLOC_019339	PREDICTED: acyl-CoA-binding domain-containing protein 5 isoform X1 [Capra hircus]
TCONS_00035758	56.51	7.42	2.07	0.34	-2.60602	3.22164e-08	9.81359e-08	yes	XLOC_019344	PREDICTED: cAMP-responsive element modulator isoform X25 [Ovis aries]
TCONS_00035819	0	18.85	0.001	0.19	7.56986	1.92554e-06	4.91566e-06	yes	XLOC_019395	PREDICTED: rho GTPase-activating protein 21 [Capra hircus]
TCONS_00035846	41.3	90.46	0.33	0.92	1.47917	2.15563e-08	6.70427e-08	yes	XLOC_019411	PREDICTED: BEN domain-containing protein 7 isoform X16 [Ovis aries]
TCONS_00035870	12.14	0	0.17	0.001	-7.40939	0.00097925	0.00181054	yes	XLOC_019426	PREDICTED: protein artemis-like [Capra hircus]
TCONS_00035899	27.85	0	0.3	0.001	-8.22882	6.05043e-08	1.79619e-07	yes	XLOC_019442	PREDICTED: very-long-chain (3R)-3-hydroxyacyl-[acyl-carrier protein] dehydratase 1 [Capra hircus]
TCONS_00035903	672.79	1229.6	3.22	7.42	1.20436	8.5727e-66	3.17411e-64	yes	XLOC_019443	TPA: NOL1/NOP2/Sun domain family, member 6 [Bos taurus]
TCONS_00035908	29.4	0	0.26	0.001	-8.02237	1.51646e-08	4.76225e-08	yes	XLOC_019444	PREDICTED: zinc finger E-box-binding homeobox 1 isoform X6 [Ovis aries musimon]
TCONS_00035909	0	136.84	0.001	1.48	10.5314	3.79178e-44	7.48354e-43	yes	XLOC_019444	PREDICTED: zinc finger E-box-binding homeobox 1, partial [Pantholops hodgsonii]
TCONS_00035923	127.96	351.29	0.93	3.22	1.79176	3.18405e-37	4.95741e-36	yes	XLOC_019445	PREDICTED: supervillin isoform X10 [Ovis aries musimon]
TCONS_00035951	16.14	58.54	0.18	0.83	2.20511	3.22379e-09	1.08226e-08	yes	XLOC_019454	PREDICTED: WW domain-containing adapter protein with coiled-coil isoform X2 [Equus przewalskii]
TCONS_00035969	1163.94	159.96	16.44	2.85	-2.52818	2.9259e-133	3.30812e-131	yes	XLOC_019470	PREDICTED: ribosome-binding protein 1 isoform X4 [Ovis aries musimon]
TCONS_00035995	11.33	0	0.23	0.001	-7.84549	0.00195752	0.00346964	yes	XLOC_019479	PREDICTED: double zinc ribbon and ankyrin repeat-containing protein 1 isoform X3 [Capra hircus]
TCONS_00036000	0	37.2	0.001	0.95	9.89178	3.77503e-12	1.60252e-11	yes	XLOC_019479	PREDICTED: double zinc ribbon and ankyrin repeat-containing protein 1 isoform X3 [Capra hircus]
TCONS_00036001	16.67	0	0.31	0.001	-8.27612	6.13562e-05	0.00013245	yes	XLOC_019479	PREDICTED: double zinc ribbon and ankyrin repeat-containing protein 1 isoform X2 [Capra hircus]
TCONS_00036047	78.85	165.87	0.4	1.06	1.40599	1.76318e-13	8.24773e-13	yes	XLOC_019508	PREDICTED: protein FAM208B isoform X3 [Bubalus bubalis]
TCONS_00036086	120.11	0	1.52	0.001	-10.5699	3.24953e-30	3.79616e-29	yes	XLOC_019526	PREDICTED: WD repeat-containing protein 37 [Aptenodytes forsteri]
TCONS_00036115	70.21	252.94	0.63	2.85	2.17754	2.59606e-35	3.74579e-34	yes	XLOC_019542	PREDICTED: ras association domain-containing protein 2 [Ovis aries]
TCONS_00036116	449.87	1119.4	4.47	14.03	1.65017	3.13193e-97	2.15454e-95	yes	XLOC_019542	PREDICTED: ras association domain-containing protein 2 [Ovis aries]
TCONS_00036196	12.69	1.35	0.23	0.03	-2.9386	0.0129695	0.0205426	yes	XLOC_019576	PREDICTED: receptor-type tyrosine-protein phosphatase alpha isoform X2 [Capra hircus]
TCONS_00036216	94.52	158.7	0.81	1.72	1.08641	8.16479e-09	2.62617e-08	yes	XLOC_019586	PREDICTED: serine/threonine-protein kinase 35 [Capra hircus]
TCONS_00036261	0	30.59	0.001	0.99	9.95128	2.39049e-10	8.84368e-10	yes	XLOC_019602	PREDICTED: lck-interacting transmembrane adapter 1 isoform X2 [Bos taurus]
TCONS_00036279	25.27	57.53	0.32	0.91	1.50779	5.19042e-06	1.26974e-05	yes	XLOC_019605	PREDICTED: regulator of telomere elongation helicase 1 [Capra hircus]
TCONS_00036280	31.04	0	0.37	0.001	-8.53138	7.59254e-09	2.44936e-08	yes	XLOC_019605	PREDICTED: regulator of telomere elongation helicase 1 [Capra hircus]
TCONS_00036300	18.46	0	0.47	0.001	-8.87652	1.53628e-05	3.5494e-05	yes	XLOC_019611	PREDICTED: ADP-ribosylation factor GTPase-activating protein 1 isoform X3 [Capra hircus]
TCONS_00036337	22.58	68.27	0.25	0.96	1.94111	5.20645e-09	1.70899e-08	yes	XLOC_019638	PREDICTED: zinc finger protein 831 isoform X2 [Ovis aries musimon]
TCONS_00036439	89.93	239.55	0.84	2.81	1.74211	6.8189e-25	6.20926e-24	yes	XLOC_019692	PREDICTED: interferon regulatory factor 4 isoform X1 [Bos taurus]
TCONS_00036485	14.09	100.91	0.3	2.71	3.17526	2.45332e-22	1.95965e-21	yes	XLOC_019723	PREDICTED: N-terminal EF-hand calcium-binding protein 3 isoform X2 [Bos taurus]
TCONS_00036499	42.02	0	0.35	0.001	-8.45121	1.50444e-10	5.65382e-10	yes	XLOC_019735	PREDICTED: nuclear receptor coactivator 6 isoform X2 [Ovis aries]
TCONS_00036507	18.11	35.51	0.61	1.51	1.30767	0.00270283	0.00472178	yes	XLOC_019736	PREDICTED: gamma-glutamyltransferase 7 isoform X2 [Ovis aries musimon]
TCONS_00036538	0	34.46	0.001	0.62	9.27612	3.00335e-11	1.19114e-10	yes	XLOC_019750	PREDICTED: copine-1 isoform X1 [Capra hircus]
TCONS_00036627	491.81	1077.92	2.7	7.46	1.46622	6.02265e-79	2.98559e-77	yes	XLOC_019789	PREDICTED: chromodomain-helicase-DNA-binding protein 6 isoform X3 [Ovis aries musimon]
TCONS_00036654	890.5	88.7	1.15	0.14	-3.03814	5.11331e-124	5.11917e-122	yes	XLOC_019804	PREDICTED: regulating synaptic membrane exocytosis protein 4 isoform X1 [Bos taurus]
TCONS_00036679	8.17	0	0.32	0.001	-8.32193	0.0156414	0.0243149	yes	XLOC_019825	PREDICTED: spermatogenesis-associated protein 25 [Capra hircus]
TCONS_00036704	0	15.49	0.001	0.33	8.36632	1.53628e-05	3.5494e-05	yes	XLOC_019836	PREDICTED: engulfment and cell motility protein 2 isoform X3 [Pan troglodytes]
TCONS_00036710	2	22	0.04	0.5	3.64386	1.56949e-06	4.06652e-06	yes	XLOC_019839	PREDICTED: solute carrier family 13 member 3 isoform X4 [Ovis aries musimon]
TCONS_00036714	44.02	78.36	0.52	1.17	1.16993	1.47218e-05	3.439e-05	yes	XLOC_019843	PREDICTED: protein kinase C-binding protein 1 isoform X15 [Ovis aries musimon]
TCONS_00036718	0	162.54	0.001	2.02	10.9801	1.7613e-52	4.52196e-51	yes	XLOC_019843	PREDICTED: protein kinase C-binding protein 1 isoform X11 [Ovis aries musimon]
TCONS_00036745	33.24	74	0.44	1.24	1.49476	4.05113e-07	1.11424e-06	yes	XLOC_019844	PREDICTED: extracellular sulfatase Sulf-2 isoform X6 [Ovis aries musimon]
TCONS_00036746	57.82	138.14	0.8	2.4	1.58496	2.35177e-13	1.09071e-12	yes	XLOC_019844	PREDICTED: extracellular sulfatase Sulf-2 isoform X5 [Ovis aries musimon]
TCONS_00036757	0	12.92	0.001	0.26	8.02237	0.000122627	0.000254801	yes	XLOC_019849	PREDICTED: double-stranded RNA-binding protein Staufen homolog 1 isoform X3 [Ovis aries]
TCONS_00036775	50.27	130.3	0.49	1.61	1.71621	5.61223e-14	2.72928e-13	yes	XLOC_019862	PREDICTED: protein FAM65C isoform X4 [Ovis aries musimon]
TCONS_00036859	0	11.75	0.001	0.32	8.32193	0.000245094	0.000489928	yes	XLOC_019919	PREDICTED: 1,25-dihydroxyvitamin D(3) 24-hydroxylase, mitochondrial-like isoform X2 [Pantholops hodgsonii]
TCONS_00036875	31.18	71.03	0.35	1	1.51457	3.50528e-07	9.68417e-07	yes	XLOC_019925	PREDICTED: transcription initiation factor TFIID subunit 2 isoform X6 [Ovis aries musimon]
TCONS_00036947	15.25	0	0.43	0.001	-8.74819	0.000122627	0.000254801	yes	XLOC_019977	hypothetical protein PANDA_015010, partial [Ailuropoda melanoleuca]
TCONS_00037016	7.5	31.34	0.12	0.65	2.43741	8.52605e-06	2.03342e-05	yes	XLOC_020003	PREDICTED: matrilin-2 isoform X1 [Capra hircus]
TCONS_00037037	14.22	0	0.06	0.001	-5.90689	0.000245094	0.000489928	yes	XLOC_020010	PREDICTED: vacuolar protein sorting-associated protein 13B isoform X1 [Ovis aries musimon]
TCONS_00037051	30.41	75.3	0.3	0.94	1.6477	4.34867e-08	1.3137e-07	yes	XLOC_020016	PREDICTED: LOW QUALITY PROTEIN: grainyhead-like protein 2 homolog [Odobenus rosmarus divergens]
TCONS_00037066	38.27	90.6	0.65	1.94	1.57755	2.72343e-09	9.19032e-09	yes	XLOC_020027	PREDICTED: regulating synaptic membrane exocytosis protein 2 isoform X15 [Bubalus bubalis]
TCONS_00037070	14.85	62.09	0.56	2.97	2.40696	1.29815e-10	4.90275e-10	yes	XLOC_020029	PREDICTED: zinc finger protein ZFPM2 [Macaca mulatta]
TCONS_00037072	23.36	75.91	0.29	1.19	2.03684	1.12398e-10	4.2792e-10	yes	XLOC_020029	PREDICTED: zinc finger protein ZFPM2 isoform X1, partial [Ovis aries]
TCONS_00037166	9.89	31	0.3	1.2	2	6.99188e-05	0.000150067	yes	XLOC_020097	PREDICTED: interleukin-7 [Capra hircus]
TCONS_00037201	22.52	58.77	0.51	1.68	1.71989	5.00386e-07	1.35354e-06	yes	XLOC_020110	rCG30376 [Rattus norvegicus]
TCONS_00037202	19.49	32.64	0.8	1.68	1.07039	0.0127768	0.0202814	yes	XLOC_020110	rCG30376 [Rattus norvegicus]
TCONS_00037206	1.99	10.6	0.06	0.42	2.80735	0.0129695	0.0205426	yes	XLOC_020112	PREDICTED: transient receptor potential cation channel subfamily A member 1 isoform X1 [Ovis aries]
TCONS_00037229	0	18.63	0.001	0.15	7.22882	1.92554e-06	4.91566e-06	yes	XLOC_020119	PREDICTED: solute carrier organic anion transporter family member 5A1 isoform X1 [Ovis aries musimon]
TCONS_00037255	3.47	28.71	0.07	0.74	3.4021	7.80705e-07	2.08333e-06	yes	XLOC_020136	PREDICTED: armadillo repeat-containing protein 1 isoform X2 [Ovis aries musimon]
TCONS_00037336	21.24	0	0.15	0.001	-7.22882	3.84742e-06	9.50938e-06	yes	XLOC_020202	PREDICTED: zinc finger protein PLAG1 isoform X1 [Capra hircus]
TCONS_00037367	13	34.65	0.18	0.6	1.73697	0.000144544	0.000298698	yes	XLOC_020218	PREDICTED: suppression of tumorigenicity 18 protein isoform X1 [Ovis aries]
TCONS_00037442	63.06	117.5	0.47	1.11	1.23983	2.36326e-08	7.32903e-08	yes	XLOC_020263	PREDICTED: fer-1-like protein 6 [Capra hircus]
TCONS_00037447	16.94	145.8	0.12	1.3	3.43741	1.08123e-33	1.45851e-32	yes	XLOC_020263	PREDICTED: fer-1-like protein 6 [Capra hircus]
TCONS_00037500	206.93	0	2.07	0.001	-11.0154	8.81475e-52	2.22799e-50	yes	XLOC_020299	PREDICTED: PHD finger protein 20-like protein 1 isoform X5 [Ovis aries]
TCONS_00037539	11.38	26.6	0.12	0.36	1.58496	0.00340811	0.00589015	yes	XLOC_020315	PREDICTED: t-SNARE domain-containing protein 1 isoform X8 [Ovis aries musimon]
TCONS_00037562	0	22.27	0.001	0.35	8.45121	1.20864e-07	3.48558e-07	yes	XLOC_020331	PREDICTED: gasdermin-D isoform X3 [Ovis aries musimon]
TCONS_00037578	0	8.84	0.001	0.3	8.22882	0.00195752	0.00346964	yes	XLOC_020336	PREDICTED: mitogen-activated protein kinase 15 isoform X2 [Ovis aries musimon]
TCONS_00037610	0	28.77	0.001	1	9.96578	9.53196e-10	3.34085e-09	yes	XLOC_020350	PREDICTED: uncharacterized aarF domain-containing protein kinase 5 isoform X6 [Ovis aries musimon]
TCONS_00037617	0	56.02	0.001	1.4	10.4512	1.89475e-18	1.21029e-17	yes	XLOC_020352	PREDICTED: kinesin-like protein KIFC2 isoform X14 [Ovis aries musimon]
TCONS_00037619	0	28.26	0.001	0.76	9.56986	9.53196e-10	3.34085e-09	yes	XLOC_020352	PREDICTED: kinesin-like protein KIFC2 isoform X15 [Ovis aries musimon]
TCONS_00037630	16.13	53.59	0.31	1.3	2.06817	4.01249e-08	1.21534e-07	yes	XLOC_020354	PREDICTED: alanine aminotransferase 1 isoform X5 [Ovis aries musimon]
TCONS_00037657	99.78	180.46	0.88	2.01	1.19162	2.44512e-11	9.79933e-11	yes	XLOC_020360	PREDICTED: LOW QUALITY PROTEIN: zinc finger protein 16 [Capra hircus]
TCONS_00037716	15.88	283.59	0.24	5.45	4.50515	5.49397e-78	2.66454e-76	yes	XLOC_020384	PREDICTED: regulating synaptic membrane exocytosis protein 1 [Capra hircus]
TCONS_00037729	119.55	235.16	1.16	2.88	1.31194	1.29728e-16	7.43575e-16	yes	XLOC_020389	PREDICTED: collagen alpha-1(XIV) chain isoform X4 [Ovis aries musimon]
TCONS_00037731	200.32	345.8	2.43	5.3	1.12504	1.16419e-18	7.54672e-18	yes	XLOC_020389	PREDICTED: collagen alpha-1(XIV) chain isoform X1 [Ovis aries]
TCONS_00037867	76.56	160.58	1.13	2.99	1.40382	4.95896e-13	2.24923e-12	yes	XLOC_020472	PREDICTED: regulator of G-protein signaling 22 isoform X8 [Ovis aries]
TCONS_00037957	15.6	26.5	0.21	0.46	1.13124	0.0196468	0.0301633	yes	XLOC_020536	antizyme inhibitor 1 isoform 2 [Capra hircus]
TCONS_00037990	0	64.78	0.001	1.14	10.1548	3.80828e-21	2.8543e-20	yes	XLOC_020561	PREDICTED: syntabulin isoform X3 [Ovis aries musimon]
TCONS_00038171	23.09	183	0.1	0.98	3.29278	3.35019e-40	5.77558e-39	yes	XLOC_020714	zinc finger homeobox protein 4 [Bos taurus]
TCONS_00038179	8.73	32.03	0.2	0.93	2.21723	1.53892e-05	3.55436e-05	yes	XLOC_020716	PREDICTED: cysteine-rich secretory protein LCCL domain-containing 1 [Capra hircus]
TCONS_00038184	6.93	22.88	0.1	0.43	2.10434	0.000885647	0.00165939	yes	XLOC_020718	PREDICTED: ganglioside-induced differentiation-associated protein 1 isoform X2 [Equus caballus]
TCONS_00038194	175.76	61.82	10.93	4.85	-1.17224	1.24774e-08	3.96844e-08	yes	XLOC_020726	PREDICTED: transmembrane protein 70, mitochondrial isoform X1 [Ovis aries]
TCONS_00038211	81.09	21.93	1.02	0.35	-1.54314	2.62442e-06	6.62687e-06	yes	XLOC_020737	PREDICTED: extracellular sulfatase Sulf-1 [Capra hircus]
TCONS_00038216	27.87	0	0.39	0.001	-8.60733	6.05043e-08	1.79619e-07	yes	XLOC_020740	PREDICTED: centrosome and spindle pole-associated protein 1 isoform X5 [Ovis aries]
TCONS_00038217	9.13	19.49	0.15	0.39	1.37851	0.0242204	0.0367318	yes	XLOC_020740	PREDICTED: centrosome and spindle pole-associated protein 1 isoform X4 [Bison bison bison]
TCONS_00038234	0.25	5.08	0.01	0.36	5.16993	0.0312734	0.0462616	yes	XLOC_020743	PREDICTED: MCM domain-containing protein 2 isoform X1 [Capra hircus]
TCONS_00038248	0	7.01	0.001	0.24	7.90689	0.00782344	0.0127217	yes	XLOC_020751	PREDICTED: hydroxyacid-oxoacid transhydrogenase, mitochondrial isoform X1 [Ovis aries]
TCONS_00038257	10	0	0.18	0.001	-7.49185	0.00391328	0.00665699	yes	XLOC_020753	PREDICTED: tripartite motif-containing protein 55 isoform X2 [Capra hircus]
TCONS_00038315	0	7.27	0.001	0.51	8.99435	0.00782344	0.0127217	yes	XLOC_020783	Oxygen-regulated protein 1 [Myotis brandtii]
TCONS_00038319	0	24	0.001	0.27	8.07682	3.02899e-08	9.24563e-08	yes	XLOC_020785	PREDICTED: LOW QUALITY PROTEIN: oxygen-regulated protein 1 [Capra hircus]
TCONS_00038375	36.1	0	2.06	0.001	-11.0084	4.17686e-09	1.37937e-08	yes	XLOC_020825	TatD DNase domain containing 1 [Sus scrofa]
TCONS_00038469	0	13.17	0.001	0.54	9.07682	0.000122627	0.000254801	yes	XLOC_020904	PREDICTED: protein FAM49B isoform X2 [Oryctolagus cuniculus]
TCONS_00038470	35.6	0	1.16	0.001	-10.1799	4.17686e-09	1.37937e-08	yes	XLOC_020904	PREDICTED: protein FAM49B isoform X1 [Oryctolagus cuniculus]
TCONS_00038478	94.93	234.58	0.86	2.68	1.63982	1.2199e-22	9.89197e-22	yes	XLOC_020905	PREDICTED: arf-GAP with SH3 domain, ANK repeat and PH domain-containing protein 1 isoform X4 [Ovis aries musimon]
TCONS_00038521	0	10.85	0.001	0.27	8.07682	0.000489894	0.000942879	yes	XLOC_020940	PREDICTED: src-like-adapter isoform X1 [Capra hircus]
TCONS_00038523	49.07	107.34	0.98	2.71	1.46744	1.73285e-09	5.96955e-09	yes	XLOC_020940	PREDICTED: src-like-adapter isoform X1 [Capra hircus]
TCONS_00038559	71.28	119.1	0.93	1.95	1.06817	6.266e-07	1.6854e-06	yes	XLOC_020961	PREDICTED: ninein-like protein-like [Pantholops hodgsonii]
TCONS_00038596	545.99	130.47	2.28	0.69	-1.72437	8.90788e-41	1.55664e-39	yes	XLOC_020993	Protein argonaute-2, partial [Macaca mulatta]
TCONS_00038617	0	41.97	0.001	0.74	9.53138	5.97214e-14	2.89175e-13	yes	XLOC_020994	PREDICTED: focal adhesion kinase 1 isoform X4 [Capra hircus]
TCONS_00038620	0	115.25	0.001	1.82	10.8297	2.73071e-37	4.26826e-36	yes	XLOC_020994	PREDICTED: focal adhesion kinase 1 isoform X5 [Capra hircus]
TCONS_00038621	69.1	0	0.92	0.001	-9.84549	7.7442e-18	4.78387e-17	yes	XLOC_020994	PREDICTED: focal adhesion kinase 1 isoform X21 [Ovis aries musimon]
TCONS_00038627	87.18	0	0.74	0.001	-9.53138	7.90806e-23	6.49106e-22	yes	XLOC_020995	PREDICTED: solute carrier family 45 member 4 isoform X4 [Ovis aries musimon]
TCONS_00038651	12.67	0	0.48	0.001	-8.90689	0.000489894	0.000942879	yes	XLOC_021013	PREDICTED: nicotinate phosphoribosyltransferase isoform X2 [Bubalus bubalis]
TCONS_00038672	1136.14	4079.39	5.05	22.86	2.17847	0	0	yes	XLOC_021023	PREDICTED: plectin isoform X30 [Ovis aries musimon]
TCONS_00038683	0	22	0.001	0.3	8.22882	1.20864e-07	3.48558e-07	yes	XLOC_021025	PREDICTED: 5-oxoprolinase isoform X2 [Ovis aries musimon]
TCONS_00038684	0	41.51	0.001	0.5	8.96578	1.19181e-13	5.63161e-13	yes	XLOC_021025	PREDICTED: 5-oxoprolinase isoform X2 [Ovis aries musimon]
TCONS_00038694	111.6	193.95	2.22	4.86	1.1304	2.45205e-11	9.82601e-11	yes	XLOC_021032	PREDICTED: F-box/LRR-repeat protein 6 isoform X3 [Ovis aries musimon]
TCONS_00038756	0	69.49	0.001	0.89	9.79766	1.21129e-22	9.82434e-22	yes	XLOC_021067	PREDICTED: condensin-2 complex subunit D3 isoform X2 [Ovis aries musimon]
TCONS_00038795	8.31	84.91	0.25	3.24	3.69599	8.51292e-21	6.24845e-20	yes	XLOC_021088	PREDICTED: leupaxin [Capra hircus]
TCONS_00038818	5.37	15.82	0.28	1.06	1.92057	0.00722652	0.0119374	yes	XLOC_021108	mitochondrial import inner membrane translocase subunit Tim10 [Bos taurus]
TCONS_00038837	35.76	81.68	0.36	1.05	1.54432	4.12533e-08	1.24826e-07	yes	XLOC_021116	PREDICTED: 182 kDa tankyrase-1-binding protein isoform X2 [Ovis aries musimon]
TCONS_00038893	0	56.92	0.001	0.54	9.07682	9.50207e-19	6.19883e-18	yes	XLOC_021162	PREDICTED: CUGBP Elav-like family member 1 isoform X1 [Bubalus bubalis]
TCONS_00038895	0	82.97	0.001	0.79	9.62571	3.92664e-27	4.00953e-26	yes	XLOC_021162	PREDICTED: CUGBP Elav-like family member 1 isoform X5 [Bubalus bubalis]
TCONS_00038942	79.66	151.57	1.15	2.77	1.26825	1.09854e-10	4.18457e-10	yes	XLOC_021176	ARHGAP1 protein [Bos taurus]
TCONS_00038948	0	10.83	0.001	0.15	7.22882	0.000489894	0.000942879	yes	XLOC_021178	PREDICTED: activating molecule in BECN1-regulated autophagy protein 1 isoform X3 [Ovis aries musimon]
TCONS_00038962	0	76.41	0.001	1.52	10.5699	4.87969e-25	4.46726e-24	yes	XLOC_021183	PREDICTED: PHD finger protein 21A isoform X11 [Ovis aries]
TCONS_00038964	0	42.52	0.001	0.82	9.67948	5.97214e-14	2.89175e-13	yes	XLOC_021183	PREDICTED: PHD finger protein 21A isoform X11 [Ovis aries]
TCONS_00038977	0	27.25	0.001	0.42	8.71425	1.90354e-09	6.51124e-09	yes	XLOC_021183	PREDICTED: PHD finger protein 21A isoform X10 [Ovis aries]
TCONS_00038979	0	42.89	0.001	0.67	9.38802	2.99277e-14	1.4795e-13	yes	XLOC_021183	PREDICTED: PHD finger protein 21A isoform X10 [Ovis aries]
TCONS_00038980	12.37	0	0.19	0.001	-7.56986	0.00097925	0.00181054	yes	XLOC_021183	PREDICTED: PHD finger protein 21A isoform X10 [Ovis aries]
TCONS_00038982	0	17.61	0.001	0.28	8.12928	3.84742e-06	9.50938e-06	yes	XLOC_021183	PREDICTED: PHD finger protein 21A isoform X10 [Ovis aries]
TCONS_00038998	43.49	193	0.39	2.17	2.47615	1.66631e-31	2.05868e-30	yes	XLOC_021190	PREDICTED: homeobox protein aristaless-like 4 isoform X2 [Ovis aries musimon]
TCONS_00039023	8145.5	3038.48	30.29	14.26	-1.08687	1.17187e-205	2.54551e-203	yes	XLOC_021208	PREDICTED: excitatory amino acid transporter 2 isoform X3 [Bison bison bison]
TCONS_00039078	0	33	0.001	1.4	10.4512	3.00335e-11	1.19114e-10	yes	XLOC_021237	PREDICTED: doublecortin domain-containing protein 1 [Pteropus vampyrus]
TCONS_00039079	0	22	0.001	0.54	9.07682	1.20864e-07	3.48558e-07	yes	XLOC_021238	PREDICTED: doublecortin domain-containing protein 5 isoform X3 [Ovis aries musimon]
TCONS_00039083	9.34	0	0.28	0.001	-8.12928	0.00391328	0.00665699	yes	XLOC_021239	PREDICTED: metallophosphoesterase MPPED2 isoform X1 [Python bivittatus]
TCONS_00039142	60.31	15	1.01	0.32	-1.65821	1.74979e-05	4.02452e-05	yes	XLOC_021269	PREDICTED: chordin-like protein 2 isoform X1 [Capra hircus]
TCONS_00039156	0	22.21	0.001	0.72	9.49185	1.20864e-07	3.48558e-07	yes	XLOC_021278	PREDICTED: prolyl 4-hydroxylase subunit alpha-3 isoform X3 [Ovis aries musimon]
TCONS_00039163	0	16.7	0.001	0.22	7.78136	7.68793e-06	1.84039e-05	yes	XLOC_021279	PREDICTED: C2 domain-containing protein 3 isoform X2 [Capra hircus]
TCONS_00039187	32.13	10.82	0.35	0.15	-1.22239	0.0196468	0.0301633	yes	XLOC_021289	PREDICTED: arf-GAP with Rho-GAP domain, ANK repeat and PH domain-containing protein 1 isoform X3 [Ovis aries musimon]
TCONS_00039232	41	81	1.01	2.52	1.31907	1.44011e-06	3.73995e-06	yes	XLOC_021304	TRPC2 protein [Bos taurus]
TCONS_00039296	0	20.13	0.001	0.65	9.3443	4.82371e-07	1.30648e-06	yes	XLOC_021356	TRIM22 protein [Bos taurus]
TCONS_00039300	107.84	214.04	1.52	3.81	1.32572	1.64774e-15	8.85937e-15	yes	XLOC_021358	PREDICTED: tripartite motif-containing protein 34 isoform X1 [Capra hircus]
TCONS_00039301	14.48	26.39	0.24	0.55	1.1964	0.0115913	0.0185036	yes	XLOC_021358	PREDICTED: tripartite motif-containing protein 34 isoform X1 [Capra hircus]
TCONS_00039304	12.79	34.7	0.95	3.26	1.77887	0.000144544	0.000298698	yes	XLOC_021361	PREDICTED: tripartite motif-containing protein 5-like [Capra hircus]
TCONS_00039307	0	22.17	0.001	0.77	9.58871	1.20864e-07	3.48558e-07	yes	XLOC_021363	PREDICTED: tripartite motif-containing protein 5-like [Orycteropus afer afer]
TCONS_00039377	0	24.28	0.001	0.5	8.96578	3.02899e-08	9.24563e-08	yes	XLOC_021421	PREDICTED: synaptotagmin-9 isoform X5 [Ovis aries musimon]
TCONS_00039426	26.55	0	0.43	0.001	-8.74819	1.20864e-07	3.48558e-07	yes	XLOC_021451	PREDICTED: AMP deaminase 3 isoform X2 [Ovis aries]
TCONS_00039437	198.35	0	3.53	0.001	-11.7855	1.84888e-49	4.30575e-48	yes	XLOC_021455	PREDICTED: protein-methionine sulfoxide oxidase MICAL2 isoform X10 [Ovis aries musimon]
TCONS_00039438	0	174.56	0.001	3.84	11.9069	4.78216e-56	1.35278e-54	yes	XLOC_021455	PREDICTED: protein-methionine sulfoxide oxidase MICAL2 isoform X17 [Ovis aries musimon]
TCONS_00039462	0	409.81	0.001	3.13	11.6119	1.55562e-130	1.71028e-128	yes	XLOC_021459	PREDICTED: transcriptional enhancer factor TEF-1 isoform X5 [Chlorocebus sabaeus]
TCONS_00039511	31.89	10.9	0.62	0.27	-1.19931	0.0196468	0.0301633	yes	XLOC_021487	PREDICTED: natural cytotoxicity triggering receptor 3 ligand 1 [Capra hircus]
TCONS_00039516	0	93.06	0.001	1.69	10.7228	2.0183e-30	2.37641e-29	yes	XLOC_021491	PREDICTED: zinc finger protein 202 isoform X1 [Capra hircus]
TCONS_00039518	3.3	12.85	0.05	0.25	2.32193	0.0127622	0.0202635	yes	XLOC_021491	PREDICTED: zinc finger protein 202 isoform X1 [Capra hircus]
TCONS_00039547	0	18.17	0.001	0.34	8.40939	1.92554e-06	4.91566e-06	yes	XLOC_021503	PREDICTED: ubiquitin carboxyl-terminal hydrolase 2 isoform X7 [Capra hircus]
TCONS_00039564	15.81	0	0.39	0.001	-8.60733	0.000122627	0.000254801	yes	XLOC_021508	PREDICTED: UDP-N-acetylglucosamine--dolichyl-phosphate N-acetylglucosaminephosphotransferase isoform X2 [Capra hircus]
TCONS_00039571	250.53	712.14	3.17	11.38	1.84395	1.18901e-74	5.3604e-73	yes	XLOC_021510	PREDICTED: hypoxia up-regulated protein 1 isoform X2 [Ovis aries]
TCONS_00039578	0	15.21	0.001	0.41	8.67948	1.53628e-05	3.5494e-05	yes	XLOC_021511	PREDICTED: glucose-6-phosphate translocase isoform X1 [Capra hircus]
TCONS_00039670	802.87	1295.19	4.8	9.77	1.02532	3.70388e-53	9.68985e-52	yes	XLOC_021553	PREDICTED: interleukin-18 isoform X2 [Ovis aries]
TCONS_00039691	0	71.53	0.001	0.71	9.47168	1.53114e-23	1.29919e-22	yes	XLOC_021564	PREDICTED: rho GTPase-activating protein 20 isoform X3 [Ovis aries]
TCONS_00039714	0	57.24	0.001	0.73	9.51175	9.50207e-19	6.19883e-18	yes	XLOC_021573	PREDICTED: protein NPAT isoform X1 [Ovis aries]
TCONS_00039720	32.29	57.84	0.83	1.87	1.17186	0.00022986	0.000465368	yes	XLOC_021576	PREDICTED: solute carrier family 35 member F2 isoform X4 [Ovis aries]
TCONS_00039835	9	0	0.34	0.001	-8.40939	0.00782344	0.0127217	yes	XLOC_021679	Chromosome 11 open reading frame 70 [Homo sapiens]
TCONS_00039866	39.61	64.23	0.38	0.78	1.03747	0.000404436	0.000791881	yes	XLOC_021691	PREDICTED: double-strand break repair protein MRE11A isoform X3 [Ovis aries]
TCONS_00039893	1	11.78	0.03	0.5	4.05889	0.00183717	0.00329727	yes	XLOC_021709	PREDICTED: olfactory receptor 4D11-like [Ovis aries musimon]
TCONS_00040077	0	20.8	0.001	0.7	9.45121	2.4145e-07	6.75605e-07	yes	XLOC_021838	PREDICTED: DNA damage-binding protein 2 isoform X3 [Capra hircus]
TCONS_00040099	0	10.25	0.001	0.28	8.12928	0.00097925	0.00181054	yes	XLOC_021844	PREDICTED: cysteine-rich PAK1 inhibitor-like isoform X2 [Capra hircus]
TCONS_00040119	226.02	41.8	3.65	0.85	-2.10236	8.3535e-23	6.84338e-22	yes	XLOC_021849	PREDICTED: GDP-fucose transporter 1 [Capra hircus]
TCONS_00040128	112.18	183.4	0.91	1.88	1.04679	1.1966e-09	4.15897e-09	yes	XLOC_021852	PREDICTED: PR domain-containing protein 11 isoform X5 [Ovis aries musimon]
TCONS_00040167	11.45	23.91	0.21	0.55	1.38904	0.0114032	0.0182213	yes	XLOC_021873	PREDICTED: alpha-ketoglutarate-dependent dioxygenase alkB homolog 3 isoform X6 [Capra hircus]
TCONS_00040277	101.53	205.14	1.09	2.79	1.35594	3.41153e-15	1.80025e-14	yes	XLOC_021922	PREDICTED: probable methyltransferase-like protein 15 isoform X3 [Ovis aries musimon]
TCONS_00040398	3	15.31	0.09	0.59	2.71272	0.000732495	0.00138562	yes	XLOC_021993	PREDICTED: P2Y purinoceptor 6 isoform X1 [Mustela putorius furo]
TCONS_00040402	11.21	34.23	0.08	0.29	1.85798	2.54233e-05	5.77035e-05	yes	XLOC_021994	PREDICTED: P2Y purinoceptor 2-like [Ovis aries musimon]
TCONS_00040410	20.88	67.39	0.19	0.78	2.03747	1.29309e-09	4.48216e-09	yes	XLOC_021995	PREDICTED: autophagy-related protein 16-2 isoform X6 [Ovis aries musimon]
TCONS_00040444	205.11	334.37	2.24	4.62	1.04439	4.09072e-16	2.2724e-15	yes	XLOC_022015	PREDICTED: E3 ubiquitin-protein ligase TRIM21 isoform X1 [Capra hircus]
TCONS_00040530	34.04	78.38	0.58	1.69	1.5429	1.05787e-07	3.09006e-07	yes	XLOC_022095	PREDICTED: FTS and Hook-interacting protein isoform X5 [Ovis aries musimon]
TCONS_00040539	0	20.96	0.001	0.75	9.55075	2.4145e-07	6.75605e-07	yes	XLOC_022098	PREDICTED: amyloid beta A4 precursor protein-binding family B member 1 isoform X4 [Ovis aries musimon]
TCONS_00040546	131.64	16.47	1.99	0.31	-2.68243	6.12614e-18	3.81457e-17	yes	XLOC_022100	PREDICTED: tripartite motif-containing protein 3 isoform X4 [Odobenus rosmarus divergens]
TCONS_00040604	14.43	83.77	0.09	0.63	2.80735	9.3279e-17	5.4106e-16	yes	XLOC_022146	PREDICTED: LOW QUALITY PROTEIN: tripartite motif-containing protein 66 [Bison bison bison]
TCONS_00040622	0	24.84	0.001	0.48	8.90689	1.51646e-08	4.76225e-08	yes	XLOC_022157	PREDICTED: nuclear receptor-interacting protein 3 isoform X2 [Ovis aries]
TCONS_00040628	27.96	75.47	0.54	1.82	1.75291	4.14012e-09	1.37077e-08	yes	XLOC_022162	PREDICTED: signal peptide, CUB and EGF-like domain-containing protein 2 isoform X11 [Ovis aries musimon]
TCONS_00040631	41.58	10.91	0.9	0.3	-1.58496	0.000630739	0.00120036	yes	XLOC_022162	PREDICTED: signal peptide, CUB and EGF-like domain-containing protein 2 isoform X11 [Ovis aries musimon]
TCONS_00040653	0	20.67	0.001	0.24	7.90689	4.82371e-07	1.30648e-06	yes	XLOC_022172	PREDICTED: protein MRVI1 isoform X3 [Capra hircus]
TCONS_00040693	36.9	77.58	0.36	0.95	1.39993	5.85419e-07	1.57712e-06	yes	XLOC_022195	PREDICTED: vitamin D 25-hydroxylase isoform X3 [Ovis aries]
TCONS_00040732	13.39	1.98	1.64	0.31	-2.40336	0.0129695	0.0205426	yes	XLOC_022206	PREDICTED: secretion-regulating guanine nucleotide exchange factor, partial [Pantholops hodgsonii]
TCONS_00040793	2.03	13	0.03	0.27	3.16993	0.00419502	0.00711431	yes	XLOC_022235	PREDICTED: Na(+)/H(+) exchange regulatory cofactor NHE-RF4 [Pantholops hodgsonii]
TCONS_00040830	714.44	0	2.61	0.001	-11.3498	4.89521e-174	7.93888e-172	yes	XLOC_022250	PREDICTED: histone-lysine N-methyltransferase 2A isoform X9 [Ovis aries musimon]
TCONS_00040844	79.77	206.88	0.86	2.81	1.70816	3.12049e-21	2.35407e-20	yes	XLOC_022257	PREDICTED: LOW QUALITY PROTEIN: centrosomal protein of 164 kDa [Capra hircus]
TCONS_00040898	10.84	0	0.14	0.001	-7.12928	0.00195752	0.00346964	yes	XLOC_022286	PREDICTED: neural cell adhesion molecule 1 isoform X16 [Ovis aries musimon]
TCONS_00040909	163.9	278.94	2.33	4.99	1.09871	7.06861e-15	3.65315e-14	yes	XLOC_022289	p97Bcnt protein [Capra hircus]
TCONS_00040946	32.47	178.3	0.3	2.07	2.7866	1.57313e-33	2.1117e-32	yes	XLOC_022303	PREDICTED: layilin [Capra hircus]
TCONS_00040958	380.7	872.72	2.52	7.3	1.53447	2.14502e-69	8.80639e-68	yes	XLOC_022310	PREDICTED: probable ribonuclease ZC3H12C isoform X5 [Ovis aries musimon]
TCONS_00040970	153.33	290.22	0.78	1.85	1.24598	1.03154e-18	6.70379e-18	yes	XLOC_022316	PREDICTED: serine-protein kinase ATM isoform X1 [Ovis aries]
TCONS_00040971	461.71	100.07	2.34	0.64	-1.87036	1.62996e-38	2.65061e-37	yes	XLOC_022316	PREDICTED: serine-protein kinase ATM isoform X1 [Ovis aries]
TCONS_00041010	1975.44	4204.55	2.15	5.77	1.42423	7.31638e-257	2.52141e-254	yes	XLOC_022336	PREDICTED: mastermind-like protein 2 isoform X2 [Ovis aries musimon]
TCONS_00041020	0	22.51	0.001	0.79	9.62571	1.20864e-07	3.48558e-07	yes	XLOC_022337	PREDICTED: coiled-coil domain-containing protein 82 isoform X3 [Ovis aries]
TCONS_00041052	404.36	702.23	5.38	11.79	1.13189	5.69141e-36	8.45713e-35	yes	XLOC_022361	PREDICTED: platelet-derived growth factor D isoform X2 [Capra hircus]
TCONS_00041058	123.21	249.15	3.05	7.78	1.35096	2.29265e-18	1.45693e-17	yes	XLOC_022362	PREDICTED: caspase-4 isoform X1 [Capra hircus]
TCONS_00041085	105	280.17	0.55	1.86	1.7578	3.42425e-29	3.83168e-28	yes	XLOC_022374	PREDICTED: liprin-alpha-4 isoform X13 [Ovis aries musimon]
TCONS_00041107	54.12	113.53	1.44	3.81	1.40372	1.45849e-09	5.04231e-09	yes	XLOC_022394	PREDICTED: plasma membrane calcium-transporting ATPase 4-like [Ovis aries]
TCONS_00041138	2.29	225.01	0.04	5.4	7.07682	1.19524e-72	5.21784e-71	yes	XLOC_022408	PREDICTED: protein Mdm4 isoform X1 [Capra hircus]
TCONS_00041142	0	18.39	0.001	0.14	7.12928	1.92554e-06	4.91566e-06	yes	XLOC_022411	PREDICTED: neurofascin isoform X13 [Bubalus bubalis]
TCONS_00041192	0	13.55	0.001	0.29	8.17991	6.13562e-05	0.00013245	yes	XLOC_022425	PREDICTED: inhibitor of nuclear factor kappa-B kinase subunit epsilon isoform X2 [Ovis aries musimon]
TCONS_00041214	31.52	7.49	0.48	0.14	-1.77761	0.00167444	0.00301804	yes	XLOC_022433	PREDICTED: 6-phosphofructo-2-kinase/fructose-2,6-bisphosphatase 2 isoform X2 [Capra hircus]
TCONS_00041233	39.83	81.9	2.59	6.73	1.37765	5.50142e-07	1.48443e-06	yes	XLOC_022437	PREDICTED: C4b-binding protein alpha chain-like [Capra hircus]
TCONS_00041341	75.28	138.61	0.6	1.4	1.22239	2.82166e-09	9.51285e-09	yes	XLOC_022512	PREDICTED: lysophospholipase-like protein 1 [Pantholops hodgsonii]
TCONS_00041359	3871.51	1268.38	89.67	37.06	-1.27476	1.87187e-157	2.65177e-155	yes	XLOC_022522	PREDICTED: MOSC domain-containing protein 1, mitochondrial [Capra hircus]
TCONS_00041380	60	111	1.33	3.12	1.23012	1.30122e-07	3.74293e-07	yes	XLOC_022532	reverse transcriptase-like [Bos taurus]
TCONS_00041392	215.04	355.11	1.16	2.42	1.06088	1.40785e-17	8.58436e-17	yes	XLOC_022539	PREDICTED: protein cornichon homolog 4 isoform X1 [Pantholops hodgsonii]
TCONS_00041395	13.34	0	0.97	0.001	-9.92184	0.000489894	0.000942879	yes	XLOC_022540	PREDICTED: peptidyl-prolyl cis-trans isomerase A-like [Capra hircus]
TCONS_00041477	0	50.03	0.001	0.52	9.02237	2.3784e-16	1.33842e-15	yes	XLOC_022589	PREDICTED: centrosomal protein of 170 kDa isoform X7 [Ovis aries]
TCONS_00041500	55.73	187.8	1.28	5.44	2.08746	4.41933e-25	4.05928e-24	yes	XLOC_022601	PREDICTED: sodium/potassium-transporting ATPase subunit beta-1 [Capra hircus]
TCONS_00041516	117.79	348.42	1.03	3.85	1.90221	8.92426e-40	1.51446e-38	yes	XLOC_022610	PREDICTED: paired mesoderm homeobox protein 1 isoform X1 [Bison bison bison]
TCONS_00041542	4.61	26.17	0.04	0.32	3	1.10954e-05	2.61987e-05	yes	XLOC_022620	PREDICTED: dynamin-3 isoform X5 [Ovis aries musimon]
TCONS_00041545	47.25	79.83	0.97	2.07	1.09357	4.51384e-05	9.95449e-05	yes	XLOC_022620	PREDICTED: dynamin-3 isoform X1 [Capra hircus]
TCONS_00041552	31.59	0	1.18	0.001	-10.2046	3.80158e-09	1.2623e-08	yes	XLOC_022621	Chromosome 1 open reading frame 105 [Homo sapiens]
TCONS_00041664	7.49	0	0.24	0.001	-7.90689	0.0156414	0.0243149	yes	XLOC_022673	PREDICTED: tumor necrosis factor receptor superfamily member 25 isoform X5 [Ovis aries musimon]
TCONS_00041686	34.18	78.65	0.41	1.18	1.52509	7.03505e-08	2.07748e-07	yes	XLOC_022680	PREDICTED: nephrocystin-4 isoform X2 [Ovis aries musimon]
TCONS_00041709	0	22.38	0.001	0.63	9.29921	1.20864e-07	3.48558e-07	yes	XLOC_022696	PREDICTED: pantothenate kinase 4 isoform X4 [Ovis aries]
TCONS_00041740	3.24	15.43	0.16	0.94	2.55459	0.00258886	0.00453218	yes	XLOC_022707	PREDICTED: transmembrane protein 240 [Mesocricetus auratus]
TCONS_00041754	17.65	38.18	0.34	0.93	1.4517	0.000468415	0.000911772	yes	XLOC_022714	PREDICTED: segment polarity protein dishevelled homolog DVL-1 isoform X6 [Ovis aries musimon]
TCONS_00041755	3.55	25.1	0.07	0.61	3.12338	8.54838e-06	2.03793e-05	yes	XLOC_022714	PREDICTED: segment polarity protein dishevelled homolog DVL-1 isoform X6 [Ovis aries musimon]
TCONS_00041789	120.08	326.79	0.96	3.31	1.78572	3.02514e-34	4.17819e-33	yes	XLOC_022725	PREDICTED: transcription factor HES-4-like [Ovis aries musimon]
TCONS_00041792	29.1	0	0.72	0.001	-9.49185	1.51646e-08	4.76225e-08	yes	XLOC_022727	PREDICTED: nucleolar complex protein 2 homolog isoform X3 [Capra hircus]
TCONS_00041796	0	57.96	0.001	0.85	9.73132	4.76548e-19	3.16237e-18	yes	XLOC_022728	PREDICTED: zinc finger and BTB domain-containing protein 17 isoform X2 [Ovis aries musimon]
TCONS_00041877	0	132.82	0.001	2.75	11.4252	5.897e-43	1.12124e-41	yes	XLOC_022773	PREDICTED: ras GTPase-activating protein nGAP isoform X10 [Ovis aries musimon]
TCONS_00041884	90.15	684.85	0.69	6.64	3.26651	2.28805e-141	2.78932e-139	yes	XLOC_022776	PREDICTED: ras-specific guanine nucleotide-releasing factor RalGPS2 isoform X2 [Ovis aries]
TCONS_00041895	59.66	12.21	0.66	0.17	-1.95693	2.71291e-06	6.83973e-06	yes	XLOC_022780	PREDICTED: glycosaminoglycan xylosylkinase isoform X2 [Capra hircus]
TCONS_00041914	132.96	241.55	2.35	5.4	1.2003	5.15905e-15	2.69228e-14	yes	XLOC_022789	PREDICTED: sulfhydryl oxidase 1 isoform X2 [Ovis aries musimon]
TCONS_00041918	0	105.74	0.001	1.37	10.42	2.63805e-34	3.66049e-33	yes	XLOC_022792	hCG24169, isoform CRA_a [Homo sapiens]
TCONS_00041931	0	13	0.001	0.08	6.32193	0.000122627	0.000254801	yes	XLOC_022797	PREDICTED: voltage-dependent R-type calcium channel subunit alpha-1E isoform X12 [Ovis aries musimon]
TCONS_00041952	0	36.04	0.001	0.46	8.84549	7.53576e-12	3.13474e-11	yes	XLOC_022805	PREDICTED: protein SMG7 isoform X5 [Ovis aries musimon]
TCONS_00041965	0	14.65	0.001	0.22	7.78136	3.07011e-05	6.86822e-05	yes	XLOC_022808	chromosome 1 open reading frame 21 [Xenopus laevis]
TCONS_00041979	1484.61	2417.25	4.88	10.02	1.03793	4.88567e-96	3.32272e-94	yes	XLOC_022817	PREDICTED: hemicentin-1 isoform X3 [Ovis aries]
TCONS_00041980	0	251.61	0.001	1.02	9.99435	1.24837e-80	6.40098e-79	yes	XLOC_022817	PREDICTED: hemicentin-1 [Capra hircus]
TCONS_00041989	36.55	0	0.4	0.001	-8.64386	4.17686e-09	1.37937e-08	yes	XLOC_022819	PREDICTED: protein odr-4 homolog isoform X1 [Capra hircus]
TCONS_00042000	0	35.6	0.001	0.68	9.40939	7.53576e-12	3.13474e-11	yes	XLOC_022826	PREDICTED: protein angel homolog 2 isoform X2 [Ovis aries]
TCONS_00042009	12.48	30.29	0.93	2.84	1.61059	0.0012752	0.0023309	yes	XLOC_022831	PREDICTED: basic leucine zipper transcriptional factor ATF-like 3 isoform X2 [Ovis aries]
TCONS_00042057	26.87	45.41	0.59	1.26	1.09464	0.00215752	0.00380831	yes	XLOC_022858	PREDICTED: hematopoietic progenitor cell antigen CD34 isoform X4 [Ovis aries musimon]
TCONS_00042160	884.6	2611.87	26.42	98.41	1.89717	3.31407e-251	1.09981e-248	yes	XLOC_022921	PREDICTED: chitinase-3-like protein 1 isoform X2 [Capra hircus]
TCONS_00042165	39.86	109.96	1.01	3.51	1.79712	6.35955e-13	2.86996e-12	yes	XLOC_022925	PREDICTED: plasma membrane calcium-transporting ATPase 4-like [Ovis aries]
TCONS_00042175	0	24.18	0.001	0.17	7.40939	3.02899e-08	9.24563e-08	yes	XLOC_022930	PREDICTED: pleckstrin homology domain-containing family A member 6 isoform X7 [Ovis aries musimon]
TCONS_00042177	22.84	54.75	0.12	0.37	1.62449	4.37252e-06	1.07753e-05	yes	XLOC_022930	PREDICTED: pleckstrin homology domain-containing family A member 6 isoform X4 [Ovis aries musimon]
TCONS_00042435	36.14	0	0.51	0.001	-8.99435	4.17686e-09	1.37937e-08	yes	XLOC_023126	PREDICTED: apoptosis-stimulating of p53 protein 2 [Capra hircus]
TCONS_00042444	0	17.24	0.001	0.53	9.04985	3.84742e-06	9.50938e-06	yes	XLOC_023129	PREDICTED: nuclear valosin-containing protein-like isoform X1 [Capra hircus]
TCONS_00042489	312.43	619.85	4.32	10.8	1.32193	8.56112e-41	1.49751e-39	yes	XLOC_023149	PREDICTED: inositol-trisphosphate 3-kinase B isoform X2 [Ovis aries musimon]
TCONS_00042570	55.97	94.89	0.6	1.28	1.09311	5.09444e-06	1.24728e-05	yes	XLOC_023190	vesicle-associated membrane protein 4 [Bos taurus]
TCONS_00042590	142.3	324.77	0.82	2.37	1.53119	1.76521e-27	1.83382e-26	yes	XLOC_023201	PREDICTED: migration and invasion-inhibitory protein isoform X1 [Capra hircus]
TCONS_00042611	15.72	0	0.49	0.001	-8.93664	0.000122627	0.000254801	yes	XLOC_023208	PREDICTED: F-box only protein 6 [Ovis aries]
TCONS_00042619	25.35	52.72	0.53	1.4	1.40136	7.24083e-05	0.000155103	yes	XLOC_023209	PREDICTED: F-box only protein 44 isoform X1 [Capra hircus]
TCONS_00042625	23.47	64.73	0.26	0.92	1.82312	7.72707e-08	2.2762e-07	yes	XLOC_023213	PREDICTED: ubiA prenyltransferase domain-containing protein 1 [Ovis aries]
TCONS_00042649	367.62	640.86	2.21	4.86	1.13691	2.21974e-33	2.96525e-32	yes	XLOC_023226	PREDICTED: kinesin-like protein KIF1B isoform X6 [Ovis aries musimon]
TCONS_00042679	0	11.59	0.001	0.68	9.40939	0.000245094	0.000489928	yes	XLOC_023240	PREDICTED: carbonic anhydrase 6 [Capra hircus]
TCONS_00042719	80.03	159.59	1.14	2.86	1.32698	7.77181e-12	3.23106e-11	yes	XLOC_023261	PREDICTED: DNA fragmentation factor subunit beta isoform X2 [Ovis aries musimon]
TCONS_00042739	29	54	0.49	1.16	1.24327	0.000192619	0.000392812	yes	XLOC_023276	PR domain zinc finger protein 12, partial [Bos mutus]
TCONS_00042755	51.95	17.57	0.72	0.31	-1.21573	0.0022238	0.00392181	yes	XLOC_023283	PREDICTED: E3 ubiquitin-protein ligase MIB2 isoform X8 [Ovis aries musimon]
TCONS_00042782	8.12	0	0.06	0.001	-5.90689	0.0156414	0.0243149	yes	XLOC_023301	PREDICTED: agrin isoform X10 [Ovis aries musimon]
TCONS_00042791	0	20.88	0.001	0.53	9.04985	2.4145e-07	6.75605e-07	yes	XLOC_023303	PREDICTED: pleckstrin homology domain-containing family N member 1 isoform X12 [Ovis aries musimon]
TCONS_00042795	0	59.38	0.001	1.67	10.7056	2.39011e-19	1.61477e-18	yes	XLOC_023304	PREDICTED: kelch-like protein 17 isoform X1 [Capra hircus]
TCONS_00042796	6.99	0	0.15	0.001	-7.22882	0.0312734	0.0462616	yes	XLOC_023304	PREDICTED: kelch-like protein 17 isoform X1 [Capra hircus]
TCONS_00042806	1140.34	1863.5	5.04	10.39	1.0437	5.49073e-78	2.66454e-76	yes	XLOC_023307	PREDICTED: msx2-interacting protein isoform X2 [Ovis aries musimon]
TCONS_00042813	16.6	2.4	0.53	0.1	-2.40599	0.00756354	0.0124551	yes	XLOC_023310	PREDICTED: transmembrane protein 82 [Bos mutus]
TCONS_00042837	61.5	116.51	0.49	1.17	1.25565	1.95617e-08	6.09874e-08	yes	XLOC_023323	PREDICTED: PR domain zinc finger protein 2 isoform X1 [Ovis aries musimon]
TCONS_00042838	35.59	0	0.29	0.001	-8.17991	4.17686e-09	1.37937e-08	yes	XLOC_023323	PREDICTED: PR domain zinc finger protein 2 isoform X2 [Ovis aries musimon]
TCONS_00042844	6.11	36.48	0.14	1.08	2.94753	8.11755e-08	2.38829e-07	yes	XLOC_023324	PREDICTED: podoplanin [Capra hircus]
TCONS_00042871	2.59	16.47	0.12	0.96	3	0.000404902	0.000792404	yes	XLOC_023344	PREDICTED: antithrombin-III isoform X2 [Capra hircus]
TCONS_00042908	455.19	168.64	5.85	2.74	-1.09426	6.82839e-18	4.24227e-17	yes	XLOC_023370	PREDICTED: protein transport protein Sec16B [Capra hircus]
TCONS_00042927	55.61	96.86	1.62	3.55	1.13183	2.65831e-06	6.70725e-06	yes	XLOC_023379	PREDICTED: torsin-1A-interacting protein 2 isoform X1 [Capra hircus]
TCONS_00042975	0	51	0.001	0.65	9.3443	1.19234e-16	6.84632e-16	yes	XLOC_023391	PREDICTED: regulator of G-protein signaling 8 isoform X2 [Callithrix jacchus]
TCONS_00042983	23.82	0	0.23	0.001	-7.84549	4.82371e-07	1.30648e-06	yes	XLOC_023395	PREDICTED: nicotinamide mononucleotide adenylyltransferase 2 isoform X2 [Bos taurus]
TCONS_00043134	0	22.61	0.001	0.31	8.27612	6.05043e-08	1.79619e-07	yes	XLOC_023506	PREDICTED: SERTA domain-containing protein 4 isoform X1 [Ovis aries]
TCONS_00043146	253.61	78.57	1.68	0.66	-1.34792	1.99373e-14	9.98984e-14	yes	XLOC_023517	PREDICTED: digestive organ expansion factor homolog isoform X2 [Capra hircus]
TCONS_00043232	26.6	6.15	0.55	0.16	-1.78136	0.00335045	0.00579442	yes	XLOC_023574	PREDICTED: probable ATP-dependent RNA helicase DDX59 [Ovis aries musimon]
TCONS_00043272	25.83	43.77	1.01	2.17	1.10334	0.00259142	0.00453534	yes	XLOC_023597	PREDICTED: neuron navigator 1 isoform X5 [Ovis aries musimon]
TCONS_00043309	18.07	0	0.3	0.001	-8.22882	1.53628e-05	3.5494e-05	yes	XLOC_023620	PREDICTED: eukaryotic translation initiation factor 4E transporter isoform X1 [Capra hircus]
TCONS_00043358	8	0	0.22	0.001	-7.78136	0.0156414	0.0243149	yes	XLOC_023640	PREDICTED: LOW QUALITY PROTEIN: RING finger protein 215 isoform X2 [Bos taurus]
TCONS_00043365	0	33	0.001	0.63	9.29921	3.00335e-11	1.19114e-10	yes	XLOC_023645	leukemia inhibitory factor precursor [Bubalus bubalis]
TCONS_00043374	0	16.3	0.001	0.28	8.12928	7.68793e-06	1.84039e-05	yes	XLOC_023649	PREDICTED: THO complex subunit 5 homolog isoform X1 [Capra hircus]
TCONS_00043412	15	29	0.88	2.14	1.28204	0.00666872	0.0110603	yes	XLOC_023664	PREDICTED: beta-crystallin B1 isoform X3 [Ovis aries musimon]
TCONS_00043482	7.98	227.78	0.13	4.74	5.1883	1.24491e-68	4.9965e-67	yes	XLOC_023700	PREDICTED: paxillin-like isoform X5 [Bubalus bubalis]
TCONS_00043502	43.44	140.49	0.42	1.71	2.02554	1.96549e-18	1.25414e-17	yes	XLOC_023711	PREDICTED: tyrosine-protein phosphatase non-receptor type 11 isoform X4 [Bos taurus]
TCONS_00043548	12.23	0	0.33	0.001	-8.36632	0.00097925	0.00181054	yes	XLOC_023737	PREDICTED: replication factor C subunit 5 isoform X2 [Ovis aries]
TCONS_00043573	18	3	0.9	0.19	-2.24393	0.0118586	0.018895	yes	XLOC_023755	PREDICTED: bicaudal D-related protein 1 isoform X4 [Cercocebus atys]
TCONS_00043591	663.13	1053.26	14.37	28.79	1.00251	1.02031e-42	1.93282e-41	yes	XLOC_023761	PREDICTED: serine/threonine-protein phosphatase PP1-gamma catalytic subunit [Chinchilla lanigera]
TCONS_00043628	8.51	0.06	0.17	0.001	-7.40939	0.00782344	0.0127217	yes	XLOC_023787	PREDICTED: WD repeat-containing protein 66 isoform X1 [Ovis aries]
TCONS_00043644	39.21	104.36	0.33	1.12	1.76296	9.25756e-12	3.83229e-11	yes	XLOC_023793	PREDICTED: kinetochore-associated protein 1 [Capra hircus]
TCONS_00043730	0	211.3	0.001	1.2	10.2288	6.51934e-68	2.54254e-66	yes	XLOC_023832	PREDICTED: E1A-binding protein p400 isoform X16 [Ovis aries musimon]
TCONS_00043741	25.54	52.07	0.44	1.14	1.37346	0.000105781	0.000223241	yes	XLOC_023835	PREDICTED: nucleolar complex protein 4 homolog [Ovis aries]
TCONS_00043769	379.76	773.45	2.5	6.42	1.36065	3.29451e-52	8.43419e-51	yes	XLOC_023846	PREDICTED: zinc finger protein 605 isoform X5 [Ovis aries]
TCONS_00043820	480.6	1138.49	1.76	5.27	1.58223	9.27402e-93	5.98901e-91	yes	XLOC_023869	PREDICTED: uncharacterized protein KIAA1109 homolog isoform X5 [Ovis aries]
TCONS_00043902	6	81.15	0.08	1.3	4.02237	1.40503e-21	1.07948e-20	yes	XLOC_023925	PREDICTED: protocadherin-10 isoform X2 [Ovis aries musimon]
TCONS_00043959	90.14	195.73	1.15	3.14	1.44913	4.72861e-16	2.61621e-15	yes	XLOC_023962	PREDICTED: endothelin-1 receptor [Mustela putorius furo]
TCONS_00044000	86.7	24.45	1.67	0.6	-1.47681	2.49677e-06	6.31522e-06	yes	XLOC_023992	PREDICTED: arfaptin-1 isoform X4 [Ovis aries]
TCONS_00044177	1.72	16.94	0.09	1.11	3.62449	7.68171e-05	0.000164164	yes	XLOC_024125	PREDICTED: glutathione S-transferase theta-1 isoform X1 [Ovis aries]
TCONS_00044197	28.56	170.3	0.43	3.21	2.90016	2.98722e-33	3.97567e-32	yes	XLOC_024132	PREDICTED: stromelysin-3 isoform X3 [Ovis aries musimon]
TCONS_00044203	39	150	0.38	1.85	2.28345	2.22508e-22	1.7841e-21	yes	XLOC_024135	Spectrin beta chain, brain 2 [Bos mutus]
TCONS_00044205	21017.2	119075	2611.11	18664.7	2.83758	0	0	yes	XLOC_024137	immunoglobulin lambda light chain F7-299 [Capra hircus]
TCONS_00044206	0	11.82	0.001	1.59	10.6348	0.000245094	0.000489928	yes	XLOC_024137	PREDICTED: immunoglobulin lambda-like polypeptide 1-like isoform X1 [Capra hircus]
TCONS_00044213	894.35	6138.21	137.8	1193.26	3.11426	0	0	yes	XLOC_024141	immunoglobulin lambda-2b light chain variable region [Ovis aries]
TCONS_00044214	889.65	3801.79	138.89	748.84	2.43071	0	0	yes	XLOC_024142	immunoglobulin lambda-2b light chain variable region [Ovis aries]
TCONS_00044245	13.14	0	0.24	0.001	-7.90689	0.000489894	0.000942879	yes	XLOC_024164	PREDICTED: smoothelin isoform X6 [Ovis aries musimon]
TCONS_00044261	8.27	0	0.18	0.001	-7.49185	0.00782344	0.0127217	yes	XLOC_024172	PREDICTED: coiled-coil domain-containing protein 157 isoform X4 [Ovis aries musimon]
TCONS_00044290	0	12.95	0.001	0.36	8.49185	0.000122627	0.000254801	yes	XLOC_024183	PREDICTED: RNA-binding protein EWS isoform X3 [Bos taurus]
TCONS_00044417	511.83	102.92	3.55	0.9	-1.97982	1.46123e-45	3.05554e-44	yes	XLOC_024251	PREDICTED: bicaudal D-related protein 1 isoform X2 [Ovis aries musimon]
TCONS_00044449	16.8	29.44	0.5	1.1	1.1375	0.00801499	0.0130102	yes	XLOC_024264	PREDICTED: E3 ubiquitin-protein ligase DTX1 [Oryctolagus cuniculus]
TCONS_00044538	65.94	0	2.14	0.001	-11.0634	5.85672e-17	3.4344e-16	yes	XLOC_024313	PREDICTED: calcium/calmodulin-dependent protein kinase kinase 2 isoform X8 [Ovis aries musimon]
TCONS_00044586	39.2	195.73	0.39	2.45	2.65124	1.82857e-34	2.55408e-33	yes	XLOC_024324	PREDICTED: CAP-Gly domain-containing linker protein 1 isoform X4 [Capra hircus]
TCONS_00044588	93.7	0	1	0.001	-9.96578	1.35866e-24	1.21679e-23	yes	XLOC_024324	PREDICTED: CAP-Gly domain-containing linker protein 1 isoform X3 [Ovis aries]
TCONS_00044609	188.33	331.77	2.82	6.26	1.15047	9.99766e-19	6.51502e-18	yes	XLOC_024326	PREDICTED: arginine/serine-rich coiled-coil protein 2 isoform X5 [Capra hircus]
TCONS_00044624	107.48	196.1	0.87	2	1.20091	1.75231e-12	7.64509e-12	yes	XLOC_024331	PREDICTED: membrane-associated phosphatidylinositol transfer protein 2 isoform X4 [Ovis aries musimon]
TCONS_00044655	761.55	1355.35	10.48	23.52	1.16625	4.31214e-68	1.70211e-66	yes	XLOC_024342	PREDICTED: nuclear receptor corepressor 2 isoform X9 [Ovis aries musimon]
TCONS_00044690	0	23.01	0.001	0.29	8.17991	6.05043e-08	1.79619e-07	yes	XLOC_024353	PREDICTED: syntaxin-2 isoform X7 [Ovis aries musimon]
TCONS_00044691	123.9	243.92	1.22	3.03	1.31244	3.53669e-17	2.09726e-16	yes	XLOC_024353	PREDICTED: syntaxin-2 isoform X10 [Ovis aries musimon]
TCONS_00044701	56.18	91.21	0.42	0.86	1.03395	2.81162e-05	6.36423e-05	yes	XLOC_024361	PREDICTED: golgin subfamily A member 3 [Capra hircus]
TCONS_00044720	74.06	172.06	0.51	1.5	1.55639	1.23233e-15	6.66484e-15	yes	XLOC_024369	PREDICTED: zinc finger protein 84 isoform X2 [Ovis aries musimon]
TCONS_00044735	19.58	34.34	0.41	0.91	1.15024	0.006528	0.010843	yes	XLOC_024377	renal cancer differentiation gene 1 protein [Homo sapiens]
TCONS_00044782	56.36	97.63	0.8	1.74	1.12102	3.10308e-06	7.78343e-06	yes	XLOC_024404	PREDICTED: ETS-related transcription factor Elf-2 isoform X1 [Capra hircus]
TCONS_00044807	0	7.17	0.001	0.32	8.32193	0.00782344	0.0127217	yes	XLOC_024416	PREDICTED: mitochondrial brown fat uncoupling protein 1 isoform X2 [Bison bison bison]
TCONS_00044809	198.62	404.82	1.93	4.97	1.36465	1.08089e-28	1.18544e-27	yes	XLOC_024417	KIAA0882 protein [Homo sapiens]
TCONS_00044810	51.02	214.52	0.32	1.7	2.40939	7.85805e-34	1.07006e-32	yes	XLOC_024418	PREDICTED: RING finger protein 150 isoform X2 [Dasypus novemcinctus]
TCONS_00044875	0	66.2	0.001	0.65	9.3443	9.58676e-22	7.41474e-21	yes	XLOC_024476	PREDICTED: zinc finger protein 827 isoform X4 [Ovis aries musimon]
TCONS_00044893	1772.31	259.01	18.73	3.45	-2.44068	7.36112e-189	1.35297e-186	yes	XLOC_024485	PREDICTED: mineralocorticoid receptor [Capra hircus]
TCONS_00044920	0	30.13	0.001	0.44	8.78136	2.39049e-10	8.84368e-10	yes	XLOC_024508	PREDICTED: SH3 domain-containing protein 19 isoform X3 [Ovis aries]
TCONS_00044921	0	7.41	0.001	0.11	6.78136	0.00782344	0.0127217	yes	XLOC_024508	PREDICTED: SH3 domain-containing protein 19 isoform X3 [Ovis aries]
TCONS_00044964	34.17	68.5	0.42	1.06	1.3356	7.7656e-06	1.85811e-05	yes	XLOC_024531	PREDICTED: transmembrane protein 192 isoform X3 [Ovis aries musimon]
TCONS_00045010	12.14	37.14	0.3	1.15	1.9386	1.509e-05	3.52316e-05	yes	XLOC_024556	PREDICTED: zinc finger protein 1 homolog isoform X1 [Ovis aries]
TCONS_00045017	0	20.54	0.001	0.24	7.90689	4.82371e-07	1.30648e-06	yes	XLOC_024563	PREDICTED: contactin-associated protein-like 4 isoform X5 [Ovis aries]
TCONS_00045059	0	25.28	0.001	0.85	9.73132	1.51646e-08	4.76225e-08	yes	XLOC_024587	PREDICTED: oxidative stress-induced growth inhibitor 1 isoform X2 [Ovis aries musimon]
TCONS_00045066	7.97	21.96	0.37	1.29	1.80177	0.00335045	0.00579442	yes	XLOC_024591	PREDICTED: WAP four-disulfide core domain protein 1 isoform X5 [Bubalus bubalis]
TCONS_00045116	1.23	24.44	0.03	0.72	4.58496	2.19611e-07	6.20694e-07	yes	XLOC_024622	PREDICTED: protein BANP isoform X9 [Ovis aries musimon]
TCONS_00045124	67.77	186.98	0.3	1.04	1.79355	1.51682e-20	1.0976e-19	yes	XLOC_024623	PREDICTED: zinc finger protein 469-like [Ovis aries musimon]
TCONS_00045131	0	7.36	0.001	0.18	7.49185	0.00782344	0.0127217	yes	XLOC_024627	PREDICTED: zinc finger protein ZFPM1 isoform X2 [Ovis aries musimon]
TCONS_00045140	5.42	16.5	0.15	0.56	1.90046	0.00436394	0.00738749	yes	XLOC_024630	PREDICTED: cytoplasmic tRNA 2-thiolation protein 2 isoform X10 [Ovis aries musimon]
TCONS_00045166	31.88	71.97	1.07	3.05	1.5112	4.62844e-07	1.26613e-06	yes	XLOC_024642	PREDICTED: cyclin-dependent kinase 10 isoform X4 [Capra hircus]
TCONS_00045191	91.74	0	2.28	0.001	-11.1548	5.26725e-24	4.57879e-23	yes	XLOC_024648	PREDICTED: AFG3-like protein 1 isoform X3 [Bos taurus]
TCONS_00045200	4.64	58.62	0.06	0.94	3.96963	7.45166e-16	4.08496e-15	yes	XLOC_024650	PREDICTED: TOX high mobility group box family member 3 [Capra hircus]
TCONS_00045205	6.92	56.08	0.12	1.18	3.29768	2.84123e-13	1.31126e-12	yes	XLOC_024653	PREDICTED: sorting nexin-20 isoform X2 [Ovis aries musimon]
TCONS_00045221	13.29	48.02	0.32	1.45	2.17991	1.05048e-07	3.06998e-07	yes	XLOC_024663	PREDICTED: ATP-binding cassette sub-family C member 11 [Capra hircus]
TCONS_00045223	0	18.5	0.001	0.23	7.84549	1.92554e-06	4.91566e-06	yes	XLOC_024663	PREDICTED: ATP-binding cassette sub-family C member 11 [Capra hircus]
TCONS_00045247	126.56	424.46	0.63	2.67	2.08342	4.53087e-54	1.20737e-52	yes	XLOC_024675	PREDICTED: chromodomain-helicase-DNA-binding protein 9 isoform X4 [Capra hircus]
TCONS_00045253	0	153.86	0.001	1.14	10.1548	8.36541e-50	1.97513e-48	yes	XLOC_024675	PREDICTED: chromodomain-helicase-DNA-binding protein 9 isoform X1 [Capra hircus]
TCONS_00045275	8.11	0	0.16	0.001	-7.32193	0.0156414	0.0243149	yes	XLOC_024693	PREDICTED: sodium-dependent noradrenaline transporter isoform X1 [Orcinus orca]
TCONS_00045327	40.71	0	0.62	0.001	-9.27612	2.92839e-10	1.07515e-09	yes	XLOC_024719	PREDICTED: probable G-protein coupled receptor 114 isoform X3 [Ovis aries musimon]
TCONS_00045328	114.27	322.47	1.05	3.73	1.82879	4.38266e-35	6.24569e-34	yes	XLOC_024719	PREDICTED: probable G-protein coupled receptor 114 [Capra hircus]
TCONS_00045359	7.08	16.61	0.19	0.56	1.55943	0.0227353	0.0345879	yes	XLOC_024733	PREDICTED: DNA replication complex GINS protein PSF3 isoform X2 [Capra hircus]
TCONS_00045381	0	9	0.001	0.23	7.84549	0.00195752	0.00346964	yes	XLOC_024746	PREDICTED: carboxylesterase 4A isoform X1 [Capra hircus]
TCONS_00045396	1.92	31.25	0.06	1.27	4.40372	2.15153e-09	7.31137e-09	yes	XLOC_024750	PREDICTED: heat shock factor protein 4 isoform X4 [Capra hircus]
TCONS_00045397	0	10.53	0.001	0.41	8.67948	0.00097925	0.00181054	yes	XLOC_024750	PREDICTED: heat shock factor protein 4 isoform X3 [Capra hircus]
TCONS_00045411	0	14.62	0.001	0.44	8.78136	3.07011e-05	6.86822e-05	yes	XLOC_024753	PREDICTED: engulfment and cell motility protein 3 isoform X4 [Ovis aries musimon]
TCONS_00045412	0	74.03	0.001	2.32	11.1799	3.85747e-24	3.37044e-23	yes	XLOC_024753	PREDICTED: engulfment and cell motility protein 3 isoform X4 [Ovis aries musimon]
TCONS_00045420	9.38	0	0.16	0.001	-7.32193	0.00391328	0.00665699	yes	XLOC_024755	PREDICTED: sodium/hydrogen exchanger 5 [Pantholops hodgsonii]
TCONS_00045432	15.73	88.01	0.15	1.05	2.80735	2.32969e-17	1.40168e-16	yes	XLOC_024759	PREDICTED: protein FAM65A isoform X2 [Ovis aries musimon]
TCONS_00045484	9.52	65.52	0.14	1.18	3.07529	2.1381e-14	1.06967e-13	yes	XLOC_024783	PREDICTED: cadherin-3 isoform X2 [Ovis aries musimon]
TCONS_00045573	0	23.5	0.001	0.4	8.64386	3.02899e-08	9.24563e-08	yes	XLOC_024835	PREDICTED: zinc finger protein 19 isoform X1 [Capra hircus]
TCONS_00045575	52.21	135.82	1.03	3.39	1.71864	1.99363e-14	9.98984e-14	yes	XLOC_024836	PREDICTED: zinc finger protein 23 isoform X1 [Capra hircus]
TCONS_00045585	0	14.99	0.001	0.44	8.78136	3.07011e-05	6.86822e-05	yes	XLOC_024843	PREDICTED: G1/S-specific cyclin-E1 [Ovis aries]
TCONS_00045649	22.78	81.53	0.37	1.66	2.16559	5.7911e-12	2.431e-11	yes	XLOC_024876	PREDICTED: Wilms tumor protein 1-interacting protein isoform X5 [Ovis aries musimon]
TCONS_00045651	21.99	0	0.34	0.001	-8.40939	1.92554e-06	4.91566e-06	yes	XLOC_024876	Wilms tumor protein 1-interacting protein, partial [Bos mutus]
TCONS_00045678	0	13.77	0.001	0.39	8.60733	6.13562e-05	0.00013245	yes	XLOC_024891	PREDICTED: GRAM domain-containing protein 1A [Pantholops hodgsonii]
TCONS_00045753	0	6	0.001	0.15	7.22882	0.0156414	0.0243149	yes	XLOC_024923	PREDICTED: proline and serine-rich protein 3 isoform X2 [Ovis aries musimon]
TCONS_00045792	43.43	81.49	0.77	1.82	1.24101	3.08063e-06	7.72819e-06	yes	XLOC_024943	PREDICTED: zinc finger protein 566 isoform X4 [Ovis aries]
TCONS_00045796	8.41	0	0.25	0.001	-7.96578	0.00782344	0.0127217	yes	XLOC_024943	PREDICTED: zinc finger protein 566 isoform X5 [Ovis aries]
TCONS_00045797	0	10.62	0.001	0.42	8.71425	0.000489894	0.000942879	yes	XLOC_024943	PREDICTED: zinc finger protein 28-like [Tursiops truncatus]
TCONS_00045813	68	119	2.09	4.62	1.14439	2.12945e-07	6.02572e-07	yes	XLOC_024947	PREDICTED: zinc finger protein 569 isoform X1 [Capra hircus]
TCONS_00045828	5	13	0.45	1.46	1.69797	0.0309574	0.0462616	yes	XLOC_024955	PREDICTED: LOW QUALITY PROTEIN: zinc finger protein 790-like [Capra hircus]
TCONS_00045847	13.52	141.88	0.1	1.31	3.71149	5.44869e-35	7.74331e-34	yes	XLOC_024967	PREDICTED: signal-induced proliferation-associated 1-like protein 3 isoform X4 [Ovis aries musimon]
TCONS_00045854	207.36	75.17	1.94	0.89	-1.12418	1.88846e-09	6.49188e-09	yes	XLOC_024971	PREDICTED: potassium channel subfamily K member 6, partial [Capra hircus]
TCONS_00045855	7.87	0	0.12	0.001	-6.90689	0.0156414	0.0243149	yes	XLOC_024972	PREDICTED: cation channel sperm-associated protein subunit gamma isoform X1 [Capra hircus]
TCONS_00045858	30.02	0	0.47	0.001	-8.87652	1.51646e-08	4.76225e-08	yes	XLOC_024972	PREDICTED: cation channel sperm-associated protein subunit gamma isoform X1 [Capra hircus]
TCONS_00045870	14.18	36.83	0.17	0.55	1.6939	0.000130031	0.000269749	yes	XLOC_024975	PREDICTED: sprouty-related, EVH1 domain-containing protein 3 isoform X2 [Ovis aries musimon]
TCONS_00045882	0	17.68	0.001	0.32	8.32193	3.84742e-06	9.50938e-06	yes	XLOC_024979	PREDICTED: alpha-actinin-4 isoform X5 [Sus scrofa]
TCONS_00045952	1819.83	5322.37	21.51	79.38	1.88377	0	0	yes	XLOC_025015	PREDICTED: latent-transforming growth factor beta-binding protein 4 isoform X2 [Ovis aries musimon]
TCONS_00045995	238.56	517.53	2.59	7.09	1.45283	1.02042e-39	1.73085e-38	yes	XLOC_025039	PREDICTED: carcinoembryonic antigen-related cell adhesion molecule 6-like isoform X3 [Bubalus bubalis]
TCONS_00046029	101.58	239.97	1.33	3.97	1.57771	7.85919e-22	6.11553e-21	yes	XLOC_025052	PREDICTED: carcinoembryonic antigen-related cell adhesion molecule 6-like isoform X2 [Ovis aries musimon]
TCONS_00046030	45.26	79.45	0.81	1.79	1.14397	1.73463e-05	3.9917e-05	yes	XLOC_025052	PREDICTED: carcinoembryonic antigen-related cell adhesion molecule 6-like isoform X2 [Ovis aries musimon]
TCONS_00046072	10.43	66.61	0.12	0.99	3.04439	3.30348e-14	1.63018e-13	yes	XLOC_025079	PREDICTED: zinc finger protein 227 [Capra hircus]
TCONS_00046074	23	41	0.41	0.92	1.16601	0.00266805	0.00466376	yes	XLOC_025080	PREDICTED: LOW QUALITY PROTEIN: zinc finger protein 233 [Pantholops hodgsonii]
TCONS_00046076	56.65	198.29	1.06	4.68	2.14244	5.65355e-27	5.74019e-26	yes	XLOC_025082	PREDICTED: poliovirus receptor isoform X2 [Ovis aries musimon]
TCONS_00046079	1028.25	199.39	4.66	1.14	-2.0313	3.86222e-91	2.4116e-89	yes	XLOC_025083	PREDICTED: LOW QUALITY PROTEIN: carcinoembryonic antigen-related cell adhesion molecule 19 [Capra hircus]
TCONS_00046080	798.57	222.41	4.06	1.43	-1.50546	6.98143e-48	1.55224e-46	yes	XLOC_025083	PREDICTED: carcinoembryonic antigen-related cell adhesion molecule 19 isoform X2 [Ovis aries musimon]
TCONS_00046083	10.51	0	0.49	0.001	-8.93664	0.00195752	0.00346964	yes	XLOC_025085	PREDICTED: carcinoembryonic antigen-related cell adhesion molecule 16 [Bos mutus]
TCONS_00046122	76.16	22	0.81	0.29	-1.48187	1.23858e-05	2.91057e-05	yes	XLOC_025104	PREDICTED: protein fosB isoform X1 [Capra hircus]
TCONS_00046123	149.73	23	1.52	0.3	-2.34104	1.203e-17	7.37418e-17	yes	XLOC_025104	FBJ murine osteosarcoma viral oncogene-like B variant 6 [Homo sapiens]
TCONS_00046127	0	105.32	0.001	3.56	11.7977	5.24689e-34	7.1831e-33	yes	XLOC_025106	PREDICTED: vasodilator-stimulated phosphoprotein [Bubalus bubalis]
TCONS_00046133	0	7.45	0.001	0.18	7.49185	0.00782344	0.0127217	yes	XLOC_025108	PREDICTED: glutaminyl-peptide cyclotransferase-like protein isoform X1 [Capra hircus]
TCONS_00046158	1	9.68	0.05	0.67	3.74416	0.00636217	0.0105818	yes	XLOC_025121	PREDICTED: neuronal PAS domain-containing protein 1 isoform X2 [Ovis aries musimon]
TCONS_00046200	0	9.91	0.001	0.61	9.25267	0.00097925	0.00181054	yes	XLOC_025142	PREDICTED: sulfotransferase family cytosolic 2B member 1 [Capra hircus]
TCONS_00046239	8.01	56.08	0.25	2.24	3.1635	1.60967e-12	7.03908e-12	yes	XLOC_025155	RuvB-like 2 [Myotis brandtii]
TCONS_00046318	56.22	215.35	0.49	2.35	2.26181	1.48814e-31	1.84491e-30	yes	XLOC_025185	PREDICTED: myosin-14 isoform X4 [Ovis aries musimon]
TCONS_00046336	2.82	19.41	0.14	1.19	3.08746	6.66138e-05	0.000143385	yes	XLOC_025192	PREDICTED: C-type lectin domain family 11 member A isoform X2 [Ovis aries musimon]
TCONS_00046351	163	309	0.97	2.31	1.25184	5.60095e-20	3.9323e-19	yes	XLOC_025203	TPA: NCRNA00085 protein-like [Bos taurus]
TCONS_00046377	32.78	0	0.4	0.001	-8.64386	1.90354e-09	6.51124e-09	yes	XLOC_025223	PREDICTED: LOW QUALITY PROTEIN: zinc finger protein 665-like [Ovis aries musimon]
TCONS_00046424	9.75	96.77	0.11	1.34	3.60666	1.89168e-23	1.59754e-22	yes	XLOC_025247	PREDICTED: zinc finger protein 677 isoform X1 [Bos taurus]
TCONS_00046432	5.68	46.24	0.21	2.11	3.32878	4.00513e-11	1.57382e-10	yes	XLOC_025254	PREDICTED: cationic amino acid transporter 3-like, partial [Ovis aries musimon]
TCONS_00046468	6.59	19.78	0.15	0.57	1.926	0.00152433	0.0027615	yes	XLOC_025280	PREDICTED: zinc finger protein 579-like [Ovis aries musimon]
TCONS_00046473	48.97	81.33	1.99	4.18	1.07073	3.78644e-05	8.41351e-05	yes	XLOC_025283	PREDICTED: isochorismatase domain-containing protein 2, mitochondrial isoform X1 [Ovis aries]
TCONS_00046484	9.08	19.55	0.41	1.12	1.4498	0.0162028	0.0251483	yes	XLOC_025291	PREDICTED: transmembrane protein 150B isoform X2 [Ovis aries musimon]
TCONS_00046528	505.22	842.48	5.91	12.43	1.0726	4.70879e-39	7.77015e-38	yes	XLOC_025307	PREDICTED: leukocyte receptor cluster member 8 isoform X6 [Ovis aries musimon]
TCONS_00046540	16.16	29.88	0.4	0.92	1.20163	0.00801499	0.0130102	yes	XLOC_025311	PREDICTED: leukocyte immunoglobulin-like receptor subfamily A member 6 [Ovis aries musimon]
TCONS_00046544	15.16	0	0.19	0.001	-7.56986	0.000122627	0.000254801	yes	XLOC_025313	PREDICTED: transmembrane channel-like protein 4 isoform X5 [Ovis aries musimon]
TCONS_00046546	1.29	37.55	0.02	0.56	4.80735	9.4748e-13	4.20749e-12	yes	XLOC_025313	PREDICTED: transmembrane channel-like protein 4 isoform X5 [Ovis aries musimon]
TCONS_00046565	0	30.19	0.001	1.54	10.5887	2.39049e-10	8.84368e-10	yes	XLOC_025326	PREDICTED: zinc finger protein 444-like isoform X1 [Ovis aries musimon]
TCONS_00046577	52.38	16.63	1.16	0.46	-1.33442	0.00133131	0.00242839	yes	XLOC_025333	PREDICTED: zinc finger protein 582 isoform X2 [Ovis aries]
TCONS_00046578	7.24	21.93	0.14	0.55	1.974	0.00144222	0.00262308	yes	XLOC_025333	PREDICTED: zinc finger protein 582 isoform X2 [Ovis aries]
TCONS_00046596	20.13	49.99	0.53	1.65	1.6384	8.43644e-06	2.01459e-05	yes	XLOC_025342	PREDICTED: aurora kinase C isoform X2 [Ovis aries]
TCONS_00046600	40.07	75.75	0.8	1.9	1.24793	5.02866e-06	1.23177e-05	yes	XLOC_025345	PREDICTED: LOW QUALITY PROTEIN: zinc finger protein 671-like [Ovis aries musimon]
TCONS_00046621	33.73	103.53	0.42	1.64	1.96523	1.97001e-13	9.17452e-13	yes	XLOC_025355	PREDICTED: zinc finger protein OZF-like isoform X2 [Ovis aries musimon]
TCONS_00046622	0	9.64	0.001	0.2	7.64386	0.00195752	0.00346964	yes	XLOC_025355	PREDICTED: zinc finger protein OZF-like isoform X1 [Ovis aries]
TCONS_00046625	237.56	437.55	4.88	11.34	1.21647	3.53735e-26	3.4433e-25	yes	XLOC_025357	PREDICTED: zinc finger protein 134-like [Bison bison bison]
TCONS_00046629	7.53	16.82	0.12	0.35	1.54432	0.0146935	0.0231354	yes	XLOC_025360	PREDICTED: zinc finger protein 211-like [Capra hircus]
TCONS_00046634	279.63	697.79	1.93	6.08	1.65547	3.75045e-63	1.28508e-61	yes	XLOC_025363	PREDICTED: LOW QUALITY PROTEIN: zinc finger protein 154-like [Ovis aries]
TCONS_00046674	17.86	42.88	0.18	0.56	1.63743	5.9268e-05	0.000129455	yes	XLOC_025387	PREDICTED: zinc finger protein 446 isoform X4 [Ovis aries musimon]
TCONS_00046739	7.36	36.77	0.24	1.54	2.68182	3.19171e-07	8.84992e-07	yes	XLOC_025435	PREDICTED: interleukin-34 isoform X2 [Ovis aries]
TCONS_00046768	21.25	72.36	0.26	1.14	2.13245	1.0931e-10	4.16742e-10	yes	XLOC_025447	PREDICTED: mixed lineage kinase domain-like protein [Capra hircus]
TCONS_00046779	188.46	43.67	4.04	1.18	-1.77557	7.49689e-16	4.10787e-15	yes	XLOC_025454	PREDICTED: probable D-lactate dehydrogenase, mitochondrial isoform X1 [Capra hircus]
TCONS_00046819	215.38	355.84	10.99	22.92	1.06042	1.04436e-17	6.42482e-17	yes	XLOC_025467	PREDICTED: phosphatidylethanolamine-binding protein 1 [Mesocricetus auratus]
TCONS_00046827	0	22	0.001	0.64	9.32193	1.20864e-07	3.48558e-07	yes	XLOC_025472	PREDICTED: docking protein 4 [Ovis aries]
TCONS_00046897	33.62	10.28	1.04	0.4	-1.37851	0.00798014	0.0129595	yes	XLOC_025518	PREDICTED: coactosin-like protein [Panthera tigris altaica]
TCONS_00046919	156.64	59.11	2.22	1.05	-1.08017	8.61671e-07	2.29154e-06	yes	XLOC_025531	PREDICTED: F-box only protein 31 isoform X3 [Ovis aries musimon]
TCONS_00046920	205.33	421.88	2.84	7.37	1.37577	3.91481e-30	4.56592e-29	yes	XLOC_025531	PREDICTED: F-box only protein 31 isoform X2 [Ovis aries musimon]
TCONS_00047002	0	203.69	0.001	2.54	11.3106	1.52966e-65	5.62301e-64	yes	XLOC_025572	PREDICTED: adenylate cyclase type 7 isoform X4 [Ovis aries musimon]
TCONS_00047047	0	94.49	0.001	1.04	10.0224	5.09634e-31	6.1501e-30	yes	XLOC_025594	PREDICTED: protein fantom isoform X1 [Capra hircus]
TCONS_00047092	0	9.98	0.001	0.36	8.49185	0.00097925	0.00181054	yes	XLOC_025623	PREDICTED: anamorsin isoform X4 [Capra hircus]
TCONS_00047097	24.12	137.13	0.47	3.38	2.84629	2.86382e-26	2.80827e-25	yes	XLOC_025624	PREDICTED: coiled-coil domain-containing protein 102A isoform X2 [Ovis aries musimon]
TCONS_00047113	0	16.03	0.001	0.3	8.22882	1.53628e-05	3.5494e-05	yes	XLOC_025629	PREDICTED: zinc finger protein 319 isoform X2 [Bos taurus]
TCONS_00047163	9.98	0	0.13	0.001	-7.02237	0.00391328	0.00665699	yes	XLOC_025652	PREDICTED: exocyst complex component 3-like protein isoform X5 [Ovis aries musimon]
TCONS_00047180	0	27.62	0.001	0.57	9.15482	1.90354e-09	6.51124e-09	yes	XLOC_025656	PREDICTED: FH1/FH2 domain-containing protein 1 [Balaenoptera acutorostrata scammoni]
TCONS_00047184	8	24	0.12	0.47	1.96963	0.0013304	0.00242698	yes	XLOC_025657	PREDICTED: BTB/POZ domain-containing protein KCTD19 [Capra hircus]
TCONS_00047217	0	7.52	0.001	0.45	8.81378	0.00782344	0.0127217	yes	XLOC_025670	PREDICTED: centromere protein T isoform X2 [Ovis aries musimon]
TCONS_00047222	0	147.59	0.001	2.05	11.0014	1.01278e-47	2.24069e-46	yes	XLOC_025672	solute carrier family 12 member 4 [Bos taurus]
TCONS_00047223	45.17	150.39	0.48	2.01	2.06609	2.56592e-20	1.83563e-19	yes	XLOC_025672	solute carrier family 12 member 4 [Bos taurus]
TCONS_00047244	32.77	110.25	0.7	2.97	2.08504	2.58786e-15	1.3745e-14	yes	XLOC_025682	PREDICTED: chromosome transmission fidelity protein 8 homolog isoform X2 [Ovis aries musimon]
TCONS_00047294	0	81.15	0.001	1.25	10.2877	1.55706e-26	1.54932e-25	yes	XLOC_025708	PREDICTED: ankyrin repeat domain-containing protein 27 isoform X1 [Capra hircus]
TCONS_00047369	0	8.91	0.001	0.39	8.60733	0.00195752	0.00346964	yes	XLOC_025755	PREDICTED: suprabasin isoform X1 [Ovis aries]
TCONS_00047390	18.21	42.51	0.31	0.92	1.56937	5.9268e-05	0.000129455	yes	XLOC_025765	PREDICTED: NF-kappa-B inhibitor delta, partial [Ovis aries musimon]
TCONS_00047432	87.21	179.5	0.8	2.08	1.37851	8.32657e-14	3.98708e-13	yes	XLOC_025784	PREDICTED: LOW QUALITY PROTEIN: zinc finger protein 571-like [Capra hircus]
TCONS_00047442	49.19	18.65	0.89	0.43	-1.04947	0.00932491	0.0150344	yes	XLOC_025788	PREDICTED: zinc finger protein 585A isoform X5 [Ovis aries musimon]
TCONS_00047457	18.03	34.62	0.23	0.56	1.28379	0.00221931	0.00391449	yes	XLOC_025795	PREDICTED: zinc finger protein 30 homolog [Capra hircus]
TCONS_00047481	7.46	0	0.16	0.001	-7.32193	0.0156414	0.0243149	yes	XLOC_025804	PREDICTED: RAS guanyl-releasing protein 4 isoform X5 [Ovis aries musimon]
TCONS_00047525	26.44	57.27	1.57	4.29	1.45021	1.95253e-05	4.47589e-05	yes	XLOC_025826	Glia maturation factor gamma, partial [Bos mutus]
TCONS_00047558	0	40.33	0.001	0.58	9.17991	2.37852e-13	1.10083e-12	yes	XLOC_025840	PREDICTED: RAC-beta serine/threonine-protein kinase isoform X1 [Capra hircus]
TCONS_00047581	12.36	0	0.28	0.001	-8.12928	0.00097925	0.00181054	yes	XLOC_025848	PREDICTED: uncharacterized aarF domain-containing protein kinase 4 isoform X1 [Pantholops hodgsonii]
TCONS_00047631	11.61	64.29	0.19	1.35	2.82889	8.52471e-13	3.81155e-12	yes	XLOC_025875	PREDICTED: zinc finger protein 526 isoform X2 [Ovis aries musimon]
TCONS_00047666	14.82	66.54	0.39	2.22	2.50901	8.86744e-12	3.67547e-11	yes	XLOC_025893	PREDICTED: DNA repair protein XRCC1 isoform X6 [Ovis aries musimon]
TCONS_00047681	0	6.02	0.001	0.39	8.60733	0.0156414	0.0243149	yes	XLOC_025903	PREDICTED: zinc finger protein 428 isoform X3 [Ovis aries musimon]
TCONS_00047700	49.54	81.81	0.53	1.11	1.0665	5.95478e-05	0.000130026	yes	XLOC_025910	PREDICTED: zinc finger protein 235 isoform X1 [Capra hircus]
TCONS_00047719	11.12	44.67	0.2	1.03	2.36457	9.31842e-08	2.7324e-07	yes	XLOC_025922	PREDICTED: exocyst complex component 3-like protein 2 [Bison bison bison]
TCONS_00047727	0	15.44	0.001	0.21	7.71425	1.53628e-05	3.5494e-05	yes	XLOC_025926	PREDICTED: relA-associated inhibitor isoform X2 [Ovis aries musimon]
TCONS_00047728	28.71	62.51	0.37	1.03	1.47705	3.47339e-06	8.67888e-06	yes	XLOC_025926	PREDICTED: relA-associated inhibitor isoform X3 [Bos taurus]
TCONS_00047758	23.37	137.42	0.33	2.47	2.90397	6.43297e-27	6.51311e-26	yes	XLOC_025937	PREDICTED: dystrophia myotonica WD repeat-containing protein isoform X2 [Ovis aries musimon]
TCONS_00047778	43.38	132.19	0.55	2.12	1.94656	1.4056e-16	8.04118e-16	yes	XLOC_025950	PREDICTED: prostacyclin receptor isoform X2 [Ovis aries musimon]
TCONS_00047779	0	7.54	0.001	0.17	7.40939	0.00782344	0.0127217	yes	XLOC_025950	PREDICTED: prostacyclin receptor isoform X2 [Ovis aries musimon]
TCONS_00047785	22.96	89.85	0.32	1.59	2.31288	5.99555e-14	2.90191e-13	yes	XLOC_025952	PREDICTED: dapper homolog 3 isoform X3 [Ovis aries musimon]
TCONS_00047789	0	22.97	0.001	0.47	8.87652	6.05043e-08	1.79619e-07	yes	XLOC_025953	PREDICTED: serine/threonine-protein kinase D2 isoform X1 [Ovis aries musimon]
TCONS_00047807	0	21.32	0.001	0.77	9.58871	2.4145e-07	6.75605e-07	yes	XLOC_025962	PREDICTED: homeobox protein Meis3 isoform X2 [Capra hircus]
TCONS_00047818	13.25	31.15	0.18	0.54	1.58496	0.000834919	0.00157034	yes	XLOC_025972	PREDICTED: DNA ligase 1 isoform X4 [Ovis aries musimon]
TCONS_00047830	0	6.01	0.001	0.08	6.32193	0.0156414	0.0243149	yes	XLOC_025973	PREDICTED: coiled-coil domain-containing protein 114 isoform X2 [Ovis aries musimon]
TCONS_00047841	28	113.22	0.46	2.35	2.35295	7.81934e-18	4.82695e-17	yes	XLOC_025978	PREDICTED: protein FAM83E isoform X2 [Ovis aries musimon]
TCONS_00047853	0	394	0.001	2.46	11.2644	1.43098e-125	1.45291e-123	yes	XLOC_025984	PREDICTED: MEF2-activating motif and SAP domain-containing transcriptional regulator isoform X1 [Ovis aries]
TCONS_00047854	235.46	0	1.17	0.001	-10.1923	2.47899e-59	7.59397e-58	yes	XLOC_025984	PREDICTED: MEF2-activating motif and SAP domain-containing transcriptional regulator isoform X1 [Ovis aries]
TCONS_00047873	0	27.39	0.001	0.69	9.43045	1.90354e-09	6.51124e-09	yes	XLOC_025990	PREDICTED: pleckstrin homology domain-containing family A member 4 isoform X1 [Capra hircus]
TCONS_00047882	96.33	171.25	2.39	5.37	1.16791	1.49557e-10	5.6323e-10	yes	XLOC_025993	PREDICTED: glycogen [starch] synthase, muscle-like [Capra hircus]
TCONS_00047885	21.14	50.31	0.22	0.65	1.56294	1.74979e-05	4.02452e-05	yes	XLOC_025994	PREDICTED: lutropin subunit beta isoform X1 [Canis lupus familiaris]
TCONS_00047898	162.03	268.41	6.32	13.21	1.06363	8.34439e-14	3.99507e-13	yes	XLOC_026001	PREDICTED: PIH1 domain-containing protein 1 [Ovis aries]
TCONS_00048009	10.07	37.13	0.33	1.51	2.19401	2.01779e-06	5.13888e-06	yes	XLOC_026048	PREDICTED: claudin domain-containing protein 2 isoform X2 [Ovis aries musimon]
TCONS_00048023	30.28	93.64	0.37	1.44	1.96047	2.24705e-12	9.71139e-12	yes	XLOC_026054	PREDICTED: sialic acid-binding Ig-like lectin 5 isoform X2 [Ovis aries musimon]
TCONS_00048162	60.52	125.07	0.51	1.34	1.39366	4.20663e-10	1.52988e-09	yes	XLOC_026155	PREDICTED: LOW QUALITY PROTEIN: zinc finger protein 665-like isoform X1 [Ovis aries]
TCONS_00048197	14.65	39.62	0.25	0.87	1.79909	2.14103e-05	4.89268e-05	yes	XLOC_026184	PREDICTED: zinc finger protein 845 isoform X5 [Ovis aries musimon]
TCONS_00048261	51.06	182.33	0.74	3.31	2.16123	1.41369e-25	1.33197e-24	yes	XLOC_026218	PREDICTED: epidermal growth factor receptor kinase substrate 8-like protein 1 isoform X2 [Ovis aries musimon]
TCONS_00048269	30.86	68.66	0.6	1.7	1.5025	7.91569e-07	2.11075e-06	yes	XLOC_026223	PREDICTED: leukocyte immunoglobulin-like receptor subfamily A member 6 isoform X1 [Bos taurus]
TCONS_00048270	11.74	0	0.1	0.001	-6.64386	0.00097925	0.00181054	yes	XLOC_026224	NKP46 receptor precursor [Capra hircus]
TCONS_00048272	128.94	284.11	0.81	2.25	1.47393	3.29692e-23	2.75828e-22	yes	XLOC_026224	NKP46 receptor precursor [Capra hircus]
TCONS_00048278	3.91	14.59	0.19	0.92	2.27563	0.00444281	0.00751427	yes	XLOC_026226	KIR3DXL5 [Bos taurus]
TCONS_00048292	13.52	28.2	0.26	0.69	1.40808	0.00545034	0.00913129	yes	XLOC_026238	PREDICTED: LOW QUALITY PROTEIN: leukocyte immunoglobulin-like receptor subfamily A member 6 [Ovis aries musimon]
TCONS_00048295	12.02	0	0.2	0.001	-7.64386	0.00097925	0.00181054	yes	XLOC_026239	PREDICTED: leukocyte-associated immunoglobulin-like receptor 1 isoform X5 [Ovis aries musimon]
TCONS_00048324	62.88	106.03	0.49	1.05	1.09954	1.81072e-06	4.6733e-06	yes	XLOC_026250	TPA: zinc finger protein 470 [Bos taurus]
TCONS_00048327	74.02	159.03	0.54	1.48	1.45457	3.03968e-13	1.39996e-12	yes	XLOC_026250	TPA: zinc finger protein 470 [Bos taurus]
TCONS_00048336	27	5.36	0.47	0.12	-1.96963	0.0021191	0.00374435	yes	XLOC_026253	PREDICTED: zinc finger protein 835-like isoform X1 [Ovis aries musimon]
TCONS_00048348	0	15.14	0.001	0.1	6.64386	3.07011e-05	6.86822e-05	yes	XLOC_026259	TPA: paternally expressed 3 [Bos taurus]
TCONS_00048361	43.1	102.17	0.3	0.9	1.58496	3.27873e-10	1.20021e-09	yes	XLOC_026265	PREDICTED: zinc finger protein 547 isoform X1 [Bison bison bison]
TCONS_00048386	100.21	200.82	1.24	3.14	1.34042	1.17129e-14	5.9682e-14	yes	XLOC_026279	PREDICTED: zinc finger protein 416-like [Pantholops hodgsonii]
TCONS_00048433	18.06	62.72	0.3	1.3	2.11548	2.08276e-09	7.09786e-09	yes	XLOC_026302	PREDICTED: bile acyl-CoA synthetase isoform X2 [Ovis aries musimon]
TCONS_00048506	5224.42	724.45	37.59	6.58	-2.51419	0	0	yes	XLOC_026352	lactoperoxidase precursor [Capra hircus]
TCONS_00048560	0	14.18	0.001	0.37	8.53138	6.13562e-05	0.00013245	yes	XLOC_026381	PREDICTED: gametogenetin-binding protein 2 isoform X4 [Callithrix jacchus]
TCONS_00048570	74.87	152.1	1.17	2.99	1.35364	7.84838e-12	3.26138e-11	yes	XLOC_026383	rRNA methyltransferase 1, mitochondrial [Heterocephalus glaber]
TCONS_00048597	8	147.16	0.64	14.97	4.54786	4.64105e-42	8.5654e-41	yes	XLOC_026397	PREDICTED: WAP four-disulfide core domain protein 18-like [Pantholops hodgsonii]
TCONS_00048609	9.17	19.84	0.25	0.68	1.44361	0.0162028	0.0251483	yes	XLOC_026406	PREDICTED: matrix metalloproteinase-28 isoform X2 [Ovis aries musimon]
TCONS_00048617	61.3	212.19	0.64	2.81	2.13443	7.76344e-29	8.56152e-28	yes	XLOC_026412	PREDICTED: schlafen family member 12 [Ovis aries]
TCONS_00048658	635.99	1013.8	7.46	14.99	1.00675	1.13594e-41	2.06667e-40	yes	XLOC_026439	PREDICTED: WD repeat and SOCS box-containing protein 1 isoform X3 [Capra hircus]
TCONS_00048659	82.2	222.35	0.79	2.68	1.76231	9.65471e-24	8.28032e-23	yes	XLOC_026440	PREDICTED: kinase suppressor of Ras 1 isoform X3 [Bos taurus]
TCONS_00048720	0	17	0.001	0.24	7.90689	7.68793e-06	1.84039e-05	yes	XLOC_026470	PREDICTED: EF-hand calcium-binding domain-containing protein 5 [Capra hircus]
TCONS_00048769	67.97	0.51	0.89	0.01	-6.47573	2.46454e-16	1.38473e-15	yes	XLOC_026493	PREDICTED: ovarian cancer-associated gene 2 protein homolog isoform X2 [Capra hircus]
TCONS_00048771	26.6	123.47	0.33	1.94	2.55552	1.93578e-21	1.47398e-20	yes	XLOC_026493	PREDICTED: ovarian cancer-associated gene 2 protein homolog isoform X1 [Capra hircus]
TCONS_00048790	0.96	14.55	0.02	0.47	4.55459	0.000276113	0.00054863	yes	XLOC_026499	PREDICTED: rap1 GTPase-activating protein 2 isoform X5 [Ovis aries musimon]
TCONS_00048820	16.73	0	0.22	0.001	-7.78136	6.13562e-05	0.00013245	yes	XLOC_026521	TPA: KIAA0753 protein-like [Bos taurus]
TCONS_00048856	88.99	0	0.91	0.001	-9.82972	4.01799e-23	3.34827e-22	yes	XLOC_026534	PREDICTED: calmodulin-binding transcription activator 2 isoform X9 [Ovis aries musimon]
TCONS_00048860	0	37.81	0.001	0.49	8.93664	1.89119e-12	8.21401e-12	yes	XLOC_026534	PREDICTED: calmodulin-binding transcription activator 2 isoform X10 [Ovis aries musimon]
TCONS_00048884	117.97	309	3.72	12.3	1.72528	3.37588e-31	4.11547e-30	yes	XLOC_026541	PREDICTED: c-X-C motif chemokine 16 [Pantholops hodgsonii]
TCONS_00048899	9	21	0.15	0.45	1.58496	0.0107331	0.0171895	yes	XLOC_026545	PREDICTED: arachidonate 12-lipoxygenase, 12S-type isoform X2 [Ovis aries musimon]
TCONS_00048916	53.51	111.69	2.47	6.5	1.39593	3.11421e-09	1.04706e-08	yes	XLOC_026552	PREDICTED: elongator complex protein 5, partial [Capra hircus]
TCONS_00048926	15.91	45.91	0.2	0.72	1.848	3.11953e-06	7.82359e-06	yes	XLOC_026555	PREDICTED: arf-GAP with coiled-coil, ANK repeat and PH domain-containing protein 1 isoform X4 [Capra hircus]
TCONS_00048927	167.15	308.32	2.07	4.81	1.21641	6.35355e-19	4.18983e-18	yes	XLOC_026555	PREDICTED: arf-GAP with coiled-coil, ANK repeat and PH domain-containing protein 1 isoform X1 [Capra hircus]
TCONS_00048936	38.83	0	0.87	0.001	-9.76487	5.69665e-10	2.04276e-09	yes	XLOC_026558	PREDICTED: non-receptor tyrosine-protein kinase TNK1 isoform X2 [Ovis aries musimon]
TCONS_00048939	0	19.45	0.001	0.54	9.07682	9.6373e-07	2.53773e-06	yes	XLOC_026559	PREDICTED: neuroligin-2 [Nomascus leucogenys]
TCONS_00049028	61.78	259.75	2.07	10.98	2.40718	2.8182e-40	4.87015e-39	yes	XLOC_026602	PREDICTED: netrin-1 isoform X1 [Microcebus murinus]
TCONS_00049037	0	10.02	0.001	0.2	7.64386	0.00097925	0.00181054	yes	XLOC_026607	PREDICTED: manganese-dependent ADP-ribose/CDP-alcohol diphosphatase isoform X1 [Bubalus bubalis]
TCONS_00049038	72.72	129.36	1.43	3.2	1.16206	2.93334e-08	9.02283e-08	yes	XLOC_026607	PREDICTED: manganese-dependent ADP-ribose/CDP-alcohol diphosphatase isoform X1 [Bubalus bubalis]
TCONS_00049039	108.11	174.9	0.94	1.92	1.03037	6.59044e-09	2.14598e-08	yes	XLOC_026607	PREDICTED: manganese-dependent ADP-ribose/CDP-alcohol diphosphatase isoform X1 [Bubalus bubalis]
TCONS_00049050	25.86	42.17	0.28	0.58	1.05063	0.00360132	0.0062103	yes	XLOC_026613	PREDICTED: myocardin isoform X2 [Capra hircus]
TCONS_00049066	35.11	129.91	0.31	1.46	2.23563	5.96599e-19	3.93933e-18	yes	XLOC_026619	PREDICTED: zinc finger protein 624-like isoform X1 [Capra hircus]
TCONS_00049079	26.52	0	0.2	0.001	-7.64386	1.20864e-07	3.48558e-07	yes	XLOC_026624	PREDICTED: nuclear receptor corepressor 1 isoform X20 [Bubalus bubalis]
TCONS_00049081	481.41	820.11	3.31	7.11	1.10302	7.35806e-40	1.25402e-38	yes	XLOC_026624	PREDICTED: nuclear receptor corepressor 1 isoform X3 [Pantholops hodgsonii]
TCONS_00049108	0	14.15	0.001	0.23	7.84549	6.13562e-05	0.00013245	yes	XLOC_026629	PREDICTED: serine/threonine-protein kinase ULK2 isoform X6 [Ovis aries musimon]
TCONS_00049125	82	0.42	1.58	0.01	-7.30378	4.53221e-20	3.19385e-19	yes	XLOC_026640	PREDICTED: protein FAM83G isoform X2 [Ovis aries musimon]
TCONS_00049163	16.12	0	0.33	0.001	-8.36632	6.13562e-05	0.00013245	yes	XLOC_026659	PREDICTED: folliculin isoform X3 [Ovis aries musimon]
TCONS_00049191	115.82	195.86	1.27	2.72	1.09878	8.4392e-11	3.24051e-10	yes	XLOC_026673	PREDICTED: MBT domain-containing protein 1 isoform X11 [Ovis aries musimon]
TCONS_00049192	0	43.07	0.001	0.57	9.15482	2.99277e-14	1.4795e-13	yes	XLOC_026673	PREDICTED: MBT domain-containing protein 1 isoform X12 [Ovis aries musimon]
TCONS_00049273	14	0	0.18	0.001	-7.49185	0.000245094	0.000489928	yes	XLOC_026710	PREDICTED: LOW QUALITY PROTEIN: tubulin polyglutamylase TTLL6 [Capra hircus]
TCONS_00049331	60.61	113.71	0.65	1.54	1.24442	4.62483e-08	1.39481e-07	yes	XLOC_026744	PREDICTED: rho GTPase-activating protein 23 [Orcinus orca]
TCONS_00049343	227.21	370.17	2.78	5.71	1.03841	1.40162e-17	8.54924e-17	yes	XLOC_026752	PREDICTED: cyclin-dependent kinase 12 isoform X3 [Capra hircus]
TCONS_00049344	103.77	224.73	1.26	3.45	1.45317	2.44483e-18	1.5524e-17	yes	XLOC_026752	PREDICTED: cyclin-dependent kinase 12 isoform X2 [Capra hircus]
TCONS_00049354	0	12	0.001	0.62	9.27612	0.000245094	0.000489928	yes	XLOC_026758	PREDICTED: LOW QUALITY PROTEIN: phenylethanolamine N-methyltransferase [Bison bison bison]
TCONS_00049375	26	0	0.88	0.001	-9.78136	1.20864e-07	3.48558e-07	yes	XLOC_026766	PREDICTED: granulocyte colony-stimulating factor [Capra hircus]
TCONS_00049424	54.66	172.38	0.75	2.99	1.99518	5.87119e-22	4.60659e-21	yes	XLOC_026798	PREDICTED: V-type proton ATPase 116 kDa subunit a isoform 1 isoform X3 [Ovis aries]
TCONS_00049456	0	12.4	0.001	0.25	7.96578	0.000245094	0.000489928	yes	XLOC_026812	PREDICTED: retina-specific copper amine oxidase [Ovis aries musimon]
TCONS_00049474	1076.98	176.73	19.76	4.09	-2.27241	2.51628e-109	2.01308e-107	yes	XLOC_026821	PREDICTED: RUN domain-containing protein 1 [Capra hircus]
TCONS_00049477	15.28	0	1.58	0.001	-10.6257	0.000122627	0.000254801	yes	XLOC_026823	PREDICTED: 60S ribosomal protein L27 [Peromyscus maniculatus bairdii]
TCONS_00049547	8.53	0	0.1	0.001	-6.64386	0.00782344	0.0127217	yes	XLOC_026852	PREDICTED: disintegrin and metalloproteinase domain-containing protein 11 isoform X4 [Mustela putorius furo]
TCONS_00049565	87.75	231.51	1.24	4.12	1.7323	6.81663e-24	5.89136e-23	yes	XLOC_026860	PREDICTED: formin-like protein 1 isoform X3 [Ovis aries musimon]
TCONS_00049597	32.23	55.69	0.4	0.87	1.12102	0.00045085	0.000878679	yes	XLOC_026868	PREDICTED: microtubule-associated protein tau isoform X9 [Bison bison bison]
TCONS_00049600	192.11	579.51	1.18	4.48	1.92471	1.53877e-65	5.65071e-64	yes	XLOC_026870	PREDICTED: integrin beta-3 isoform X2 [Ovis aries musimon]
TCONS_00049601	0	5.99	0.001	0.2	7.64386	0.0156414	0.0243149	yes	XLOC_026871	PREDICTED: EF-hand calcium-binding domain-containing protein 13-like [Capra hircus]
TCONS_00049603	3.65	24.84	0.08	0.7	3.12928	8.54838e-06	2.03793e-05	yes	XLOC_026871	PREDICTED: EF-hand calcium-binding domain-containing protein 3 isoform X11 [Ovis aries]
TCONS_00049624	0	15.68	0.001	0.25	7.96578	1.53628e-05	3.5494e-05	yes	XLOC_026882	PREDICTED: angiotensin-converting enzyme isoform X3 [Ovis aries musimon]
TCONS_00049640	36.87	0	0.55	0.001	-9.10329	2.15153e-09	7.31137e-09	yes	XLOC_026887	PREDICTED: ATP-dependent RNA helicase DDX42 [Capra hircus]
TCONS_00049694	35.21	0	0.61	0.001	-9.25267	4.77335e-10	1.7208e-09	yes	XLOC_026918	PREDICTED: coiled-coil domain-containing protein 57 isoform X9 [Ovis aries musimon]
TCONS_00049773	0	52.5	0.001	0.52	9.02237	2.99708e-17	1.78436e-16	yes	XLOC_026957	PREDICTED: TBC1 domain family member 16 isoform X5 [Ovis aries musimon]
TCONS_00049787	136.05	38.24	2.97	1.05	-1.50007	1.68101e-09	5.79261e-09	yes	XLOC_026965	PREDICTED: E3 SUMO-protein ligase CBX4 isoform X2 [Ovis aries musimon]
TCONS_00049788	29.02	104.41	0.65	2.96	2.18709	3.87062e-15	2.03114e-14	yes	XLOC_026965	PREDICTED: E3 SUMO-protein ligase CBX4 isoform X2 [Ovis aries musimon]
TCONS_00049829	0	48.29	0.001	1.15	10.1674	9.46492e-16	5.14222e-15	yes	XLOC_026981	PREDICTED: transmembrane channel-like protein 6 isoform X5 [Ovis aries musimon]
TCONS_00049831	0	91.48	0.001	2.26	11.1421	7.99466e-30	9.18387e-29	yes	XLOC_026981	PREDICTED: transmembrane channel-like protein 6 isoform X6 [Ovis aries musimon]
TCONS_00049850	88.32	149.39	3.05	6.5	1.09163	1.20324e-08	3.82963e-08	yes	XLOC_026986	Jumonji domain containing 6, partial [Homo sapiens]
TCONS_00049890	0	136.54	0.001	2.08	11.0224	3.79178e-44	7.48354e-43	yes	XLOC_027003	PREDICTED: fas-binding factor 1 isoform X2 [Ovis aries musimon]
TCONS_00049938	14.7	0	0.41	0.001	-8.67948	0.000245094	0.000489928	yes	XLOC_027029	PREDICTED: NADPH:adrenodoxin oxidoreductase, mitochondrial isoform X1 [Bos taurus]
TCONS_00049958	52.21	113.15	0.82	2.24	1.4498	4.08829e-10	1.48851e-09	yes	XLOC_027033	PREDICTED: CMRF35-like molecule 1 isoform X1 [Capra hircus]
TCONS_00049972	0	18	0.001	0.65	9.3443	1.92554e-06	4.91566e-06	yes	XLOC_027042	PREDICTED: regulator of G-protein signaling 9 isoform X2 [Ovis aries musimon]
TCONS_00049980	55.84	0	0.34	0.001	-8.40939	2.50206e-14	1.24551e-13	yes	XLOC_027045	PREDICTED: protein sidekick-2 isoform X2 [Ovis aries musimon]
TCONS_00050023	0	75.92	0.001	0.91	9.82972	9.72018e-25	8.76209e-24	yes	XLOC_027075	PREDICTED: ATP-binding cassette sub-family A member 10 [Capra hircus]
TCONS_00050030	26.79	0	0.28	0.001	-8.12928	6.05043e-08	1.79619e-07	yes	XLOC_027076	PREDICTED: ATP-binding cassette sub-family A member 6 isoform X1 [Ovis aries]
TCONS_00050035	426.41	0	3.97	0.001	-11.9549	2.38909e-105	1.83356e-103	yes	XLOC_027077	PREDICTED: ATP-binding cassette sub-family A member 9 isoform X2 [Ovis aries musimon]
TCONS_00050070	84.98	289.58	0.7	3.01	2.10434	5.38463e-38	8.60796e-37	yes	XLOC_027102	PREDICTED: carbonic anhydrase-related protein 10-like [Odobenus rosmarus divergens]
TCONS_00050177	0	8.47	0.001	0.38	8.56986	0.00391328	0.00665699	yes	XLOC_027174	PREDICTED: transcription elongation factor SPT4 [Odobenus rosmarus divergens]
TCONS_00050192	24.61	4.76	0.93	0.23	-2.0156	0.00374236	0.0064402	yes	XLOC_027178	PREDICTED: septin-4 isoform X1 [Bos taurus]
TCONS_00050208	9.77	52.93	0.16	1.12	2.80735	1.90886e-10	7.12066e-10	yes	XLOC_027185	PREDICTED: LOW QUALITY PROTEIN: spindle and kinetochore-associated protein 2-like [Ovis aries musimon]
TCONS_00050243	0	25.95	0.001	0.49	8.93664	7.59254e-09	2.44936e-08	yes	XLOC_027197	PREDICTED: unconventional myosin-XIX isoform X1 [Ovis aries musimon]
TCONS_00050258	43.12	156.45	0.27	1.25	2.2109	1.67855e-22	1.35314e-21	yes	XLOC_027200	PREDICTED: acetyl-CoA carboxylase 1 isoform X1 [Pantholops hodgsonii]
TCONS_00050264	19.64	0	0.18	0.001	-7.49185	7.68793e-06	1.84039e-05	yes	XLOC_027203	PREDICTED: synergin gamma [Capra hircus]
TCONS_00050281	90.81	13.55	0.91	0.17	-2.42033	1.45846e-11	5.96381e-11	yes	XLOC_027203	PREDICTED: synergin gamma isoform X37 [Ovis aries musimon]
TCONS_00050292	21.26	47.58	0.32	0.9	1.49185	6.01999e-05	0.000131346	yes	XLOC_027206	PREDICTED: HEAT repeat-containing protein 6-like [Capra hircus]
TCONS_00050308	19	115	2.1	16.03	2.93231	1.19876e-22	9.74476e-22	yes	XLOC_027211	PREDICTED: WAP four-disulfide core domain protein 18-like [Capra hircus]
TCONS_00050310	8.03	20.03	0.36	1.12	1.63743	0.00817489	0.0132482	yes	XLOC_027212	PREDICTED: c-C motif chemokine 4 [Capra hircus]
TCONS_00050360	483.52	0.69	2.69	0.001	-11.3934	2.71796e-117	2.45377e-115	yes	XLOC_027248	zinc finger protein [Cricetulus griseus]
TCONS_00050364	20.03	71.46	0.27	1.23	2.18763	6.36007e-11	2.46567e-10	yes	XLOC_027249	PREDICTED: rhomboid-related protein 3 isoform X5 [Chlorocebus sabaeus]
TCONS_00050366	18.26	0	0.23	0.001	-7.84549	1.53628e-05	3.5494e-05	yes	XLOC_027249	PREDICTED: rhomboid-related protein 3 isoform X3 [Ovis aries musimon]
TCONS_00050386	0	13.41	0.001	0.47	8.87652	6.13562e-05	0.00013245	yes	XLOC_027256	PREDICTED: arf-GAP with dual PH domain-containing protein 2 isoform X1 [Ovis aries]
TCONS_00050387	0	5.63	0.001	0.21	7.71425	0.0312734	0.0462616	yes	XLOC_027256	PREDICTED: arf-GAP with dual PH domain-containing protein 2 isoform X1 [Ovis aries]
TCONS_00050402	51.09	104.19	0.43	1.1	1.35509	1.87369e-08	5.85076e-08	yes	XLOC_027263	PREDICTED: rab11 family-interacting protein 4 isoform X3 [Ovis aries musimon]
TCONS_00050474	373.11	620.39	2.77	5.8	1.06617	2.32568e-29	2.61957e-28	yes	XLOC_027299	PREDICTED: unconventional myosin-XVIIIa isoform X28 [Ovis aries musimon]
TCONS_00050491	0	37.02	0.001	0.99	9.95128	3.77503e-12	1.60252e-11	yes	XLOC_027304	PREDICTED: coronin-6 isoform X2 [Homo sapiens]
TCONS_00050544	41.3	0	0.97	0.001	-9.92184	1.50444e-10	5.65382e-10	yes	XLOC_027334	PREDICTED: TLC domain-containing protein 2 [Capra hircus]
TCONS_00050561	43.61	71.08	0.47	0.97	1.04532	0.000197498	0.0004018	yes	XLOC_027344	PREDICTED: clustered mitochondria protein homolog isoform X4 [Ovis aries musimon]
TCONS_00050608	5.1	12.54	0.1	0.3	1.58496	0.0309574	0.0462616	yes	XLOC_027374	PREDICTED: calcium/calmodulin-dependent protein kinase kinase 1 [Capra hircus]
TCONS_00050670	17.28	0	0.22	0.001	-7.78136	3.07011e-05	6.86822e-05	yes	XLOC_027402	PREDICTED: misshapen-like kinase 1 isoform X12 [Ovis aries musimon]
TCONS_00050709	3.47	16.27	0.17	1.03	2.59904	0.00149764	0.00271631	yes	XLOC_027421	PREDICTED: C-type lectin domain family 10 member A isoform X3 [Ovis aries]
TCONS_00050731	103.36	0	3.53	0.001	-11.7855	3.04374e-27	3.12491e-26	yes	XLOC_027429	claudin-7 precursor [Ovis aries]
TCONS_00050749	44.01	13.37	1.05	0.4	-1.39232	0.00186826	0.00334886	yes	XLOC_027438	PREDICTED: fragile X mental retardation syndrome-related protein 2 isoform X3 [Ovis aries musimon]
TCONS_00050789	0	8.24	0.001	0.15	7.22882	0.00391328	0.00665699	yes	XLOC_027456	PREDICTED: CST complex subunit CTC1 isoform X1 [Capra hircus]
TCONS_00050797	10.41	19.51	0.18	0.43	1.25634	0.0295734	0.0443267	yes	XLOC_027462	PREDICTED: RING finger protein 222-like isoform X1 [Ovis aries musimon]
TCONS_00050856	44.81	12.56	0.89	0.32	-1.47573	0.00069719	0.00132121	yes	XLOC_027489	PREDICTED: zinc finger protein 18 isoform X1 [Capra hircus]
TCONS_00050921	0	18.97	0.001	0.44	8.78136	9.6373e-07	2.53773e-06	yes	XLOC_027533	PREDICTED: fatty aldehyde dehydrogenase isoform X1 [Ovis aries]
TCONS_00050922	7.45	0	0.14	0.001	-7.12928	0.0156414	0.0243149	yes	XLOC_027533	PREDICTED: fatty aldehyde dehydrogenase isoform X1 [Ovis aries]
TCONS_00050929	32.15	62.59	0.8	1.96	1.29278	3.96701e-05	8.79565e-05	yes	XLOC_027536	PREDICTED: multidrug and toxin extrusion protein 1 isoform X4 [Ovis aries musimon]
TCONS_00050940	0	26.33	0.001	0.48	8.90689	3.80158e-09	1.2623e-08	yes	XLOC_027539	PREDICTED: epsin-2 isoform X4 [Ovis aries]
TCONS_00050979	37.6	12.68	0.2	0.09	-1.152	0.00948508	0.0152795	yes	XLOC_027559	PREDICTED: myosin phosphatase Rho-interacting protein isoform X4 [Ovis aries musimon]
TCONS_00050991	0	70.71	0.001	0.46	8.84549	3.05074e-23	2.55351e-22	yes	XLOC_027559	PREDICTED: myosin phosphatase Rho-interacting protein isoform X4 [Ovis aries musimon]
TCONS_00051023	10	0	0.07	0.001	-6.12928	0.00391328	0.00665699	yes	XLOC_027577	PREDICTED: voltage-dependent T-type calcium channel subunit alpha-1G isoform X10 [Ovis aries musimon]
TCONS_00051046	25.09	3.04	0.37	0.06	-2.62449	0.000313464	0.000620059	yes	XLOC_027579	PREDICTED: epsin-3 [Bison bison bison]
TCONS_00051052	8.38	0	0.17	0.001	-7.40939	0.00782344	0.0127217	yes	XLOC_027580	PREDICTED: MYCBP-associated protein [Capra hircus]
TCONS_00051054	8.74	34.96	0.17	0.84	2.30485	3.19553e-06	8.00413e-06	yes	XLOC_027580	PREDICTED: MYCBP-associated protein isoform X9 [Ovis aries musimon]
TCONS_00051061	0	5.59	0.001	0.09	6.49185	0.0312734	0.0462616	yes	XLOC_027581	PREDICTED: radical S-adenosyl methionine domain-containing protein 1, mitochondrial isoform X4 [Ovis aries musimon]
TCONS_00051077	12	31.76	0.29	0.97	1.74193	0.000250917	0.000501009	yes	XLOC_027589	PREDICTED: homeobox protein DLX-4 isoform X3 [Ovis aries musimon]
TCONS_00051115	307.34	533.92	1.41	3.08	1.12724	4.1412e-28	4.43457e-27	yes	XLOC_027606	PREDICTED: sorting nexin-11 isoform X1 [Capra hircus]
TCONS_00051120	0	80.26	0.001	1.28	10.3219	3.10085e-26	3.02641e-25	yes	XLOC_027607	Nuclear factor erythroid 2-related factor 1, partial [Bos mutus]
TCONS_00051146	39	75.11	0.5	1.21	1.27501	4.11415e-06	1.01539e-05	yes	XLOC_027621	PREDICTED: polycomb group RING finger protein 2 isoform X10 [Ovis aries musimon]
TCONS_00051188	8.27	0	0.17	0.001	-7.40939	0.00782344	0.0127217	yes	XLOC_027635	PREDICTED: post-GPI attachment to proteins factor 3 isoform X1 [Ovis aries]
TCONS_00051200	114.68	32.77	1.66	0.6	-1.46815	5.75011e-08	1.72316e-07	yes	XLOC_027643	PREDICTED: gasdermin-B [Capra hircus]
TCONS_00051204	31.82	51.71	0.49	1.01	1.0435	0.00224225	0.00395319	yes	XLOC_027645	PREDICTED: mediator of RNA polymerase II transcription subunit 24 isoform X1 [Capra hircus]
TCONS_00051213	18.55	32.92	0.39	0.88	1.17403	0.00786634	0.0127845	yes	XLOC_027651	PREDICTED: tensin-4 [Capra hircus]
TCONS_00051302	67.72	170.77	1.22	3.89	1.67289	2.42989e-17	1.46075e-16	yes	XLOC_027711	PREDICTED: LOW QUALITY PROTEIN: huntingtin-associated protein 1 isoform X2 [Ovis aries musimon]
TCONS_00051310	48.31	168.92	0.81	3.56	2.13588	2.96379e-23	2.48771e-22	yes	XLOC_027714	PREDICTED: junction plakoglobin isoform X1 [Myotis davidii]
TCONS_00051327	18.25	0	0.41	0.001	-8.67948	1.53628e-05	3.5494e-05	yes	XLOC_027721	PREDICTED: probable ATP-dependent RNA helicase DHX58 isoform X3 [Capra hircus]
TCONS_00051344	249.56	663.95	3.24	10.87	1.74629	4.22585e-65	1.5268e-63	yes	XLOC_027728	PREDICTED: signal transducer and activator of transcription 3 isoform X2 [Capra hircus]
TCONS_00051355	19.49	44.33	0.31	0.89	1.52154	0.000104092	0.00021996	yes	XLOC_027733	PREDICTED: pleckstrin homology domain-containing family H member 3 isoform X9 [Ovis aries musimon]
TCONS_00051381	0	23.64	0.001	0.65	9.3443	3.02899e-08	9.24563e-08	yes	XLOC_027745	PREDICTED: breast cancer type 1 susceptibility protein homolog isoform X2 [Capra hircus]
TCONS_00051382	6.37	0.02	0.14	0.001	-7.12928	0.0312734	0.0462616	yes	XLOC_027745	PREDICTED: breast cancer type 1 susceptibility protein homolog isoform X2 [Capra hircus]
TCONS_00051409	4.81	27.04	0.1	0.7	2.80735	6.26678e-06	1.52276e-05	yes	XLOC_027759	PREDICTED: MAGUK p55 subfamily member 3 isoform X2 [Ovis aries musimon]
TCONS_00051412	8.07	0	0.12	0.001	-6.90689	0.0156414	0.0243149	yes	XLOC_027760	PREDICTED: MAGUK p55 subfamily member 2 isoform X3 [Ovis aries musimon]
TCONS_00051432	0	133.24	0.001	2.63	11.3608	2.96929e-43	5.69103e-42	yes	XLOC_027767	Histone deacetylase 5, partial [Bos mutus]
TCONS_00051433	0	83.96	0.001	1.66	10.697	1.97202e-27	2.04098e-26	yes	XLOC_027767	Histone deacetylase 5, partial [Bos mutus]
TCONS_00051434	0	86.58	0.001	1.71	10.7398	2.49867e-28	2.70395e-27	yes	XLOC_027767	Histone deacetylase 5, partial [Bos mutus]
TCONS_00051441	0	15.33	0.001	0.27	8.07682	1.53628e-05	3.5494e-05	yes	XLOC_027769	PREDICTED: ataxin-7-like protein 3 isoform X2 [Capra hircus]
TCONS_00051442	14.82	0	0.21	0.001	-7.71425	0.000122627	0.000254801	yes	XLOC_027769	PREDICTED: ataxin-7-like protein 3 isoform X1 [Capra hircus]
TCONS_00051462	0	7.3	0.001	0.33	8.36632	0.00782344	0.0127217	yes	XLOC_027772	PREDICTED: solute carrier family 25 member 39 isoform X2 [Ovis aries musimon]
TCONS_00051477	47.62	95.3	0.41	1.05	1.35669	1.29892e-07	3.73754e-07	yes	XLOC_027778	PREDICTED: gap junction gamma-1 protein isoform X2 [Bos taurus]
TCONS_00051504	0	8.42	0.001	0.53	9.04985	0.00391328	0.00665699	yes	XLOC_027793	PREDICTED: LOW QUALITY PROTEIN: RAD52 motif-containing protein 1-like [Capra hircus]
TCONS_00051520	207.93	528.48	2.61	8.36	1.67945	6.05393e-50	1.44076e-48	yes	XLOC_027801	PREDICTED: KAT8 regulatory NSL complex subunit 1 isoform X7 [Ovis aries musimon]
TCONS_00051526	13.5	0	0.15	0.001	-7.22882	0.000489894	0.000942879	yes	XLOC_027802	PREDICTED: cell division cycle protein 27 homolog isoform X3 [Balaenoptera acutorostrata scammoni]
TCONS_00051540	7.62	0	0.15	0.001	-7.22882	0.0156414	0.0243149	yes	XLOC_027810	PREDICTED: STE20-related kinase adapter protein alpha isoform X1 [Tupaia chinensis]
TCONS_00051541	0	5.71	0.001	0.15	7.22882	0.0312734	0.0462616	yes	XLOC_027810	PREDICTED: STE20-related kinase adapter protein alpha isoform X1 [Capra hircus]
TCONS_00051570	68.51	216.76	3.01	12.03	1.9988	4.17496e-27	4.25582e-26	yes	XLOC_027819	PREDICTED: intercellular adhesion molecule 2-like isoform X7 [Ovis aries musimon]
TCONS_00051572	63.65	0	3.08	0.001	-11.5887	2.25417e-16	1.27452e-15	yes	XLOC_027819	PREDICTED: intercellular adhesion molecule 2-like isoform X7 [Ovis aries musimon]
TCONS_00051589	10.62	28.7	0.19	0.65	1.77444	0.00043649	0.000851759	yes	XLOC_027825	PREDICTED: platelet endothelial cell adhesion molecule isoform X3 [Capra hircus]
TCONS_00051590	3.88	26.73	0.07	0.61	3.12338	2.59816e-06	6.56425e-06	yes	XLOC_027825	PREDICTED: platelet endothelial cell adhesion molecule isoform X6 [Ovis aries musimon]
TCONS_00051591	8.45	0	0.15	0.001	-7.22882	0.00782344	0.0127217	yes	XLOC_027825	PREDICTED: platelet endothelial cell adhesion molecule isoform X2 [Ovis aries musimon]
TCONS_00051618	0	247.68	0.001	1.96	10.9366	1.8957e-79	9.48934e-78	yes	XLOC_027831	PREDICTED: nucleosome-remodeling factor subunit BPTF isoform X25 [Ovis aries musimon]
TCONS_00051620	123.02	0	0.75	0.001	-9.55075	4.35139e-31	5.27777e-30	yes	XLOC_027831	PREDICTED: nucleosome-remodeling factor subunit BPTF isoform X25 [Ovis aries musimon]
TCONS_00051683	0	14.46	0.001	0.59	9.20457	3.07011e-05	6.86822e-05	yes	XLOC_027859	PREDICTED: glucagon receptor isoform X1 [Ovis aries]
TCONS_00051684	2.23	10.01	0.06	0.33	2.45943	0.0225028	0.0342677	yes	XLOC_027859	PREDICTED: glucagon receptor isoform X2 [Bos taurus]
TCONS_00051734	890.26	2239.53	3	9.51	1.66448	1.52656e-182	2.656e-180	yes	XLOC_027883	PREDICTED: E3 ubiquitin-protein ligase RNF213 [Capra hircus]
TCONS_00051747	46.4	95.1	0.51	1.31	1.361	7.21251e-08	2.12725e-07	yes	XLOC_027886	PREDICTED: lysosomal alpha-glucosidase isoform X2 [Ovis aries musimon]
TCONS_00051751	28.53	0	0.41	0.001	-8.67948	3.02899e-08	9.24563e-08	yes	XLOC_027886	PREDICTED: lysosomal alpha-glucosidase isoform X1 [Capra hircus]
TCONS_00051755	8	53	0.1	0.87	3.12102	9.64858e-12	3.99002e-11	yes	XLOC_027887	PREDICTED: coiled-coil domain-containing protein 40 isoform X2 [Ovis aries musimon]
TCONS_00051829	43.69	105.26	0.77	2.34	1.60358	1.27541e-10	4.81941e-10	yes	XLOC_027926	PREDICTED: septin-9 [Pantholops hodgsonii]
TCONS_00051865	76.82	163.7	2.29	6.15	1.42524	2.95661e-13	1.36346e-12	yes	XLOC_027941	Cell division protein kinase 3, partial [Bos mutus]
[truncated: 13,173 more rows]

## Sheet: E-P
id	E_count	P_count	E_fpkm	P_fpkm	log2(FC)	Pvalue	FDR	significant	Symbol	Description
NM_001285540.1	42.46	10.46	1.05	0.25	-2.07039	5.70108e-06	2.42496e-05	yes	ncbi_100860932	-
NM_001285544.1	70.4	26.59	6.7	2.46	-1.4455	5.74076e-06	2.43958e-05	yes	ncbi_100861190	interleukin-18 [Capra hircus]
NM_001285545.1	25	0	1.83	0.001	-10.8376	6.05043e-08	3.44362e-07	yes	ncbi_100861191	Bac7.5 protein precursor [Capra hircus]
NM_001285546.1	26	2	2.74	0.21	-3.70571	3.07473e-06	1.36542e-05	yes	ncbi_100861192	MAP28 protein precursor [Capra hircus]
NM_001285548.1	34815	2090	858.2	50.15	-4.09699	0	0	yes	ncbi_100861194	lactoferrin precursor [Capra hircus]
NM_001285563.1	7.74	0	0.37	0.001	-8.53138	0.00782344	0.0176082	yes	ncbi_100860948	-
NM_001285566.1	18.93	0	1.37	0.001	-10.42	3.84742e-06	1.66376e-05	yes	ncbi_100860950	-
NM_001285571.1	0	96.89	0.001	4.47	12.1261	3.16737e-29	9.6009e-28	yes	ncbi_100860953	-
NM_001285577.1	17.5	1	1.65	0.09	-4.1964	7.68171e-05	0.000265872	yes	ncbi_100861213	cathelicidin-2 precursor [Capra hircus]
NM_001285594.1	12.15	0	1.15	0.001	-10.1674	0.000489894	0.00144714	yes	ncbi_100861243	-
NM_001285595.1	187.3	90.83	5.92	2.79	-1.08533	1.83996e-09	1.28259e-08	yes	ncbi_100861244	-
NM_001285603.1	367.54	111.98	9.21	2.73	-1.7543	1.42038e-33	5.47358e-32	yes	ncbi_100860747	-
NM_001285605.1	0	13.33	0.001	0.35	8.45121	0.000245094	0.000768566	yes	ncbi_100861260	Toll like receptor-1 protein [Capra hircus]
NM_001285610.1	10.58	0	0.68	0.001	-9.40939	0.00097925	0.00271241	yes	ncbi_100860753	-
NM_001285614.1	131.93	12.6	8.74	0.81	-3.43164	7.97594e-27	2.1317e-25	yes	ncbi_100860757	-
NM_001285617.1	945.26	2514.91	26.08	67.54	1.3728	4.45425e-140	3.60463e-137	yes	ncbi_100860761	-
NM_001285620.1	6.68	0	0.33	0.001	-8.36632	0.0156414	0.0326176	yes	ncbi_100861275	MAP34-B protein precursor [Capra hircus]
NM_001285630.1	39	4	3.18	0.32	-3.31288	3.20238e-08	1.88811e-07	yes	ncbi_100861287	alpha-1 acid glycoprotein [Capra ibex]
NM_001285659.1	122.84	57.96	11.19	5.14	-1.12237	7.86444e-07	3.81258e-06	yes	ncbi_100860798	-
NM_001285689.1	809.05	285.95	37.3	12.83	-1.53965	9.00423e-59	9.16167e-57	yes	ncbi_100860825	chitinase-3-like protein 1 precursor [Capra hircus]
NM_001285702.1	9.75	0	0.58	0.001	-9.17991	0.00195752	0.00508019	yes	ncbi_100860848	tumor necrosis factor ligand superfamily member 13B [Bos taurus]
NM_001285711.1	49	24	6.47	3.08	-1.07084	0.00343053	0.00853963	yes	ncbi_100860864	lysozyme [Capra hircus]
NM_001285721.1	266	32	13.38	1.57	-3.09124	6.71938e-48	4.71413e-46	yes	ncbi_100860873	C-X-C motif chemokine 10 precursor [Capra hircus]
NM_001285723.1	11	1	0.43	0.04	-3.42626	0.00636217	0.0148266	yes	ncbi_100860874	C-X-C chemokine receptor type 3 [Capra hircus]
NM_001285724.1	60.01	11.79	0.94	0.18	-2.38466	1.6472e-09	1.15238e-08	yes	ncbi_100861386	mast/stem cell growth factor receptor Kit precursor [Capra hircus]
NM_001285728.1	293.22	146.44	6.95	3.38	-1.03999	4.69484e-13	4.70759e-12	yes	ncbi_100861391	PREDICTED: hypoxia-inducible factor 1-alpha isoform X2 [Ovis aries musimon]
NM_001285730.1	61.88	0	3.17	0.001	-11.6303	2.39011e-19	3.96429e-18	yes	ncbi_100861392	-
NM_001285757.1	24.92	0	0.45	0.001	-8.81378	6.05043e-08	3.44362e-07	yes	ncbi_100860909	-
NM_001285765.1	711	342	23.39	10.95	-1.09496	3.08168e-31	1.04214e-29	yes	ncbi_100861171	matrix metalloproteinase-14 precursor [Ovis aries]
NM_001286090.1	3.41	19.17	0.12	0.68	2.5025	0.00261354	0.00664324	yes	ncbi_102172960	cytochrome P450 4B1-like [Capra hircus]
NM_001286091.1	142.07	0	4.65	0.001	-12.183	1.49518e-43	8.74444e-42	yes	ncbi_102168869	-
NM_001287562.1	69	34	1.93	0.93	-1.0533	0.000352974	0.00108075	yes	ncbi_102182281	tyrosinase precursor [Capra hircus]
NM_001287570.1	0	16	0.001	0.56	9.12928	3.07011e-05	0.00011381	yes	ncbi_102191547	PREDICTED: cytochrome P450 2F3 isoform X1 [Capra hircus]
NM_001287573.1	51.48	17.88	3.56	1.2	-1.56884	6.01999e-05	0.000214657	yes	ncbi_102173125	-
NM_001291697.1	126.28	287.97	1.73	3.84	1.15033	3.13513e-14	3.47994e-13	yes	ncbi_102171441	antizyme inhibitor 1 isoform 1 [Capra hircus]
NM_001291820.1	19	3	1.26	0.19	-2.72935	0.000860688	0.00244592	yes	ncbi_102178753	tumor necrosis factor ligand superfamily member 6 [Capra hircus]
NM_001314163.1	143.62	69.74	8.13	3.84	-1.08215	1.64072e-07	8.82712e-07	yes	ncbi_102170638	pro-cathepsin H precursor [Capra hircus]
NM_001314180.1	39.59	9.91	1.72	0.42	-2.03395	2.43951e-05	9.30608e-05	yes	ncbi_102190883	lactosylceramide alpha-2,3-sialyltransferase [Capra hircus]
NM_001314188.1	452.98	230.02	35.08	17.34	-1.01654	1.30843e-18	2.07052e-17	yes	ncbi_102189356	-
NM_001314200.1	9.29	0	0.33	0.001	-8.36632	0.00391328	0.00950342	yes	ncbi_102174260	-
NM_001314212.1	0	13.32	0.001	0.67	9.38802	0.000245094	0.000768566	yes	ncbi_102180161	-
NM_001314215.1	26	10	0.65	0.24	-1.43741	0.0114032	0.0248176	yes	ncbi_102176327	solute carrier family 2, facilitated glucose transporter member 12 [Capra hircus]
NM_001314219.1	150.45	59.76	8.71	3.37	-1.36992	1.49191e-10	1.16507e-09	yes	ncbi_102174541	insulin-like growth factor-binding protein 3 precursor [Capra hircus]
NM_001314231.1	16.22	0	0.59	0.001	-9.20457	3.07011e-05	0.00011381	yes	ncbi_102180703	-
NM_001314245.1	75.22	0	3.67	0.001	-11.8416	3.05074e-23	6.65995e-22	yes	ncbi_102173295	-
NM_001314257.1	49.88	129.18	1.09	2.74	1.32985	9.23285e-09	5.86929e-08	yes	ncbi_102181762	-
NM_001314269.1	25	4	0.66	0.1	-2.72247	0.000104826	0.000356329	yes	ncbi_102168469	PREDICTED: matrix metalloproteinase-9 [Ovis aries musimon]
NM_001314287.1	56	23	2.92	1.17	-1.31946	0.000188488	0.000609572	yes	ncbi_102187190	aldoketoreductase 1B5 [Capra hircus]
NM_001314289.1	17.92	3.51	0.86	0.16	-2.42626	0.00149764	0.00402653	yes	ncbi_102184119	indoleamine 2,3-dioxygenase 1 [Capra hircus]
NM_001314299.1	55.51	23.69	3.05	1.27	-1.26398	0.000270923	0.000844613	yes	ncbi_102175172	insulin-like growth factor-binding protein 2 precursor [Bos taurus]
NM_001314305.1	8.59	0	0.45	0.001	-8.81378	0.00391328	0.00950342	yes	ncbi_102174409	PREDICTED: diacylglycerol O-acyltransferase 2-like [Pantholops hodgsonii]
NM_001314307.1	0	7.67	0.001	0.36	8.49185	0.00782344	0.0176082	yes	ncbi_102173644	adiponectin receptor protein 2 [Capra hircus]
NM_001314344.1	0	7.49	0.001	0.27	8.07682	0.0156414	0.0326176	yes	ncbi_102178552	-
NM_001314348.1	229.96	69.55	5.73	1.69	-1.76151	5.16794e-22	1.0383e-20	yes	ncbi_102188539	-
NM_001319278.1	39.33	11.92	1.14	0.34	-1.74543	0.000130031	0.000429651	yes	ncbi_102171058	-
TCONS_00000101	722.07	267.57	2.68	0.97	-1.46618	1.43324e-49	1.06796e-47	yes	XLOC_000052	PREDICTED: A disintegrin and metalloproteinase with thrombospondin motifs 5 [Capra hircus]
TCONS_00000323	11.18	2.44	0.48	0.1	-2.26303	0.0225028	0.0453655	yes	XLOC_000222	PREDICTED: transmembrane protein 45A isoform X4 [Ovis aries musimon]
TCONS_00000340	188.83	30.7	0.89	0.14	-2.66838	1.36891e-29	4.24937e-28	yes	XLOC_000231	PREDICTED: PEST proteolytic signal-containing nuclear protein isoform X1 [Dipodomys ordii]
TCONS_00000344	70.85	24.65	0.53	0.18	-1.558	1.02702e-06	4.85641e-06	yes	XLOC_000233	PREDICTED: centrosomal protein of 97 kDa [Capra hircus]
TCONS_00000348	39.54	19.16	0.6	0.28	-1.09954	0.00873873	0.0194967	yes	XLOC_000234	PREDICTED: NXPE family member 3 isoform X1 [Ovis aries musimon]
TCONS_00000377	23.34	133.95	0.16	0.87	2.44294	3.82749e-19	6.29736e-18	yes	XLOC_000256	PREDICTED: HMG box transcription factor BBX isoform X6 [Capra hircus]
TCONS_00000385	0	33.69	0.001	0.22	7.78136	2.39049e-10	1.81784e-09	yes	XLOC_000256	PREDICTED: HMG box transcription factor BBX isoform X7 [Capra hircus]
TCONS_00000412	103.16	233.12	1.13	2.48	1.13402	1.05256e-11	9.28676e-11	yes	XLOC_000265	PREDICTED: pleckstrin homology-like domain family B member 2 isoform X13 [Ovis aries]
TCONS_00000419	50.93	15.96	1.36	0.41	-1.72991	1.45331e-05	5.78298e-05	yes	XLOC_000268	PREDICTED: TPA-induced transmembrane protein isoform X2 [Ovis aries]
TCONS_00000437	24.49	0	0.35	0.001	-8.45121	6.05043e-08	3.44362e-07	yes	XLOC_000274	PREDICTED: brother of CDO isoform X1 [Ovis aries musimon]
TCONS_00000459	70.83	7.94	1.21	0.13	-3.21842	5.945e-14	6.43999e-13	yes	XLOC_000281	PREDICTED: queuine tRNA-ribosyltransferase subunit QTRTD1 [Capra hircus]
TCONS_00000531	46.8	0	1.16	0.001	-10.1799	1.49982e-14	1.70502e-13	yes	XLOC_000330	PREDICTED: solute carrier family 15 member 2-like isoform X1 [Capra hircus]
TCONS_00000534	164.1	15.88	2.64	0.25	-3.40054	3.88098e-33	1.46475e-31	yes	XLOC_000332	PREDICTED: T-lymphocyte activation antigen CD86 isoform X2 [Capra hircus]
TCONS_00000557	0	31.25	0.001	0.39	8.60733	9.53196e-10	6.78792e-09	yes	XLOC_000344	PREDICTED: vesicle-trafficking protein SEC22a isoform X1 [Ovis aries]
TCONS_00000590	27.89	3.8	0.65	0.09	-2.85244	1.95723e-05	7.55827e-05	yes	XLOC_000369	PREDICTED: kalirin isoform X21 [Ovis aries musimon]
TCONS_00000636	8.6	0	0.32	0.001	-8.32193	0.00391328	0.00950342	yes	XLOC_000393	PREDICTED: apolipoprotein D isoform X2 [Pantholops hodgsonii]
TCONS_00000729	0	8.67	0.001	0.19	7.56986	0.00391328	0.00950342	yes	XLOC_000449	PREDICTED: TBCC domain-containing protein 1 [Capra hircus]
TCONS_00000742	7	0	0.11	0.001	-6.78136	0.0156414	0.0326176	yes	XLOC_000454	PREDICTED: insulin-like growth factor 2 mRNA-binding protein 2, partial [Capra hircus]
TCONS_00000774	14.37	35.44	0.6	1.45	1.27302	0.0066671	0.0154633	yes	XLOC_000470	PREDICTED: dol-P-Man:Man(5)GlcNAc(2)-PP-Dol alpha-1,3-mannosyltransferase [Pantholops hodgsonii]
TCONS_00000781	0	27.14	0.001	0.27	8.07682	1.51646e-08	9.34311e-08	yes	XLOC_000472	PREDICTED: multidrug resistance-associated protein 5 isoform X1 [Capra hircus]
TCONS_00000818	37	0	0.22	0.001	-7.78136	1.50437e-11	1.30222e-10	yes	XLOC_000489	PREDICTED: calcium-activated potassium channel subunit beta-3 isoform X7 [Ovis aries]
TCONS_00000821	28.2	65.33	0.19	0.43	1.17834	0.000270348	0.000843048	yes	XLOC_000490	PREDICTED: zinc finger matrin-type protein 3 isoform X2 [Capra hircus]
TCONS_00000860	34.58	8.29	0.76	0.18	-2.078	4.26894e-05	0.00015529	yes	XLOC_000513	PREDICTED: phospholipase D1 isoform X6 [Ovis aries musimon]
TCONS_00000887	7.36	0	0.21	0.001	-7.71425	0.0156414	0.0326176	yes	XLOC_000523	PREDICTED: leucine-rich repeat-containing protein 31 [Capra hircus]
TCONS_00000900	17.82	0	0.21	0.001	-7.71425	7.68793e-06	3.16747e-05	yes	XLOC_000527	PREDICTED: MDS1 and EVI1 complex locus protein EVI1 isoform X8 [Ovis aries]
TCONS_00000926	11.43	0	0.26	0.001	-8.02237	0.000489894	0.00144714	yes	XLOC_000541	PREDICTED: serine palmitoyltransferase small subunit B isoform X1 [Capra hircus]
TCONS_00000997	6.97	0	0.2	0.001	-7.64386	0.0156414	0.0326176	yes	XLOC_000585	PREDICTED: protein C3orf33 homolog isoform X1 [Ovis aries]
TCONS_00001043	201.11	93.32	1.29	0.58	-1.15325	8.99814e-11	7.223e-10	yes	XLOC_000621	PREDICTED: immunoglobulin superfamily member 10 [Capra hircus]
TCONS_00001050	9.88	0	0.26	0.001	-8.02237	0.00195752	0.00508019	yes	XLOC_000622	PREDICTED: P2Y purinoceptor 12 isoform X1 [Capra hircus]
TCONS_00001121	108.06	41.09	2.97	1.1	-1.43296	1.58629e-08	9.76295e-08	yes	XLOC_000671	PREDICTED: sodium/hydrogen exchanger 9 isoform X3 [Ovis aries]
TCONS_00001126	39.82	280.33	0.28	1.93	2.7851	1.38177e-43	8.16348e-42	yes	XLOC_000674	PREDICTED: serine/threonine-protein kinase ATR [Capra hircus]
TCONS_00001212	208.01	77.16	2.17	0.78	-1.47615	1.16027e-15	1.4539e-14	yes	XLOC_000712	PREDICTED: DNA topoisomerase 2-binding protein 1 isoform X1 [Capra hircus]
TCONS_00001222	12.98	0	0.26	0.001	-8.02237	0.000245094	0.000768566	yes	XLOC_000717	PREDICTED: protein asteroid homolog 1 isoform X4 [Ovis aries]
TCONS_00001281	17.94	0	0.58	0.001	-9.17991	7.68793e-06	3.16747e-05	yes	XLOC_000758	PREDICTED: high affinity cGMP-specific 3',5'-cyclic phosphodiesterase 9A isoform X6 [Ovis aries musimon]
TCONS_00001394	0	7.58	0.001	0.2	7.64386	0.0156414	0.0326176	yes	XLOC_000815	PREDICTED: F-box only protein 25 isoform X8 [Ovis aries musimon]
TCONS_00001508	21.56	6.51	0.65	0.19	-1.77444	0.00374236	0.00924972	yes	XLOC_000874	PREDICTED: potassium voltage-gated channel subfamily H member 8 [Capra hircus]
TCONS_00001512	29.23	74.2	0.75	1.85	1.30256	2.84621e-05	0.000107503	yes	XLOC_000876	PREDICTED: ras-related protein Rab-5A isoform X2 [Ovis aries]
TCONS_00001524	125.64	63.75	1.46	0.72	-1.0199	4.41828e-06	1.89905e-05	yes	XLOC_000882	PREDICTED: intersectin-1 isoform X5 [Ovis aries]
TCONS_00001530	1.34	22.21	0.08	1.27	3.98868	5.78262e-06	2.45574e-05	yes	XLOC_000884	PREDICTED: interferon gamma receptor 2 [Capra hircus]
TCONS_00001540	317.64	144.22	2.44	1.08	-1.17585	8.52104e-17	1.16922e-15	yes	XLOC_000887	PREDICTED: interferon alpha/beta receptor 2 [Capra hircus]
TCONS_00001665	0	59.76	0.001	0.32	8.32193	3.77838e-18	5.744e-17	yes	XLOC_000974	PREDICTED: ubiquitin carboxyl-terminal hydrolase 25 isoform X1 [Bison bison bison]
TCONS_00001725	10.82	0	0.37	0.001	-8.53138	0.00097925	0.00271241	yes	XLOC_001000	PREDICTED: bifunctional lysine-specific demethylase and histidyl-hydroxylase MINA isoform X1 [Capra hircus]
TCONS_00001773	0	10.65	0.001	0.09	6.49185	0.00097925	0.00271241	yes	XLOC_001023	PREDICTED: E3 ubiquitin-protein ligase CBL-B isoform X2 [Orcinus orca]
TCONS_00001783	90.94	42.13	0.79	0.36	-1.13386	1.2291e-05	4.9371e-05	yes	XLOC_001023	PREDICTED: E3 ubiquitin-protein ligase CBL-B isoform X2 [Orcinus orca]
TCONS_00001803	0	37.73	0.001	0.39	8.60733	1.50437e-11	1.30222e-10	yes	XLOC_001034	PREDICTED: protein CIP2A [Capra hircus]
TCONS_00001829	8	0	0.16	0.001	-7.32193	0.00782344	0.0176082	yes	XLOC_001054	PREDICTED: b- and T-lymphocyte attenuator isoform X1 [Capra hircus]
TCONS_00001877	0	17.21	0.001	0.25	7.96578	1.53628e-05	6.00062e-05	yes	XLOC_001077	PREDICTED: coiled-coil domain-containing protein KIAA1407 homolog [Capra hircus]
TCONS_00001885	0	27.9	0.001	0.18	7.49185	7.59254e-09	4.86924e-08	yes	XLOC_001080	PREDICTED: zinc finger and BTB domain-containing protein 20 isoform X2 [Ovis aries musimon]
TCONS_00001889	101.93	0	0.68	0.001	-9.40939	2.5611e-31	8.67782e-30	yes	XLOC_001080	PREDICTED: zinc finger and BTB domain-containing protein 20 isoform X2 [Ovis aries musimon]
TCONS_00001895	0	10.44	0.001	0.07	6.12928	0.00195752	0.00508019	yes	XLOC_001080	PREDICTED: zinc finger and BTB domain-containing protein 20 isoform X2 [Ovis aries musimon]
TCONS_00001942	75	0	0.5	0.001	-8.96578	3.05074e-23	6.65995e-22	yes	XLOC_001098	PREDICTED: DNA polymerase theta [Capra hircus]
TCONS_00001961	39.05	19.42	1.19	0.58	-1.03684	0.00873873	0.0194967	yes	XLOC_001110	PREDICTED: HSPB1-associated protein 1 isoform X1 [Capra hircus]
TCONS_00001982	45.82	15.45	0.54	0.18	-1.58496	9.05054e-05	0.000310225	yes	XLOC_001124	PREDICTED: coiled-coil domain-containing protein 14 [Capra hircus]
TCONS_00001986	0	27.44	0.001	0.52	9.02237	1.51646e-08	9.34311e-08	yes	XLOC_001127	PREDICTED: integrin beta-5 isoform X1 [Ovis aries]
TCONS_00001992	10.83	26.31	0.23	0.54	1.23133	0.0201872	0.0411477	yes	XLOC_001130	PREDICTED: LOW QUALITY PROTEIN: solute carrier family 12 member 8 [Capra hircus]
TCONS_00002028	18.25	4.8	0.23	0.06	-1.9386	0.0106654	0.0233668	yes	XLOC_001145	PREDICTED: activated CDC42 kinase 1 isoform X4 [Bos taurus]
TCONS_00002056	10.29	0	0.48	0.001	-8.90689	0.00195752	0.00508019	yes	XLOC_001149	PREDICTED: transmembrane 4 L6 family member 19 [Capra hircus]
TCONS_00002242	603	137.17	6.56	1.45	-2.17764	5.74216e-71	8.05709e-69	yes	XLOC_001241	PREDICTED: eukaryotic translation initiation factor 4 gamma 1 isoform X5 [Ovis aries]
TCONS_00002267	0	129.24	0.001	1.25	10.2877	8.80179e-39	4.2188e-37	yes	XLOC_001252	PREDICTED: YEATS domain-containing protein 2 isoform X1 [Capra hircus]
TCONS_00002294	0	94.79	0.001	1.51	10.5603	1.25512e-28	3.68259e-27	yes	XLOC_001267	PREDICTED: probable phospholipid-transporting ATPase IF isoform X2 [Ovis aries]
TCONS_00002314	101	35.79	0.84	0.29	-1.53434	9.71595e-09	6.15727e-08	yes	XLOC_001277	PREDICTED: ubiquitin carboxyl-terminal hydrolase 13 [Capra hircus]
TCONS_00002335	16	0	0.24	0.001	-7.90689	3.07011e-05	0.00011381	yes	XLOC_001292	PREDICTED: protein ECT2 isoform X1 [Capra hircus]
TCONS_00002346	88.17	12.4	1.21	0.17	-2.8314	1.25309e-15	1.56853e-14	yes	XLOC_001294	PREDICTED: fibronectin type III domain-containing protein 3B [Ovis aries musimon]
TCONS_00002372	30.18	79.73	0.33	0.84	1.34792	5.66101e-06	2.40939e-05	yes	XLOC_001310	PREDICTED: myoneurin isoform X1 [Ovis aries]
TCONS_00002439	7	0	0.14	0.001	-7.12928	0.0156414	0.0326176	yes	XLOC_001362	PREDICTED: leucine-, glutamate- and lysine-rich protein 1 [Capra hircus]
TCONS_00002476	49.42	0	0.6	0.001	-9.22882	1.88827e-15	2.31123e-14	yes	XLOC_001387	PREDICTED: muscleblind-like protein 1 isoform X34 [Cricetulus griseus]
TCONS_00002481	0	6.96	0.001	0.07	6.12928	0.0156414	0.0326176	yes	XLOC_001387	PREDICTED: muscleblind-like protein 1 isoform X5 [Pongo abelii]
TCONS_00002500	0	11.5	0.001	0.1	6.64386	0.00097925	0.00271241	yes	XLOC_001387	PREDICTED: muscleblind-like protein 1 isoform X5 [Pongo abelii]
TCONS_00002501	162.96	82.16	1.53	0.75	-1.02857	1.09357e-07	6.07698e-07	yes	XLOC_001387	muscleblind-like 1 (Drosophila), isoform CRA_d, partial [Mus musculus]
TCONS_00002593	63	0	0.87	0.001	-9.76487	1.19881e-19	2.02702e-18	yes	XLOC_001457	PREDICTED: short transient receptor potential channel 1 isoform X7 [Bos taurus]
TCONS_00002654	7.33	0	0.08	0.001	-6.32193	0.0156414	0.0326176	yes	XLOC_001481	PREDICTED: armadillo repeat-containing protein 8 isoform X1 [Pantholops hodgsonii]
TCONS_00002697	43.33	0	0.89	0.001	-9.79766	1.19181e-13	1.25219e-12	yes	XLOC_001497	PREDICTED: inhibitor of carbonic anhydrase-like isoform X1 [Capra hircus]
TCONS_00002789	18.16	0	0.42	0.001	-8.71425	7.68793e-06	3.16747e-05	yes	XLOC_001542	PREDICTED: cystathionine beta-synthase isoform X2 [Capra hircus]
TCONS_00002869	367.5	122.71	2.82	0.92	-1.61599	2.28794e-30	7.37867e-29	yes	XLOC_001593	runt-related transcription factor 1 isoform AML1b [Homo sapiens]
TCONS_00002873	361.55	158.67	3.8	1.62	-1.23001	5.16423e-20	9.06228e-19	yes	XLOC_001593	AML1/AMP19 fusion protein [Homo sapiens]
TCONS_00002874	877.15	366.18	3.07	1.25	-1.29631	2.99113e-49	2.2052e-47	yes	XLOC_001593	RUNX1 [Macaca nemestrina]
TCONS_00002922	0	7.86	0.001	0.26	8.02237	0.00782344	0.0176082	yes	XLOC_001642	PREDICTED: SET domain-containing protein 4 isoform X3 [Capra hircus]
TCONS_00002957	0	25.07	0.001	0.24	7.90689	6.05043e-08	3.44362e-07	yes	XLOC_001659	PREDICTED: collagen alpha-6(VI) chain [Capra hircus]
TCONS_00002991	28.76	9.59	1.28	0.41	-1.64245	0.00167444	0.00446593	yes	XLOC_001673	PREDICTED: EF-hand domain-containing family member B isoform X3 [Ovis aries]
TCONS_00003084	29.68	7.87	0.3	0.08	-1.90689	0.000477614	0.00143387	yes	XLOC_001726	PREDICTED: zinc finger and BTB domain-containing protein 40 isoform X2 [Ovis aries musimon]
TCONS_00003097	0	15.53	0.001	0.19	7.56986	6.13562e-05	0.000215359	yes	XLOC_001732	EPHB2 variant protein [Homo sapiens]
TCONS_00003125	0	103.01	0.001	1.52	10.5699	5.09634e-31	1.69868e-29	yes	XLOC_001752	PREDICTED: serine/arginine repetitive matrix protein 1 isoform X2 [Ovis aries musimon]
TCONS_00003147	39.47	0	0.56	0.001	-9.12928	1.89119e-12	1.77145e-11	yes	XLOC_001763	PREDICTED: exostosin-like 1 isoform X2 [Ovis aries musimon]
TCONS_00003157	13.02	0	0.43	0.001	-8.74819	0.000245094	0.000768566	yes	XLOC_001766	PREDICTED: protein FAM110D isoform X2 [Ovis aries musimon]
TCONS_00003161	50.56	11.49	0.62	0.14	-2.14684	2.88709e-07	1.48705e-06	yes	XLOC_001768	PREDICTED: LOW QUALITY PROTEIN: connector enhancer of kinase suppressor of ras 1 isoform X1 [Ovis aries]
TCONS_00003163	15.18	0	0.19	0.001	-7.56986	6.13562e-05	0.000215359	yes	XLOC_001768	PREDICTED: connector enhancer of kinase suppressor of ras 1 isoform X3 [Ovis aries musimon]
TCONS_00003168	32	0	0.7	0.001	-9.45121	4.77335e-10	3.5117e-09	yes	XLOC_001769	PREDICTED: uncharacterized threonine-rich GPI-anchored glycoprotein PJ4664.02-like [Capra hircus]
TCONS_00003212	25.64	69.43	0.67	1.78	1.40964	1.23858e-05	4.97348e-05	yes	XLOC_001788	Synaptotagmin-like protein 1 [Pteropus alecto]
TCONS_00003300	0	8.44	0.001	0.21	7.71425	0.00782344	0.0176082	yes	XLOC_001827	PREDICTED: transmembrane protein 39B isoform X1 [Capra hircus]
TCONS_00003398	0	16.78	0.001	0.3	8.22882	1.53628e-05	6.00062e-05	yes	XLOC_001873	PREDICTED: sp110 nuclear body protein isoform X1 [Capra hircus]
TCONS_00003422	1.85	14.35	0.01	0.11	3.45943	0.00419502	0.0101282	yes	XLOC_001879	PREDICTED: A-kinase anchor protein SPHKAP isoform X5 [Ovis aries]
TCONS_00003453	0	36.19	0.001	0.28	8.12928	3.00335e-11	2.5238e-10	yes	XLOC_001903	PREDICTED: dedicator of cytokinesis protein 10 isoform X3 [Capra hircus]
TCONS_00003454	114.03	0	0.91	0.001	-9.82972	6.66977e-35	2.72732e-33	yes	XLOC_001903	PREDICTED: dedicator of cytokinesis protein 10 isoform X2 [Ovis aries]
TCONS_00003528	13.95	0	0.21	0.001	-7.71425	0.000122627	0.000406512	yes	XLOC_001940	PREDICTED: ATP-binding cassette sub-family B member 6, mitochondrial-like isoform X1 [Bubalus bubalis]
TCONS_00003569	48.67	153.07	0.37	1.14	1.62344	7.16713e-13	7.02738e-12	yes	XLOC_001956	PREDICTED: ubiquitin carboxyl-terminal hydrolase 37 isoform X2 [Ovis aries musimon]
TCONS_00003580	613.77	298.69	3.49	1.65	-1.08076	7.6047e-27	2.04821e-25	yes	XLOC_001960	PREDICTED: tensin-1 isoform X1 [Bubalus bubalis]
TCONS_00003582	1.92	28.55	0.01	0.16	4	8.82267e-07	4.25636e-06	yes	XLOC_001960	PREDICTED: tensin-1 isoform X6 [Ovis aries musimon]
TCONS_00003583	38.23	0	0.22	0.001	-7.78136	3.77503e-12	3.44063e-11	yes	XLOC_001960	PREDICTED: tensin-1 isoform X1 [Bubalus bubalis]
TCONS_00003625	206.93	0	1.3	0.001	-10.3443	7.12674e-63	8.13102e-61	yes	XLOC_001970	PREDICTED: zinc finger protein Helios isoform X3 [Capra hircus]
TCONS_00003657	18.67	3.81	0.22	0.04	-2.45943	0.00261354	0.00664324	yes	XLOC_001985	PREDICTED: KAT8 regulatory NSL complex subunit 1-like protein isoform X2 [Capra hircus]
TCONS_00003699	21.76	0	0.59	0.001	-9.20457	4.82371e-07	2.39691e-06	yes	XLOC_002002	PREDICTED: G-protein coupled receptor 1 isoform X2 [Bos taurus]
TCONS_00003745	188.17	42.49	1.25	0.28	-2.15843	7.0428e-24	1.60075e-22	yes	XLOC_002026	PREDICTED: protein FAM126B isoform X3 [Capra hircus]
TCONS_00003748	0	24.67	0.001	1.24	10.2761	1.20864e-07	6.58806e-07	yes	XLOC_002028	Peptidyl-prolyl cis-trans isomerase-like 3 [Pteropus alecto]
TCONS_00003793	31.2	0	0.18	0.001	-7.49185	4.77335e-10	3.5117e-09	yes	XLOC_002047	PREDICTED: GPI inositol-deacylase [Capra hircus]
TCONS_00003886	0	33.78	0.001	0.4	8.64386	2.39049e-10	1.81784e-09	yes	XLOC_002105	PREDICTED: cyclin-T2 isoform X4 [Ovis aries]
TCONS_00003887	22.64	0	0.27	0.001	-8.07682	2.4145e-07	1.25707e-06	yes	XLOC_002105	PREDICTED: cyclin-T2 isoform X5 [Ovis aries]
TCONS_00003891	8.9	0.91	0.1	0.01	-3.32193	0.0215151	0.0435585	yes	XLOC_002105	PREDICTED: cyclin-T2 isoform X4 [Ovis aries]
TCONS_00003899	0	18.08	0.001	0.23	7.84549	7.68793e-06	3.16747e-05	yes	XLOC_002110	PREDICTED: R3H domain-containing protein 1 isoform X8 [Bos taurus]
TCONS_00003901	0	14.44	0.001	0.17	7.40939	0.000122627	0.000406512	yes	XLOC_002110	PREDICTED: R3H domain-containing protein 1 isoform X8 [Ovis aries]
TCONS_00003927	102.13	0	1.04	0.001	-10.0224	2.5611e-31	8.67782e-30	yes	XLOC_002122	PREDICTED: speckle-type POZ protein-like isoform X5 [Ovis aries musimon]
TCONS_00003936	109.72	43.04	1.19	0.45	-1.40296	2.52765e-08	1.52544e-07	yes	XLOC_002124	PREDICTED: rho GTPase-activating protein 15 isoform X2 [Ovis aries]
TCONS_00003956	68.45	151.61	0.69	1.49	1.11064	8.53737e-08	4.78704e-07	yes	XLOC_002138	PREDICTED: ly6/PLAUR domain-containing protein 6B isoform X3 [Capra hircus]
TCONS_00003985	820.47	292.81	3.85	1.34	-1.52263	1.35395e-58	1.3617e-56	yes	XLOC_002156	PREDICTED: telomere-associated protein RIF1 isoform X2 [Capra hircus]
TCONS_00004014	0	13.46	0.001	0.16	7.32193	0.000245094	0.000768566	yes	XLOC_002169	PREDICTED: LOW QUALITY PROTEIN: plakophilin-4-like [Physeter catodon]
TCONS_00004026	0	9.57	0.001	0.12	6.90689	0.00391328	0.00950342	yes	XLOC_002169	PREDICTED: LOW QUALITY PROTEIN: plakophilin-4-like [Physeter catodon]
TCONS_00004042	203.78	94.19	3.63	1.64	-1.14627	4.7315e-11	3.91829e-10	yes	XLOC_002174	PREDICTED: E3 ubiquitin-protein ligase MARCH7 isoform X11 [Capra hircus]
TCONS_00004390	23.15	72.64	0.26	0.79	1.60334	1.02702e-06	4.85641e-06	yes	XLOC_002395	PREDICTED: sperm-specific antigen 2 isoform X4 [Ovis aries musimon]
TCONS_00004416	0	29.68	0.001	0.32	8.32193	3.80158e-09	2.52216e-08	yes	XLOC_002410	PREDICTED: protein FAM171B isoform X1 [Capra hircus]
TCONS_00004513	22.14	0	0.38	0.001	-8.56986	4.82371e-07	2.39691e-06	yes	XLOC_002473	PREDICTED: rho guanine nucleotide exchange factor 19 isoform X3 [Ovis aries musimon]
TCONS_00004533	78.25	0	0.94	0.001	-9.87652	3.85747e-24	8.87191e-23	yes	XLOC_002480	PREDICTED: protein-arginine deiminase type-2 isoform X2 [Ovis aries musimon]
TCONS_00004545	0	53.29	0.001	0.92	9.84549	2.3784e-16	3.12433e-15	yes	XLOC_002488	PREDICTED: delta-1-pyrroline-5-carboxylate dehydrogenase, mitochondrial isoform X2 [Ovis aries musimon]
TCONS_00004593	25.43	156.8	0.46	2.77	2.59018	2.21828e-23	4.89796e-22	yes	XLOC_002516	PREDICTED: heterochromatin protein 1-binding protein 3 isoform X1 [Capra hircus]
TCONS_00004611	259.33	0.02	2.59	0.001	-11.3387	1.45901e-78	2.55128e-76	yes	XLOC_002518	PREDICTED: eukaryotic translation initiation factor 4 gamma 3 isoform X12 [Bos taurus]
TCONS_00004618	12.63	0	0.12	0.001	-6.90689	0.000245094	0.000768566	yes	XLOC_002518	PREDICTED: eukaryotic translation initiation factor 4 gamma 3 isoform X9 [Bos taurus]
TCONS_00004675	7.58	0	0.51	0.001	-8.99435	0.00782344	0.0176082	yes	XLOC_002536	PREDICTED: transcription elongation factor A protein 3 isoform X2 [Ovis aries musimon]
TCONS_00004733	54.55	12	0.71	0.15	-2.24286	1.07518e-07	5.97958e-07	yes	XLOC_002564	PREDICTED: zinc finger protein 683 [Capra hircus]
TCONS_00004841	952.3	285.21	10.11	2.95	-1.777	8.95113e-84	1.80047e-81	yes	XLOC_002610	PREDICTED: collagen alpha-1(XVI) chain isoform X6 [Ovis aries musimon]
TCONS_00004949	35.74	0.08	0.59	0.001	-9.20457	3.00335e-11	2.5238e-10	yes	XLOC_002666	PREDICTED: lisH domain-containing protein ARMC9 isoform X5 [Ovis aries musimon]
TCONS_00005028	62.14	18.52	1.91	0.55	-1.79607	5.47181e-07	2.70159e-06	yes	XLOC_002703	PREDICTED: mitochondrial fission factor isoform X4 [Ovis aries]
TCONS_00005057	13.7	0	0.27	0.001	-8.07682	0.000122627	0.000406512	yes	XLOC_002722	PREDICTED: LOW QUALITY PROTEIN: potassium voltage-gated channel subfamily E member 4 [Ovis aries musimon]
TCONS_00005065	19	6.61	0.23	0.08	-1.52356	0.0146935	0.0312438	yes	XLOC_002728	PREDICTED: anion exchange protein 3, partial [Capra hircus]
TCONS_00005076	20.26	7.82	0.27	0.1	-1.43296	0.0242204	0.0484546	yes	XLOC_002732	PREDICTED: acid-sensing ion channel 4 [Callithrix jacchus]
TCONS_00005079	6.7	34.46	0.26	1.29	2.31079	2.57758e-05	9.79735e-05	yes	XLOC_002733	PREDICTED: mannose-1-phosphate guanyltransferase alpha isoform X1 [Capra hircus]
TCONS_00005090	0	17.09	0.001	0.09	6.49185	1.53628e-05	6.00062e-05	yes	XLOC_002735	PREDICTED: striated muscle preferentially expressed protein kinase isoform X8 [Ovis aries musimon]
TCONS_00005120	78.88	0	3.8	0.001	-11.8918	1.93632e-24	4.55579e-23	yes	XLOC_002741	PREDICTED: AN1-type zinc finger protein 2B isoform X2 [Ovis aries]
TCONS_00005122	0	11.84	0.001	0.56	9.12928	0.000489894	0.00144714	yes	XLOC_002741	PREDICTED: AN1-type zinc finger protein 2B isoform X2 [Ovis aries]
TCONS_00005142	0	20.7	0.001	0.25	7.96578	1.92554e-06	8.73141e-06	yes	XLOC_002751	PREDICTED: serine/threonine-protein kinase 36 isoform X1 [Capra hircus]
TCONS_00005211	12.96	0	0.14	0.001	-7.12928	0.000245094	0.000768566	yes	XLOC_002787	PREDICTED: microtubule-associated protein 2 isoform X3 [Capra hircus]
TCONS_00005234	18.62	0	0.2	0.001	-7.64386	3.84742e-06	1.66376e-05	yes	XLOC_002787	PREDICTED: microtubule-associated protein 2 isoform X5 [Capra hircus]
TCONS_00005300	20.76	2.4	0.35	0.04	-3.12928	6.66138e-05	0.000232851	yes	XLOC_002818	PREDICTED: carbonyl reductase [NADPH] 1-like isoform X2 [Ovis aries musimon]
TCONS_00005322	15.58	0.01	0.09	0.001	-6.49185	3.07011e-05	0.00011381	yes	XLOC_002825	PREDICTED: neurobeachin-like protein 1 isoform X4 [Ovis aries]
TCONS_00005382	18.12	0	0.31	0.001	-8.27612	7.68793e-06	3.16747e-05	yes	XLOC_002847	PREDICTED: basic leucine zipper and W2 domain-containing protein 1 isoform X2 [Loxodonta africana]
TCONS_00005384	139.64	64.94	1.12	0.51	-1.13493	9.13525e-08	5.11239e-07	yes	XLOC_002848	PREDICTED: aldehyde oxidase-like isoform X1 [Capra hircus]
TCONS_00005396	20.38	0	0.55	0.001	-9.10329	9.6373e-07	4.57141e-06	yes	XLOC_002852	PREDICTED: SPATS2-like protein isoform X1 [Ovis aries]
TCONS_00005426	90.34	24.75	1.15	0.31	-1.89129	2.52277e-10	1.91341e-09	yes	XLOC_002867	PREDICTED: unconventional myosin-Ib isoform X2 [Capra hircus]
TCONS_00005474	31.54	0	0.24	0.001	-7.90689	4.77335e-10	3.5117e-09	yes	XLOC_002891	PREDICTED: tyrosine-protein phosphatase non-receptor type 4 [Capra hircus]
TCONS_00005518	0	7.87	0.001	0.12	6.90689	0.00782344	0.0176082	yes	XLOC_002917	PREDICTED: mitogen-activated protein kinase kinase kinase 19 isoform X2 [Ovis aries musimon]
TCONS_00005575	34.06	17.24	0.57	0.28	-1.02554	0.0242716	0.0485431	yes	XLOC_002948	PREDICTED: RNA-binding protein 43 [Capra hircus]
TCONS_00005587	8.91	0	0.02	0.001	-4.32193	0.00391328	0.00950342	yes	XLOC_002950	PREDICTED: nebulin isoform X2 [Capra hircus]
TCONS_00005591	33.06	0	0.09	0.001	-6.49185	2.39049e-10	1.81784e-09	yes	XLOC_002950	PREDICTED: nebulin isoform X12 [Capra hircus]
TCONS_00005654	296.42	99.52	4.3	1.41	-1.60864	8.56867e-25	2.06634e-23	yes	XLOC_002972	PREDICTED: pre-mRNA-processing factor 40 homolog A isoform X3 [Equus caballus]
TCONS_00005680	71.08	13.59	1.31	0.24	-2.44846	5.04319e-11	4.17145e-10	yes	XLOC_002985	PREDICTED: WD repeat, SAM and U-box domain-containing protein 1 isoform X3 [Capra hircus]
TCONS_00005725	22.53	0	0.28	0.001	-8.12928	2.4145e-07	1.25707e-06	yes	XLOC_002996	PREDICTED: integrin beta-6 isoform X3 [Pantholops hodgsonii]
TCONS_00005735	7.44	0	0.12	0.001	-6.90689	0.00782344	0.0176082	yes	XLOC_002999	PREDICTED: RNA-binding motif, single-stranded-interacting protein 1 isoform X3 [Dipodomys ordii]
TCONS_00005736	0	18.98	0.001	0.29	8.17991	3.84742e-06	1.66376e-05	yes	XLOC_002999	PREDICTED: RNA-binding motif, single-stranded-interacting protein 1 isoform X3 [Dipodomys ordii]
TCONS_00005739	178.79	69.14	2.49	0.94	-1.40541	6.89317e-13	6.7683e-12	yes	XLOC_002999	PREDICTED: RNA-binding motif, single-stranded-interacting protein 1 [Camelus bactrianus]
TCONS_00005781	0	9.05	0.001	0.07	6.12928	0.00391328	0.00950342	yes	XLOC_003009	PREDICTED: sodium channel protein type 3 subunit alpha [Capra hircus]
TCONS_00005968	0	11.54	0.001	0.25	7.96578	0.00097925	0.00271241	yes	XLOC_003129	PREDICTED: secreted frizzled-related protein 3 isoform X1 [Capra hircus]
TCONS_00006186	41.67	0	0.23	0.001	-7.84549	4.74709e-13	4.70759e-12	yes	XLOC_003251	PREDICTED: collagen alpha-3(VI) chain isoform X2 [Ovis aries musimon]
TCONS_00006187	89.25	0	0.54	0.001	-9.07682	1.97202e-27	5.45921e-26	yes	XLOC_003251	PREDICTED: collagen alpha-3(VI) chain isoform X5 [Ovis aries musimon]
TCONS_00006188	114.84	0	0.75	0.001	-9.55075	3.35395e-35	1.39606e-33	yes	XLOC_003251	PREDICTED: collagen alpha-3(VI) chain isoform X6 [Ovis aries musimon]
TCONS_00006210	0	154.6	0.001	1.58	10.6257	3.11911e-46	2.06348e-44	yes	XLOC_003261	PREDICTED: LOW QUALITY PROTEIN: ubiquitin carboxyl-terminal hydrolase 40 [Capra hircus]
TCONS_00006249	136.97	44.11	1.04	0.33	-1.65605	6.69986e-13	6.58593e-12	yes	XLOC_003275	PREDICTED: zinc finger MYM-type protein 4 isoform X9 [Ovis aries]
TCONS_00006262	0	22.12	0.001	0.14	7.12928	4.82371e-07	2.39691e-06	yes	XLOC_003281	PREDICTED: protein argonaute-1 isoform X2 [Macaca nemestrina]
TCONS_00006265	0	48.59	0.001	0.17	7.40939	7.51669e-15	8.72758e-14	yes	XLOC_003282	PREDICTED: protein argonaute-3 isoform X3 [Bison bison bison]
TCONS_00006361	36.31	16.57	0.79	0.35	-1.1745	0.00554751	0.0130858	yes	XLOC_003315	PREDICTED: CTP synthase 1 isoform X2 [Ovis aries]
TCONS_00006374	133.62	54.08	2.06	0.81	-1.34665	2.29064e-09	1.56816e-08	yes	XLOC_003321	PREDICTED: coiled-coil domain-containing protein 30 isoform X8 [Ovis aries]
TCONS_00006439	8.65	0	0.2	0.001	-7.64386	0.00391328	0.00950342	yes	XLOC_003349	PREDICTED: CMP-N-acetylneuraminate-beta-1,4-galactoside alpha-2,3-sialyltransferase [Capra hircus]
TCONS_00006440	32.31	0	0.88	0.001	-9.78136	2.39049e-10	1.81784e-09	yes	XLOC_003349	PREDICTED: CMP-N-acetylneuraminate-beta-1,4-galactoside alpha-2,3-sialyltransferase [Capra hircus]
TCONS_00006472	0	20.11	0.001	0.51	8.99435	1.92554e-06	8.73141e-06	yes	XLOC_003363	PREDICTED: BTB/POZ domain-containing protein 19 isoform X4 [Ovis aries musimon]
TCONS_00006473	22.59	2.89	0.55	0.07	-2.974	8.8826e-05	0.000304889	yes	XLOC_003363	PREDICTED: BTB/POZ domain-containing protein 19 isoform X4 [Ovis aries musimon]
TCONS_00006507	0	10.29	0.001	0.21	7.71425	0.00195752	0.00508019	yes	XLOC_003380	PREDICTED: fatty-acid amide hydrolase 1 [Loxodonta africana]
TCONS_00006574	0	14	0.001	0.65	9.3443	0.000122627	0.000406512	yes	XLOC_003420	PREDICTED: glutathione peroxidase 7 [Odobenus rosmarus divergens]
TCONS_00006592	0	52.79	0.001	1.02	9.99435	4.7445e-16	6.10347e-15	yes	XLOC_003432	PREDICTED: podocan isoform X2 [Ovis aries musimon]
TCONS_00006704	190.83	45.22	2.14	0.49	-2.12676	3.30349e-23	7.20721e-22	yes	XLOC_003501	PREDICTED: cAMP-specific 3',5'-cyclic phosphodiesterase 4B-like isoform X1 [Pantholops hodgsonii]
TCONS_00006733	0	16.84	0.001	0.22	7.78136	1.53628e-05	6.00062e-05	yes	XLOC_003506	PREDICTED: mesoderm induction early response protein 1 isoform X3 [Ovis aries musimon]
TCONS_00006745	36.92	5.55	0.87	0.13	-2.7425	4.5458e-07	2.3002e-06	yes	XLOC_003510	growth arrest and DNA damage-inducible protein GADD45 alpha [Bos taurus]
TCONS_00006782	60.45	26.33	0.47	0.2	-1.23266	0.000230667	0.000736467	yes	XLOC_003530	PREDICTED: protein FAM73A [Capra hircus]
TCONS_00006864	39.17	14.86	0.44	0.16	-1.45943	0.00103178	0.00284884	yes	XLOC_003596	PREDICTED: interferon-induced protein 44 isoform X2 [Capra hircus]
TCONS_00006943	9.14	1	1.77	0.19	-3.21968	0.0215151	0.0435585	yes	XLOC_003642	PREDICTED: LOW QUALITY PROTEIN: interferon-induced guanylate-binding protein 1-like isoform X2, partial [Ovis aries musimon]
TCONS_00006974	28.39	0	0.72	0.001	-9.49185	3.80158e-09	2.52216e-08	yes	XLOC_003659	RNA polymerase II associated protein 2 [Macaca mulatta]
TCONS_00007015	2.62	13.73	0.05	0.28	2.48543	0.0127622	0.0274949	yes	XLOC_003683	PREDICTED: transmembrane protein 56 isoform X8 [Capra hircus]
TCONS_00007074	36.94	0	0.57	0.001	-9.15482	1.50437e-11	1.30222e-10	yes	XLOC_003709	PREDICTED: dual specificity protein phosphatase CDC14A isoform X4 [Ovis aries musimon]
TCONS_00007102	0.35	15.36	0.01	0.27	4.75489	6.13562e-05	0.000215359	yes	XLOC_003727	PREDICTED: netrin-G1 isoform X1 [Ovis aries]
TCONS_00007113	407.31	130.57	4.22	1.32	-1.67671	6.24236e-35	2.57983e-33	yes	XLOC_003735	PREDICTED: pre-mRNA-splicing factor 38B [Capra hircus]
TCONS_00007145	0	25.27	0.001	0.21	7.71425	6.05043e-08	3.44362e-07	yes	XLOC_003756	PREDICTED: ataxin-7-like protein 2 isoform X2 [Ovis aries musimon]
TCONS_00007177	13.63	31.67	0.23	0.53	1.20436	0.0162122	0.0337169	yes	XLOC_003768	PREDICTED: striatin-interacting protein 1 [Bubalus bubalis]
TCONS_00007268	0	101.6	0.001	0.65	9.3443	1.01417e-30	3.31373e-29	yes	XLOC_003829	PREDICTED: leucine-rich repeats and immunoglobulin-like domains protein 2 [Capra hircus]
TCONS_00007284	6.73	29.77	0.11	0.47	2.09516	0.000316266	0.000976349	yes	XLOC_003837	PREDICTED: homeodomain-interacting protein kinase 1 isoform X3 [Ovis aries musimon]
TCONS_00007443	0	12.67	0.001	0.15	7.22882	0.000245094	0.000768566	yes	XLOC_003917	PREDICTED: threonine--tRNA ligase, mitochondrial isoform X1 [Capra hircus]
TCONS_00007567	19.72	0	0.54	0.001	-9.07682	1.92554e-06	8.73141e-06	yes	XLOC_003985	PREDICTED: cyclic AMP-responsive element-binding protein 3-like protein 4 isoform X8 [Capra hircus]
TCONS_00007578	63.49	0.7	1.07	0.01	-6.74147	3.94382e-18	5.98244e-17	yes	XLOC_003987	PREDICTED: ubiquitin-associated protein 2-like isoform X13 [Capra hircus]
TCONS_00007590	10.88	0	0.18	0.001	-7.49185	0.00097925	0.00271241	yes	XLOC_003987	PREDICTED: ubiquitin-associated protein 2-like isoform X7 [Capra hircus]
TCONS_00007591	50.46	0	0.7	0.001	-9.45121	9.46492e-16	1.18988e-14	yes	XLOC_003987	PREDICTED: ubiquitin-associated protein 2-like isoform X8 [Ovis aries]
TCONS_00007742	59.6	0	0.85	0.001	-9.73132	1.89475e-18	2.93037e-17	yes	XLOC_004045	PREDICTED: T-lymphocyte surface antigen Ly-9-like isoform X1 [Capra hircus]
TCONS_00007743	124.59	42.77	1.56	0.52	-1.58496	7.15746e-11	5.79087e-10	yes	XLOC_004045	reverse transcriptase-like [Bos taurus]
TCONS_00007759	0	20.27	0.001	0.15	7.22882	1.92554e-06	8.73141e-06	yes	XLOC_004059	PREDICTED: kin of IRRE-like protein 1-like isoform X1 [Bos mutus]
TCONS_00007768	34.41	11.13	0.65	0.2	-1.70044	0.000543253	0.00159166	yes	XLOC_004061	PREDICTED: antigen-presenting glycoprotein CD1d isoform X1 [Capra hircus]
TCONS_00007835	24.23	0	0.62	0.001	-9.27612	1.20864e-07	6.58806e-07	yes	XLOC_004115	PREDICTED: ubiquitin carboxyl-terminal hydrolase 21 isoform X1 [Ovis aries]
TCONS_00007876	0	48.87	0.001	1.01	9.98014	7.51669e-15	8.72758e-14	yes	XLOC_004133	PREDICTED: UDP-N-acetylhexosamine pyrophosphorylase isoform X2 [Balaenoptera acutorostrata scammoni]
TCONS_00007974	74.13	0	1.42	0.001	-10.4717	6.07876e-23	1.29534e-21	yes	XLOC_004185	PREDICTED: cysteine protease ATG4B isoform X2 [Ovis aries musimon]
TCONS_00007999	15.96	2.35	0.2	0.03	-2.73697	0.00131833	0.0035801	yes	XLOC_004192	rCG55575 [Rattus norvegicus]
TCONS_00008003	7.09	0	0.17	0.001	-7.40939	0.0156414	0.0326176	yes	XLOC_004194	PREDICTED: G-protein coupled receptor 35 [Ovis aries musimon]
TCONS_00008159	321.34	154.89	2.18	1.02	-1.09576	3.4834e-15	4.20303e-14	yes	XLOC_004255	PREDICTED: phosphatidylinositol 3,4,5-trisphosphate 5-phosphatase 1 [Pantholops hodgsonii]
TCONS_00008193	601.22	305.26	2.84	1.4	-1.02046	5.84679e-24	1.33414e-22	yes	XLOC_004274	PREDICTED: splicing factor, proline- and glutamine-rich isoform X3 [Ovis aries musimon]
TCONS_00008220	38.86	17.44	1.27	0.56	-1.18133	0.00461742	0.0110469	yes	XLOC_004287	PREDICTED: protein eva-1 homolog B isoform X2 [Ovis aries musimon]
TCONS_00008244	6.79	23.16	0.18	0.59	1.71272	0.00525564	0.0124531	yes	XLOC_004299	PREDICTED: nucleolar GTP-binding protein 2 isoform X1 [Capra hircus]
TCONS_00008329	138.75	16.27	0.66	0.08	-3.04439	9.56063e-26	2.41255e-24	yes	XLOC_004339	PREDICTED: transcription factor HIVEP3 isoform X2 [Ovis aries musimon]
TCONS_00008331	0	56.05	0.001	0.26	8.02237	5.97777e-17	8.25126e-16	yes	XLOC_004339	PREDICTED: transcription factor HIVEP3 isoform X2 [Ovis aries musimon]
TCONS_00008356	1096.02	561.57	10.37	5.17	-1.00418	3.64153e-40	1.8499e-38	yes	XLOC_004355	PREDICTED: L-amino-acid oxidase-like [Capra hircus]
TCONS_00008541	327.84	0	3.27	0.001	-11.6751	1.32087e-98	3.92852e-96	yes	XLOC_004439	PREDICTED: terminal uridylyltransferase 4 isoform X7 [Capra hircus]
TCONS_00008650	111.86	54.17	1.06	0.5	-1.08406	4.0514e-06	1.74784e-05	yes	XLOC_004497	PREDICTED: histone H2A deubiquitinase MYSM1 isoform X1 [Capra hircus]
TCONS_00008651	0	6.98	0.001	0.06	5.90689	0.0156414	0.0326176	yes	XLOC_004497	PREDICTED: histone H2A deubiquitinase MYSM1 isoform X1 [Capra hircus]
TCONS_00008699	41.27	0	0.65	0.001	-9.3443	4.74709e-13	4.70759e-12	yes	XLOC_004518	PREDICTED: centromere protein R isoform X1 [Ovis aries musimon]
TCONS_00008816	20.65	4.6	0.38	0.08	-2.24793	0.000916869	0.00259139	yes	XLOC_004614	PREDICTED: ZZ-type zinc finger-containing protein 3 isoform X1 [Capra hircus]
TCONS_00008827	31.69	176.09	0.47	2.55	2.43976	4.05642e-24	9.32334e-23	yes	XLOC_004615	PREDICTED: ubiquitin carboxyl-terminal hydrolase 33 isoform X2 [Bubalus bubalis]
TCONS_00008837	42.65	0	0.95	0.001	-9.89178	2.37852e-13	2.42436e-12	yes	XLOC_004616	PREDICTED: far upstream element-binding protein 1 isoform X1 [Bison bison bison]
TCONS_00008887	19.71	0	0.44	0.001	-8.78136	1.92554e-06	8.73141e-06	yes	XLOC_004628	PREDICTED: mucolipin-3 isoform X1 [Capra hircus]
TCONS_00008975	6.96	0	0.18	0.001	-7.49185	0.0156414	0.0326176	yes	XLOC_004677	PREDICTED: zinc finger protein 644 isoform X5 [Ovis aries]
TCONS_00008976	68.63	152.41	0.62	1.34	1.11189	6.23906e-08	3.54692e-07	yes	XLOC_004677	PREDICTED: zinc finger protein 644 isoform X1 [Capra hircus]
TCONS_00009145	14.63	0	0.41	0.001	-8.67948	6.13562e-05	0.000215359	yes	XLOC_004781	PREDICTED: proline/serine-rich coiled-coil protein 1 [Capra hircus]
TCONS_00009237	31.88	15.55	0.5	0.24	-1.05889	0.0187608	0.0385154	yes	XLOC_004831	PREDICTED: tyrosine-protein phosphatase non-receptor type 22 isoform X1 [Capra hircus]
TCONS_00009297	27.64	11.72	0.69	0.29	-1.25054	0.00954372	0.0211167	yes	XLOC_004852	PREDICTED: tripartite motif-containing protein 45 isoform X3 [Ovis aries]
TCONS_00009343	54.48	19.36	0.63	0.22	-1.51785	3.48732e-05	0.000128483	yes	XLOC_004881	PREDICTED: gap junction alpha-5 protein [Capra hircus]
TCONS_00009399	42.32	107.14	0.43	1.06	1.30166	2.80699e-07	1.44944e-06	yes	XLOC_004911	PREDICTED: OTU domain-containing protein 7B isoform X2 [Capra hircus]
TCONS_00009431	0	12.53	0.001	0.26	8.02237	0.000489894	0.00144714	yes	XLOC_004930	PREDICTED: protein FAM63A isoform X3 [Capra hircus]
TCONS_00009438	0	16.9	0.001	0.22	7.78136	1.53628e-05	6.00062e-05	yes	XLOC_004932	PREDICTED: semaphorin-6C isoform X4 [Ovis aries musimon]
TCONS_00009440	9.07	0	0.12	0.001	-6.90689	0.00391328	0.00950342	yes	XLOC_004932	PREDICTED: semaphorin-6C isoform X3 [Ovis aries musimon]
TCONS_00009452	0	8.79	0.001	0.15	7.22882	0.00391328	0.00950342	yes	XLOC_004934	PREDICTED: vacuolar protein sorting-associated protein 72 homolog [Capra hircus]
TCONS_00009460	0	17.31	0.001	0.14	7.12928	1.53628e-05	6.00062e-05	yes	XLOC_004938	PREDICTED: pogo transposable element with ZNF domain isoform X5 [Capra hircus]
TCONS_00009461	80.33	26.52	0.69	0.22	-1.64909	1.0105e-07	5.63063e-07	yes	XLOC_004938	PREDICTED: pogo transposable element with ZNF domain isoform X7 [Capra hircus]
TCONS_00009470	0	37.85	0.001	0.35	8.45121	1.50437e-11	1.30222e-10	yes	XLOC_004938	PREDICTED: pogo transposable element with ZNF domain isoform X5 [Capra hircus]
TCONS_00009579	196.14	0	1.56	0.001	-10.6073	1.30755e-59	1.35821e-57	yes	XLOC_004980	PREDICTED: transcriptional repressor p66-beta isoform X2 [Bubalus bubalis]
TCONS_00009617	43.67	13.22	0.95	0.28	-1.7625	4.82359e-05	0.000174318	yes	XLOC_004991	PREDICTED: ubiquitin-conjugating enzyme E2 Q1, partial [Oryctolagus cuniculus]
TCONS_00009626	83.51	33.72	0.82	0.32	-1.35755	1.97152e-06	8.93059e-06	yes	XLOC_004993	PREDICTED: double-stranded RNA-specific adenosine deaminase isoform X2 [Capra hircus]
TCONS_00009629	0	32.83	0.001	0.32	8.32193	4.77335e-10	3.5117e-09	yes	XLOC_004993	PREDICTED: double-stranded RNA-specific adenosine deaminase isoform X6 [Ovis aries musimon]
TCONS_00009685	58.93	0	0.3	0.001	-8.22882	1.89475e-18	2.93037e-17	yes	XLOC_005020	PREDICTED: histone-lysine N-methyltransferase ASH1L [Capra hircus]
TCONS_00009749	19.39	0	0.19	0.001	-7.56986	1.92554e-06	8.73141e-06	yes	XLOC_005049	PREDICTED: rho guanine nucleotide exchange factor 11 isoform X7 [Ovis aries musimon]
TCONS_00009762	13	0	0.19	0.001	-7.56986	0.000245094	0.000768566	yes	XLOC_005053	PREDICTED: LOW QUALITY PROTEIN: Fc receptor-like protein 5 [Capra hircus]
TCONS_00009849	53.6	20.66	1.16	0.44	-1.39855	9.89384e-05	0.000337337	yes	XLOC_005106	PREDICTED: SLAM family member 6 isoform X5 [Ovis aries musimon]
TCONS_00009856	204.16	65.54	1.81	0.56	-1.69249	1.54093e-18	2.42301e-17	yes	XLOC_005113	PREDICTED: SLAM family member 5 isoform X2 [Ovis aries musimon]
TCONS_00009861	36.75	14.39	1.03	0.39	-1.4011	0.00179266	0.00476009	yes	XLOC_005114	signaling lymphocytic activation molecule family member 1 precursor [Capra hircus]
TCONS_00009864	24.93	5.09	1.04	0.21	-2.30812	0.000328077	0.00100905	yes	XLOC_005114	PREDICTED: signaling lymphocytic activation molecule isoform X1 [Ovis aries]
TCONS_00009865	123.07	37.26	6.5	1.91	-1.76687	1.25615e-12	1.2045e-11	yes	XLOC_005115	PREDICTED: LOW QUALITY PROTEIN: CD48 antigen-like [Ovis aries musimon]
TCONS_00009870	0	9	0.001	0.23	7.84549	0.00391328	0.00950342	yes	XLOC_005118	PREDICTED: SLAM family member 7 isoform X2 [Capra hircus]
TCONS_00009872	36	11	2.71	0.8	-1.76022	0.000351377	0.00107634	yes	XLOC_005119	PREDICTED: CD48 antigen-like, partial [Capra hircus]
TCONS_00009923	44.47	7.83	1.38	0.24	-2.52356	2.4492e-07	1.27433e-06	yes	XLOC_005141	PREDICTED: low affinity immunoglobulin gamma Fc region receptor III-like isoform X3 [Capra hircus]
TCONS_00009962	60.41	30.31	2.15	1.05	-1.03395	0.00155392	0.00416556	yes	XLOC_005168	T-cell surface glycoprotein CD3 zeta chain precursor [Ovis aries]
TCONS_00009967	2.91	18.75	0.05	0.29	2.53605	0.000860688	0.00244592	yes	XLOC_005170	PREDICTED: adenylate cyclase type 10 [Pantholops hodgsonii]
TCONS_00010008	237.34	56.2	0.84	0.19	-2.14439	2.37651e-28	6.92031e-27	yes	XLOC_005197	PREDICTED: histone-lysine N-methyltransferase 2C isoform X13 [Ovis aries musimon]
TCONS_00010088	68.39	19.36	1.43	0.39	-1.87447	8.33654e-08	4.68046e-07	yes	XLOC_005221	TPA: GTPase, IMAP family member 5 [Bos taurus]
TCONS_00010097	215.25	106.3	2.46	1.18	-1.05987	2.72551e-10	2.06223e-09	yes	XLOC_005224	PREDICTED: GTPase IMAP family member 4-like [Ovis aries]
TCONS_00010149	0	30.44	0.001	0.26	8.02237	1.90354e-09	1.31011e-08	yes	XLOC_005248	PREDICTED: protein FAM115A isoform X2 [Ovis aries musimon]
TCONS_00010268	54.35	11.27	0.51	0.1	-2.3505	3.77718e-08	2.21314e-07	yes	XLOC_005319	PREDICTED: UDP-xylose and UDP-N-acetylglucosamine transporter isoform X1 [Capra hircus]
TCONS_00010368	0	8.08	0.001	0.09	6.49185	0.00782344	0.0176082	yes	XLOC_005387	PREDICTED: calcium-dependent secretion activator 2 isoform X4 [Ovis aries]
TCONS_00010481	22.21	4.51	0.39	0.08	-2.2854	0.000537698	0.00157698	yes	XLOC_005447	Neuropeptide Y [Heterocephalus glaber]
TCONS_00010497	18.76	6	0.4	0.12	-1.73697	0.0146935	0.0312438	yes	XLOC_005456	sorting nexin-10 [Bos taurus]
TCONS_00010523	20.58	3.64	0.38	0.07	-2.44057	0.000916869	0.00259139	yes	XLOC_005471	PREDICTED: WAS/WASL-interacting protein family member 3 [Capra hircus]
TCONS_00010566	202.53	102.42	1.53	0.75	-1.02857	3.62797e-09	2.45329e-08	yes	XLOC_005506	PREDICTED: coiled-coil domain-containing protein 129 isoform X1 [Ovis aries]
TCONS_00010658	8.15	0	0.46	0.001	-8.84549	0.00782344	0.0176082	yes	XLOC_005555	TCR gamma [Ovis aries]
TCONS_00010669	0	22.45	0.001	0.13	7.02237	4.82371e-07	2.39691e-06	yes	XLOC_005563	PREDICTED: neuronal cell adhesion molecule isoform X18 [Ovis aries]
TCONS_00010715	0	21.85	0.001	0.25	7.96578	4.82371e-07	2.39691e-06	yes	XLOC_005582	PREDICTED: ataxin-7-like protein 1 isoform X2 [Capra hircus]
TCONS_00010720	0	24.56	0.001	0.27	8.07682	1.20864e-07	6.58806e-07	yes	XLOC_005585	TPA: SFRS protein kinase 2 [Bos taurus]
TCONS_00010760	170.45	34.67	1.85	0.37	-2.32193	3.43243e-23	7.46511e-22	yes	XLOC_005599	PREDICTED: putative homeodomain transcription factor 2 isoform X4 [Ovis aries]
TCONS_00010790	8	0	0.21	0.001	-7.71425	0.00782344	0.0176082	yes	XLOC_005620	CD36-like protein [Capra hircus]
TCONS_00010937	0	80.28	0.001	5.62	12.4564	3.85747e-24	8.87191e-23	yes	XLOC_005720	PREDICTED: anterior gradient protein 2 homolog [Ovis aries]
TCONS_00011109	40.61	10	0.35	0.08	-2.12928	1.509e-05	5.98952e-05	yes	XLOC_005839	PREDICTED: ATP-binding cassette sub-family A member 13 [Capra hircus]
TCONS_00011119	26.44	2.85	0.29	0.03	-3.27302	8.54838e-06	3.49837e-05	yes	XLOC_005842	PREDICTED: DNA-binding protein Ikaros isoform X4 [Capra hircus]
TCONS_00011137	22.39	49.37	0.25	0.55	1.1375	0.00299353	0.00753263	yes	XLOC_005851	PREDICTED: dnaJ homolog subfamily B member 6 isoform X9 [Ovis aries musimon]
TCONS_00011143	49.98	7.77	0.59	0.09	-2.71272	9.47264e-09	6.01513e-08	yes	XLOC_005853	PREDICTED: ubiquitin-protein ligase E3C isoform X3 [Ovis aries musimon]
TCONS_00011162	3952	8278	87.84	179.11	1.0279	8.40015e-205	1.94872e-201	yes	XLOC_005861	insulin induced gene 1 [Capra hircus]
TCONS_00011192	41.3	0	0.87	0.001	-9.76487	4.74709e-13	4.70759e-12	yes	XLOC_005875	PREDICTED: arf-GAP with GTPase, ANK repeat and PH domain-containing protein 3 isoform X5 [Ovis aries musimon]
TCONS_00011235	64.62	27.15	1.45	0.59	-1.29727	9.60501e-05	0.000328132	yes	XLOC_005892	PREDICTED: GTPase IMAP family member 7-like isoform X1 [Ovis aries]
TCONS_00011248	105.11	16.08	1.74	0.26	-2.7425	2.21916e-17	3.18969e-16	yes	XLOC_005901	PREDICTED: GTPase IMAP family member 8-like [Capra hircus]
TCONS_00011268	0	31.79	0.001	0.56	9.12928	9.53196e-10	6.78792e-09	yes	XLOC_005909	PREDICTED: zinc finger protein 646-like [Ovis aries musimon]
TCONS_00011270	35.18	0	0.65	0.001	-9.3443	3.00335e-11	2.5238e-10	yes	XLOC_005909	PREDICTED: zinc finger protein 646-like [Ovis aries musimon]
TCONS_00011280	0	9.15	0.001	0.06	5.90689	0.00391328	0.00950342	yes	XLOC_005910	PREDICTED: zinc finger protein 862 [Capra hircus]
TCONS_00011297	0	72	0.001	0.65	9.3443	9.58676e-22	1.88368e-20	yes	XLOC_005912	PREDICTED: protein KRBA1 isoform X5 [Ovis aries musimon]
TCONS_00011305	112.55	49.71	1.94	0.83	-1.22487	4.22819e-07	2.14636e-06	yes	XLOC_005914	PREDICTED: zinc finger protein 212-like isoform X1 [Ovis aries musimon]
TCONS_00011309	57.86	170.87	0.42	1.2	1.51457	2.36832e-13	2.42436e-12	yes	XLOC_005916	PREDICTED: zinc finger protein 398 isoform X2 [Ovis aries musimon]
TCONS_00011310	135.66	30.9	0.98	0.22	-2.15528	2.04318e-17	2.94405e-16	yes	XLOC_005916	PREDICTED: zinc finger protein 398 isoform X2 [Ovis aries musimon]
TCONS_00011413	272.31	89.31	4.69	1.5	-1.64463	1.19537e-23	2.67845e-22	yes	XLOC_006005	T-cell receptor beta C3 [Ovis aries]
TCONS_00011416	32.08	4.64	1.95	0.27	-2.85244	1.97889e-06	8.96168e-06	yes	XLOC_006005	T-cell receptor beta chain [Ovis aries]
TCONS_00011485	81.39	41.24	2.26	1.11	-1.02576	0.00028758	0.000893022	yes	XLOC_006054	PREDICTED: transmembrane protein 140 [Ovis aries]
TCONS_00011489	836.08	370.53	10.03	4.33	-1.21188	2.06466e-42	1.14953e-40	yes	XLOC_006056	PREDICTED: caldesmon isoform X4 [Ovis aries musimon]
TCONS_00011504	95.92	17.6	1.29	0.23	-2.48767	1.01136e-14	1.16727e-13	yes	XLOC_006056	PREDICTED: caldesmon isoform X5 [Ovis aries]
TCONS_00011505	0	17.02	0.001	0.23	7.84549	1.53628e-05	6.00062e-05	yes	XLOC_006056	PREDICTED: caldesmon isoform X5 [Ovis aries]
TCONS_00011518	17.75	0	0.43	0.001	-8.74819	7.68793e-06	3.16747e-05	yes	XLOC_006065	PREDICTED: muskelin isoform X1 [Bison bison bison]
TCONS_00011539	22.62	0	0.2	0.001	-7.64386	2.4145e-07	1.25707e-06	yes	XLOC_006075	PREDICTED: nuclear respiratory factor 1 isoform X4 [Bos taurus]
TCONS_00011558	69.54	33.54	0.94	0.44	-1.09516	0.000352974	0.00108075	yes	XLOC_006080	PREDICTED: smoothened homolog [Oryctolagus cuniculus]
TCONS_00011660	0	17.59	0.001	0.19	7.56986	1.53628e-05	6.00062e-05	yes	XLOC_006157	PREDICTED: cadherin-like and PC-esterase domain-containing protein 1 isoform X1 [Capra hircus]
TCONS_00011669	5.52	32.38	0.09	0.51	2.5025	2.47469e-05	9.42684e-05	yes	XLOC_006160	Potassium voltage-gated channel subfamily D member 2 [Cricetulus griseus]
TCONS_00011677	20	4	1.08	0.21	-2.36257	0.0015534	0.0041645	yes	XLOC_006165	TCR gamma [Ovis aries]
TCONS_00011686	133.74	49.28	1.98	0.71	-1.47961	1.09417e-10	8.73475e-10	yes	XLOC_006173	TCR Gamma [Ovis aries]
TCONS_00011763	282.48	133.25	3.1	1.42	-1.12638	4.23602e-14	4.67804e-13	yes	XLOC_006220	PREDICTED: protein TBRG4 [Capra hircus]
TCONS_00011765	502.55	229.24	14.16	6.29	-1.17069	2.55363e-25	6.29328e-24	yes	XLOC_006221	PREDICTED: insulin-like growth factor-binding protein 3, partial [Capra hircus]
TCONS_00011830	35.02	98.67	0.5	1.37	1.45418	1.30823e-07	7.10309e-07	yes	XLOC_006249	PREDICTED: src kinase-associated phosphoprotein 2 [Bubalus bubalis]
TCONS_00011852	5.99	20.83	0.16	0.56	1.80735	0.00595708	0.0139715	yes	XLOC_006267	PREDICTED: probable serine carboxypeptidase CPVL [Capra hircus]
TCONS_00011867	55.42	10.91	0.8	0.15	-2.41504	2.25543e-08	1.36828e-07	yes	XLOC_006271	PREDICTED: nucleotide-binding oligomerization domain-containing protein 1 isoform X1 [Capra hircus]
TCONS_00011878	100.11	262.67	0.67	1.7	1.3433	1.29728e-16	1.7396e-15	yes	XLOC_006277	PREDICTED: calcium/calmodulin-dependent 3',5'-cyclic nucleotide phosphodiesterase 1C isoform X3 [Bos mutus]
TCONS_00011887	7.73	0	0.5	0.001	-8.96578	0.00782344	0.0176082	yes	XLOC_006282	PREDICTED: retinitis pigmentosa 9 protein isoform X1 [Bubalus bubalis]
TCONS_00011906	97	37	1.83	0.68	-1.42824	8.9222e-08	4.99718e-07	yes	XLOC_006291	PREDICTED: acyloxyacyl hydrolase [Capra hircus]
TCONS_00012013	0	14.36	0.001	0.28	8.12928	0.000122627	0.000406512	yes	XLOC_006336	PREDICTED: protein FAM185A isoform X2 [Balaenoptera acutorostrata scammoni]
TCONS_00012067	0	34	0.001	0.29	8.17991	1.19721e-10	9.41909e-10	yes	XLOC_006379	PREDICTED: semaphorin-3D [Capra hircus]
TCONS_00012223	14.26	0	0.3	0.001	-8.22882	0.000122627	0.000406512	yes	XLOC_006463	PREDICTED: cytoplasmic dynein 1 intermediate chain 1 isoform X6 [Pantholops hodgsonii]
TCONS_00012230	22.5	1.95	0.14	0.01	-3.80735	1.96376e-05	7.58013e-05	yes	XLOC_006467	PREDICTED: neurabin-1 isoform X9 [Ovis aries musimon]
TCONS_00012231	54.01	25.74	0.31	0.14	-1.14684	0.00107689	0.00296656	yes	XLOC_006467	PREDICTED: neurabin-1 isoform X3 [Ovis aries musimon]
TCONS_00012234	0	189.26	0.001	1.15	10.1674	2.41311e-56	2.23329e-54	yes	XLOC_006467	PREDICTED: neurabin-1 isoform X4 [Capra hircus]
TCONS_00012305	7.38	28.01	0.11	0.39	1.82597	0.00120499	0.00329364	yes	XLOC_006506	PREDICTED: fidgetin-like protein 1 isoform X1 [Capra hircus]
TCONS_00012363	50.31	0	2.47	0.001	-11.2703	9.46492e-16	1.18988e-14	yes	XLOC_006547	PREDICTED: glioma pathogenesis-related protein 1 [Capra hircus]
TCONS_00012645	15.38	0	0.16	0.001	-7.32193	3.07011e-05	0.00011381	yes	XLOC_006782	PREDICTED: single-strand selective monofunctional uracil DNA glycosylase isoform X1 [Capra hircus]
TCONS_00012667	49.75	0	0.29	0.001	-8.17991	1.88827e-15	2.31123e-14	yes	XLOC_006793	PREDICTED: cyclic AMP-dependent transcription factor ATF-7 isoform X2 [Capra hircus]
TCONS_00012716	74.8	346.72	3.06	13.8	2.17306	2.13485e-40	1.10384e-38	yes	XLOC_006827	PREDICTED: keratin, type II microfibrillar, component 7C-like, partial [Pantholops hodgsonii]
TCONS_00012728	11.41	0	0.41	0.001	-8.67948	0.000489894	0.00144714	yes	XLOC_006835	PREDICTED: small cell adhesion glycoprotein isoform X2 [Ovis aries musimon]
TCONS_00012755	18.48	5.76	0.52	0.16	-1.70044	0.0146935	0.0312438	yes	XLOC_006842	PREDICTED: natural resistance-associated macrophage protein 2-like isoform X7 [Ovis aries musimon]
TCONS_00012763	0	18.34	0.001	0.26	8.02237	7.68793e-06	3.16747e-05	yes	XLOC_006842	PREDICTED: natural resistance-associated macrophage protein 2-like isoform X6 [Ovis aries musimon]
TCONS_00012764	3	12.68	0.04	0.17	2.08746	0.0213208	0.0432436	yes	XLOC_006842	PREDICTED: natural resistance-associated macrophage protein 2-like isoform X7 [Ovis aries musimon]
TCONS_00012765	35.83	0	0.52	0.001	-9.02237	3.00335e-11	2.5238e-10	yes	XLOC_006842	PREDICTED: solute carrier family 11 (proton-coupled divalent metal ion transporters), member 2-like isoform X11 [Bos taurus]
TCONS_00013181	0	9.64	0.001	0.23	7.84549	0.00195752	0.00508019	yes	XLOC_007125	PREDICTED: glutamate receptor-interacting protein 1 isoform X2 [Ovis aries musimon]
TCONS_00013243	40.73	20.64	0.85	0.42	-1.01707	0.00996464	0.0219601	yes	XLOC_007158	PREDICTED: SH3 and cysteine-rich domain-containing protein 3 isoform X2 [Bos taurus]
TCONS_00013272	0	46.85	0.001	0.32	8.32193	2.99277e-14	3.32511e-13	yes	XLOC_007175	PREDICTED: bromodomain adjacent to zinc finger domain protein 2A isoform X1 [Capra hircus]
TCONS_00013281	12.37	1.72	0.31	0.04	-2.9542	0.0074061	0.0170313	yes	XLOC_007178	PREDICTED: lens fiber major intrinsic protein [Jaculus jaculus]
TCONS_00013338	0	123.65	0.001	2.02	10.9801	5.4285e-37	2.41561e-35	yes	XLOC_007199	PREDICTED: dnaJ homolog subfamily C member 14 isoform X1 [Capra hircus]
TCONS_00013339	309.55	130.92	5.23	2.16	-1.27578	1.33944e-18	2.11671e-17	yes	XLOC_007199	PREDICTED: dnaJ homolog subfamily C member 14 isoform X1 [Capra hircus]
TCONS_00013349	21.33	0	0.28	0.001	-8.12928	4.82371e-07	2.39691e-06	yes	XLOC_007203	PREDICTED: integrin alpha-7 isoform X8 [Ovis aries musimon]
TCONS_00013520	18.21	0	0.27	0.001	-8.07682	7.68793e-06	3.16747e-05	yes	XLOC_007329	PREDICTED: myosin-binding protein C, slow-type isoform X15 [Ovis aries]
TCONS_00013622	21	2	0.76	0.07	-3.44057	6.66138e-05	0.000232851	yes	XLOC_007377	apolipoprotein L3 [Bos taurus]
TCONS_00013706	33.28	111.15	0.22	0.72	1.71049	1.75331e-10	1.36278e-09	yes	XLOC_007417	PREDICTED: transmembrane and TPR repeat-containing protein 1 isoform X6 [Ovis aries musimon]
TCONS_00013707	105.2	25.39	0.8	0.19	-2.074	5.34834e-13	5.28726e-12	yes	XLOC_007417	PREDICTED: transmembrane and TPR repeat-containing protein 1 isoform X3 [Capra hircus]
TCONS_00013727	83.8	4.7	1.75	0.1	-4.12928	9.71835e-21	1.79501e-19	yes	XLOC_007428	PREDICTED: MANSC domain-containing protein 4 [Capra hircus]
TCONS_00013728	82.2	28.76	2.91	0.99	-1.55552	1.80587e-07	9.66331e-07	yes	XLOC_007428	PREDICTED: MANSC domain-containing protein 4 [Capra hircus]
TCONS_00013803	0	68.9	0.001	0.52	9.02237	7.59085e-21	1.41028e-19	yes	XLOC_007490	PREDICTED: transcription factor SOX-5 [Canis lupus familiaris]
TCONS_00013872	0	24.87	0.001	0.42	8.71425	6.05043e-08	3.44362e-07	yes	XLOC_007537	PREDICTED: LIM domain only protein 3 isoform X1 [Eptesicus fuscus]
TCONS_00013954	19.37	5.54	0.47	0.13	-1.85415	0.00409952	0.00992313	yes	XLOC_007586	PREDICTED: NKG2-A/NKG2-B type II integral membrane protein-like isoform X1 [Ovis aries]
TCONS_00013956	18.9	3.39	0.58	0.1	-2.53605	0.000860688	0.00244592	yes	XLOC_007586	PREDICTED: NKG2-A/NKG2-B type II integral membrane protein-like isoform X1 [Ovis aries]
TCONS_00013962	168.67	61.21	2.16	0.76	-1.50696	2.08198e-13	2.15878e-12	yes	XLOC_007591	PREDICTED: NKG2-D type II integral membrane protein [Capra hircus]
TCONS_00013982	14.51	2.19	0.58	0.08	-2.85798	0.0023592	0.00604266	yes	XLOC_007602	PREDICTED: C-type lectin domain family 2 member B, partial [Capra hircus]
TCONS_00013986	853.45	424.32	4.44	2.15	-1.04622	2.578e-34	1.03471e-32	yes	XLOC_007605	reverse transcriptase-like [Bos taurus]
TCONS_00014010	138	40	6.18	1.74	-1.82852	1.87842e-14	2.12501e-13	yes	XLOC_007625	PREDICTED: uncharacterized protein LOC102919334 [Peromyscus maniculatus bairdii]
TCONS_00014011	16.33	0	0.98	0.001	-9.93664	1.53628e-05	6.00062e-05	yes	XLOC_007626	PREDICTED: C-type lectin domain family 4 member E isoform X1 [Ovis aries]
TCONS_00014022	23.98	0	0.17	0.001	-7.40939	1.20864e-07	6.58806e-07	yes	XLOC_007632	PREDICTED: beta-citryl-glutamate synthase B isoform X1 [Bubalus bubalis]
TCONS_00014030	46.17	147.65	0.45	1.4	1.63743	6.6892e-13	6.5773e-12	yes	XLOC_007632	PREDICTED: beta-citryl-glutamate synthase B isoform X1 [Bubalus bubalis]
TCONS_00014039	129.59	26.8	1.65	0.33	-2.32193	6.1279e-18	9.21913e-17	yes	XLOC_007633	PREDICTED: alpha-2-macroglobulin-like protein 1 [Capra hircus]
TCONS_00014098	0	198.04	0.001	1.77	10.7895	5.1299e-59	5.2503e-57	yes	XLOC_007663	PREDICTED: chromodomain-helicase-DNA-binding protein 4 isoform X4 [Bubalus bubalis]
TCONS_00014129	15	0	0.28	0.001	-8.12928	6.13562e-05	0.000215359	yes	XLOC_007674	PREDICTED: A-kinase anchor protein 3 isoform X2 [Ovis aries]
TCONS_00014139	17.54	0	0.66	0.001	-9.36632	7.68793e-06	3.16747e-05	yes	XLOC_007680	PREDICTED: poly [ADP-ribose] polymerase 11 isoform X1 [Capra hircus]
TCONS_00014174	103.48	0	0.64	0.001	-9.32193	6.46885e-32	2.28299e-30	yes	XLOC_007695	PREDICTED: serine/threonine-protein kinase WNK1 isoform X14 [Ovis aries musimon]
TCONS_00014175	61.75	0	0.4	0.001	-8.64386	4.76548e-19	7.73011e-18	yes	XLOC_007695	PREDICTED: serine/threonine-protein kinase WNK1 isoform X15 [Ovis aries musimon]
TCONS_00014210	35.52	77.23	0.25	0.53	1.08406	0.000206392	0.000663405	yes	XLOC_007696	PREDICTED: ELKS/Rab6-interacting/CAST family member 1 isoform X2 [Ovis aries]
TCONS_00014264	18	6	2.77	0.9	-1.62189	0.0227353	0.0457599	yes	XLOC_007714	PREDICTED: LOW QUALITY PROTEIN: TRIO and F-actin-binding protein isoform X2 [Ovis aries musimon]
TCONS_00014425	131.29	0	0.89	0.001	-9.79766	2.84053e-40	1.45574e-38	yes	XLOC_007795	PREDICTED: peroxisome proliferator-activated receptor alpha isoform X1 [Capra hircus]
TCONS_00014466	6.51	0	0.51	0.001	-8.99435	0.0156414	0.0326176	yes	XLOC_007816	PREDICTED: plexin-B2 isoform X1 [Otolemur garnettii]
TCONS_00014471	136.78	0	2.24	0.001	-11.1293	9.17825e-42	4.9517e-40	yes	XLOC_007818	PREDICTED: protein DENND6B isoform X3 [Pteropus vampyrus]
TCONS_00014595	47.37	120.96	0.51	1.27	1.31626	4.3368e-08	2.52996e-07	yes	XLOC_007881	PREDICTED: protein phosphatase 1 regulatory subunit 12A isoform X3 [Ovis aries]
TCONS_00014634	0	70.89	0.001	0.49	8.93664	1.91069e-21	3.68151e-20	yes	XLOC_007902	PREDICTED: centrosomal protein of 290 kDa isoform X4 [Ovis aries musimon]
TCONS_00014843	0	9.82	0.001	0.09	6.49185	0.00195752	0.00508019	yes	XLOC_008077	PREDICTED: calcium/calmodulin-dependent 3',5'-cyclic nucleotide phosphodiesterase 1B isoform X2 [Vicugna pacos]
TCONS_00014863	7.24	0	0.14	0.001	-7.12928	0.0156414	0.0326176	yes	XLOC_008083	PREDICTED: homeobox protein Hox-C4 [Elephantulus edwardii]
TCONS_00014926	53.32	0	5.58	0.001	-12.446	1.19234e-16	1.60445e-15	yes	XLOC_008105	PREDICTED: insulin-like growth factor-binding protein 6 [Capra hircus]
TCONS_00014979	60.6	0.01	0.31	0.001	-8.27612	9.50207e-19	1.51259e-17	yes	XLOC_008133	PREDICTED: sodium channel protein type 8 subunit alpha isoform X3 [Ovis aries musimon]
TCONS_00015012	16	1.63	0.2	0.02	-3.32193	0.00131833	0.0035801	yes	XLOC_008148	PREDICTED: la-related protein 4 isoform X2 [Ovis aries]
TCONS_00015149	0	24.43	0.001	0.15	7.22882	1.20864e-07	6.58806e-07	yes	XLOC_008226	PREDICTED: submaxillary mucin-like protein isoform X1 [Bos taurus]
TCONS_00015150	45	13.57	0.28	0.08	-1.80735	1.969e-05	7.59364e-05	yes	XLOC_008226	PREDICTED: submaxillary mucin-like protein isoform X1 [Bos taurus]
TCONS_00015287	11.7	87.36	0.2	1.42	2.82782	6.79027e-15	7.96655e-14	yes	XLOC_008316	PREDICTED: exportin-T isoform X2 [Capra hircus]
TCONS_00015289	93.46	42.92	1.47	0.66	-1.15528	7.42369e-06	3.11766e-05	yes	XLOC_008316	PREDICTED: exportin-T isoform X2 [Capra hircus]
TCONS_00015347	20.59	3.85	0.44	0.08	-2.45943	0.000916869	0.00259139	yes	XLOC_008355	membrane-associated ring finger (C3HC4) 9, isoform CRA_c [Homo sapiens]
TCONS_00015359	0	43.69	0.001	0.89	9.79766	2.37852e-13	2.42436e-12	yes	XLOC_008362	PREDICTED: rho guanine nucleotide exchange factor 25 isoform X3 [Ovis aries musimon]
TCONS_00015395	1.17	18.29	0.03	0.51	4.08746	7.68171e-05	0.000265872	yes	XLOC_008380	PREDICTED: RNA-binding motif, single-stranded-interacting protein 2 isoform X1 [Capra hircus]
TCONS_00015416	0	22.95	0.001	2.06	11.0084	2.4145e-07	1.25707e-06	yes	XLOC_008388	PREDICTED: myosin light polypeptide 6 isoform X3 [Capra hircus]
TCONS_00015452	35.5	13.87	0.83	0.32	-1.37504	0.00263377	0.00669076	yes	XLOC_008401	PREDICTED: transmembrane protein 198-like isoform X1 [Pantholops hodgsonii]
TCONS_00015594	117.48	282.91	0.86	2.02	1.23195	2.00332e-15	2.44259e-14	yes	XLOC_008486	PREDICTED: mitochondrial 10-formyltetrahydrofolate dehydrogenase [Capra hircus]
TCONS_00015624	7.43	0	0.06	0.001	-5.90689	0.00782344	0.0176082	yes	XLOC_008506	PREDICTED: RNA binding protein fox-1 homolog 2 isoform X6 [Chlorocebus sabaeus]
TCONS_00015635	43.24	0	0.37	0.001	-8.53138	1.19181e-13	1.25219e-12	yes	XLOC_008506	PREDICTED: RNA binding protein fox-1 homolog 2 isoform X10 [Felis catus]
TCONS_00015643	140.41	69.92	1.18	0.57	-1.04975	6.38554e-07	3.13317e-06	yes	XLOC_008506	PREDICTED: RNA binding protein fox-1 homolog 2 isoform X35 [Ovis aries musimon]
TCONS_00015663	49.75	0	0.8	0.001	-9.64386	1.88827e-15	2.31123e-14	yes	XLOC_008509	PREDICTED: LOW QUALITY PROTEIN: apolipoprotein L2-like isoform X1 [Ovis aries]
TCONS_00015713	218.57	64.73	2.83	0.82	-1.78711	1.76749e-21	3.43989e-20	yes	XLOC_008531	PREDICTED: interleukin-2 receptor subunit beta isoform X1 [Ovis aries]
TCONS_00015717	0	13.27	0.001	0.32	8.32193	0.000245094	0.000768566	yes	XLOC_008534	PREDICTED: complement C1q tumor necrosis factor-related protein 6 [Capra hircus]
TCONS_00015722	98.99	31.47	0.49	0.15	-1.70782	1.30663e-09	9.19473e-09	yes	XLOC_008538	PREDICTED: protein phosphatase 1 regulatory subunit 29 [Ovis aries musimon]
TCONS_00015750	18.26	71.43	0.16	0.61	1.93074	3.34343e-08	1.96894e-07	yes	XLOC_008546	LOC510651 protein [Bos taurus]
TCONS_00015760	6.44	27.74	0.06	0.27	2.16993	0.000829453	0.00236294	yes	XLOC_008546	LOC510651 protein [Bos taurus]
TCONS_00015847	39.08	159.34	0.4	1.59	1.99095	1.94786e-17	2.81019e-16	yes	XLOC_008612	PREDICTED: ras association domain-containing protein 8 [Capra hircus]
TCONS_00015993	177.36	67.76	1.79	0.67	-1.41773	2.95661e-13	2.9943e-12	yes	XLOC_008725	PREDICTED: natural killer cells antigen CD94-like [Capra hircus]
TCONS_00015998	495.66	193.21	2.18	0.83	-1.39314	1.34395e-32	4.91762e-31	yes	XLOC_008728	PREDICTED: natural killer cells antigen CD94-like [Ovis aries]
TCONS_00016036	0	18.9	0.001	0.92	9.84549	3.84742e-06	1.66376e-05	yes	XLOC_008755	PREDICTED: C-type lectin domain family 4 member A [Capra hircus]
TCONS_00016052	11.4	0	0.14	0.001	-7.12928	0.000489894	0.00144714	yes	XLOC_008765	PREDICTED: LOW QUALITY PROTEIN: ovostatin homolog 2-like [Capra hircus]
TCONS_00016071	0	17.31	0.001	0.3	8.22882	1.53628e-05	6.00062e-05	yes	XLOC_008778	PREDICTED: peroxisomal targeting signal 1 receptor isoform X5 [Bos mutus]
TCONS_00016100	22.33	135.68	0.42	2.47	2.55605	4.06301e-20	7.15509e-19	yes	XLOC_008791	PREDICTED: ubiquitin carboxyl-terminal hydrolase 5 isoform 2 [Canis lupus familiaris]
TCONS_00016194	0	35.3	0.001	1.09	10.0901	5.99623e-11	4.882e-10	yes	XLOC_008845	PREDICTED: cat eye syndrome critical region protein 5 isoform X3 [Ovis aries musimon]
TCONS_00016216	18.16	44.08	0.12	0.28	1.22239	0.0022628	0.00581285	yes	XLOC_008850	PREDICTED: protein-methionine sulfoxide oxidase MICAL3 isoform X9 [Ovis aries musimon]
TCONS_00016222	39.19	0	0.78	0.001	-9.60733	1.89119e-12	1.77145e-11	yes	XLOC_008850	PREDICTED: protein-methionine sulfoxide oxidase MICAL3 isoform X7 [Ovis aries musimon]
TCONS_00016283	0.01	29.6	0.001	0.5	8.96578	3.80158e-09	2.52216e-08	yes	XLOC_008901	Transmembrane protein 184B, partial [Bos mutus]
TCONS_00016315	69.04	270.76	1.01	3.84	1.92675	1.20707e-27	3.3765e-26	yes	XLOC_008908	PREDICTED: SUN domain-containing protein 2 isoform X1 [Ovis aries musimon]
TCONS_00016316	137.74	0	2.05	0.001	-11.0014	4.62057e-42	2.52809e-40	yes	XLOC_008908	PREDICTED: SUN domain-containing protein 2 isoform X1 [Ovis aries musimon]
TCONS_00016317	19.39	0	0.29	0.001	-8.17991	1.92554e-06	8.73141e-06	yes	XLOC_008908	PREDICTED: SUN domain-containing protein 2 isoform X1 [Ovis aries musimon]
TCONS_00016359	13.38	0	0.22	0.001	-7.78136	0.000122627	0.000406512	yes	XLOC_008938	PREDICTED: alpha-N-acetylgalactosaminidase [Capra hircus]
TCONS_00016409	0	55	0.001	1.96	10.9366	1.19234e-16	1.60445e-15	yes	XLOC_008970	PREDICTED: probable tubulin polyglutamylase TTLL1 isoform X1 [Pantholops hodgsonii]
TCONS_00016464	254.8	128.84	3.79	1.86	-1.0269	3.41803e-11	2.86121e-10	yes	XLOC_009002	PREDICTED: bromodomain-containing protein 1 isoform X5 [Ovis aries musimon]
TCONS_00016480	17	37	0.13	0.27	1.05445	0.00916558	0.020359	yes	XLOC_009015	PREDICTED: protein monoglycylase TTLL8 [Felis catus]
TCONS_00016504	24.41	0	0.41	0.001	-8.67948	6.05043e-08	3.44362e-07	yes	XLOC_009023	PREDICTED: serine/threonine-protein phosphatase 6 regulatory subunit 2 isoform X4 [Ovis aries musimon]
TCONS_00016539	85.63	33.62	0.66	0.25	-1.40054	9.33417e-07	4.49131e-06	yes	XLOC_009046	PREDICTED: neuropeptide Y receptor type 1 isoform X2 [Ovis aries]
TCONS_00016564	49	22.81	0.31	0.14	-1.14684	0.00131935	0.00358175	yes	XLOC_009061	PREDICTED: protein NDNF [Capra hircus]
TCONS_00016637	0	11.85	0.001	0.1	6.64386	0.000489894	0.00144714	yes	XLOC_009100	PREDICTED: protein ZGRF1 isoform X7 [Ovis aries musimon]
TCONS_00016677	26	0	0.23	0.001	-7.84549	3.02899e-08	1.78892e-07	yes	XLOC_009129	PREDICTED: collagen alpha-1(XXV) chain isoform X2 [Ovis aries]
TCONS_00016678	0	33.65	0.001	0.28	8.12928	2.39049e-10	1.81784e-09	yes	XLOC_009129	PREDICTED: collagen alpha-1(XXV) chain isoform X2 [Ovis aries]
TCONS_00016685	18.17	6.53	0.34	0.12	-1.5025	0.0227353	0.0457599	yes	XLOC_009131	PREDICTED: lymphoid enhancer-binding factor 1 isoform X1 [Pan troglodytes]
TCONS_00016714	6.33	41.88	0.34	2.19	2.68732	6.41947e-07	3.14627e-06	yes	XLOC_009150	PREDICTED: inorganic pyrophosphatase 2, mitochondrial [Capra hircus]
TCONS_00016716	4.98	20	0.07	0.26	1.89308	0.00409952	0.00992313	yes	XLOC_009152	PREDICTED: CXXC-type zinc finger protein 4 isoform X3, partial [Bos taurus]
TCONS_00016736	39.48	0	0.95	0.001	-9.89178	1.89119e-12	1.77145e-11	yes	XLOC_009157	PREDICTED: sodium/hydrogen exchanger 9B1 isoform X1 [Ovis aries]
TCONS_00016769	5.9	49.24	0.07	0.57	3.02554	1.90731e-09	1.31245e-08	yes	XLOC_009173	PREDICTED: tRNA methyltransferase 10 homolog A isoform X1 [Bubalus bubalis]
TCONS_00016773	47.88	0	0.64	0.001	-9.32193	7.51669e-15	8.72758e-14	yes	XLOC_009173	PREDICTED: tRNA methyltransferase 10 homolog A isoform X1 [Bubalus bubalis]
TCONS_00016889	183.9	80.23	2.25	0.96	-1.22882	5.39953e-11	4.46089e-10	yes	XLOC_009241	PREDICTED: PACRG-like protein isoform X4 [Capra hircus]
TCONS_00017001	193.9	0	1.83	0.001	-10.8376	5.1299e-59	5.2503e-57	yes	XLOC_009320	PREDICTED: protocadherin-7 isoform X1 [Bos taurus]
TCONS_00017002	13.89	0	0.16	0.001	-7.32193	0.000122627	0.000406512	yes	XLOC_009320	PREDICTED: protocadherin-7 isoform X5 [Microcebus murinus]
TCONS_00017066	0	58.28	0.001	0.35	8.45121	7.53498e-18	1.11861e-16	yes	XLOC_009349	PREDICTED: NEDD4-binding protein 2 isoform X1 [Capra hircus]
TCONS_00017115	40.63	15.08	0.41	0.15	-1.45066	0.00069719	0.00200984	yes	XLOC_009374	PREDICTED: probable phospholipid-transporting ATPase VD isoform X1 [Ovis aries musimon]
TCONS_00017158	77.53	0.09	2.19	0.001	-11.0967	7.68507e-24	1.73203e-22	yes	XLOC_009388	PREDICTED: pre-mRNA 3'-end-processing factor FIP1 isoform X4 [Capra hircus]
TCONS_00017160	0	57.31	0.001	1.59	10.6348	1.50272e-17	2.17973e-16	yes	XLOC_009388	PREDICTED: pre-mRNA 3'-end-processing factor FIP1 isoform X9 [Ovis aries musimon]
TCONS_00017222	75.17	221	0.33	0.96	1.54057	1.48944e-16	1.99114e-15	yes	XLOC_009416	PREDICTED: latrophilin-3 isoform X5 [Bison bison bison]
TCONS_00017223	22.53	0	0.1	0.001	-6.64386	2.4145e-07	1.25707e-06	yes	XLOC_009416	PREDICTED: latrophilin-3 isoform X23 [Ovis aries]
TCONS_00017299	95.18	332.85	1.15	3.91	1.76553	5.0309e-30	1.58717e-28	yes	XLOC_009448	MOB kinase activator 1B isoform 2 [Homo sapiens]
TCONS_00017301	23.03	0	0.26	0.001	-8.02237	2.4145e-07	1.25707e-06	yes	XLOC_009448	MOB kinase activator 1B isoform 2 [Homo sapiens]
TCONS_00017302	0	57.28	0.001	0.65	9.3443	1.50272e-17	2.17973e-16	yes	XLOC_009448	PREDICTED: MOB kinase activator 1B [Camelus ferus]
TCONS_00017324	30.84	6.39	0.76	0.15	-2.34104	4.18905e-05	0.000152607	yes	XLOC_009459	interleukin-8 precursor [Ovis aries]
TCONS_00017399	22.12	220.75	0.32	3.08	3.26679	1.28867e-40	6.74335e-39	yes	XLOC_009499	septin-11 isoform 2 [Homo sapiens]
TCONS_00017416	53.99	0	0.22	0.001	-7.78136	5.97777e-17	8.25126e-16	yes	XLOC_009504	PREDICTED: extracellular matrix protein FRAS1 [Capra hircus]
TCONS_00017460	109.84	40.09	0.9	0.32	-1.49185	3.84932e-09	2.55092e-08	yes	XLOC_009531	PREDICTED: tyrosine-protein phosphatase non-receptor type 13 isoform X7 [Capra hircus]
TCONS_00017471	0	105.38	0.001	0.74	9.53138	1.28711e-31	4.43016e-30	yes	XLOC_009534	PREDICTED: AF4/FMR2 family member 1 isoform X7 [Ovis aries musimon]
TCONS_00017567	0	43.97	0.001	0.31	8.27612	1.19181e-13	1.25219e-12	yes	XLOC_009584	PREDICTED: regulator of G-protein signaling 12 isoform X5 [Ovis aries musimon]
TCONS_00017568	43.31	2.62	0.31	0.02	-3.9542	3.21049e-11	2.69396e-10	yes	XLOC_009584	PREDICTED: regulator of G-protein signaling 12 isoform X5 [Ovis aries musimon]
TCONS_00017569	18.37	0	0.13	0.001	-7.02237	3.84742e-06	1.66376e-05	yes	XLOC_009584	PREDICTED: regulator of G-protein signaling 12 isoform X3 [Ovis aries musimon]
TCONS_00017713	0	8	0.001	0.12	6.90689	0.00782344	0.0176082	yes	XLOC_009659	PREDICTED: LOW QUALITY PROTEIN: alpha-protein kinase 1 [Capra hircus]
TCONS_00017727	61.66	30.48	1.5	0.72	-1.05889	0.00114009	0.00312706	yes	XLOC_009667	mariner transposase [Homo sapiens]
TCONS_00017751	41.73	1.58	0.55	0.02	-4.78136	1.04227e-11	9.20532e-11	yes	XLOC_009685	PREDICTED: nephronectin isoform X9 [Ovis aries]
TCONS_00017818	88.29	19.41	1	0.21	-2.25154	5.7911e-12	5.2397e-11	yes	XLOC_009715	PREDICTED: PDZ and LIM domain protein 5 isoform X4 [Capra hircus]
TCONS_00017857	926.8	451.18	9.01	4.27	-1.07729	8.128e-39	3.91201e-37	yes	XLOC_009729	PREDICTED: polycystin-2 isoform X4 [Ovis aries musimon]
TCONS_00017925	83.22	38.16	0.47	0.21	-1.16227	2.44824e-05	9.33325e-05	yes	XLOC_009765	PREDICTED: arf-GAP with Rho-GAP domain, ANK repeat and PH domain-containing protein 2 isoform X1 [Capra hircus]
TCONS_00017952	66.48	14.76	1.24	0.27	-2.19931	2.02451e-09	1.39062e-08	yes	XLOC_009782	PREDICTED: toll-like receptor 1 isoform X1 [Capra hircus]
TCONS_00017954	0	15.25	0.001	0.24	7.90689	6.13562e-05	0.000215359	yes	XLOC_009782	PREDICTED: toll-like receptor 1 isoform X1 [Capra hircus]
TCONS_00017985	32.47	7.26	0.36	0.08	-2.16993	4.29809e-05	0.000156269	yes	XLOC_009796	PREDICTED: RNA-binding protein 47 isoform X6 [Ovis aries musimon]
TCONS_00017987	0	74.85	0.001	0.87	9.76487	1.21129e-22	2.52549e-21	yes	XLOC_009796	PREDICTED: RNA-binding protein 47 isoform X6 [Ovis aries musimon]
TCONS_00017989	0	126.21	0.001	1.49	10.5411	6.91082e-38	3.18943e-36	yes	XLOC_009796	PREDICTED: RNA-binding protein 47 isoform X6 [Ovis aries musimon]
TCONS_00017990	18.65	0	0.22	0.001	-7.78136	3.84742e-06	1.66376e-05	yes	XLOC_009796	PREDICTED: RNA-binding protein 47 isoform X6 [Ovis aries musimon]
TCONS_00017991	0	29.56	0.001	0.34	8.40939	3.80158e-09	2.52216e-08	yes	XLOC_009796	PREDICTED: RNA-binding protein 47 isoform X6 [Ovis aries musimon]
TCONS_00018097	30.78	0.04	0.17	0.001	-7.40939	9.53196e-10	6.78792e-09	yes	XLOC_009838	PREDICTED: circadian locomoter output cycles protein kaput isoform X1 [Capra hircus]
TCONS_00018099	38.17	0.04	0.22	0.001	-7.78136	3.77503e-12	3.44063e-11	yes	XLOC_009838	PREDICTED: circadian locomoter output cycles protein kaput isoform X1 [Capra hircus]
TCONS_00018100	109.95	0.07	0.63	0.001	-9.29921	1.04362e-33	4.03509e-32	yes	XLOC_009838	PREDICTED: circadian locomoter output cycles protein kaput isoform X1 [Capra hircus]
TCONS_00018103	17.52	0.06	0.1	0.001	-6.64386	7.68793e-06	3.16747e-05	yes	XLOC_009838	PREDICTED: circadian locomoter output cycles protein kaput isoform X1 [Capra hircus]
TCONS_00018235	0	113.27	0.001	2.56	11.3219	5.24689e-34	2.06306e-32	yes	XLOC_009925	PREDICTED: mitochondrial inner membrane protein COX18 isoform X1 [Ovis aries musimon]
TCONS_00018402	64.19	0	0.84	0.001	-9.71425	6.01315e-20	1.04154e-18	yes	XLOC_010021	PREDICTED: protein transport protein Sec31A isoform X6 [Ovis aries musimon]
TCONS_00018404	28.15	0	0.41	0.001	-8.67948	7.59254e-09	4.86924e-08	yes	XLOC_010021	PREDICTED: protein transport protein Sec31A isoform X6 [Ovis aries musimon]
TCONS_00018406	0	56.79	0.001	0.74	9.53138	2.99708e-17	4.23093e-16	yes	XLOC_010021	PREDICTED: protein transport protein Sec31A isoform X7 [Capra hircus]
TCONS_00018411	80.57	10.6	1.01	0.13	-2.95777	6.68053e-15	7.84308e-14	yes	XLOC_010023	PREDICTED: protein lin-54 homolog isoform X3 [Capra hircus]
TCONS_00018454	6.5	0	0.06	0.001	-5.90689	0.0156414	0.0326176	yes	XLOC_010037	PREDICTED: mitogen-activated protein kinase 10 [Tupaia chinensis]
TCONS_00018463	165.84	69.55	2.04	0.83	-1.29739	7.72402e-11	6.22646e-10	yes	XLOC_010038	PREDICTED: solute carrier family 10 member 6 [Ovis aries musimon]
TCONS_00018558	15.74	0	0.26	0.001	-8.02237	3.07011e-05	0.00011381	yes	XLOC_010086	PREDICTED: actin-binding LIM protein 2 isoform X14 [Ovis aries musimon]
TCONS_00018559	0	17.07	0.001	0.27	8.07682	1.53628e-05	6.00062e-05	yes	XLOC_010086	PREDICTED: actin-binding LIM protein 2 isoform X15 [Ovis aries musimon]
TCONS_00018709	0	8.58	0.001	0.22	7.78136	0.00782344	0.0176082	yes	XLOC_010187	PREDICTED: gypsy retrotransposon integrase-like protein 1 isoform X1 [Capra hircus]
TCONS_00018718	0	6.81	0.001	0.3	8.22882	0.0156414	0.0326176	yes	XLOC_010192	PREDICTED: LOW QUALITY PROTEIN: solute carrier organic anion transporter family member 6A1 [Pantholops hodgsonii]
TCONS_00018722	39.44	12.22	0.5	0.15	-1.73697	0.000130031	0.000429651	yes	XLOC_010193	PREDICTED: solute carrier organic anion transporter family member 4C1 [Capra hircus]
TCONS_00018756	0	21	0.001	0.32	8.32193	9.6373e-07	4.57141e-06	yes	XLOC_010226	PREDICTED: protein limb expression 1 homolog isoform X1 [Felis catus]
TCONS_00018786	0	7.1	0.001	0.12	6.90689	0.0156414	0.0326176	yes	XLOC_010249	PREDICTED: multiple C2 and transmembrane domain-containing protein 1 isoform X21 [Ovis aries musimon]
TCONS_00018794	79.08	17.89	1.49	0.33	-2.17477	6.62635e-11	5.3699e-10	yes	XLOC_010249	PREDICTED: multiple C2 and transmembrane domain-containing protein 1 isoform X8 [Ovis aries]
TCONS_00018846	65.34	0	0.92	0.001	-9.84549	3.01631e-20	5.33342e-19	yes	XLOC_010292	arrestin domain containing 3, isoform CRA_a, partial [Mus musculus]
TCONS_00018849	677.78	293.22	6.64	2.8	-1.24576	1.79885e-36	7.88367e-35	yes	XLOC_010293	LysM and hypothetical peptidoglycan-binding domain-containing protein 3 [Larimichthys crocea]
TCONS_00018916	27.03	0	0.27	0.001	-8.07682	1.51646e-08	9.34311e-08	yes	XLOC_010326	PREDICTED: protein ZBED8 isoform X1 [Bubalus bubalis]
TCONS_00018925	0	17	0.001	0.31	8.27612	1.53628e-05	6.00062e-05	yes	XLOC_010329	PREDICTED: cyclin-J-like protein [Capra hircus]
TCONS_00018966	124.98	41.37	1.23	0.4	-1.62059	3.55306e-11	2.9721e-10	yes	XLOC_010355	PREDICTED: hepatitis A virus cellular receptor 2 [Capra hircus]
TCONS_00018969	112.71	51.96	1.51	0.68	-1.15094	1.14768e-06	5.39323e-06	yes	XLOC_010355	PREDICTED: hepatitis A virus cellular receptor 2 [Capra hircus]
TCONS_00019016	19.53	6.65	0.54	0.18	-1.58496	0.0192367	0.0393974	yes	XLOC_010388	PREDICTED: proton-coupled amino acid transporter 2 [Capra hircus]
TCONS_00019062	7.28	0.02	0.52	0.001	-9.02237	0.0156414	0.0326176	yes	XLOC_010410	PREDICTED: interleukin-17B [Capra hircus]
TCONS_00019097	33.68	70.05	0.35	0.71	1.02046	0.000750484	0.00215296	yes	XLOC_010426	PREDICTED: PRELI domain-containing protein 2 [Capra hircus]
TCONS_00019140	34.98	0	0.48	0.001	-8.90689	5.99623e-11	4.882e-10	yes	XLOC_010445	PREDICTED: FCH and double SH3 domains protein 1 isoform X3 [Capra hircus]
TCONS_00019183	11.93	44.34	0.21	0.77	1.87447	2.14103e-05	8.22336e-05	yes	XLOC_010471	PREDICTED: pro-neuregulin-2, membrane-bound isoform isoform X3 [Ovis aries musimon]
TCONS_00019204	0	15.76	0.001	0.28	8.12928	3.07011e-05	0.00011381	yes	XLOC_010481	PREDICTED: solute carrier family 23 member 1 isoform X4 [Ovis aries musimon]
TCONS_00019233	0	19.37	0.001	0.34	8.40939	3.84742e-06	1.66376e-05	yes	XLOC_010492	PREDICTED: bromodomain-containing protein 8 isoform X6 [Ovis aries]
TCONS_00019237	0	18.5	0.001	0.25	7.96578	7.68793e-06	3.16747e-05	yes	XLOC_010493	PREDICTED: bromodomain-containing protein 8 isoform X5 [Ovis aries]
TCONS_00019239	23.01	8.43	0.25	0.09	-1.47393	0.0107331	0.0234899	yes	XLOC_010493	PREDICTED: nucleoside diphosphate kinase homolog 5 isoform X1 [Ovis aries]
TCONS_00019325	9.48	0	0.22	0.001	-7.78136	0.00195752	0.00508019	yes	XLOC_010536	PREDICTED: ADAMTS-like protein 5 isoform X4 [Ovis aries musimon]
TCONS_00019358	0	29.6	0.001	0.67	9.38802	3.80158e-09	2.52216e-08	yes	XLOC_010544	PREDICTED: membralin isoform X5 [Ovis aries musimon]
TCONS_00019386	4.91	24.63	0.14	0.7	2.32193	0.000550905	0.00161163	yes	XLOC_010561	PREDICTED: SHC-transforming protein 2 isoform X4 [Ovis aries]
TCONS_00019404	12.86	78.17	0.41	2.45	2.57909	3.51258e-12	3.24133e-11	yes	XLOC_010575	PREDICTED: zinc finger protein 692, partial [Capra hircus]
TCONS_00019483	0	15.63	0.001	0.38	8.56986	6.13562e-05	0.000215359	yes	XLOC_010633	PREDICTED: zinc finger protein 354A-like [Bos mutus]
TCONS_00019493	15.29	40.91	0.08	0.2	1.32193	0.00186826	0.00494612	yes	XLOC_010635	PREDICTED: dual specificity protein kinase CLK4 isoform X1 [Ovis aries]
TCONS_00019525	21.65	0	0.74	0.001	-9.53138	4.82371e-07	2.39691e-06	yes	XLOC_010641	PREDICTED: docking protein 3 isoform X5 [Ovis aries musimon]
TCONS_00019567	441.52	0.1	1.7	0.001	-10.7313	2.76315e-132	1.92304e-129	yes	XLOC_010660	PREDICTED: RING finger protein 44 isoform X1 [Sus scrofa]
TCONS_00019747	33.7	15.09	0.55	0.24	-1.1964	0.00948508	0.0210056	yes	XLOC_010757	PREDICTED: zinc finger protein 555-like isoform X1 [Capra hircus]
TCONS_00019804	0	10.23	0.001	0.09	6.49185	0.00195752	0.00508019	yes	XLOC_010782	PREDICTED: ankyrin repeat domain-containing protein 24 isoform X7 [Ovis aries musimon]
TCONS_00019832	14.62	0	0.26	0.001	-8.02237	6.13562e-05	0.000215359	yes	XLOC_010797	PREDICTED: hydroxysteroid 11-beta-dehydrogenase 1-like protein isoform X1 [Ovis aries musimon]
TCONS_00019870	0	13	0.001	0.28	8.12928	0.000245094	0.000768566	yes	XLOC_010817	PREDICTED: EGF-like module-containing mucin-like hormone receptor-like 4-like [Capra hircus]
TCONS_00019916	9.13	24.86	0.21	0.55	1.38904	0.00909852	0.0202216	yes	XLOC_010845	PREDICTED: zinc finger protein 177 [Bison bison bison]
TCONS_00019920	0	23	0.001	0.43	8.74819	2.4145e-07	1.25707e-06	yes	XLOC_010846	PREDICTED: LOW QUALITY PROTEIN: zinc finger protein 266-like [Ovis aries musimon]
TCONS_00019930	341	152	6.06	2.63	-1.20425	1.52534e-18	2.40067e-17	yes	XLOC_010855	PREDICTED: suppressor of SWI4 1 homolog isoform X2 [Ovis aries musimon]
TCONS_00019940	7	0	0.09	0.001	-6.49185	0.0156414	0.0326176	yes	XLOC_010861	PREDICTED: cAMP-specific 3',5'-cyclic phosphodiesterase 4A isoform X9 [Ovis aries musimon]
TCONS_00019962	143.27	55.02	5.3	1.98	-1.42049	1.02107e-10	8.17189e-10	yes	XLOC_010865	queuine tRNA-ribosyltransferase [Bos taurus]
TCONS_00019970	242.17	47.85	4.6	0.88	-2.38606	4.67572e-33	1.74203e-31	yes	XLOC_010866	PREDICTED: dynamin-2 isoform X13 [Ovis aries]
TCONS_00020025	25.91	0	0.25	0.001	-7.96578	3.02899e-08	1.78892e-07	yes	XLOC_010886	PREDICTED: rho guanine nucleotide exchange factor 18 isoform X3 [Ovis aries musimon]
TCONS_00020078	14.64	0	0.32	0.001	-8.32193	6.13562e-05	0.000215359	yes	XLOC_010906	PREDICTED: paralemmin-3 isoform X2 [Ovis aries musimon]
TCONS_00020144	0	17.75	0.001	0.42	8.71425	7.68793e-06	3.16747e-05	yes	XLOC_010925	PREDICTED: protein Hook homolog 2 isoform X8 [Ovis aries musimon]
TCONS_00020146	0	20.38	0.001	0.49	8.93664	1.92554e-06	8.73141e-06	yes	XLOC_010925	PREDICTED: protein Hook homolog 2 isoform X11 [Ovis aries musimon]
TCONS_00020254	266.65	0	2.08	0.001	-11.0224	1.24837e-80	2.38686e-78	yes	XLOC_011002	PREDICTED: unconventional myosin-IXb isoform X3 [Ovis aries musimon]
TCONS_00020295	9	1	0.25	0.03	-3.05889	0.0215151	0.0435585	yes	XLOC_011021	PREDICTED: small conductance calcium-activated potassium channel protein 1 isoform X6 [Ovis aries musimon]
TCONS_00020323	0	12.29	0.001	0.41	8.67948	0.000489894	0.00144714	yes	XLOC_011032	PREDICTED: single-stranded DNA-binding protein 4 isoform X9 [Ovis aries musimon]
TCONS_00020338	88.1	39.21	0.41	0.18	-1.18763	7.44222e-06	3.12394e-05	yes	XLOC_011037	PREDICTED: kelch-like protein 26 isoform X2 [Canis lupus familiaris]
TCONS_00020339	62.07	132.09	0.27	0.55	1.02647	1.80189e-06	8.31151e-06	yes	XLOC_011037	PREDICTED: LOW QUALITY PROTEIN: kelch-like protein 26 [Pantholops hodgsonii]
TCONS_00020340	18.82	0	0.16	0.001	-7.32193	3.84742e-06	1.66376e-05	yes	XLOC_011038	PREDICTED: CREB-regulated transcription coactivator 1 isoform X7 [Ovis aries musimon]
TCONS_00020366	0	19.04	0.001	0.2	7.64386	3.84742e-06	1.66376e-05	yes	XLOC_011047	PREDICTED: transcriptional repressor p66-alpha isoform X5 [Ovis aries musimon]
TCONS_00020370	297.93	92.83	3.26	0.99	-1.71937	7.02025e-27	1.89226e-25	yes	XLOC_011047	PREDICTED: transcriptional repressor p66-alpha isoform X4 [Ovis aries musimon]
TCONS_00020410	0	10.3	0.001	0.7	9.45121	0.00195752	0.00508019	yes	XLOC_011076	PREDICTED: guanylate kinase isoform X3 [Capra hircus]
TCONS_00020411	19.94	0	1.31	0.001	-10.3554	1.92554e-06	8.73141e-06	yes	XLOC_011076	PREDICTED: guanylate kinase isoform X8 [Ovis aries musimon]
TCONS_00020430	28.68	0	0.08	0.001	-6.32193	3.80158e-09	2.52216e-08	yes	XLOC_011085	PREDICTED: LOW QUALITY PROTEIN: obscurin [Oryctolagus cuniculus]
TCONS_00020436	23.89	0	0.06	0.001	-5.90689	1.20864e-07	6.58806e-07	yes	XLOC_011085	PREDICTED: obscurin isoform X4 [Ovis aries musimon]
TCONS_00020439	0	41.62	0.001	0.09	6.49185	9.4748e-13	9.14575e-12	yes	XLOC_011085	PREDICTED: obscurin isoform X30 [Bos taurus]
TCONS_00020440	17.64	0	0.04	0.001	-5.32193	7.68793e-06	3.16747e-05	yes	XLOC_011085	PREDICTED: obscurin isoform X16 [Ovis aries musimon]
TCONS_00020444	0	7.41	0.001	0.02	4.32193	0.0156414	0.0326176	yes	XLOC_011085	PREDICTED: obscurin isoform X32 [Homo sapiens]
TCONS_00020446	0	28.42	0.001	0.06	5.90689	7.59254e-09	4.86924e-08	yes	XLOC_011085	PREDICTED: obscurin isoform X3 [Macaca nemestrina]
TCONS_00020502	33.28	0	0.79	0.001	-9.62571	1.19721e-10	9.41909e-10	yes	XLOC_011090	PREDICTED: zinc finger protein 879 isoform X2 [Ovis aries musimon]
TCONS_00020503	5.61	21.42	0.13	0.47	1.85415	0.00595708	0.0139715	yes	XLOC_011090	PREDICTED: zinc finger protein 879 isoform X4 [Ovis aries musimon]
TCONS_00020516	87.33	27.75	1.17	0.36	-1.70044	1.08844e-08	6.87522e-08	yes	XLOC_011097	PREDICTED: mastermind-like protein 1 isoform X2 [Ovis aries musimon]
TCONS_00020633	16.93	0	0.18	0.001	-7.49185	1.53628e-05	6.00062e-05	yes	XLOC_011183	PREDICTED: inositol hexakisphosphate and diphosphoinositol-pentakisphosphate kinase 2 isoform X5 [Ovis aries]
TCONS_00020636	66.73	0	0.62	0.001	-9.27612	1.51312e-20	2.73951e-19	yes	XLOC_011183	PREDICTED: inositol hexakisphosphate and diphosphoinositol-pentakisphosphate kinase 2 isoform X13 [Ovis aries]
TCONS_00020649	0	20.25	0.001	0.3	8.22882	1.92554e-06	8.73141e-06	yes	XLOC_011186	PREDICTED: peptidyl-glycine alpha-amidating monooxygenase isoform X6 [Ovis aries]
TCONS_00020654	15.98	0	0.23	0.001	-7.84549	3.07011e-05	0.00011381	yes	XLOC_011186	PREDICTED: peptidyl-glycine alpha-amidating monooxygenase isoform X2 [Ovis aries]
TCONS_00020679	1036.78	4517.46	5.38	22.8	2.08336	0	0	yes	XLOC_011205	PREDICTED: leucyl-cystinyl aminopeptidase isoform X1 [Ovis aries]
TCONS_00020688	0	142.25	0.001	1.81	10.8218	1.1712e-42	6.54181e-41	yes	XLOC_011208	calpastatin isoform II [Ovis aries]
TCONS_00021005	50.85	7.91	0.64	0.1	-2.67807	9.47264e-09	6.01513e-08	yes	XLOC_011462	PREDICTED: tyrosine-protein kinase ITK/TSK [Capra hircus]
TCONS_00021007	164.71	41.82	1.2	0.3	-2	4.54699e-19	7.45646e-18	yes	XLOC_011462	PREDICTED: tyrosine-protein kinase ITK/TSK [Capra hircus]
TCONS_00021040	0	22.11	0.001	0.22	7.78136	4.82371e-07	2.39691e-06	yes	XLOC_011482	PREDICTED: glutamate receptor 1 isoform X4 [Ovis aries]
TCONS_00021051	157.7	350.3	1.14	2.47	1.11548	3.23991e-16	4.23048e-15	yes	XLOC_011489	PREDICTED: proton-coupled amino acid transporter 1 isoform X4 [Ovis aries musimon]
TCONS_00021088	106.99	24.59	1.39	0.31	-2.16474	7.60033e-14	8.15028e-13	yes	XLOC_011501	PREDICTED: treacle protein isoform X7 [Ovis aries musimon]
TCONS_00021140	71.82	0	1	0.001	-9.96578	2.4138e-22	4.9409e-21	yes	XLOC_011528	PREDICTED: actin-binding LIM protein 3 isoform X1 [Physeter catodon]
TCONS_00021195	0	9	0.001	0.09	6.49185	0.00391328	0.00950342	yes	XLOC_011551	SH3 domain containing ring finger 2, isoform CRA_c [Homo sapiens]
TCONS_00021378	21.76	0	0.17	0.001	-7.40939	4.82371e-07	2.39691e-06	yes	XLOC_011635	protein FAM53C [Bos taurus]
TCONS_00021436	25.29	0	0.2	0.001	-7.64386	3.02899e-08	1.78892e-07	yes	XLOC_011667	PREDICTED: protein transport protein Sec24A [Capra hircus]
TCONS_00021449	54.1	4.51	0.64	0.05	-3.67807	1.80974e-12	1.71969e-11	yes	XLOC_011668	PREDICTED: protein Jade-2 isoform X3 [Bison bison bison]
TCONS_00021483	17.61	0	0.14	0.001	-7.12928	7.68793e-06	3.16747e-05	yes	XLOC_011682	PREDICTED: adenomatous polyposis coli protein 2 isoform X3 [Ovis aries musimon]
TCONS_00021488	0.01	6.81	0.001	0.28	8.12928	0.0156414	0.0326176	yes	XLOC_011684	PREDICTED: DAZ-associated protein 1 isoform X5 [Ovis aries musimon]
TCONS_00021503	74.36	12.3	4.12	0.66	-2.64211	2.9923e-12	2.77226e-11	yes	XLOC_011688	PREDICTED: cold-inducible RNA-binding protein isoform X2 [Capra hircus]
TCONS_00021526	0	13.84	0.001	0.12	6.90689	0.000122627	0.000406512	yes	XLOC_011695	PREDICTED: ATP-binding cassette sub-family A member 7 isoform X4 [Homo sapiens]
TCONS_00021527	29.57	14.13	0.25	0.12	-1.05889	0.022776	0.0458339	yes	XLOC_011695	PREDICTED: ATP-binding cassette sub-family A member 7 isoform X17 [Ovis aries musimon]
TCONS_00021631	77.05	10.8	1.41	0.19	-2.89162	3.73402e-14	4.13284e-13	yes	XLOC_011774	PREDICTED: NACHT, LRR and PYD domains-containing protein 3 isoform X1 [Capra hircus]
TCONS_00021647	11	2	0.42	0.07	-2.58496	0.0225028	0.0453655	yes	XLOC_011786	PREDICTED: homeobox protein prophet of Pit-1-like [Capra hircus]
TCONS_00021661	0	13.91	0.001	0.14	7.12928	0.000122627	0.000406512	yes	XLOC_011789	PREDICTED: NEDD4-binding protein 3 isoform X1 [Ovis aries]
TCONS_00021804	0	52.65	0.001	0.36	8.49185	4.7445e-16	6.10347e-15	yes	XLOC_011884	PREDICTED: rap guanine nucleotide exchange factor 6 isoform X7 [Ovis aries musimon]
TCONS_00021857	9.66	0	0.21	0.001	-7.71425	0.00195752	0.00508019	yes	XLOC_011902	PREDICTED: septin-8 isoform X2 [Bubalus bubalis]
TCONS_00021864	46.75	17.64	0.56	0.21	-1.41504	0.00023202	0.000740243	yes	XLOC_011902	septin 8, isoform CRA_c, partial [Mus musculus]
TCONS_00021865	7.21	0	0.11	0.001	-6.78136	0.0156414	0.0326176	yes	XLOC_011902	PREDICTED: septin-8 isoform X4 [Bubalus bubalis]
TCONS_00021866	7.58	0	0.11	0.001	-6.78136	0.00782344	0.0176082	yes	XLOC_011902	PREDICTED: septin-8 isoform X4 [Bubalus bubalis]
TCONS_00021881	110.78	20.14	0.73	0.13	-2.48938	1.27704e-16	1.71577e-15	yes	XLOC_011912	PREDICTED: histone-lysine N-methyltransferase, H3 lysine-79 specific isoform X5 [Ovis aries musimon]
TCONS_00021882	0	42.56	0.001	0.28	8.12928	4.74709e-13	4.70759e-12	yes	XLOC_011912	PREDICTED: histone-lysine N-methyltransferase, H3 lysine-79 specific isoform X5 [Ovis aries musimon]
TCONS_00021883	49.54	0	0.33	0.001	-8.36632	1.88827e-15	2.31123e-14	yes	XLOC_011912	PREDICTED: histone-lysine N-methyltransferase, H3 lysine-79 specific isoform X5 [Ovis aries musimon]
TCONS_00021893	5.67	21.98	0.73	2.75	1.91346	0.00374236	0.00924972	yes	XLOC_011915	PREDICTED: U6 snRNA-associated Sm-like protein LSm7 isoform X2 [Ovis aries]
TCONS_00021918	18.7	0	0.31	0.001	-8.27612	3.84742e-06	1.66376e-05	yes	XLOC_011928	PREDICTED: small integral membrane protein 24 [Ovis aries]
TCONS_00021987	12.59	70.61	0.1	0.56	2.48543	1.44447e-10	1.13005e-09	yes	XLOC_011959	PREDICTED: receptor-type tyrosine-protein phosphatase S isoform X3 [Ovis aries musimon]
TCONS_00021992	29.31	0	0.24	0.001	-7.90689	1.90354e-09	1.31011e-08	yes	XLOC_011959	PREDICTED: receptor-type tyrosine-protein phosphatase S isoform X2 [Ovis aries musimon]
TCONS_00021995	21.91	0	0.18	0.001	-7.49185	4.82371e-07	2.39691e-06	yes	XLOC_011959	PREDICTED: receptor-type tyrosine-protein phosphatase S isoform X3 [Ovis aries musimon]
TCONS_00022019	35.83	13.99	0.47	0.18	-1.38466	0.00263377	0.00669076	yes	XLOC_011970	PREDICTED: protein ENL [Pantholops hodgsonii]
TCONS_00022028	107.28	40.46	2.14	0.79	-1.43769	1.58629e-08	9.76295e-08	yes	XLOC_011974	PREDICTED: far upstream element-binding protein 2 isoform X3 [Chlorocebus sabaeus]
TCONS_00022066	195.07	89.87	4.66	2.09	-1.15683	9.12978e-11	7.32361e-10	yes	XLOC_011989	PREDICTED: ras-related protein Rab-11B [Galeopterus variegatus]
TCONS_00022097	0	40.72	0.001	0.59	9.20457	1.89119e-12	1.77145e-11	yes	XLOC_012004	PREDICTED: leucine-rich repeat-containing protein 8E isoform X1 [Capra hircus]
TCONS_00022115	63	23.63	0.67	0.24	-1.48113	1.3194e-05	5.27911e-05	yes	XLOC_012012	PREDICTED: zinc finger protein 562 isoform X1 [Ovis aries]
TCONS_00022146	71.06	12.1	0.6	0.1	-2.58496	1.52244e-11	1.31622e-10	yes	XLOC_012023	PREDICTED: ribonucleoprotein PTB-binding 1 isoform X5 [Ovis aries musimon]
TCONS_00022192	0	38.48	0.001	0.33	8.36632	7.53576e-12	6.70492e-11	yes	XLOC_012039	PREDICTED: dedicator of cytokinesis protein 6 isoform X4 [Ovis aries musimon]
TCONS_00022261	111.72	42.95	2.27	0.85	-1.41716	1.1883e-08	7.48422e-08	yes	XLOC_012069	PREDICTED: DDB1- and CUL4-associated factor 15 isoform X2 [Ovis aries musimon]
TCONS_00022291	27.19	12.33	0.73	0.32	-1.18982	0.0166959	0.0346359	yes	XLOC_012086	PREDICTED: microtubule-associated serine/threonine-protein kinase 1 isoform X5 [Ovis aries musimon]
TCONS_00022442	19.96	0	0.47	0.001	-8.87652	1.92554e-06	8.73141e-06	yes	XLOC_012173	PREDICTED: Usher syndrome type-1C protein-binding protein 1 isoform X2 [Capra hircus]
TCONS_00022447	0	26.74	0.001	1.27	10.3106	3.02899e-08	1.78892e-07	yes	XLOC_012174	PREDICTED: abhydrolase domain-containing protein 8 [Capra hircus]
TCONS_00022470	35.97	13.36	0.6	0.22	-1.44746	0.00142124	0.00384007	yes	XLOC_012186	PREDICTED: LOW QUALITY PROTEIN: tyrosine-protein kinase JAK3 [Bubalus bubalis]
TCONS_00022471	129.65	1.31	2.03	0.02	-6.66534	7.41025e-38	3.41539e-36	yes	XLOC_012186	PREDICTED: LOW QUALITY PROTEIN: tyrosine-protein kinase JAK3 [Bubalus bubalis]
TCONS_00022475	0	9.02	0.001	0.21	7.71425	0.00391328	0.00950342	yes	XLOC_012189	PREDICTED: cAMP-specific 3',5'-cyclic phosphodiesterase 4C isoform X6 [Ovis aries]
TCONS_00022483	9.62	0	0.21	0.001	-7.71425	0.00195752	0.00508019	yes	XLOC_012195	PREDICTED: leucine-rich repeat-containing protein 25 isoform X1 [Capra hircus]
TCONS_00022519	18	6	0.62	0.2	-1.63227	0.0227353	0.0457599	yes	XLOC_012211	PREDICTED: myocyte-specific enhancer factor 2B isoform X2 [Ovis aries musimon]
TCONS_00022559	6.07	25.79	0.09	0.36	2	0.000885647	0.00251172	yes	XLOC_012229	PREDICTED: protein Wnt-9a isoform X2 [Ovis aries musimon]
TCONS_00022705	6.48	0.03	0.13	0.001	-7.02237	0.0156414	0.0326176	yes	XLOC_012313	PREDICTED: nuclear GTPase SLIP-GC [Capra hircus]
TCONS_00022744	13.46	0	0.35	0.001	-8.45121	0.000122627	0.000406512	yes	XLOC_012345	PREDICTED: equatorin isoform X1 [Pantholops hodgsonii]
TCONS_00022838	0	35.29	0.001	0.21	7.71425	5.99623e-11	4.882e-10	yes	XLOC_012402	PREDICTED: FRAS1-related extracellular matrix protein 1 [Capra hircus]
TCONS_00022850	0	184.02	0.001	1.28	10.3219	7.37942e-55	6.46824e-53	yes	XLOC_012407	PREDICTED: nuclear factor 1 B-type isoform X4 [Equus caballus]
TCONS_00022853	0	13.12	0.001	0.09	6.49185	0.000245094	0.000768566	yes	XLOC_012407	PREDICTED: nuclear factor 1 B-type isoform X6 [Bubalus bubalis]
TCONS_00022854	0	11.9	0.001	0.08	6.32193	0.000489894	0.00144714	yes	XLOC_012407	PREDICTED: nuclear factor 1 B-type isoform X1 [Rattus norvegicus]
[truncated: 9,158 more rows]

## Sheet: P-L
id	P_count	L_count	P_fpkm	L_fpkm	log2(FC)	Pvalue	FDR	significant	Symbol	Description
[truncated: 17,999 more rows]
