# Supplementary material for: Genome‑wide integrated analysis demonstrates widespread functions of lncRNAs in mammary gland development and lactation in dairy goats
Source: BMC Genomics. 2020 Mar 23;21:254. doi: 10.1186/s12864-020-6656-3 (PMC7092584; doi:10.1186/s12864-020-6656-3)
Supplement: Supplementary file 6 — Additional file 6: Table S5. Predicted apcGenes of lncRNAs. [file 12864_2020_6656_MOESM6_ESM.xlsx]

## Sheet: UDstream known
lncRNA_ID	chr	start	end	strand	GeneID	chr	start	end	strand	up/down_Stream	distance
XR_309700.3	NC_030808.1	2015929	2016667	+	XM_018048110.1	NC_030808.1	1980294	2113712	-	OVERLAP	-1
XR_001918203.1	NC_030808.1	5473266	5483160	-	XM_005674713.3	NC_030808.1	5483157	5496844	+	OVERLAP	-1
XR_001918203.1	NC_030808.1	5473266	5483160	-	XM_018049476.1	NC_030808.1	5483255	5496844	+	DOWNSTREAM	94
XR_001297627.2	NC_030808.1	40975643	40976954	+	XM_018049375.1	NC_030808.1	40973506	40975618	+	DOWNSTREAM	24
XR_001919394.1	NC_030808.1	45794656	45795597	+	XM_005674868.3	NC_030808.1	45764931	45794978	-	OVERLAP	-1
XR_001919394.1	NC_030808.1	45794656	45795597	+	XM_005674869.3	NC_030808.1	45797446	45802706	-	UPSTREAM	1848
XR_309719.3	NC_030808.1	56854404	56866889	-	XM_018065468.1	NC_030808.1	56846529	56887505	+	OVERLAP	-1
XR_001917363.1	NC_030808.1	63980293	63983931	-	XM_005674955.3	NC_030808.1	63950730	63977859	+	UPSTREAM	2433
XR_001917363.1	NC_030808.1	63980293	63983931	-	XM_005674956.3	NC_030808.1	63984008	64005818	+	DOWNSTREAM	76
XR_001917812.1	NC_030808.1	66603273	66605646	+	XM_018045578.1	NC_030808.1	66533883	66603183	-	DOWNSTREAM	89
XR_001917836.1	NC_030808.1	67588357	67590083	+	XM_018045751.1	NC_030808.1	67429732	67587603	-	DOWNSTREAM	753
XR_001917846.1	NC_030808.1	68894669	68910719	-	XM_018045834.1	NC_030808.1	68784943	68909551	+	OVERLAP	-1
XR_001917846.1	NC_030808.1	68894669	68910719	-	XM_018045830.1	NC_030808.1	68784947	68909551	+	OVERLAP	-1
XR_001917846.1	NC_030808.1	68894669	68910719	-	XM_018045824.1	NC_030808.1	68784948	68909551	+	OVERLAP	-1
XR_001917851.1	NC_030808.1	69413344	69418230	+	XM_018045881.1	NC_030808.1	69289222	69431839	-	OVERLAP	-1
XR_001295540.2	NC_030808.1	71739387	71740951	+	XM_018046459.1	NC_030808.1	71702243	71739306	-	DOWNSTREAM	80
XR_001295648.2	NC_030808.1	71796710	71801248	-	XM_005675093.3	NC_030808.1	71801594	71815214	+	DOWNSTREAM	345
XR_001295650.1	NC_030808.1	72868957	72870905	-	XM_018046535.1	NC_030808.1	72786612	72890376	+	OVERLAP	-1
XR_001295650.1	NC_030808.1	72868957	72870905	-	XM_013963692.2	NC_030808.1	72870933	72873713	+	DOWNSTREAM	27
XR_001295670.2	NC_030808.1	74513130	74521249	-	XM_005675116.3	NC_030808.1	74428775	75041829	+	OVERLAP	-1
XR_001917921.1	NC_030808.1	75696854	75700886	-	XM_018046607.1	NC_030808.1	75702789	75778680	-	DOWNSTREAM	1902
XR_001917931.1	NC_030808.1	78901522	78902740	+	XM_018046713.1	NC_030808.1	78162579	78901464	-	DOWNSTREAM	57
XR_001917930.1	NC_030808.1	78901764	78902740	+	XM_018046713.1	NC_030808.1	78162579	78901464	-	DOWNSTREAM	299
XR_001917933.1	NC_030808.1	79288726	79294395	-	XM_005675136.3	NC_030808.1	79294475	79318484	+	DOWNSTREAM	79
XR_001917933.1	NC_030808.1	79288726	79294395	-	XM_018046765.1	NC_030808.1	79296935	79318484	+	DOWNSTREAM	2539
XR_001917942.1	NC_030808.1	80278213	80285131	+	XM_005675161.3	NC_030808.1	80273479	80280715	-	OVERLAP	-1
XR_001295714.2	NC_030808.1	82515882	82516400	-	XM_005675184.3	NC_030808.1	82506638	82511053	-	UPSTREAM	4828
XR_001295714.2	NC_030808.1	82515882	82516400	-	XM_013964037.2	NC_030808.1	82511212	82520491	+	OVERLAP	-1
XR_001295714.2	NC_030808.1	82515882	82516400	-	XM_013964040.2	NC_030808.1	82514313	82526061	+	OVERLAP	-1
XR_309738.3	NC_030808.1	83445029	83452107	-	XM_018047459.1	NC_030808.1	83333199	83613814	+	OVERLAP	-1
XR_001918001.1	NC_030808.1	83487202	83492180	-	XM_018047459.1	NC_030808.1	83333199	83613814	+	OVERLAP	-1
XR_309743.3	NC_030808.1	96782525	96786132	-	XM_005675336.3	NC_030808.1	96736216	96809367	+	OVERLAP	-1
XR_309743.3	NC_030808.1	96782525	96786132	-	XM_013964682.2	NC_030808.1	96736290	96809367	+	OVERLAP	-1
XR_309743.3	NC_030808.1	96782525	96786132	-	XM_018047895.1	NC_030808.1	96738395	96809367	+	OVERLAP	-1
XR_001918060.1	NC_030808.1	96872046	96873477	+	XM_018047948.1	NC_030808.1	96816926	96872183	-	OVERLAP	-1
XR_001918072.1	NC_030808.1	97218753	97222647	-	XM_005675347.3	NC_030808.1	97221943	97849739	+	OVERLAP	-1
XR_001295813.2	NC_030808.1	97532521	97544780	-	XM_005675347.3	NC_030808.1	97221943	97849739	+	OVERLAP	-1
XR_309748.2	NC_030808.1	107219473	107224098	+	XM_018048339.1	NC_030808.1	107084446	107234796	-	OVERLAP	-1
XR_001918102.1	NC_030808.1	108398930	108406154	-	XM_018048385.1	NC_030808.1	108362584	108403869	+	OVERLAP	-1
XR_001918102.1	NC_030808.1	108398930	108406154	-	XM_005675390.3	NC_030808.1	108407040	108459141	-	DOWNSTREAM	885
XR_001918108.1	NC_030808.1	110006450	110008114	-	XM_018048490.1	NC_030808.1	110007825	110019116	+	OVERLAP	-1
XR_001918236.1	NC_030808.1	129123889	129126007	+	XM_018049852.1	NC_030808.1	129094905	129120967	+	DOWNSTREAM	2921
XR_001918242.1	NC_030808.1	130059907	130063711	-	XM_018049899.1	NC_030808.1	129881817	130060986	+	OVERLAP	-1
XR_001918392.1	NC_030808.1	141037046	141056692	-	XM_018051631.1	NC_030808.1	140945938	141050506	+	OVERLAP	-1
XR_001918391.1	NC_030808.1	141052217	141056692	-	XM_018051631.1	NC_030808.1	140945938	141050506	+	UPSTREAM	1710
XR_309760.3	NC_030808.1	146898671	146901856	+	XM_018052603.1	NC_030808.1	146874214	146974054	-	OVERLAP	-1
XR_001918490.1	NC_030808.1	148614223	148614678	-	XM_013967087.2	NC_030808.1	148614701	148633337	-	DOWNSTREAM	22
XR_001918494.1	NC_030808.1	148937056	148939730	+	XM_018052778.1	NC_030808.1	148908000	149101181	-	OVERLAP	-1
XR_001918641.1	NC_030808.1	152551367	152552195	-	XM_018053046.1	NC_030808.1	152553000	152674781	-	DOWNSTREAM	804
XR_001918744.1	NC_030809.1	764686	767352	+	XM_018054675.1	NC_030809.1	771226	816327	+	UPSTREAM	3873
XR_001918757.1	NC_030809.1	2592831	2598653	+	XM_018054764.1	NC_030809.1	2461252	2592685	-	DOWNSTREAM	145
XR_001918777.1	NC_030809.1	3994684	4003331	+	XM_005677030.3	NC_030809.1	3980920	3993822	-	DOWNSTREAM	861
XR_001918777.1	NC_030809.1	3994684	4003331	+	XM_018055061.1	NC_030809.1	3997029	4046105	-	OVERLAP	-1
XR_001918775.1	NC_030809.1	4000618	4003331	+	XM_005677030.3	NC_030809.1	3980920	3993822	-	DOWNSTREAM	6795
XR_001918775.1	NC_030809.1	4000618	4003331	+	XM_018055061.1	NC_030809.1	3997029	4046105	-	OVERLAP	-1
XR_001919996.1	NC_030809.1	5135752	5136873	-	XM_018055348.1	NC_030809.1	5140313	5147527	+	DOWNSTREAM	3439
XR_001297261.2	NC_030809.1	5669360	5673531	-	XM_013974543.2	NC_030809.1	5591979	5669274	+	UPSTREAM	85
XR_001297261.2	NC_030809.1	5669360	5673531	-	XM_013974525.2	NC_030809.1	5591983	5669274	+	UPSTREAM	85
XR_001918921.1	NC_030809.1	9167030	9168841	+	XM_018056341.1	NC_030809.1	9170186	9200248	-	UPSTREAM	1344
XR_001918932.1	NC_030809.1	9582818	9584221	+	XM_018056505.1	NC_030809.1	9572594	9582394	+	DOWNSTREAM	423
XR_001918932.1	NC_030809.1	9582818	9584221	+	XM_018056509.1	NC_030809.1	9572628	9582394	+	DOWNSTREAM	423
XR_001918932.1	NC_030809.1	9582818	9584221	+	XM_013974055.2	NC_030809.1	9572664	9581733	+	DOWNSTREAM	1084
XR_001918975.1	NC_030809.1	10893770	10895355	-	XM_005676777.3	NC_030809.1	10895419	10900384	+	DOWNSTREAM	63
XR_001918975.1	NC_030809.1	10893770	10895355	-	XM_005676778.3	NC_030809.1	10895451	10900544	+	DOWNSTREAM	95
XR_309827.3	NC_030809.1	11048951	11051265	+	XM_018056902.1	NC_030809.1	10938206	11044168	+	DOWNSTREAM	4782
XR_309827.3	NC_030809.1	11048951	11051265	+	XM_018056899.1	NC_030809.1	10938225	11044168	+	DOWNSTREAM	4782
XR_309827.3	NC_030809.1	11048951	11051265	+	XM_005676771.3	NC_030809.1	10994304	11044171	+	DOWNSTREAM	4779
XR_309827.3	NC_030809.1	11048951	11051265	+	XM_005676775.3	NC_030809.1	11009651	11044168	+	DOWNSTREAM	4782
XR_001297172.2	NC_030809.1	11107729	11110933	-	XM_018056954.1	NC_030809.1	11084420	11106336	+	UPSTREAM	1392
XR_001297172.2	NC_030809.1	11107729	11110933	-	XM_018056945.1	NC_030809.1	11084441	11106335	+	UPSTREAM	1393
XR_001297172.2	NC_030809.1	11107729	11110933	-	XM_018056978.1	NC_030809.1	11084442	11106335	+	UPSTREAM	1393
XR_001297172.2	NC_030809.1	11107729	11110933	-	XM_005676767.3	NC_030809.1	11084443	11106335	+	UPSTREAM	1393
XR_001297172.2	NC_030809.1	11107729	11110933	-	XM_018057002.1	NC_030809.1	11116068	11118598	+	DOWNSTREAM	5134
XR_001920005.1	NC_030809.1	11340523	11347206	-	XM_018057127.1	NC_030809.1	11349192	11541330	+	DOWNSTREAM	1985
XR_001920005.1	NC_030809.1	11340523	11347206	-	XM_018057136.1	NC_030809.1	11349367	11541330	+	DOWNSTREAM	2160
XR_001919062.1	NC_030809.1	14385537	14386273	-	XM_005676712.1	NC_030809.1	14376960	14381020	+	UPSTREAM	4516
XR_001919062.1	NC_030809.1	14385537	14386273	-	XM_005676711.3	NC_030809.1	14381116	14384139	+	UPSTREAM	1397
XR_001919062.1	NC_030809.1	14385537	14386273	-	XM_018057684.1	NC_030809.1	14381957	14384139	+	UPSTREAM	1397
XR_001919062.1	NC_030809.1	14385537	14386273	-	XM_005676708.3	NC_030809.1	14384249	14389326	+	OVERLAP	-1
XR_001919062.1	NC_030809.1	14385537	14386273	-	XM_005676709.2	NC_030809.1	14389420	14394736	-	DOWNSTREAM	3146
XR_001919062.1	NC_030809.1	14385537	14386273	-	XM_018057712.1	NC_030809.1	14391086	14394467	-	DOWNSTREAM	4812
XR_001919062.1	NC_030809.1	14385537	14386273	-	XM_005676710.3	NC_030809.1	14394461	14402214	+	DOWNSTREAM	8187
XR_001919096.1	NC_030809.1	15204639	15229635	+	XM_018058094.1	NC_030809.1	15187007	15224856	-	OVERLAP	-1
XR_001919209.1	NC_030809.1	28653620	28662042	+	XM_005676563.2	NC_030809.1	28650686	28653543	-	DOWNSTREAM	76
XR_001919211.1	NC_030809.1	28859071	28860255	-	XM_018059301.1	NC_030809.1	28822146	28859070	+	OVERLAP	-1
XR_001919215.1	NC_030809.1	28955944	28964668	+	XM_018059319.1	NC_030809.1	28944027	28957603	-	OVERLAP	-1
XR_001919215.1	NC_030809.1	28955944	28964668	+	XM_018059324.1	NC_030809.1	28964707	28977894	-	UPSTREAM	38
XR_001919261.1	NC_030809.1	38096326	38103292	+	XM_005676458.3	NC_030809.1	38057219	38272802	-	OVERLAP	-1
XR_001919262.1	NC_030809.1	38097323	38103292	+	XM_005676458.3	NC_030809.1	38057219	38272802	-	OVERLAP	-1
XR_001919307.1	NC_030809.1	41876212	41878596	+	XM_005676406.3	NC_030809.1	41762586	41882425	-	OVERLAP	-1
XR_001919307.1	NC_030809.1	41876212	41878596	+	XM_005676412.3	NC_030809.1	41770383	41882418	-	OVERLAP	-1
XR_001919307.1	NC_030809.1	41876212	41878596	+	XM_005676409.3	NC_030809.1	41782117	41882421	-	OVERLAP	-1
XR_001296754.2	NC_030809.1	47101544	47104505	+	XM_018061185.1	NC_030809.1	46916414	47100426	-	DOWNSTREAM	1117
XR_001919460.1	NC_030809.1	72317171	72323612	+	XM_005676205.3	NC_030809.1	71387840	72425738	-	OVERLAP	-1
XR_001919537.1	NC_030809.1	89721615	89727393	+	XM_013967881.2	NC_030809.1	89704273	89721540	-	DOWNSTREAM	74
XR_001919537.1	NC_030809.1	89721615	89727393	+	NM_001285614.1	NC_030809.1	89704604	89720834	-	DOWNSTREAM	780
XR_001296572.2	NC_030809.1	92613290	92615862	-	XM_018063094.1	NC_030809.1	92314582	92641179	+	OVERLAP	-1
XR_001296572.2	NC_030809.1	92613290	92615862	-	XM_018063118.1	NC_030809.1	92315011	92639283	+	OVERLAP	-1
XR_001919575.1	NC_030809.1	92613502	92615862	-	XM_018063094.1	NC_030809.1	92314582	92641179	+	OVERLAP	-1
XR_001919575.1	NC_030809.1	92613502	92615862	-	XM_018063118.1	NC_030809.1	92315011	92639283	+	OVERLAP	-1
XR_001919579.1	NC_030809.1	96265269	96266298	-	XM_018063204.1	NC_030809.1	96248185	96256483	-	UPSTREAM	8785
XR_001919579.1	NC_030809.1	96265269	96266298	-	XM_018063219.1	NC_030809.1	96248190	96256483	-	UPSTREAM	8785
XR_001919579.1	NC_030809.1	96265269	96266298	-	XM_018063224.1	NC_030809.1	96248855	96256419	-	UPSTREAM	8849
XR_001296558.2	NC_030809.1	99608443	99617246	+	XM_018063546.1	NC_030809.1	99597114	99622434	-	OVERLAP	-1
XR_001296454.2	NC_030809.1	110586596	110589425	-	XM_018064446.1	NC_030809.1	110577471	110580332	+	UPSTREAM	6263
XR_001296454.2	NC_030809.1	110586596	110589425	-	XM_013968933.2	NC_030809.1	110577494	110649747	+	OVERLAP	-1
XR_001296428.1	NC_030809.1	113963455	113967452	+	XM_018064827.1	NC_030809.1	113945198	113985316	-	OVERLAP	-1
XR_001296428.1	NC_030809.1	113963455	113967452	+	XM_018064844.1	NC_030809.1	113947146	113985285	-	OVERLAP	-1
XR_001919745.1	NC_030809.1	115542094	115543839	-	XM_018065017.1	NC_030809.1	115536804	115539910	+	UPSTREAM	2183
XR_001919745.1	NC_030809.1	115542094	115543839	-	XM_013968700.2	NC_030809.1	115536927	115539910	+	UPSTREAM	2183
XR_001919795.1	NC_030809.1	130704073	130706860	-	XM_013967723.2	NC_030809.1	130644424	130707274	+	OVERLAP	-1
XR_001919795.1	NC_030809.1	130704073	130706860	-	XM_005675845.3	NC_030809.1	130644489	130707274	+	OVERLAP	-1
XR_001297583.2	NC_030810.1	239811	241162	+	XM_018039667.1	NC_030810.1	248062	249419	-	UPSTREAM	6899
XR_001295563.2	NC_030810.1	435111	441224	+	XM_018039786.1	NC_030810.1	400086	434870	+	DOWNSTREAM	240
XR_001295563.2	NC_030810.1	435111	441224	+	XM_018039789.1	NC_030810.1	400848	434870	+	DOWNSTREAM	240
XR_001295563.2	NC_030810.1	435111	441224	+	XM_018039792.1	NC_030810.1	414550	434870	+	DOWNSTREAM	240
XR_001295563.2	NC_030810.1	435111	441224	+	XM_018039809.1	NC_030810.1	443589	455474	-	UPSTREAM	2364
XR_001295563.2	NC_030810.1	435111	441224	+	XM_018039803.1	NC_030810.1	443591	455535	-	UPSTREAM	2366
XR_001917213.1	NC_030810.1	1110162	1114621	+	XM_018040030.1	NC_030810.1	1099278	1110046	-	DOWNSTREAM	115
XR_001917213.1	NC_030810.1	1110162	1114621	+	XM_018040025.1	NC_030810.1	1116268	1124813	-	UPSTREAM	1646
XR_001917232.1	NC_030810.1	2668465	2676728	+	XM_018040147.1	NC_030810.1	2614870	2668354	-	DOWNSTREAM	110
XR_001917895.1	NC_030810.1	7271296	7272368	-	XM_018040926.1	NC_030810.1	7253797	7266899	+	UPSTREAM	4396
XR_001295544.2	NC_030810.1	13675515	13679135	+	XM_018042008.1	NC_030810.1	13660928	13675460	-	DOWNSTREAM	54
XR_001295544.2	NC_030810.1	13675515	13679135	+	XM_013962978.2	NC_030810.1	13678611	13685735	-	OVERLAP	-1
XR_001295543.2	NC_030810.1	13823783	13827798	-	XM_018042069.1	NC_030810.1	13807066	13818968	+	UPSTREAM	4814
XR_001295543.2	NC_030810.1	13823783	13827798	-	XM_005678668.2	NC_030810.1	13827869	13833212	+	DOWNSTREAM	70
XR_001917417.1	NC_030810.1	15310119	15315197	-	XM_018042445.1	NC_030810.1	15315404	15381493	+	DOWNSTREAM	206
XR_001917417.1	NC_030810.1	15310119	15315197	-	XM_013962939.2	NC_030810.1	15316713	15381493	+	DOWNSTREAM	1515
XR_001917417.1	NC_030810.1	15310119	15315197	-	XM_013962937.2	NC_030810.1	15316717	15381493	+	DOWNSTREAM	1519
XR_309916.3	NC_030810.1	18082084	18088391	-	XM_005678577.2	NC_030810.1	18085290	18100008	+	OVERLAP	-1
XR_001917486.1	NC_030810.1	18638450	18655932	-	XM_018043070.1	NC_030810.1	18642805	18646520	+	OVERLAP	-1
XR_001917483.1	NC_030810.1	18638925	18655934	-	XM_018043070.1	NC_030810.1	18642805	18646520	+	OVERLAP	-1
XR_001917503.1	NC_030810.1	19351455	19376895	-	XM_018043334.1	NC_030810.1	19134220	19396425	+	OVERLAP	-1
XR_001917503.1	NC_030810.1	19351455	19376895	-	XM_018043342.1	NC_030810.1	19134230	19393089	+	OVERLAP	-1
XR_001917503.1	NC_030810.1	19351455	19376895	-	XM_018043310.1	NC_030810.1	19134250	19396425	+	OVERLAP	-1
XR_001917503.1	NC_030810.1	19351455	19376895	-	XM_018043327.1	NC_030810.1	19134251	19396425	+	OVERLAP	-1
XR_001917503.1	NC_030810.1	19351455	19376895	-	XM_018043319.1	NC_030810.1	19134258	19396425	+	OVERLAP	-1
XR_001917897.1	NC_030810.1	19492744	19496898	-	XM_005678554.2	NC_030810.1	19497048	19515005	+	DOWNSTREAM	149
XR_001917906.1	NC_030810.1	38679398	38681830	-	XM_018046566.1	NC_030810.1	38681947	38684490	+	DOWNSTREAM	116
XR_001917907.1	NC_030810.1	38683871	38684487	+	XM_018046566.1	NC_030810.1	38681947	38684490	+	OVERLAP	-1
XR_001295500.2	NC_030810.1	38686820	38688568	-	XM_018046566.1	NC_030810.1	38681947	38684490	+	UPSTREAM	2329
XR_001295507.2	NC_030810.1	46707317	46714131	-	XM_018045484.1	NC_030810.1	46610355	46705881	-	UPSTREAM	1435
XR_001295507.2	NC_030810.1	46707317	46714131	-	XM_018045488.1	NC_030810.1	46663658	46705881	-	UPSTREAM	1435
XR_001295507.2	NC_030810.1	46707317	46714131	-	XM_018045482.1	NC_030810.1	46665646	46705881	-	UPSTREAM	1435
XR_001295497.2	NC_030810.1	61581674	61589500	-	XM_005678164.3	NC_030810.1	61589006	61605875	+	OVERLAP	-1
XR_001917908.1	NC_030810.1	63885704	63889567	-	XM_013962653.2	NC_030810.1	63853888	63884689	+	UPSTREAM	1014
XR_001917838.1	NC_030810.1	70450155	70453323	-	XM_005678090.3	NC_030810.1	70456509	70478732	+	DOWNSTREAM	3185
XR_001917839.1	NC_030810.1	75067794	75074045	+	XM_005678060.3	NC_030810.1	74140748	75067664	-	DOWNSTREAM	129
XR_309885.2	NC_030810.1	80225453	80227146	+	XM_005678025.3	NC_030810.1	79996781	80226730	-	OVERLAP	-1
XR_309885.2	NC_030810.1	80225453	80227146	+	XM_018045833.1	NC_030810.1	79996795	80226461	-	OVERLAP	-1
XR_001917844.1	NC_030810.1	80225680	80227146	+	XM_005678025.3	NC_030810.1	79996781	80226730	-	OVERLAP	-1
XR_001917844.1	NC_030810.1	80225680	80227146	+	XM_018045833.1	NC_030810.1	79996795	80226461	-	OVERLAP	-1
XR_309884.3	NC_030810.1	86143633	86152682	+	XM_018045845.1	NC_030810.1	86108852	86143550	-	DOWNSTREAM	82
XR_309884.3	NC_030810.1	86143633	86152682	+	XM_018045847.1	NC_030810.1	86145545	86208835	-	OVERLAP	-1
XR_001295473.2	NC_030810.1	88776399	88789649	+	XM_013962543.2	NC_030810.1	88777852	88797578	-	OVERLAP	-1
XR_001917855.1	NC_030810.1	90938229	90939831	+	XM_018045933.1	NC_030810.1	90875524	90932291	-	DOWNSTREAM	5937
XR_001917856.1	NC_030810.1	90969668	90971265	-	XM_005677865.3	NC_030810.1	90973342	91016499	-	DOWNSTREAM	2076
XR_001295465.2	NC_030810.1	90971305	90985780	+	XM_005677865.3	NC_030810.1	90973342	91016499	-	OVERLAP	-1
XR_309877.1	NC_030810.1	92971455	92985897	+	XM_005677826.3	NC_030810.1	92921357	92993207	-	OVERLAP	-1
XR_001917859.1	NC_030810.1	93612069	93619940	+	XM_018045956.1	NC_030810.1	93611686	93644549	+	OVERLAP	-1
XR_001917858.1	NC_030810.1	93612808	93619940	+	XM_018045956.1	NC_030810.1	93611686	93644549	+	OVERLAP	-1
XR_001917861.1	NC_030810.1	94067424	94070199	-	XM_013962501.2	NC_030810.1	94052094	94067193	+	UPSTREAM	230
XR_001917861.1	NC_030810.1	94067424	94070199	-	XM_005677813.3	NC_030810.1	94052656	94067193	+	UPSTREAM	230
XR_001917862.1	NC_030810.1	94476433	94524675	+	XM_005677804.3	NC_030810.1	94469699	94544985	-	OVERLAP	-1
XR_001917862.1	NC_030810.1	94476433	94524675	+	XM_013962499.2	NC_030810.1	94477194	94544985	-	OVERLAP	-1
XR_309871.3	NC_030810.1	99449918	99452909	+	XM_005677703.3	NC_030810.1	99440690	99443026	-	DOWNSTREAM	6891
XR_309871.3	NC_030810.1	99449918	99452909	+	XM_005677704.3	NC_030810.1	99443239	99443755	+	DOWNSTREAM	6162
XR_309871.3	NC_030810.1	99449918	99452909	+	XM_005677705.3	NC_030810.1	99443779	99444396	-	DOWNSTREAM	5521
XR_309871.3	NC_030810.1	99449918	99452909	+	XM_018046023.1	NC_030810.1	99453104	99454436	+	UPSTREAM	194
XR_309871.3	NC_030810.1	99449918	99452909	+	XM_005677702.3	NC_030810.1	99457048	99471193	-	UPSTREAM	4138
XR_001917873.1	NC_030810.1	102361878	102362997	+	XM_018046521.1	NC_030810.1	102366837	102367145	+	UPSTREAM	3839
XR_001917875.1	NC_030810.1	104131467	104132316	-	XM_018046194.1	NC_030810.1	104132424	104144026	+	DOWNSTREAM	107
XR_309855.3	NC_030810.1	105076271	105079227	-	XM_018046256.1	NC_030810.1	105032031	105070801	+	UPSTREAM	5469
XR_309855.3	NC_030810.1	105076271	105079227	-	XM_018046258.1	NC_030810.1	105032033	105070801	+	UPSTREAM	5469
XR_309855.3	NC_030810.1	105076271	105079227	-	XM_018046259.1	NC_030810.1	105032039	105072787	+	UPSTREAM	3483
XR_309855.3	NC_030810.1	105076271	105079227	-	XM_013976750.2	NC_030810.1	105032041	105072787	+	UPSTREAM	3483
XR_309855.3	NC_030810.1	105076271	105079227	-	XM_018046260.1	NC_030810.1	105033429	105070801	+	UPSTREAM	5469
XR_309855.3	NC_030810.1	105076271	105079227	-	XM_018046261.1	NC_030810.1	105033430	105070801	+	UPSTREAM	5469
XR_309855.3	NC_030810.1	105076271	105079227	-	XM_018046262.1	NC_030810.1	105033432	105070801	+	UPSTREAM	5469
XR_309855.3	NC_030810.1	105076271	105079227	-	XM_018046263.1	NC_030810.1	105033434	105070801	+	UPSTREAM	5469
XR_309855.3	NC_030810.1	105076271	105079227	-	XM_018046264.1	NC_030810.1	105033445	105072787	+	UPSTREAM	3483
XR_309855.3	NC_030810.1	105076271	105079227	-	XM_013976746.2	NC_030810.1	105079430	105083553	+	DOWNSTREAM	202
XR_309855.3	NC_030810.1	105076271	105079227	-	XM_005677374.3	NC_030810.1	105079431	105083574	+	DOWNSTREAM	203
XR_309855.3	NC_030810.1	105076271	105079227	-	XM_018046266.1	NC_030810.1	105079789	105083553	+	DOWNSTREAM	561
XR_309855.3	NC_030810.1	105076271	105079227	-	XM_005677376.3	NC_030810.1	105083569	105169051	-	DOWNSTREAM	4341
XR_309855.3	NC_030810.1	105076271	105079227	-	XM_018046265.1	NC_030810.1	105083582	105169051	-	DOWNSTREAM	4354
XR_001297524.2	NC_030810.1	105795166	105797113	-	XM_018039417.1	NC_030810.1	105758209	105791112	-	UPSTREAM	4053
XR_001917881.1	NC_030810.1	110435050	110453924	-	XM_005677230.2	NC_030810.1	110441722	110451065	+	OVERLAP	-1
XR_309844.2	NC_030810.1	111727804	111729780	+	XM_005677183.3	NC_030810.1	111709488	111721321	-	DOWNSTREAM	6482
XR_309844.2	NC_030810.1	111727804	111729780	+	XM_005677186.3	NC_030810.1	111711106	111721323	-	DOWNSTREAM	6480
XR_309844.2	NC_030810.1	111727804	111729780	+	XM_005677188.3	NC_030810.1	111712003	111721324	-	DOWNSTREAM	6479
XR_309844.2	NC_030810.1	111727804	111729780	+	XM_018046402.1	NC_030810.1	111735638	111737683	+	UPSTREAM	5857
XR_001297337.2	NC_030810.1	115896357	115911157	+	XM_018046429.1	NC_030810.1	115685993	116022958	+	OVERLAP	-1
XR_001297337.2	NC_030810.1	115896357	115911157	+	XM_018046428.1	NC_030810.1	115685994	115985805	+	OVERLAP	-1
XR_001297337.2	NC_030810.1	115896357	115911157	+	XM_018046431.1	NC_030810.1	115685996	116021037	+	OVERLAP	-1
XR_001297335.2	NC_030810.1	117055657	117058223	+	XM_005677092.2	NC_030810.1	116994758	117055568	-	DOWNSTREAM	88
XR_001917927.1	NC_030811.1	6053521	6054427	-	XM_018046707.1	NC_030811.1	6021120	6054543	+	OVERLAP	-1
XR_001917927.1	NC_030811.1	6053521	6054427	-	XM_018046709.1	NC_030811.1	6021121	6054543	+	OVERLAP	-1
XR_001917927.1	NC_030811.1	6053521	6054427	-	XM_018046705.1	NC_030811.1	6044829	6054543	+	OVERLAP	-1
XR_001917936.1	NC_030811.1	8331078	8334117	+	XM_018046812.1	NC_030811.1	8311713	8327487	-	DOWNSTREAM	3590
XR_001917936.1	NC_030811.1	8331078	8334117	+	XM_018046814.1	NC_030811.1	8335709	8351672	-	UPSTREAM	1591
XR_001917941.1	NC_030811.1	15529762	15533782	-	XM_018046853.1	NC_030811.1	15478149	15525347	+	UPSTREAM	4414
XR_001917941.1	NC_030811.1	15529762	15533782	-	XM_018046852.1	NC_030811.1	15479351	15525347	+	UPSTREAM	4414
XR_001917941.1	NC_030811.1	15529762	15533782	-	XM_018046855.1	NC_030811.1	15534754	15629320	-	DOWNSTREAM	971
XR_001917941.1	NC_030811.1	15529762	15533782	-	XM_018046856.1	NC_030811.1	15534759	15629415	-	DOWNSTREAM	976
XR_309967.2	NC_030811.1	20854980	20870565	-	XM_005679506.3	NC_030811.1	20854646	20868410	+	OVERLAP	-1
XR_001295625.2	NC_030811.1	25878368	25894118	-	XM_018046921.1	NC_030811.1	25753928	25897255	+	OVERLAP	-1
XR_001917950.1	NC_030811.1	25966308	25970008	-	XM_018046923.1	NC_030811.1	25969048	26017077	+	OVERLAP	-1
XR_001917950.1	NC_030811.1	25966308	25970008	-	XM_005679478.3	NC_030811.1	25970092	26017077	+	DOWNSTREAM	83
XR_001917950.1	NC_030811.1	25966308	25970008	-	XM_018046924.1	NC_030811.1	25970118	26017077	+	DOWNSTREAM	109
XR_001917955.1	NC_030811.1	27424452	27428318	+	XM_018046965.1	NC_030811.1	27430247	27439511	-	UPSTREAM	1928
XR_001917958.1	NC_030811.1	37649888	37650739	-	XM_018046989.1	NC_030811.1	37658266	37871807	-	DOWNSTREAM	7526
XR_001295612.2	NC_030811.1	42719595	42727493	+	XM_018047006.1	NC_030811.1	42726350	42824803	-	OVERLAP	-1
XR_309953.3	NC_030811.1	43566218	43569251	-	XM_005679320.3	NC_030811.1	43547201	43563484	-	UPSTREAM	2733
XR_001295608.2	NC_030811.1	50426729	50433903	-	XM_018047079.1	NC_030811.1	50434030	50467648	+	DOWNSTREAM	126
XR_001917966.1	NC_030811.1	50613953	50618219	-	XM_018047081.1	NC_030811.1	50549549	50616271	+	OVERLAP	-1
XR_001917966.1	NC_030811.1	50613953	50618219	-	XM_018047082.1	NC_030811.1	50549750	50616259	+	OVERLAP	-1
XR_001917967.1	NC_030811.1	51265802	51269909	+	XM_005679277.2	NC_030811.1	51262987	51265716	-	DOWNSTREAM	85
XR_001917967.1	NC_030811.1	51265802	51269909	+	XM_018047085.1	NC_030811.1	51270010	51272952	-	UPSTREAM	100
XR_001917968.1	NC_030811.1	51283455	51291798	+	XM_018047086.1	NC_030811.1	51276661	51283467	-	OVERLAP	-1
XR_001917970.1	NC_030811.1	53611123	53620707	-	XM_013963347.2	NC_030811.1	53620856	53624213	+	DOWNSTREAM	148
XR_001917971.1	NC_030811.1	54332692	54337861	+	XM_005679252.3	NC_030811.1	54332427	54424173	-	OVERLAP	-1
XR_001917972.1	NC_030811.1	54788963	54792720	+	XM_013963359.2	NC_030811.1	54682563	54800056	+	OVERLAP	-1
XR_001917972.1	NC_030811.1	54788963	54792720	+	XM_018047112.1	NC_030811.1	54682604	54800056	+	OVERLAP	-1
XR_001295595.2	NC_030811.1	68431536	68437529	+	XM_005679159.2	NC_030811.1	68411738	68448772	+	OVERLAP	-1
XR_001295595.2	NC_030811.1	68431536	68437529	+	XM_005679161.2	NC_030811.1	68412646	68448772	+	OVERLAP	-1
XR_001295595.2	NC_030811.1	68431536	68437529	+	XM_005679160.3	NC_030811.1	68413182	68448772	+	OVERLAP	-1
XR_001917994.1	NC_030811.1	107965711	107983304	-	XM_018047397.1	NC_030811.1	107970880	107999904	+	OVERLAP	-1
XR_001917996.1	NC_030811.1	111047510	111077733	-	XM_005678908.3	NC_030811.1	111033639	111073564	+	OVERLAP	-1
XR_001917996.1	NC_030811.1	111047510	111077733	-	XM_005678909.3	NC_030811.1	111033640	111073564	+	OVERLAP	-1
XR_309936.3	NC_030811.1	112627193	112631676	+	XM_013963116.2	NC_030811.1	111953410	112626647	-	DOWNSTREAM	545
XR_309936.3	NC_030811.1	112627193	112631676	+	XM_018047443.1	NC_030811.1	112007209	112626647	-	DOWNSTREAM	545
XR_309984.3	NC_030812.1	5949358	5954439	-	XM_018047585.1	NC_030812.1	5956579	6058304	+	DOWNSTREAM	2139
XR_309984.3	NC_030812.1	5949358	5954439	-	XM_018047586.1	NC_030812.1	5957126	6058304	+	DOWNSTREAM	2686
XR_001918023.1	NC_030812.1	12010339	12012289	-	XM_005679774.3	NC_030812.1	12011855	12445088	+	OVERLAP	-1
XR_001918029.1	NC_030812.1	25761845	25767426	+	XM_005680080.3	NC_030812.1	25758145	25761790	-	DOWNSTREAM	54
XR_001918029.1	NC_030812.1	25761845	25767426	+	XM_013963742.2	NC_030812.1	25767492	25770745	-	UPSTREAM	65
XR_001918030.1	NC_030812.1	25762158	25767426	+	XM_005680080.3	NC_030812.1	25758145	25761790	-	DOWNSTREAM	367
XR_001918030.1	NC_030812.1	25762158	25767426	+	XM_013963742.2	NC_030812.1	25767492	25770745	-	UPSTREAM	65
XR_001295661.2	NC_030812.1	25771047	25775809	+	XM_013963742.2	NC_030812.1	25767492	25770745	-	DOWNSTREAM	301
XR_001295661.2	NC_030812.1	25771047	25775809	+	XM_018047655.1	NC_030812.1	25780565	25785684	-	UPSTREAM	4755
XR_001918153.1	NC_030812.1	26759278	26759926	+	XM_005679931.3	NC_030812.1	26768168	26775646	+	UPSTREAM	8241
XR_001918033.1	NC_030812.1	26804097	26807093	-	XM_005679932.2	NC_030812.1	26813506	26821565	+	DOWNSTREAM	6412
XR_001297608.1	NC_030812.1	26931868	26937333	-	XM_018049020.1	NC_030812.1	26918781	26927678	+	UPSTREAM	4189
XR_001297608.1	NC_030812.1	26931868	26937333	-	XM_018047714.1	NC_030812.1	26935456	26949628	+	OVERLAP	-1
XR_001295668.2	NC_030812.1	28085447	28093710	-	XM_018047750.1	NC_030812.1	28093756	28133303	+	DOWNSTREAM	45
XR_001918037.1	NC_030812.1	28364670	28366619	+	XM_013963804.2	NC_030812.1	28356155	28364617	-	DOWNSTREAM	52
XR_001918037.1	NC_030812.1	28364670	28366619	+	XM_005679960.3	NC_030812.1	28356278	28364617	-	DOWNSTREAM	52
XR_001918047.1	NC_030812.1	31760786	31766502	-	XM_005680028.3	NC_030812.1	31764287	31816117	+	OVERLAP	-1
XR_001918047.1	NC_030812.1	31760786	31766502	-	XM_013963835.2	NC_030812.1	31764289	31816117	+	OVERLAP	-1
XR_001918068.1	NC_030812.1	55063963	55068064	-	XM_005680266.3	NC_030812.1	55055732	55058821	+	UPSTREAM	5141
XR_001918068.1	NC_030812.1	55063963	55068064	-	XM_005680265.3	NC_030812.1	55058825	55061830	-	UPSTREAM	2132
XR_001918068.1	NC_030812.1	55063963	55068064	-	XM_018048006.1	NC_030812.1	55063063	55080580	+	OVERLAP	-1
XR_001918068.1	NC_030812.1	55063963	55068064	-	XM_018048005.1	NC_030812.1	55067802	55080580	+	OVERLAP	-1
XR_001918068.1	NC_030812.1	55063963	55068064	-	XM_018048004.1	NC_030812.1	55067803	55080580	+	OVERLAP	-1
XR_001918070.1	NC_030812.1	55646847	55652695	-	XM_005680308.3	NC_030812.1	55653208	55666664	+	DOWNSTREAM	512
XR_001295695.2	NC_030812.1	56503366	56515608	-	XM_018048088.1	NC_030812.1	56479506	56506922	+	OVERLAP	-1
XR_001918073.1	NC_030812.1	56570490	56575818	+	XM_005680370.3	NC_030812.1	56556737	56570987	-	OVERLAP	-1
XR_001918073.1	NC_030812.1	56570490	56575818	+	XM_005680368.3	NC_030812.1	56574315	56579960	-	OVERLAP	-1
XR_001295696.2	NC_030812.1	56580236	56581775	-	XM_005680368.3	NC_030812.1	56574315	56579960	-	UPSTREAM	275
XR_001295696.2	NC_030812.1	56580236	56581775	-	XM_005680372.3	NC_030812.1	56584175	56590879	-	DOWNSTREAM	2399
XR_001918074.1	NC_030812.1	56613321	56617883	+	XM_005680373.3	NC_030812.1	56591846	56613191	-	DOWNSTREAM	129
XR_001918086.1	NC_030812.1	72946505	72949487	+	XM_018048257.1	NC_030812.1	72951082	72962273	+	UPSTREAM	1594
XR_001918086.1	NC_030812.1	72946505	72949487	+	XM_018048258.1	NC_030812.1	72951088	72962273	+	UPSTREAM	1600
XR_001918088.1	NC_030812.1	72964661	72970356	+	XM_018048257.1	NC_030812.1	72951082	72962273	+	DOWNSTREAM	2387
XR_001918088.1	NC_030812.1	72964661	72970356	+	XM_018048258.1	NC_030812.1	72951088	72962273	+	DOWNSTREAM	2387
XR_001918088.1	NC_030812.1	72964661	72970356	+	XM_018049049.1	NC_030812.1	72971804	72973352	+	UPSTREAM	1447
XR_001918092.1	NC_030812.1	73826608	73829345	+	XM_005680663.3	NC_030812.1	73831413	73854150	-	UPSTREAM	2067
XR_001918093.1	NC_030812.1	73830315	73839953	+	XM_005680663.3	NC_030812.1	73831413	73854150	-	OVERLAP	-1
XR_001918103.1	NC_030812.1	89406337	89415148	+	XM_018048418.1	NC_030812.1	89147678	89407921	-	OVERLAP	-1
XR_001918105.1	NC_030812.1	95564618	95569856	-	XM_005680811.3	NC_030812.1	95561460	95568175	+	OVERLAP	-1
XR_001918105.1	NC_030812.1	95564618	95569856	-	NM_001314264.1	NC_030812.1	95561512	95568349	+	OVERLAP	-1
XR_310033.3	NC_030812.1	95750250	95753299	+	XM_005680816.3	NC_030812.1	95744889	95750095	-	DOWNSTREAM	154
XR_001295732.2	NC_030812.1	95750503	95753299	+	XM_005680816.3	NC_030812.1	95744889	95750095	-	DOWNSTREAM	407
XR_001918109.1	NC_030812.1	100192593	100195651	+	XM_018048521.1	NC_030812.1	100189712	100240472	+	OVERLAP	-1
XR_001918109.1	NC_030812.1	100192593	100195651	+	XM_013964218.2	NC_030812.1	100189732	100240472	+	OVERLAP	-1
XR_001918111.1	NC_030812.1	102424922	102427040	-	XM_013964254.2	NC_030812.1	102414140	102420230	-	UPSTREAM	4691
XR_001918111.1	NC_030812.1	102424922	102427040	-	XM_005680924.3	NC_030812.1	102414509	102420291	-	UPSTREAM	4630
XR_001918111.1	NC_030812.1	102424922	102427040	-	XM_018048542.1	NC_030812.1	102420341	102424993	+	OVERLAP	-1
XR_001918111.1	NC_030812.1	102424922	102427040	-	XM_005680926.2	NC_030812.1	102429793	102445365	-	DOWNSTREAM	2752
XR_001295740.2	NC_030812.1	102765897	102766501	-	XM_018048578.1	NC_030812.1	102736329	102765859	+	UPSTREAM	37
XR_001295740.2	NC_030812.1	102765897	102766501	-	XM_018048575.1	NC_030812.1	102736330	102765859	+	UPSTREAM	37
XR_001295740.2	NC_030812.1	102765897	102766501	-	XM_018048577.1	NC_030812.1	102736331	102765687	+	UPSTREAM	209
XR_001295740.2	NC_030812.1	102765897	102766501	-	XM_005680960.3	NC_030812.1	102766168	102775502	+	OVERLAP	-1
XR_001295740.2	NC_030812.1	102765897	102766501	-	XM_018048582.1	NC_030812.1	102766848	102775502	+	DOWNSTREAM	346
XR_001295741.2	NC_030812.1	102941764	102943826	-	XM_018048602.1	NC_030812.1	102912617	102938590	+	UPSTREAM	3173
XR_001295741.2	NC_030812.1	102941764	102943826	-	XM_018048601.1	NC_030812.1	102912831	102938590	+	UPSTREAM	3173
XR_001295741.2	NC_030812.1	102941764	102943826	-	XM_018048600.1	NC_030812.1	102914228	102938590	+	UPSTREAM	3173
XR_001295741.2	NC_030812.1	102941764	102943826	-	XM_018048606.1	NC_030812.1	102943587	102956345	+	OVERLAP	-1
XR_001918113.1	NC_030812.1	104273946	104276669	+	XM_013964277.2	NC_030812.1	104242836	104279890	-	OVERLAP	-1
XR_001918115.1	NC_030812.1	105311334	105316322	+	XM_013964281.2	NC_030812.1	105241806	105311332	-	DOWNSTREAM	1
XR_001918118.1	NC_030812.1	107321368	107332121	-	XM_018048698.1	NC_030812.1	107328368	107719644	+	OVERLAP	-1
XR_310044.3	NC_030812.1	108358025	108369494	+	XM_013964330.2	NC_030812.1	108357567	108364279	-	OVERLAP	-1
XR_001918126.1	NC_030812.1	109611432	109616040	-	XM_018048784.1	NC_030812.1	109589604	109609693	-	UPSTREAM	1738
XR_001295744.2	NC_030812.1	109868686	109871769	-	XM_013964357.2	NC_030812.1	109854543	109869709	+	OVERLAP	-1
XR_001295744.2	NC_030812.1	109868686	109871769	-	XM_018048792.1	NC_030812.1	109854544	109869709	+	OVERLAP	-1
XR_001295744.2	NC_030812.1	109868686	109871769	-	XM_018048794.1	NC_030812.1	109871889	109874009	+	DOWNSTREAM	119
XR_001295744.2	NC_030812.1	109868686	109871769	-	XM_005681089.3	NC_030812.1	109876752	109880415	-	DOWNSTREAM	4982
XR_310046.3	NC_030812.1	112386168	112391658	-	XM_018048850.1	NC_030812.1	112391941	112412844	+	DOWNSTREAM	282
XR_001918138.1	NC_030812.1	115413785	115418112	-	XM_018048906.1	NC_030812.1	115383841	115454756	+	OVERLAP	-1
XR_001918138.1	NC_030812.1	115413785	115418112	-	XM_018048907.1	NC_030812.1	115384386	115454756	+	OVERLAP	-1
XR_001918141.1	NC_030812.1	118611077	118611573	+	XM_018048960.1	NC_030812.1	118598371	118603453	-	DOWNSTREAM	7623
XR_001918141.1	NC_030812.1	118611077	118611573	+	XM_018048969.1	NC_030812.1	118610435	118611076	+	OVERLAP	-1
XR_001918141.1	NC_030812.1	118611077	118611573	+	XM_018048967.1	NC_030812.1	118617978	118619653	+	UPSTREAM	6404
XR_001918141.1	NC_030812.1	118611077	118611573	+	XM_018048963.1	NC_030812.1	118620362	118685156	-	UPSTREAM	8788
XR_001918162.1	NC_030813.1	2393866	2399984	+	XM_018049159.1	NC_030813.1	2363952	2394765	-	OVERLAP	-1
XR_001918163.1	NC_030813.1	2419401	2425502	+	XM_005681249.3	NC_030813.1	2421963	2425505	+	OVERLAP	-1
XR_001295753.2	NC_030813.1	3782181	3786882	+	XM_005681254.3	NC_030813.1	3769297	3782124	-	DOWNSTREAM	56
XR_001295753.2	NC_030813.1	3782181	3786882	+	XM_018049162.1	NC_030813.1	3769300	3782124	-	DOWNSTREAM	56
XR_001918166.1	NC_030813.1	6549665	6572189	+	XM_013964451.2	NC_030813.1	6528687	6565364	-	OVERLAP	-1
XR_001918166.1	NC_030813.1	6549665	6572189	+	NM_001287568.1	NC_030813.1	6528878	6565894	-	OVERLAP	-1
XR_001295761.2	NC_030813.1	7025152	7031724	-	XM_018049181.1	NC_030813.1	6916621	7032560	+	OVERLAP	-1
XR_310056.3	NC_030813.1	7294903	7295954	-	XM_018049183.1	NC_030813.1	7205560	7292932	+	UPSTREAM	1970
XR_001918244.1	NC_030813.1	11381161	11382486	+	XM_018049186.1	NC_030813.1	11268249	11381008	-	DOWNSTREAM	152
XR_001918169.1	NC_030813.1	12616079	12622568	+	XM_018049206.1	NC_030813.1	12588065	12941551	-	OVERLAP	-1
XR_001918169.1	NC_030813.1	12616079	12622568	+	XM_018049208.1	NC_030813.1	12588068	13162373	-	OVERLAP	-1
XR_001918170.1	NC_030813.1	15951944	15954312	-	XM_005681316.3	NC_030813.1	15922309	15965996	+	OVERLAP	-1
XR_001295769.2	NC_030813.1	25339852	25347909	+	XM_018049277.1	NC_030813.1	25314063	25339809	+	DOWNSTREAM	42
XR_001295769.2	NC_030813.1	25339852	25347909	+	XM_005681380.3	NC_030813.1	25314122	25339809	+	DOWNSTREAM	42
XR_001295769.2	NC_030813.1	25339852	25347909	+	XM_005681382.3	NC_030813.1	25314304	25339809	+	DOWNSTREAM	42
XR_001295769.2	NC_030813.1	25339852	25347909	+	XM_018049282.1	NC_030813.1	25349158	25443307	-	UPSTREAM	1248
XR_001295769.2	NC_030813.1	25339852	25347909	+	XM_018049278.1	NC_030813.1	25349639	25443306	-	UPSTREAM	1729
XR_001918174.1	NC_030813.1	29876966	29880230	-	XM_018049297.1	NC_030813.1	29465241	29885207	+	OVERLAP	-1
XR_001918178.1	NC_030813.1	36777166	36794026	+	XM_018049314.1	NC_030813.1	36764621	36811810	-	OVERLAP	-1
XR_001918177.1	NC_030813.1	36833918	36837403	+	XM_018049315.1	NC_030813.1	36819275	36872479	-	OVERLAP	-1
XR_001295777.2	NC_030813.1	44942758	44949625	+	XM_018049342.1	NC_030813.1	44826303	44943213	-	OVERLAP	-1
XR_001295777.2	NC_030813.1	44942758	44949625	+	XM_018049341.1	NC_030813.1	44828764	44943206	-	OVERLAP	-1
XR_001295779.2	NC_030813.1	45346547	45347973	-	XM_005681476.3	NC_030813.1	45282245	45341906	+	UPSTREAM	4640
XR_001295779.2	NC_030813.1	45346547	45347973	-	XM_018049347.1	NC_030813.1	45348290	45382949	+	DOWNSTREAM	316
XR_001295785.2	NC_030813.1	60231642	60235822	+	XM_013964602.2	NC_030813.1	60236339	60284745	+	UPSTREAM	516
XR_001918248.1	NC_030813.1	61424080	61424704	+	XM_013964616.2	NC_030813.1	61429091	61509809	+	UPSTREAM	4386
XR_001918191.1	NC_030813.1	68247287	68248936	-	XM_018049448.1	NC_030813.1	68249100	68325725	+	DOWNSTREAM	163
XR_001918191.1	NC_030813.1	68247287	68248936	-	XM_018049447.1	NC_030813.1	68249101	68325725	+	DOWNSTREAM	164
XR_001918191.1	NC_030813.1	68247287	68248936	-	XM_018049449.1	NC_030813.1	68249104	68325725	+	DOWNSTREAM	167
XR_001918191.1	NC_030813.1	68247287	68248936	-	XM_018049446.1	NC_030813.1	68249106	68325725	+	DOWNSTREAM	169
XR_001918191.1	NC_030813.1	68247287	68248936	-	XM_018049450.1	NC_030813.1	68249706	68325725	+	DOWNSTREAM	769
XR_001295797.2	NC_030813.1	71112345	71114702	-	XM_005681629.3	NC_030813.1	71115093	71162022	-	DOWNSTREAM	390
XR_001295808.2	NC_030813.1	88765225	88788653	+	XM_013964713.2	NC_030813.1	88712562	88880682	-	OVERLAP	-1
XR_001295808.2	NC_030813.1	88765225	88788653	+	XM_013964714.2	NC_030813.1	88713530	88880682	-	OVERLAP	-1
XR_310091.3	NC_030813.1	98175060	98183499	-	XM_005681841.3	NC_030813.1	98183604	98207469	+	DOWNSTREAM	104
XR_310091.3	NC_030813.1	98175060	98183499	-	XM_013964756.2	NC_030813.1	98183612	98207469	+	DOWNSTREAM	112
XR_001918212.1	NC_030813.1	102317784	102321174	+	XM_018049701.1	NC_030813.1	102296513	102496556	+	OVERLAP	-1
XR_001918212.1	NC_030813.1	102317784	102321174	+	XM_018049706.1	NC_030813.1	102309807	102496556	+	OVERLAP	-1
XR_310101.1	NC_030813.1	114139014	114143775	-	XM_018049774.1	NC_030813.1	113803282	114286195	+	OVERLAP	-1
XR_001918221.1	NC_030813.1	115678179	115691181	-	XM_018049799.1	NC_030813.1	115562850	115685195	+	OVERLAP	-1
XR_001918221.1	NC_030813.1	115678179	115691181	-	XM_018049803.1	NC_030813.1	115685288	115693478	+	OVERLAP	-1
XR_001918226.1	NC_030813.1	116219293	116221521	-	XM_018049829.1	NC_030813.1	116194946	116295304	-	OVERLAP	-1
XR_001918226.1	NC_030813.1	116219293	116221521	-	XM_018049828.1	NC_030813.1	116199733	116295304	-	OVERLAP	-1
XR_001918233.1	NC_030813.1	116747249	116748169	+	XM_018049843.1	NC_030813.1	116650351	116738824	+	DOWNSTREAM	8424
XR_001918233.1	NC_030813.1	116747249	116748169	+	XM_018049845.1	NC_030813.1	116650402	116738597	+	DOWNSTREAM	8651
XR_001918233.1	NC_030813.1	116747249	116748169	+	XM_018049844.1	NC_030813.1	116650404	116738824	+	DOWNSTREAM	8424
XR_001918233.1	NC_030813.1	116747249	116748169	+	XM_018049856.1	NC_030813.1	116740050	116744347	-	DOWNSTREAM	2901
XR_001918233.1	NC_030813.1	116747249	116748169	+	XM_018049853.1	NC_030813.1	116740852	116745603	-	DOWNSTREAM	1645
XR_001918233.1	NC_030813.1	116747249	116748169	+	XM_018049840.1	NC_030813.1	116746191	116761107	-	OVERLAP	-1
XR_001918241.1	NC_030813.1	117260695	117264253	+	XM_018049880.1	NC_030813.1	117245541	117260543	-	DOWNSTREAM	151
XR_001918241.1	NC_030813.1	117260695	117264253	+	XM_018049884.1	NC_030813.1	117246614	117260545	-	DOWNSTREAM	149
XR_001918241.1	NC_030813.1	117260695	117264253	+	XM_018049879.1	NC_030813.1	117251803	117259744	+	DOWNSTREAM	950
XR_001918241.1	NC_030813.1	117260695	117264253	+	XM_018049877.1	NC_030813.1	117253043	117259744	+	DOWNSTREAM	950
XR_001295830.1	NC_030813.1	117514355	117514855	+	XM_018049888.1	NC_030813.1	117500584	117508693	+	DOWNSTREAM	5661
XR_001295830.1	NC_030813.1	117514355	117514855	+	XM_018049887.1	NC_030813.1	117500593	117509668	+	DOWNSTREAM	4686
XR_001295830.1	NC_030813.1	117514355	117514855	+	XM_018049889.1	NC_030813.1	117511862	117513678	+	DOWNSTREAM	676
XR_001295830.1	NC_030813.1	117514355	117514855	+	XM_018049891.1	NC_030813.1	117515512	117543217	-	UPSTREAM	656
XR_001295830.1	NC_030813.1	117514355	117514855	+	XM_018049890.1	NC_030813.1	117516238	117543217	-	UPSTREAM	1382
XR_310184.3	NC_030814.1	14295612	14297386	+	XM_005683453.3	NC_030814.1	14246703	14292701	-	DOWNSTREAM	2910
XR_001918264.1	NC_030814.1	16519627	16526842	-	XM_018050031.1	NC_030814.1	15969905	16527716	+	OVERLAP	-1
XR_001918264.1	NC_030814.1	16519627	16526842	-	XM_018050037.1	NC_030814.1	16154303	16527716	+	OVERLAP	-1
XR_001918263.1	NC_030814.1	16524170	16531327	-	XM_018050031.1	NC_030814.1	15969905	16527716	+	OVERLAP	-1
XR_001918263.1	NC_030814.1	16524170	16531327	-	XM_018050037.1	NC_030814.1	16154303	16527716	+	OVERLAP	-1
XR_001918282.1	NC_030814.1	29232343	29233583	-	XM_013965761.2	NC_030814.1	29214630	29257213	+	OVERLAP	-1
XR_001918280.1	NC_030814.1	29246005	29258697	-	XM_013965761.2	NC_030814.1	29214630	29257213	+	OVERLAP	-1
XR_001295927.2	NC_030814.1	29831975	29834949	-	XM_018050064.1	NC_030814.1	29816045	29831001	+	UPSTREAM	973
XR_001295927.2	NC_030814.1	29831975	29834949	-	XM_005683382.3	NC_030814.1	29816130	29831001	+	UPSTREAM	973
XR_001918285.1	NC_030814.1	30318691	30320770	+	XM_013965752.2	NC_030814.1	30263388	30750627	-	OVERLAP	-1
XR_001918286.1	NC_030814.1	41505472	41516702	+	XM_018050112.1	NC_030814.1	41497114	41632678	-	OVERLAP	-1
XR_001918286.1	NC_030814.1	41505472	41516702	+	XM_018050114.1	NC_030814.1	41499589	41632678	-	OVERLAP	-1
XR_001918294.1	NC_030814.1	49767386	49774960	+	XM_005683147.3	NC_030814.1	49765131	49897623	-	OVERLAP	-1
XR_001918295.1	NC_030814.1	55112454	55138803	-	XM_013965656.2	NC_030814.1	54894912	55203950	-	OVERLAP	-1
XR_001295915.2	NC_030814.1	56821661	56862628	-	XM_005683082.3	NC_030814.1	56787497	56900206	+	OVERLAP	-1
XR_001295912.2	NC_030814.1	59064499	59073950	+	XM_018050291.1	NC_030814.1	59064021	59134158	-	OVERLAP	-1
XR_001918299.1	NC_030814.1	59400522	59406986	-	XM_018050297.1	NC_030814.1	59276390	59473095	+	OVERLAP	-1
XR_001918299.1	NC_030814.1	59400522	59406986	-	XM_018050296.1	NC_030814.1	59276623	59474026	+	OVERLAP	-1
XR_001918401.1	NC_030814.1	59556112	59557788	+	XM_018050299.1	NC_030814.1	59477094	59549870	-	DOWNSTREAM	6241
XR_001918303.1	NC_030814.1	63712046	63720104	-	XM_018050353.1	NC_030814.1	63639466	63720888	+	OVERLAP	-1
XR_001918303.1	NC_030814.1	63712046	63720104	-	XM_018050355.1	NC_030814.1	63639628	63720888	+	OVERLAP	-1
XR_001918303.1	NC_030814.1	63712046	63720104	-	XM_018050351.1	NC_030814.1	63639629	63720888	+	OVERLAP	-1
XR_001918303.1	NC_030814.1	63712046	63720104	-	XM_018050354.1	NC_030814.1	63639630	63720888	+	OVERLAP	-1
XR_001918303.1	NC_030814.1	63712046	63720104	-	XM_018050352.1	NC_030814.1	63640106	63720888	+	OVERLAP	-1
XR_001295909.2	NC_030814.1	64840888	64847270	-	XM_018050391.1	NC_030814.1	64815278	64844473	+	OVERLAP	-1
XR_001295909.2	NC_030814.1	64840888	64847270	-	XM_018050392.1	NC_030814.1	64815284	64844473	+	OVERLAP	-1
XR_001295909.2	NC_030814.1	64840888	64847270	-	XM_005682932.3	NC_030814.1	64847273	64859944	+	DOWNSTREAM	2
XR_310153.3	NC_030814.1	64840893	64847270	-	XM_018050391.1	NC_030814.1	64815278	64844473	+	OVERLAP	-1
XR_310153.3	NC_030814.1	64840893	64847270	-	XM_018050392.1	NC_030814.1	64815284	64844473	+	OVERLAP	-1
XR_310153.3	NC_030814.1	64840893	64847270	-	XM_005682932.3	NC_030814.1	64847273	64859944	+	DOWNSTREAM	2
XR_001918306.1	NC_030814.1	64844145	64847278	-	XM_018050391.1	NC_030814.1	64815278	64844473	+	OVERLAP	-1
XR_001918306.1	NC_030814.1	64844145	64847278	-	XM_018050392.1	NC_030814.1	64815284	64844473	+	OVERLAP	-1
XR_001918306.1	NC_030814.1	64844145	64847278	-	XM_005682932.3	NC_030814.1	64847273	64859944	+	OVERLAP	-1
XR_001295894.2	NC_030814.1	66358071	66359703	+	XM_018051651.1	NC_030814.1	66332245	66353039	+	DOWNSTREAM	5031
XR_001295894.2	NC_030814.1	66358071	66359703	+	XM_018051730.1	NC_030814.1	66357790	66376608	-	OVERLAP	-1
XR_001918310.1	NC_030814.1	66624060	66628675	+	XM_018050437.1	NC_030814.1	66609621	66632595	-	OVERLAP	-1
XR_001295889.2	NC_030814.1	70616108	70622191	-	XM_018050556.1	NC_030814.1	70622245	70642097	+	DOWNSTREAM	53
XR_001295888.2	NC_030814.1	70616526	70622160	-	XM_018050556.1	NC_030814.1	70622245	70642097	+	DOWNSTREAM	84
XR_001918325.1	NC_030814.1	83282678	83285260	-	XM_013965354.2	NC_030814.1	83175651	83298465	+	OVERLAP	-1
XR_001918325.1	NC_030814.1	83282678	83285260	-	XM_018050698.1	NC_030814.1	83222573	83298465	+	OVERLAP	-1
XR_001918325.1	NC_030814.1	83282678	83285260	-	XM_018050697.1	NC_030814.1	83222578	83298465	+	OVERLAP	-1
XR_001918325.1	NC_030814.1	83282678	83285260	-	XM_005682697.3	NC_030814.1	83222585	83298465	+	OVERLAP	-1
XR_001918325.1	NC_030814.1	83282678	83285260	-	XM_005682696.3	NC_030814.1	83222587	83298465	+	OVERLAP	-1
XR_001918326.1	NC_030814.1	87340615	87342622	+	XM_005682641.3	NC_030814.1	87312006	87337065	+	DOWNSTREAM	3549
XR_001918332.1	NC_030814.1	88983109	88984897	+	XM_018050740.1	NC_030814.1	88981804	89008744	-	OVERLAP	-1
XR_001918332.1	NC_030814.1	88983109	88984897	+	XM_018050746.1	NC_030814.1	88987009	89008743	-	UPSTREAM	2111
XR_001918333.1	NC_030814.1	90366313	90372779	+	XM_018050842.1	NC_030814.1	90358237	90366369	-	OVERLAP	-1
XR_001295877.2	NC_030814.1	90382548	90389041	+	XM_018050845.1	NC_030814.1	90382609	90427427	-	OVERLAP	-1
XR_001918337.1	NC_030814.1	91293237	91294598	-	XM_005682519.3	NC_030814.1	91272966	91292048	-	UPSTREAM	1188
XR_001918337.1	NC_030814.1	91293237	91294598	-	XM_018050890.1	NC_030814.1	91290511	91325923	+	OVERLAP	-1
XR_001918337.1	NC_030814.1	91293237	91294598	-	XM_018050891.1	NC_030814.1	91290778	91325923	+	OVERLAP	-1
XR_001295874.2	NC_030814.1	91918324	91920019	+	XM_005682512.3	NC_030814.1	91907628	91912579	+	DOWNSTREAM	5744
XR_001295874.2	NC_030814.1	91918324	91920019	+	XM_013965251.2	NC_030814.1	91907631	91912579	+	DOWNSTREAM	5744
XR_001295874.2	NC_030814.1	91918324	91920019	+	XM_013965254.1	NC_030814.1	91907837	91912579	+	DOWNSTREAM	5744
XR_001295874.2	NC_030814.1	91918324	91920019	+	XM_013965255.1	NC_030814.1	91909738	91912579	+	DOWNSTREAM	5744
XR_001295874.2	NC_030814.1	91918324	91920019	+	XM_018050912.1	NC_030814.1	91913895	91915409	+	DOWNSTREAM	2914
XR_001295874.2	NC_030814.1	91918324	91920019	+	XM_013965249.2	NC_030814.1	91913897	91915232	+	DOWNSTREAM	3091
XR_001295874.2	NC_030814.1	91918324	91920019	+	XM_018050913.1	NC_030814.1	91913915	91915409	+	DOWNSTREAM	2914
XR_001295874.2	NC_030814.1	91918324	91920019	+	XM_005682510.3	NC_030814.1	91915358	91933887	-	OVERLAP	-1
XR_001295871.2	NC_030814.1	92457976	92461083	+	XM_018050932.1	NC_030814.1	92446376	92457933	-	DOWNSTREAM	42
XR_001295871.2	NC_030814.1	92457976	92461083	+	XM_018050933.1	NC_030814.1	92446381	92457933	-	DOWNSTREAM	42
XR_001295871.2	NC_030814.1	92457976	92461083	+	XM_005682498.3	NC_030814.1	92459443	92468381	-	OVERLAP	-1
XR_001295872.2	NC_030814.1	92458544	92459962	+	XM_018050932.1	NC_030814.1	92446376	92457933	-	DOWNSTREAM	610
XR_001295872.2	NC_030814.1	92458544	92459962	+	XM_018050933.1	NC_030814.1	92446381	92457933	-	DOWNSTREAM	610
XR_001295872.2	NC_030814.1	92458544	92459962	+	XM_005682498.3	NC_030814.1	92459443	92468381	-	OVERLAP	-1
XR_001918341.1	NC_030814.1	92483179	92483951	+	XM_013965239.2	NC_030814.1	92469248	92483054	-	DOWNSTREAM	124
XR_001918341.1	NC_030814.1	92483179	92483951	+	XM_018050937.1	NC_030814.1	92476625	92483054	-	DOWNSTREAM	124
XR_001918341.1	NC_030814.1	92483179	92483951	+	XM_018050938.1	NC_030814.1	92485336	92488361	+	UPSTREAM	1384
XR_001918341.1	NC_030814.1	92483179	92483951	+	XM_018050939.1	NC_030814.1	92488350	92498025	-	UPSTREAM	4398
XR_001918342.1	NC_030814.1	92502679	92505550	+	XM_018050939.1	NC_030814.1	92488350	92498025	-	DOWNSTREAM	4653
XR_001918342.1	NC_030814.1	92502679	92505550	+	XM_018050940.1	NC_030814.1	92506508	92512320	-	UPSTREAM	957
XR_001918346.1	NC_030814.1	93796890	93805360	+	XM_018050955.1	NC_030814.1	93789908	93822365	-	OVERLAP	-1
XR_001918344.1	NC_030814.1	93796900	93805360	+	XM_018050955.1	NC_030814.1	93789908	93822365	-	OVERLAP	-1
XR_001918351.1	NC_030814.1	95249260	95254367	+	XM_018051089.1	NC_030814.1	95244204	95247368	-	DOWNSTREAM	1891
XR_001918356.1	NC_030814.1	96628992	96657344	+	XM_018051173.1	NC_030814.1	96625946	96654146	-	OVERLAP	-1
XR_001918358.1	NC_030814.1	96976352	96982181	-	XM_013965082.2	NC_030814.1	96968877	96980285	+	OVERLAP	-1
XR_001918358.1	NC_030814.1	96976352	96982181	-	XM_018051193.1	NC_030814.1	96982741	97000792	+	DOWNSTREAM	559
XR_310113.3	NC_030814.1	104233439	104235828	-	XM_018051457.1	NC_030814.1	104235949	104321553	+	DOWNSTREAM	120
XR_001918381.1	NC_030814.1	105700832	105708889	-	XM_018051579.1	NC_030814.1	105708614	105782928	+	OVERLAP	-1
XR_001918382.1	NC_030814.1	105702981	105708889	-	XM_018051579.1	NC_030814.1	105708614	105782928	+	OVERLAP	-1
XR_001918379.1	NC_030814.1	105796347	105799847	-	XM_018051587.1	NC_030814.1	105799917	105817504	+	DOWNSTREAM	69
XR_001295839.2	NC_030814.1	107041997	107048859	-	XM_018051597.1	NC_030814.1	107035126	107101194	+	OVERLAP	-1
XR_001295839.2	NC_030814.1	107041997	107048859	-	XM_005682046.3	NC_030814.1	107049057	107100754	+	DOWNSTREAM	197
XR_001918388.1	NC_030814.1	107509111	107511868	-	XM_018051614.1	NC_030814.1	107489805	107629327	-	OVERLAP	-1
XR_001918388.1	NC_030814.1	107509111	107511868	-	XM_018051615.1	NC_030814.1	107489868	107628975	-	OVERLAP	-1
XR_001918406.1	NC_030815.1	1044154	1046221	+	XM_018051792.1	NC_030815.1	1042213	1205100	-	OVERLAP	-1
XR_310197.3	NC_030815.1	1776929	1779139	+	XM_018051812.1	NC_030815.1	1729334	1776306	-	DOWNSTREAM	622
XR_001918495.1	NC_030815.1	5706633	5707980	-	XM_018051817.1	NC_030815.1	5708125	5713529	+	DOWNSTREAM	144
XR_001918420.1	NC_030815.1	11468885	11470885	-	XM_018051882.1	NC_030815.1	11439513	11507285	-	OVERLAP	-1
XR_001918419.1	NC_030815.1	11468891	11470885	-	XM_018051882.1	NC_030815.1	11439513	11507285	-	OVERLAP	-1
XR_001918418.1	NC_030815.1	11468895	11470885	-	XM_018051882.1	NC_030815.1	11439513	11507285	-	OVERLAP	-1
XR_001918417.1	NC_030815.1	11468896	11470885	-	XM_018051882.1	NC_030815.1	11439513	11507285	-	OVERLAP	-1
XR_001918421.1	NC_030815.1	11468900	11471045	-	XM_018051882.1	NC_030815.1	11439513	11507285	-	OVERLAP	-1
XR_001918423.1	NC_030815.1	16999535	17004400	+	XM_005683591.3	NC_030815.1	17003553	17103247	-	OVERLAP	-1
XR_310209.3	NC_030815.1	29730587	29734180	-	XM_018051952.1	NC_030815.1	29734276	29997456	+	DOWNSTREAM	95
XR_310209.3	NC_030815.1	29730587	29734180	-	XM_018051950.1	NC_030815.1	29736378	29997456	+	DOWNSTREAM	2197
XR_310213.3	NC_030815.1	38250661	38255565	+	XM_018052010.1	NC_030815.1	38178911	38250733	-	OVERLAP	-1
XR_001295969.1	NC_030815.1	38253577	38255565	+	XM_018052010.1	NC_030815.1	38178911	38250733	-	DOWNSTREAM	2843
XR_001918430.1	NC_030815.1	38975194	38991333	+	XM_013965949.2	NC_030815.1	38979921	39046976	-	OVERLAP	-1
XR_001918431.1	NC_030815.1	38995607	38998820	+	XM_013965949.2	NC_030815.1	38979921	39046976	-	OVERLAP	-1
XR_001918431.1	NC_030815.1	38995607	38998820	+	XM_013965947.2	NC_030815.1	38994590	39046980	-	OVERLAP	-1
XR_310214.3	NC_030815.1	41498975	41502416	-	XM_005683705.2	NC_030815.1	41502608	41543128	+	DOWNSTREAM	191
XR_310214.3	NC_030815.1	41498975	41502416	-	XM_013965954.2	NC_030815.1	41502627	41543124	+	DOWNSTREAM	210
XR_001918436.1	NC_030815.1	44959293	44963096	-	XM_005683717.3	NC_030815.1	44628366	44987829	+	OVERLAP	-1
XR_001918502.1	NC_030815.1	48900150	48900995	+	XM_005683753.3	NC_030815.1	48842634	48898290	-	DOWNSTREAM	1859
XR_001918446.1	NC_030815.1	49101722	49108594	-	XM_005683754.3	NC_030815.1	49107634	49127511	+	OVERLAP	-1
XR_001918450.1	NC_030815.1	59905234	59907779	+	XM_005683859.3	NC_030815.1	59901136	59902367	+	DOWNSTREAM	2866
XR_001918504.1	NC_030815.1	62842023	62847665	-	XM_005683905.3	NC_030815.1	62847730	62863688	+	DOWNSTREAM	64
XR_001295997.2	NC_030815.1	63497033	63502643	+	XM_018052224.1	NC_030815.1	63444732	63496236	-	DOWNSTREAM	796
XR_001295997.2	NC_030815.1	63497033	63502643	+	XM_018052226.1	NC_030815.1	63445364	63496237	-	DOWNSTREAM	795
XR_001295998.2	NC_030815.1	63621056	63628330	-	XM_018052230.1	NC_030815.1	63627663	63729902	+	OVERLAP	-1
XR_001918464.1	NC_030815.1	70015653	70017810	+	XM_018052775.1	NC_030815.1	70008598	70059420	+	OVERLAP	-1
XR_001918476.1	NC_030815.1	88557388	88558681	+	XM_005684376.3	NC_030815.1	88511906	88550354	-	DOWNSTREAM	7033
XR_001918476.1	NC_030815.1	88557388	88558681	+	XM_005684236.3	NC_030815.1	88552405	88557241	-	DOWNSTREAM	146
XR_001918477.1	NC_030815.1	91098474	91101488	-	XM_005684254.3	NC_030815.1	91101504	91128438	+	DOWNSTREAM	15
XR_001918477.1	NC_030815.1	91098474	91101488	-	XM_005684256.3	NC_030815.1	91102787	91128438	+	DOWNSTREAM	1298
XR_001918478.1	NC_030815.1	94379229	94394257	-	XM_018052540.1	NC_030815.1	94381440	94392978	+	OVERLAP	-1
XR_001296035.2	NC_030815.1	98447235	98452482	+	XM_018052564.1	NC_030815.1	98367483	98447092	-	DOWNSTREAM	142
XR_001296035.2	NC_030815.1	98447235	98452482	+	XM_018052566.1	NC_030815.1	98453926	98481279	-	UPSTREAM	1443
XR_001296035.2	NC_030815.1	98447235	98452482	+	XM_018052565.1	NC_030815.1	98453933	98481397	-	UPSTREAM	1450
XR_001296035.2	NC_030815.1	98447235	98452482	+	XM_018052567.1	NC_030815.1	98454326	98481279	-	UPSTREAM	1843
XR_001918480.1	NC_030815.1	99433868	99437487	+	XM_018052579.1	NC_030815.1	99107091	99477730	+	OVERLAP	-1
XR_001918480.1	NC_030815.1	99433868	99437487	+	XM_018052580.1	NC_030815.1	99308646	99477730	+	OVERLAP	-1
XR_001918480.1	NC_030815.1	99433868	99437487	+	XM_018052581.1	NC_030815.1	99358818	99477730	+	OVERLAP	-1
XR_001296036.2	NC_030815.1	100271807	100278550	+	XM_018052587.1	NC_030815.1	100107679	100272778	-	OVERLAP	-1
XR_001296036.2	NC_030815.1	100271807	100278550	+	XM_018052588.1	NC_030815.1	100108007	100270860	-	DOWNSTREAM	946
XR_310245.2	NC_030815.1	103801795	103818441	+	XM_005684351.3	NC_030815.1	103789402	103817290	-	OVERLAP	-1
XR_001296060.2	NC_030816.1	15972265	15978012	-	XM_005684515.2	NC_030816.1	15940920	15973209	+	OVERLAP	-1
XR_001296060.2	NC_030816.1	15972265	15978012	-	XM_018053003.1	NC_030816.1	15979012	16018650	-	DOWNSTREAM	999
XR_001918527.1	NC_030816.1	26162078	26191499	-	XM_005684565.3	NC_030816.1	26149367	26194651	+	OVERLAP	-1
XR_001918527.1	NC_030816.1	26162078	26191499	-	XM_018053057.1	NC_030816.1	26162479	26194655	+	OVERLAP	-1
XR_310275.3	NC_030816.1	47041558	47045211	+	XM_013966480.2	NC_030816.1	46961207	47035416	+	DOWNSTREAM	6141
XR_001918548.1	NC_030816.1	58037466	58042614	+	XM_005684772.3	NC_030816.1	58042704	58077731	-	UPSTREAM	89
XR_001296093.2	NC_030816.1	60058421	60061347	-	XM_005684786.3	NC_030816.1	60065144	60092892	-	DOWNSTREAM	3796
XR_001918583.1	NC_030816.1	75279931	75280558	-	XM_018053357.1	NC_030816.1	75282141	75455901	+	DOWNSTREAM	1582
XR_001918558.1	NC_030816.1	81853496	81855441	-	XM_018053412.1	NC_030816.1	81855618	81954038	+	DOWNSTREAM	176
XR_001918567.1	NC_030816.1	87954909	87957491	-	XM_018053454.1	NC_030816.1	87733348	88196047	-	OVERLAP	-1
XR_001918569.1	NC_030816.1	87963449	87968577	-	XM_018053454.1	NC_030816.1	87733348	88196047	-	OVERLAP	-1
XR_001918568.1	NC_030816.1	87964093	87968577	-	XM_018053454.1	NC_030816.1	87733348	88196047	-	OVERLAP	-1
XR_001918570.1	NC_030816.1	87971001	87972087	+	XM_018053454.1	NC_030816.1	87733348	88196047	-	OVERLAP	-1
XR_001918571.1	NC_030816.1	88800974	88802506	+	XM_018053459.1	NC_030816.1	88810369	88823658	-	UPSTREAM	7862
XR_001918576.1	NC_030816.1	91371366	91378728	+	XM_018053497.1	NC_030816.1	91362074	91371421	-	OVERLAP	-1
XR_001918630.1	NC_030817.1	408879	418753	+	XM_018053828.1	NC_030817.1	416856	504243	-	OVERLAP	-1
XR_001918629.1	NC_030817.1	408883	418753	+	XM_018053828.1	NC_030817.1	416856	504243	-	OVERLAP	-1
XR_001918631.1	NC_030817.1	408885	418753	+	XM_018053828.1	NC_030817.1	416856	504243	-	OVERLAP	-1
XR_001918633.1	NC_030817.1	911427	913120	+	XM_018053837.1	NC_030817.1	824408	1097124	+	OVERLAP	-1
XR_001918633.1	NC_030817.1	911427	913120	+	XM_018053843.1	NC_030817.1	918898	1097124	+	UPSTREAM	5777
XR_001918635.1	NC_030817.1	1603243	1614453	-	XM_018053853.1	NC_030817.1	1581713	1671352	+	OVERLAP	-1
XR_001918635.1	NC_030817.1	1603243	1614453	-	XM_013967384.2	NC_030817.1	1581716	1671352	+	OVERLAP	-1
XR_001918635.1	NC_030817.1	1603243	1614453	-	XM_005686197.3	NC_030817.1	1581718	1757505	+	OVERLAP	-1
XR_001918638.1	NC_030817.1	11604741	11610622	-	XM_018053898.1	NC_030817.1	11608368	11623676	+	OVERLAP	-1
XR_001918639.1	NC_030817.1	14839687	14842681	-	XM_018053927.1	NC_030817.1	14842645	14845856	+	OVERLAP	-1
XR_310351.3	NC_030817.1	15617331	15619024	+	XM_018053931.1	NC_030817.1	15556785	15616554	-	DOWNSTREAM	776
XR_310351.3	NC_030817.1	15617331	15619024	+	XM_018053934.1	NC_030817.1	15565970	15616526	-	DOWNSTREAM	804
XR_001296221.2	NC_030817.1	16109480	16125787	+	XM_018053946.1	NC_030817.1	15838234	16151841	-	OVERLAP	-1
XR_001296221.2	NC_030817.1	16109480	16125787	+	XM_018053945.1	NC_030817.1	15838237	16151840	-	OVERLAP	-1
XR_001918642.1	NC_030817.1	16234390	16236327	+	XM_018053956.1	NC_030817.1	16221760	16231689	+	DOWNSTREAM	2700
XR_001918642.1	NC_030817.1	16234390	16236327	+	XM_018053951.1	NC_030817.1	16231534	16351417	-	OVERLAP	-1
XR_001296211.2	NC_030817.1	18374219	18376550	-	XM_018054004.1	NC_030817.1	18209217	18378633	+	OVERLAP	-1
XR_001296211.2	NC_030817.1	18374219	18376550	-	XM_018054000.1	NC_030817.1	18209460	18378633	+	OVERLAP	-1
XR_001296211.2	NC_030817.1	18374219	18376550	-	XM_013967273.1	NC_030817.1	18234361	18378633	+	OVERLAP	-1
XR_001296211.2	NC_030817.1	18374219	18376550	-	XM_013967277.2	NC_030817.1	18288084	18378633	+	OVERLAP	-1
XR_001296211.2	NC_030817.1	18374219	18376550	-	XM_018053997.1	NC_030817.1	18377836	18413785	-	DOWNSTREAM	1285
XR_001918645.1	NC_030817.1	18785386	18793443	-	XM_005686036.3	NC_030817.1	18705514	18994058	+	OVERLAP	-1
XR_310349.3	NC_030817.1	23105518	23120485	+	XM_005686011.3	NC_030817.1	22853975	23462230	-	OVERLAP	-1
XR_001918652.1	NC_030817.1	23940700	23942629	+	XM_013967244.2	NC_030817.1	23924698	23966847	-	OVERLAP	-1
XR_001918655.1	NC_030817.1	25925354	25928643	-	XM_018054062.1	NC_030817.1	25900237	25924465	+	UPSTREAM	888
XR_001918656.1	NC_030817.1	26444977	26447403	+	NM_001314303.1	NC_030817.1	26436107	26438017	-	DOWNSTREAM	6959
XR_001918656.1	NC_030817.1	26444977	26447403	+	XM_018054075.1	NC_030817.1	26442455	26467963	-	OVERLAP	-1
XR_001918656.1	NC_030817.1	26444977	26447403	+	XM_018054072.1	NC_030817.1	26450438	26467963	-	UPSTREAM	3034
XR_001918656.1	NC_030817.1	26444977	26447403	+	XM_018054074.1	NC_030817.1	26450740	26467704	-	UPSTREAM	3336
XR_001918664.1	NC_030817.1	26824196	26837043	+	XM_018054080.1	NC_030817.1	26722712	27046703	-	OVERLAP	-1
XR_001918667.1	NC_030817.1	33640951	33643858	+	XM_018054099.1	NC_030817.1	33587294	33637723	+	DOWNSTREAM	3227
XR_001918667.1	NC_030817.1	33640951	33643858	+	XM_018054100.1	NC_030817.1	33587296	33637723	+	DOWNSTREAM	3227
XR_001296178.2	NC_030817.1	48186282	48189646	-	XM_013967126.2	NC_030817.1	48189833	48215029	+	DOWNSTREAM	186
XR_001296178.2	NC_030817.1	48186282	48189646	-	XM_018054240.1	NC_030817.1	48189889	48214654	+	DOWNSTREAM	242
XR_001296179.2	NC_030817.1	48187744	48189711	-	XM_013967126.2	NC_030817.1	48189833	48215029	+	DOWNSTREAM	121
XR_001296179.2	NC_030817.1	48187744	48189711	-	XM_018054240.1	NC_030817.1	48189889	48214654	+	DOWNSTREAM	177
XR_001918682.1	NC_030817.1	52508485	52518858	+	XM_005685699.3	NC_030817.1	52515368	52548019	-	OVERLAP	-1
XR_001918680.1	NC_030817.1	52515671	52518858	+	XM_005685699.3	NC_030817.1	52515368	52548019	-	OVERLAP	-1
XR_001918686.1	NC_030817.1	59262628	59263639	-	XM_018054351.1	NC_030817.1	59263634	59316316	+	OVERLAP	-1
XR_001918696.1	NC_030817.1	66146320	66148592	+	XM_018054425.1	NC_030817.1	66138462	66146811	-	OVERLAP	-1
XR_001918696.1	NC_030817.1	66146320	66148592	+	XM_018054426.1	NC_030817.1	66154961	66200148	-	UPSTREAM	6368
XR_001918697.1	NC_030817.1	66147512	66148592	+	XM_018054425.1	NC_030817.1	66138462	66146811	-	DOWNSTREAM	700
XR_001918697.1	NC_030817.1	66147512	66148592	+	XM_018054426.1	NC_030817.1	66154961	66200148	-	UPSTREAM	6368
XR_001918700.1	NC_030817.1	67128481	67131735	-	XM_018054453.1	NC_030817.1	67114275	67123320	+	UPSTREAM	5160
XR_001918700.1	NC_030817.1	67128481	67131735	-	XM_013966975.2	NC_030817.1	67114282	67123320	+	UPSTREAM	5160
XR_001918700.1	NC_030817.1	67128481	67131735	-	XM_018054454.1	NC_030817.1	67114520	67123320	+	UPSTREAM	5160
XR_001918700.1	NC_030817.1	67128481	67131735	-	XM_018054452.1	NC_030817.1	67114524	67123320	+	UPSTREAM	5160
XR_001918700.1	NC_030817.1	67128481	67131735	-	XM_018054455.1	NC_030817.1	67115968	67123320	+	UPSTREAM	5160
XR_001296157.2	NC_030817.1	67218640	67225971	+	XM_005685483.2	NC_030817.1	67227442	67278139	-	UPSTREAM	1470
XR_001296154.2	NC_030817.1	76207524	76212086	-	XM_018054508.1	NC_030817.1	76197983	76205020	-	UPSTREAM	2503
XR_001918722.1	NC_030817.1	76298064	76300817	+	XM_005685411.3	NC_030817.1	76288948	76298492	-	OVERLAP	-1
XR_001918719.1	NC_030817.1	76298123	76300772	+	XM_005685411.3	NC_030817.1	76288948	76298492	-	OVERLAP	-1
XR_001918717.1	NC_030817.1	76298600	76306313	+	XM_005685411.3	NC_030817.1	76288948	76298492	-	DOWNSTREAM	107
XR_001918718.1	NC_030817.1	76298632	76300772	+	XM_005685411.3	NC_030817.1	76288948	76298492	-	DOWNSTREAM	139
XR_310311.2	NC_030817.1	76753664	76755258	-	XM_018053812.1	NC_030817.1	76760578	76761239	+	DOWNSTREAM	5319
XR_001918731.1	NC_030817.1	77144284	77150151	+	XM_005685363.3	NC_030817.1	77109885	77145561	-	OVERLAP	-1
XR_001918731.1	NC_030817.1	77144284	77150151	+	XM_005685367.3	NC_030817.1	77146238	77203142	-	OVERLAP	-1
XR_001918731.1	NC_030817.1	77144284	77150151	+	XM_005685365.3	NC_030817.1	77146654	77203142	-	OVERLAP	-1
XR_001918739.1	NC_030817.1	80010476	80042249	+	XM_018054606.1	NC_030817.1	80016831	80045551	-	OVERLAP	-1
XR_001918743.1	NC_030817.1	80622725	80624426	-	XM_018054647.1	NC_030817.1	80625155	80634456	+	DOWNSTREAM	728
XR_001296137.2	NC_030817.1	81879750	81883695	+	XM_018054677.1	NC_030817.1	81878929	81925664	-	OVERLAP	-1
XR_001296137.2	NC_030817.1	81879750	81883695	+	XM_005685184.3	NC_030817.1	81878930	81925765	-	OVERLAP	-1
XR_001918595.1	NC_030817.1	85635140	85641526	-	XM_005685152.3	NC_030817.1	85638816	85676986	+	OVERLAP	-1
XR_001918595.1	NC_030817.1	85635140	85641526	-	XM_018053591.1	NC_030817.1	85640122	85676987	+	OVERLAP	-1
XR_001918595.1	NC_030817.1	85635140	85641526	-	XM_018053592.1	NC_030817.1	85642222	85676987	+	DOWNSTREAM	695
XR_001918597.1	NC_030817.1	86080188	86092221	-	XM_018053595.1	NC_030817.1	86024887	86161036	+	OVERLAP	-1
XR_001918596.1	NC_030817.1	86130453	86146219	-	XM_018053595.1	NC_030817.1	86024887	86161036	+	OVERLAP	-1
XR_001918603.1	NC_030817.1	89432898	89435053	-	XM_018053788.1	NC_030817.1	89383639	89425851	-	UPSTREAM	7046
XR_001918603.1	NC_030817.1	89432898	89435053	-	NM_001314255.1	NC_030817.1	89435648	89446090	+	DOWNSTREAM	594
XR_001918609.1	NC_030817.1	94700429	94707316	-	XM_018053704.1	NC_030817.1	94707551	94736446	+	DOWNSTREAM	234
XR_001296123.2	NC_030817.1	99476805	99478377	+	XM_018053736.1	NC_030817.1	99479663	99763792	-	UPSTREAM	1285
XR_001296124.2	NC_030817.1	101036502	101038818	-	XM_018053793.1	NC_030817.1	101041234	101044983	-	DOWNSTREAM	2415
XR_001295432.2	NC_030818.1	1616435	1617484	+	XM_018054818.1	NC_030818.1	1622841	1688146	+	UPSTREAM	5356
XR_001296234.2	NC_030818.1	9122657	9123912	-	XM_018054970.1	NC_030818.1	9088253	9119634	-	UPSTREAM	3022
XR_001296234.2	NC_030818.1	9122657	9123912	-	XM_013967476.2	NC_030818.1	9124324	9137347	+	DOWNSTREAM	411
XR_001918773.1	NC_030818.1	9979608	9983915	-	XM_005686323.3	NC_030818.1	9974633	9976941	+	UPSTREAM	2666
XR_001918773.1	NC_030818.1	9979608	9983915	-	XM_018054993.1	NC_030818.1	9982542	9984335	+	OVERLAP	-1
XR_001918773.1	NC_030818.1	9979608	9983915	-	XM_018054706.1	NC_030818.1	9987237	9996032	-	DOWNSTREAM	3321
XR_001918774.1	NC_030818.1	10269380	10273852	+	XM_018054707.1	NC_030818.1	10172657	10266136	+	DOWNSTREAM	3243
XR_001918774.1	NC_030818.1	10269380	10273852	+	XM_018055019.1	NC_030818.1	10274524	10305543	-	UPSTREAM	671
XR_001918747.1	NC_030818.1	15031517	15032456	+	XM_018055096.1	NC_030818.1	14814336	15024500	+	DOWNSTREAM	7016
XR_001918747.1	NC_030818.1	15031517	15032456	+	XM_018055094.1	NC_030818.1	14814450	15024500	+	DOWNSTREAM	7016
XR_001918747.1	NC_030818.1	15031517	15032456	+	XM_018055098.1	NC_030818.1	15041424	15219537	+	UPSTREAM	8967
XR_001918747.1	NC_030818.1	15031517	15032456	+	XM_018055097.1	NC_030818.1	15041425	15219537	+	UPSTREAM	8968
XR_001918786.1	NC_030818.1	25008312	25009668	+	XM_013967594.2	NC_030818.1	24994157	25009346	-	OVERLAP	-1
XR_001918786.1	NC_030818.1	25008312	25009668	+	XM_013967593.2	NC_030818.1	24994176	25009205	-	OVERLAP	-1
XR_001918787.1	NC_030818.1	28216961	28223209	-	XM_018055186.1	NC_030818.1	27679620	28226505	+	OVERLAP	-1
XR_001918788.1	NC_030818.1	28712120	28728961	-	XM_018055196.1	NC_030818.1	28714825	28802754	+	OVERLAP	-1
XR_001296267.2	NC_030818.1	44210900	44212701	-	XM_018055299.1	NC_030818.1	44156593	44209372	+	UPSTREAM	1527
XR_001296267.2	NC_030818.1	44210900	44212701	-	XM_018055303.1	NC_030818.1	44215146	44246836	-	DOWNSTREAM	2444
XR_001918795.1	NC_030818.1	44494270	44519932	+	XM_018055316.1	NC_030818.1	44495090	44510247	-	OVERLAP	-1
XR_001918805.1	NC_030818.1	44494271	44514437	+	XM_018055316.1	NC_030818.1	44495090	44510247	-	OVERLAP	-1
XR_001296269.2	NC_030818.1	44494273	44504496	+	XM_018055316.1	NC_030818.1	44495090	44510247	-	OVERLAP	-1
XR_001918807.1	NC_030818.1	45160305	45164279	-	XM_018055319.1	NC_030818.1	45127508	45184749	+	OVERLAP	-1
XR_001918810.1	NC_030818.1	46592938	46593737	+	XM_018055347.1	NC_030818.1	46574207	46639849	-	OVERLAP	-1
XR_001918812.1	NC_030818.1	47927552	47931677	-	XM_018055356.1	NC_030818.1	47889166	47977177	+	OVERLAP	-1
XR_001918812.1	NC_030818.1	47927552	47931677	-	XM_005686701.3	NC_030818.1	47931667	47977177	+	OVERLAP	-1
XR_310380.3	NC_030818.1	47927562	47931684	-	XM_018055356.1	NC_030818.1	47889166	47977177	+	OVERLAP	-1
XR_310380.3	NC_030818.1	47927562	47931684	-	XM_005686701.3	NC_030818.1	47931667	47977177	+	OVERLAP	-1
XR_001918754.1	NC_030818.1	63324184	63325423	-	XM_018055429.1	NC_030818.1	63325520	63364302	+	DOWNSTREAM	96
XR_001918833.1	NC_030818.1	72815951	72817645	-	XM_018055534.1	NC_030818.1	72731788	72822086	+	OVERLAP	-1
XR_001918833.1	NC_030818.1	72815951	72817645	-	XM_005686932.3	NC_030818.1	72818025	72863956	-	DOWNSTREAM	379
XR_001918833.1	NC_030818.1	72815951	72817645	-	XM_005686931.3	NC_030818.1	72822522	72863956	-	DOWNSTREAM	4876
XR_001918833.1	NC_030818.1	72815951	72817645	-	XM_005686933.3	NC_030818.1	72825280	72863960	-	DOWNSTREAM	7634
XR_001296293.2	NC_030818.1	73572553	73574276	-	XM_018055543.1	NC_030818.1	73408848	73648825	+	OVERLAP	-1
XR_001918840.1	NC_030818.1	82812559	82819303	+	XM_018055620.1	NC_030818.1	82474695	82810079	+	DOWNSTREAM	2479
XR_001918847.1	NC_030818.1	86479793	86480981	-	XM_018055659.1	NC_030818.1	86459667	86482730	+	OVERLAP	-1
XR_001918847.1	NC_030818.1	86479793	86480981	-	XM_018055658.1	NC_030818.1	86482675	86543318	-	DOWNSTREAM	1693
XR_001918847.1	NC_030818.1	86479793	86480981	-	XM_018055656.1	NC_030818.1	86482677	86542874	-	DOWNSTREAM	1695
XR_001918848.1	NC_030818.1	87523609	87526467	-	XM_005687094.3	NC_030818.1	87526593	87569419	+	DOWNSTREAM	125
XR_001918854.1	NC_030818.1	91990905	91993608	+	XM_018055706.1	NC_030818.1	91919991	91991301	-	OVERLAP	-1
XR_001918854.1	NC_030818.1	91990905	91993608	+	XM_018055707.1	NC_030818.1	91923920	91991657	-	OVERLAP	-1
XR_001918855.1	NC_030818.1	95190884	95239315	+	XM_018055752.1	NC_030818.1	95071320	95291554	-	OVERLAP	-1
XR_001918855.1	NC_030818.1	95190884	95239315	+	XM_018055753.1	NC_030818.1	95076384	95291401	-	OVERLAP	-1
XR_001918856.1	NC_030818.1	95190886	95239315	+	XM_018055752.1	NC_030818.1	95071320	95291554	-	OVERLAP	-1
XR_001918856.1	NC_030818.1	95190886	95239315	+	XM_018055753.1	NC_030818.1	95076384	95291401	-	OVERLAP	-1
XR_001918759.1	NC_030818.1	96047850	96055726	-	XM_018055778.1	NC_030818.1	96057587	96306823	+	DOWNSTREAM	1860
XR_001918759.1	NC_030818.1	96047850	96055726	-	XM_018055780.1	NC_030818.1	96057613	96306823	+	DOWNSTREAM	1886
XR_001918859.1	NC_030818.1	97927541	97936874	-	XM_018055814.1	NC_030818.1	97859306	97928951	+	OVERLAP	-1
XR_001918859.1	NC_030818.1	97927541	97936874	-	XM_018055815.1	NC_030818.1	97934522	97939944	+	OVERLAP	-1
XR_001296309.2	NC_030818.1	98759514	98765728	+	XM_018055910.1	NC_030818.1	98742939	98756454	+	DOWNSTREAM	3059
XR_001296309.2	NC_030818.1	98759514	98765728	+	XM_018055912.1	NC_030818.1	98743488	98756454	+	DOWNSTREAM	3059
XR_001296309.2	NC_030818.1	98759514	98765728	+	XM_018055908.1	NC_030818.1	98744032	98756454	+	DOWNSTREAM	3059
XR_001296309.2	NC_030818.1	98759514	98765728	+	XM_018055911.1	NC_030818.1	98744132	98756454	+	DOWNSTREAM	3059
XR_001296309.2	NC_030818.1	98759514	98765728	+	XM_005687209.3	NC_030818.1	98756397	98759893	-	OVERLAP	-1
XR_001296309.2	NC_030818.1	98759514	98765728	+	XM_005687208.3	NC_030818.1	98756398	98759893	-	OVERLAP	-1
XR_001296309.2	NC_030818.1	98759514	98765728	+	XM_018055914.1	NC_030818.1	98764304	98793996	-	OVERLAP	-1
XR_001918867.1	NC_030818.1	99467885	99470611	+	XM_018054738.1	NC_030818.1	99471131	99473703	+	UPSTREAM	519
XR_001918883.1	NC_030818.1	103546840	103550676	-	XM_018056131.1	NC_030818.1	103537747	103545952	+	UPSTREAM	887
XR_001918883.1	NC_030818.1	103546840	103550676	-	XM_018056132.1	NC_030818.1	103541576	103545952	+	UPSTREAM	887
XR_001918890.1	NC_030818.1	103656471	103660388	+	XM_018056139.1	NC_030818.1	103647731	103654912	-	DOWNSTREAM	1558
XR_001918890.1	NC_030818.1	103656471	103660388	+	XM_018056142.1	NC_030818.1	103655791	103662319	-	OVERLAP	-1
XR_001918890.1	NC_030818.1	103656471	103660388	+	XM_018056140.1	NC_030818.1	103662472	103665820	+	UPSTREAM	2083
XR_001918890.1	NC_030818.1	103656471	103660388	+	XM_018056143.1	NC_030818.1	103666069	103669765	-	UPSTREAM	5680
XR_001918890.1	NC_030818.1	103656471	103660388	+	XM_005687333.3	NC_030818.1	103666105	103669660	-	UPSTREAM	5716
XR_001918891.1	NC_030818.1	104193786	104198286	+	XM_018056172.1	NC_030818.1	104199582	104235138	-	UPSTREAM	1295
XR_001918891.1	NC_030818.1	104193786	104198286	+	XM_018056171.1	NC_030818.1	104201961	104235138	-	UPSTREAM	3674
XR_001918893.1	NC_030818.1	104277486	104280322	-	XM_018056173.1	NC_030818.1	104262640	104278854	+	OVERLAP	-1
XR_001918896.1	NC_030818.1	104536860	104537555	+	XM_018056183.1	NC_030818.1	104543182	104561986	-	UPSTREAM	5626
XR_001296325.2	NC_030818.1	105353466	105355977	-	XM_018054750.1	NC_030818.1	105353467	105362314	-	OVERLAP	-1
XR_310424.3	NC_030818.1	106156420	106159461	+	XM_018056266.1	NC_030818.1	106144920	106156303	-	DOWNSTREAM	116
XR_310424.3	NC_030818.1	106156420	106159461	+	XM_018056267.1	NC_030818.1	106159564	106165665	-	UPSTREAM	102
XR_310423.3	NC_030818.1	106156422	106159461	+	XM_018056266.1	NC_030818.1	106144920	106156303	-	DOWNSTREAM	118
XR_310423.3	NC_030818.1	106156422	106159461	+	XM_018056267.1	NC_030818.1	106159564	106165665	-	UPSTREAM	102
XR_001918909.1	NC_030818.1	106185331	106187099	-	XM_018056269.1	NC_030818.1	106171682	106179322	+	UPSTREAM	6008
XR_001918909.1	NC_030818.1	106185331	106187099	-	XM_018056270.1	NC_030818.1	106186318	106193269	+	OVERLAP	-1
XR_001918909.1	NC_030818.1	106185331	106187099	-	XM_018056271.1	NC_030818.1	106194904	106200855	+	DOWNSTREAM	7804
XR_001918908.1	NC_030818.1	106188362	106190782	-	XM_018056270.1	NC_030818.1	106186318	106193269	+	OVERLAP	-1
XR_001918908.1	NC_030818.1	106188362	106190782	-	XM_018056271.1	NC_030818.1	106194904	106200855	+	DOWNSTREAM	4121
XR_001918922.1	NC_030819.1	757904	759613	+	XM_018056337.1	NC_030819.1	761462	771430	-	UPSTREAM	1848
XR_001918913.1	NC_030819.1	9967102	9969408	-	XM_018056401.1	NC_030819.1	9916049	9966298	-	UPSTREAM	803
XR_001918927.1	NC_030819.1	18053054	18057212	+	XM_005687698.3	NC_030819.1	17135449	18361227	-	OVERLAP	-1
XR_310453.3	NC_030819.1	35802017	35805949	+	XM_018056502.1	NC_030819.1	35749080	35801919	-	DOWNSTREAM	97
XR_310453.3	NC_030819.1	35802017	35805949	+	XM_018056504.1	NC_030819.1	35807769	35828460	+	UPSTREAM	1819
XR_001918931.1	NC_030819.1	50392004	50394221	-	XM_013968186.2	NC_030819.1	50361805	50410489	+	OVERLAP	-1
XR_001918933.1	NC_030819.1	50679460	50688085	+	XM_018056530.1	NC_030819.1	50674333	50679416	-	DOWNSTREAM	43
XR_001918936.1	NC_030819.1	51221132	51242787	+	XM_018056554.1	NC_030819.1	51229093	51281118	-	OVERLAP	-1
XR_001296335.2	NC_030819.1	57938471	57968370	-	XM_013968161.2	NC_030819.1	57641324	57969601	+	OVERLAP	-1
XR_001296335.2	NC_030819.1	57938471	57968370	-	XM_018056623.1	NC_030819.1	57641326	57969601	+	OVERLAP	-1
XR_001296335.2	NC_030819.1	57938471	57968370	-	XM_018056624.1	NC_030819.1	57641327	57969601	+	OVERLAP	-1
XR_001296335.2	NC_030819.1	57938471	57968370	-	XM_013968156.2	NC_030819.1	57721335	57969601	+	OVERLAP	-1
XR_001296335.2	NC_030819.1	57938471	57968370	-	XM_013968157.2	NC_030819.1	57753225	57969601	+	OVERLAP	-1
XR_001918943.1	NC_030819.1	57946811	57948296	-	XM_013968161.2	NC_030819.1	57641324	57969601	+	OVERLAP	-1
XR_001918943.1	NC_030819.1	57946811	57948296	-	XM_018056623.1	NC_030819.1	57641326	57969601	+	OVERLAP	-1
XR_001918943.1	NC_030819.1	57946811	57948296	-	XM_018056624.1	NC_030819.1	57641327	57969601	+	OVERLAP	-1
XR_001918943.1	NC_030819.1	57946811	57948296	-	XM_013968156.2	NC_030819.1	57721335	57969601	+	OVERLAP	-1
XR_001918943.1	NC_030819.1	57946811	57948296	-	XM_013968157.2	NC_030819.1	57753225	57969601	+	OVERLAP	-1
XR_001296336.2	NC_030819.1	57950350	57968370	-	XM_013968161.2	NC_030819.1	57641324	57969601	+	OVERLAP	-1
XR_001296336.2	NC_030819.1	57950350	57968370	-	XM_018056623.1	NC_030819.1	57641326	57969601	+	OVERLAP	-1
XR_001296336.2	NC_030819.1	57950350	57968370	-	XM_018056624.1	NC_030819.1	57641327	57969601	+	OVERLAP	-1
XR_001296336.2	NC_030819.1	57950350	57968370	-	XM_013968156.2	NC_030819.1	57721335	57969601	+	OVERLAP	-1
XR_001296336.2	NC_030819.1	57950350	57968370	-	XM_013968157.2	NC_030819.1	57753225	57969601	+	OVERLAP	-1
XR_001918942.1	NC_030819.1	57954766	57968370	-	XM_013968161.2	NC_030819.1	57641324	57969601	+	OVERLAP	-1
XR_001918942.1	NC_030819.1	57954766	57968370	-	XM_018056623.1	NC_030819.1	57641326	57969601	+	OVERLAP	-1
XR_001918942.1	NC_030819.1	57954766	57968370	-	XM_018056624.1	NC_030819.1	57641327	57969601	+	OVERLAP	-1
XR_001918942.1	NC_030819.1	57954766	57968370	-	XM_013968156.2	NC_030819.1	57721335	57969601	+	OVERLAP	-1
XR_001918942.1	NC_030819.1	57954766	57968370	-	XM_013968157.2	NC_030819.1	57753225	57969601	+	OVERLAP	-1
XR_001918946.1	NC_030819.1	63456453	63457287	+	XM_005687485.3	NC_030819.1	63446096	63454753	+	DOWNSTREAM	1699
XR_001918963.1	NC_030819.1	84753833	84757493	-	XM_018056823.1	NC_030819.1	84756405	84986274	+	OVERLAP	-1
XR_001296394.2	NC_030820.1	10794269	10798729	+	XM_018056950.1	NC_030820.1	10789325	10832864	-	OVERLAP	-1
XR_001296393.2	NC_030820.1	15869716	15875667	-	XM_018057006.1	NC_030820.1	15874845	15919140	+	OVERLAP	-1
XR_001296380.2	NC_030820.1	24446916	24469324	-	XM_018057095.1	NC_030820.1	24251001	24783385	+	OVERLAP	-1
XR_001296380.2	NC_030820.1	24446916	24469324	-	XM_013968449.2	NC_030820.1	24433591	24780927	+	OVERLAP	-1
XR_001296380.2	NC_030820.1	24446916	24469324	-	XM_018057100.1	NC_030820.1	24433603	24783385	+	OVERLAP	-1
XR_001296380.2	NC_030820.1	24446916	24469324	-	XM_013968448.2	NC_030820.1	24433605	24783385	+	OVERLAP	-1
XR_001296380.2	NC_030820.1	24446916	24469324	-	XM_013968446.2	NC_030820.1	24433606	24783385	+	OVERLAP	-1
XR_001296380.2	NC_030820.1	24446916	24469324	-	XM_013968447.2	NC_030820.1	24433607	24783385	+	OVERLAP	-1
XR_001296380.2	NC_030820.1	24446916	24469324	-	XM_005687938.3	NC_030820.1	24433608	24783385	+	OVERLAP	-1
XR_001296380.2	NC_030820.1	24446916	24469324	-	XM_013968441.2	NC_030820.1	24433610	24783385	+	OVERLAP	-1
XR_001918995.1	NC_030820.1	24482915	24486852	+	XM_018057095.1	NC_030820.1	24251001	24783385	+	OVERLAP	-1
XR_001918995.1	NC_030820.1	24482915	24486852	+	XM_013968449.2	NC_030820.1	24433591	24780927	+	OVERLAP	-1
XR_001918995.1	NC_030820.1	24482915	24486852	+	XM_018057100.1	NC_030820.1	24433603	24783385	+	OVERLAP	-1
XR_001918995.1	NC_030820.1	24482915	24486852	+	XM_013968448.2	NC_030820.1	24433605	24783385	+	OVERLAP	-1
XR_001918995.1	NC_030820.1	24482915	24486852	+	XM_013968446.2	NC_030820.1	24433606	24783385	+	OVERLAP	-1
XR_001918995.1	NC_030820.1	24482915	24486852	+	XM_013968447.2	NC_030820.1	24433607	24783385	+	OVERLAP	-1
XR_001918995.1	NC_030820.1	24482915	24486852	+	XM_005687938.3	NC_030820.1	24433608	24783385	+	OVERLAP	-1
XR_001918995.1	NC_030820.1	24482915	24486852	+	XM_013968441.2	NC_030820.1	24433610	24783385	+	OVERLAP	-1
XR_001918995.1	NC_030820.1	24482915	24486852	+	XM_018057094.1	NC_030820.1	24468243	24783385	+	OVERLAP	-1
XR_001918995.1	NC_030820.1	24482915	24486852	+	XM_013968443.2	NC_030820.1	24468244	24783385	+	OVERLAP	-1
XR_001918997.1	NC_030820.1	27660327	27677490	+	XM_018057129.1	NC_030820.1	27666687	27991551	-	OVERLAP	-1
XR_001296381.2	NC_030820.1	27664524	27677490	+	XM_018057129.1	NC_030820.1	27666687	27991551	-	OVERLAP	-1
XR_001918965.1	NC_030820.1	35521851	35531820	+	XM_018057208.1	NC_030820.1	35440918	35521918	-	OVERLAP	-1
XR_001296401.2	NC_030820.1	37708015	37711889	-	XM_018057232.1	NC_030820.1	37717586	37744373	-	DOWNSTREAM	5696
XR_001919006.1	NC_030820.1	37874630	37876116	+	XM_018057236.1	NC_030820.1	37854822	37869200	+	DOWNSTREAM	5429
XR_001919006.1	NC_030820.1	37874630	37876116	+	XM_018057235.1	NC_030820.1	37854826	37869200	+	DOWNSTREAM	5429
XR_001919006.1	NC_030820.1	37874630	37876116	+	XM_013968604.2	NC_030820.1	37875441	37924819	-	OVERLAP	-1
XR_001919005.1	NC_030820.1	37888764	37890136	+	XM_013968604.2	NC_030820.1	37875441	37924819	-	OVERLAP	-1
XR_001296402.2	NC_030820.1	37987537	37989190	+	XM_018057244.1	NC_030820.1	37952169	37986966	+	DOWNSTREAM	570
XR_001296402.2	NC_030820.1	37987537	37989190	+	XM_018057245.1	NC_030820.1	37993334	38069140	+	UPSTREAM	4143
XR_001919008.1	NC_030820.1	38912696	38914750	-	XM_018057247.1	NC_030820.1	38734226	38938505	+	OVERLAP	-1
XR_001919008.1	NC_030820.1	38912696	38914750	-	XM_018057251.1	NC_030820.1	38836051	38938505	+	OVERLAP	-1
XR_001919008.1	NC_030820.1	38912696	38914750	-	XM_018057248.1	NC_030820.1	38836061	38938505	+	OVERLAP	-1
XR_001919008.1	NC_030820.1	38912696	38914750	-	XM_018057249.1	NC_030820.1	38836338	38938505	+	OVERLAP	-1
XR_001919008.1	NC_030820.1	38912696	38914750	-	XM_018057252.1	NC_030820.1	38839012	38938505	+	OVERLAP	-1
XR_001919008.1	NC_030820.1	38912696	38914750	-	XM_018057250.1	NC_030820.1	38839014	38938505	+	OVERLAP	-1
XR_001919008.1	NC_030820.1	38912696	38914750	-	XM_018057253.1	NC_030820.1	38839540	38938499	+	OVERLAP	-1
XR_001919008.1	NC_030820.1	38912696	38914750	-	XM_018057254.1	NC_030820.1	38875244	38938505	+	OVERLAP	-1
XR_001919018.1	NC_030820.1	44570019	44574488	+	XM_018057336.1	NC_030820.1	44519987	44572772	-	OVERLAP	-1
XR_001919017.1	NC_030820.1	44572972	44574488	+	XM_018057336.1	NC_030820.1	44519987	44572772	-	DOWNSTREAM	199
XR_310485.2	NC_030820.1	51699783	51703283	-	XM_018056891.1	NC_030820.1	51704125	51704817	-	DOWNSTREAM	841
XR_310485.2	NC_030820.1	51699783	51703283	-	XM_005688241.2	NC_030820.1	51705344	51705953	-	DOWNSTREAM	2060
XR_001919031.1	NC_030820.1	53211173	53217266	-	XM_018057482.1	NC_030820.1	53200864	53211439	+	OVERLAP	-1
XR_001919031.1	NC_030820.1	53211173	53217266	-	XM_018057485.1	NC_030820.1	53211626	53222894	+	OVERLAP	-1
XR_001919031.1	NC_030820.1	53211173	53217266	-	XM_018057484.1	NC_030820.1	53211627	53222894	+	OVERLAP	-1
XR_001919031.1	NC_030820.1	53211173	53217266	-	XM_018057486.1	NC_030820.1	53213944	53222894	+	OVERLAP	-1
XR_001919035.1	NC_030820.1	53785455	53790295	+	XM_018057566.1	NC_030820.1	53771553	53785372	-	DOWNSTREAM	82
XR_001919035.1	NC_030820.1	53785455	53790295	+	XM_018057567.1	NC_030820.1	53788357	53796419	-	OVERLAP	-1
XR_001919037.1	NC_030820.1	54110271	54115549	-	XM_018057580.1	NC_030820.1	54117026	54127701	+	DOWNSTREAM	1476
XR_001919048.1	NC_030820.1	59611983	59613825	-	XM_018057659.1	NC_030820.1	59592813	59611003	+	UPSTREAM	979
XR_001919052.1	NC_030820.1	60659099	60665144	-	XM_005688364.3	NC_030820.1	60666330	60680941	+	DOWNSTREAM	1185
XR_001296459.2	NC_030820.1	62335884	62343916	-	XM_018057721.1	NC_030820.1	62330853	62371128	+	OVERLAP	-1
XR_001919058.1	NC_030820.1	62407497	62422917	-	XM_013968888.2	NC_030820.1	62412991	62429104	+	OVERLAP	-1
XR_001919065.1	NC_030820.1	64454815	64455925	+	XM_018057782.1	NC_030820.1	64415664	64454678	-	DOWNSTREAM	136
XR_001919065.1	NC_030820.1	64454815	64455925	+	XM_018057778.1	NC_030820.1	64431523	64454663	-	DOWNSTREAM	151
XR_001919065.1	NC_030820.1	64454815	64455925	+	XM_005688676.3	NC_030820.1	64456532	64476071	-	UPSTREAM	606
XR_001919067.1	NC_030820.1	66033540	66036272	-	XM_018057846.1	NC_030820.1	66020801	66031441	-	UPSTREAM	2098
XR_001919067.1	NC_030820.1	66033540	66036272	-	XM_018057841.1	NC_030820.1	66023769	66026960	+	UPSTREAM	6579
XR_001919068.1	NC_030820.1	66034176	66041199	+	XM_018057846.1	NC_030820.1	66020801	66031441	-	DOWNSTREAM	2734
XR_001919070.1	NC_030820.1	66948897	66954651	-	XM_018057854.1	NC_030820.1	66954805	67048010	+	DOWNSTREAM	153
XR_001919070.1	NC_030820.1	66948897	66954651	-	XM_018057856.1	NC_030820.1	66954806	67048010	+	DOWNSTREAM	154
XR_001919070.1	NC_030820.1	66948897	66954651	-	XM_018057855.1	NC_030820.1	66954807	67048010	+	DOWNSTREAM	155
XR_001919073.1	NC_030820.1	67048216	67052585	-	XM_018057854.1	NC_030820.1	66954805	67048010	+	UPSTREAM	205
XR_001919073.1	NC_030820.1	67048216	67052585	-	XM_018057856.1	NC_030820.1	66954806	67048010	+	UPSTREAM	205
XR_001919073.1	NC_030820.1	67048216	67052585	-	XM_018057855.1	NC_030820.1	66954807	67048010	+	UPSTREAM	205
XR_001919073.1	NC_030820.1	67048216	67052585	-	XM_005688553.3	NC_030820.1	67048457	67059167	+	OVERLAP	-1
XR_001919077.1	NC_030820.1	71770887	71775452	+	XM_018057893.1	NC_030820.1	71778810	71805033	+	UPSTREAM	3357
XR_310505.3	NC_030820.1	76368785	76373164	-	XM_018057997.1	NC_030820.1	76376956	76555882	-	DOWNSTREAM	3791
XR_310506.3	NC_030820.1	76907173	76910019	+	XM_018058006.1	NC_030820.1	76880480	76906800	-	DOWNSTREAM	372
XR_001919083.1	NC_030820.1	77161868	77170273	+	XM_018058008.1	NC_030820.1	77118140	77179918	-	OVERLAP	-1
XR_001919117.1	NC_030821.1	5654450	5662982	-	XM_005689266.3	NC_030821.1	5613526	5668839	+	OVERLAP	-1
XR_001919119.1	NC_030821.1	5971465	5972141	-	XM_018058181.1	NC_030821.1	5830913	5981784	+	OVERLAP	-1
XR_001919119.1	NC_030821.1	5971465	5972141	-	XM_018058180.1	NC_030821.1	5830914	5981784	+	OVERLAP	-1
XR_001919119.1	NC_030821.1	5971465	5972141	-	XM_018058182.1	NC_030821.1	5830915	5977385	+	OVERLAP	-1
XR_310548.3	NC_030821.1	8885523	8887715	-	XM_005689248.3	NC_030821.1	8887882	8906907	+	DOWNSTREAM	166
XR_001919123.1	NC_030821.1	14509772	14518277	+	XM_018058255.1	NC_030821.1	14508816	14632179	+	OVERLAP	-1
XR_001919124.1	NC_030821.1	15787261	15788415	-	XM_018058265.1	NC_030821.1	15788488	15854656	+	DOWNSTREAM	72
XR_001296506.2	NC_030821.1	15868871	15872042	-	XM_018058271.1	NC_030821.1	15872116	16041603	+	DOWNSTREAM	73
XR_001296529.2	NC_030821.1	17809470	17817837	+	XM_018058297.1	NC_030821.1	17799985	17938678	-	OVERLAP	-1
XR_001296529.2	NC_030821.1	17809470	17817837	+	XM_018058298.1	NC_030821.1	17800191	17938678	-	OVERLAP	-1
XR_001919132.1	NC_030821.1	27281932	27306029	-	XM_018058351.1	NC_030821.1	27153200	27333104	+	OVERLAP	-1
XR_001296522.2	NC_030821.1	36208538	36212568	+	XM_005689135.3	NC_030821.1	36001584	36448449	-	OVERLAP	-1
XR_001296522.2	NC_030821.1	36208538	36212568	+	XM_018058374.1	NC_030821.1	36017696	36448428	-	OVERLAP	-1
XR_001919138.1	NC_030821.1	40040739	40047137	-	XM_018058383.1	NC_030821.1	40046301	40107834	+	OVERLAP	-1
XR_001296495.2	NC_030821.1	46680465	46685529	-	XM_018058423.1	NC_030821.1	46685533	46688514	+	DOWNSTREAM	3
XR_001919144.1	NC_030821.1	46684127	46686986	-	XM_018058423.1	NC_030821.1	46685533	46688514	+	OVERLAP	-1
XR_001919149.1	NC_030821.1	52010264	52013025	+	XM_018058454.1	NC_030821.1	51897797	52004751	+	DOWNSTREAM	5512
XR_001919149.1	NC_030821.1	52010264	52013025	+	XM_018058455.1	NC_030821.1	51946264	52004751	+	DOWNSTREAM	5512
XR_001919149.1	NC_030821.1	52010264	52013025	+	XM_018058456.1	NC_030821.1	52012314	52073658	-	OVERLAP	-1
XR_001296496.2	NC_030821.1	52636894	52641251	-	XM_018058457.1	NC_030821.1	52641383	52816767	+	DOWNSTREAM	131
XR_310526.3	NC_030821.1	65862202	65871462	+	XM_013969142.2	NC_030821.1	65830492	65887111	-	OVERLAP	-1
XR_001296485.2	NC_030821.1	67062807	67070091	+	XM_005688848.3	NC_030821.1	66949290	67180408	+	OVERLAP	-1
XR_001296485.2	NC_030821.1	67062807	67070091	+	XM_005688849.3	NC_030821.1	66949292	67180408	+	OVERLAP	-1
XR_001919104.1	NC_030821.1	67239130	67239547	-	XM_018058560.1	NC_030821.1	67239855	67248231	+	DOWNSTREAM	307
XR_001296475.2	NC_030821.1	80960967	80961512	-	XM_018058683.1	NC_030821.1	80947879	80952636	-	UPSTREAM	8330
XR_001296475.2	NC_030821.1	80960967	80961512	-	XM_018058688.1	NC_030821.1	80954046	80960573	-	UPSTREAM	393
XR_001296475.2	NC_030821.1	80960967	80961512	-	XM_018058682.1	NC_030821.1	80967547	80977357	+	DOWNSTREAM	6034
XR_001919178.1	NC_030821.1	81618666	81620154	+	XM_013969042.2	NC_030821.1	81613582	81616285	+	DOWNSTREAM	2380
XR_001919178.1	NC_030821.1	81618666	81620154	+	XM_005688770.3	NC_030821.1	81621210	81628144	+	UPSTREAM	1055
XR_001919189.1	NC_030822.1	1129273	1140535	+	XM_018059025.1	NC_030822.1	1116234	1157770	-	OVERLAP	-1
XR_001919191.1	NC_030822.1	2333297	2334971	-	XM_005690318.2	NC_030822.1	2326568	2332683	+	UPSTREAM	613
XR_001919191.1	NC_030822.1	2333297	2334971	-	XM_005690286.3	NC_030822.1	2336020	2345492	-	DOWNSTREAM	1048
XR_001919191.1	NC_030822.1	2333297	2334971	-	XM_005690287.3	NC_030822.1	2336021	2345482	-	DOWNSTREAM	1049
XR_001296597.2	NC_030822.1	2545652	2548217	-	XM_018059066.1	NC_030822.1	2513741	2545558	+	UPSTREAM	93
XR_001296597.2	NC_030822.1	2545652	2548217	-	XM_018059067.1	NC_030822.1	2551886	2567714	-	DOWNSTREAM	3668
XR_001919204.1	NC_030822.1	8806252	8807519	+	XM_018059215.1	NC_030822.1	8656765	8798787	-	DOWNSTREAM	7464
XR_001919204.1	NC_030822.1	8806252	8807519	+	XM_018059216.1	NC_030822.1	8807630	8828301	-	UPSTREAM	110
XR_001919216.1	NC_030822.1	28263119	28265864	+	XM_018059335.1	NC_030822.1	28174833	28256057	+	DOWNSTREAM	7061
XR_001919216.1	NC_030822.1	28263119	28265864	+	XM_018059336.1	NC_030822.1	28270997	28281500	-	UPSTREAM	5132
XR_001919216.1	NC_030822.1	28263119	28265864	+	XM_018059337.1	NC_030822.1	28271364	28281471	-	UPSTREAM	5499
XR_001919218.1	NC_030822.1	30155115	30161048	+	XM_018059371.1	NC_030822.1	30132259	30154829	-	DOWNSTREAM	285
XR_001919218.1	NC_030822.1	30155115	30161048	+	XM_018059376.1	NC_030822.1	30161156	30218640	-	UPSTREAM	107
XR_001919225.1	NC_030822.1	30962848	30964690	+	XM_018059398.1	NC_030822.1	30788849	31298246	+	OVERLAP	-1
XR_001919225.1	NC_030822.1	30962848	30964690	+	XM_018059401.1	NC_030822.1	30939508	30962183	+	DOWNSTREAM	664
XR_001919225.1	NC_030822.1	30962848	30964690	+	XM_018059406.1	NC_030822.1	30970558	31004759	+	UPSTREAM	5867
XR_001919224.1	NC_030822.1	31282389	31282920	+	XM_018059398.1	NC_030822.1	30788849	31298246	+	OVERLAP	-1
XR_001919224.1	NC_030822.1	31282389	31282920	+	XM_005701516.2	NC_030822.1	31254247	31281710	-	DOWNSTREAM	678
XR_001919229.1	NC_030822.1	35558164	35560691	-	XM_018058978.1	NC_030822.1	35551252	35556260	+	UPSTREAM	1903
XR_001296571.2	NC_030822.1	35729009	35738966	+	XM_005689766.3	NC_030822.1	35728164	35737497	-	OVERLAP	-1
XR_001919232.1	NC_030822.1	36685003	36689127	+	XM_018059484.1	NC_030822.1	36683450	36700035	-	OVERLAP	-1
XR_001919234.1	NC_030822.1	41844517	41845310	-	XM_018059555.1	NC_030822.1	41724250	41964084	+	OVERLAP	-1
XR_001919234.1	NC_030822.1	41844517	41845310	-	XM_018059560.1	NC_030822.1	41724251	41964084	+	OVERLAP	-1
XR_001919234.1	NC_030822.1	41844517	41845310	-	XM_018059562.1	NC_030822.1	41724256	41878661	+	OVERLAP	-1
XR_001919234.1	NC_030822.1	41844517	41845310	-	XM_018059565.1	NC_030822.1	41724257	41878664	+	OVERLAP	-1
XR_310559.3	NC_030822.1	54440233	54447438	-	XM_018059740.1	NC_030822.1	54424586	54451458	+	OVERLAP	-1
XR_310559.3	NC_030822.1	54440233	54447438	-	XM_018059739.1	NC_030822.1	54425349	54451418	+	OVERLAP	-1
XR_001296559.2	NC_030822.1	54457204	54460073	+	XM_018059740.1	NC_030822.1	54424586	54451458	+	DOWNSTREAM	5745
XR_001296559.2	NC_030822.1	54457204	54460073	+	XM_018059739.1	NC_030822.1	54425349	54451418	+	DOWNSTREAM	5785
XR_001296559.2	NC_030822.1	54457204	54460073	+	XM_005689491.3	NC_030822.1	54451507	54457041	-	DOWNSTREAM	162
XR_001296559.2	NC_030822.1	54457204	54460073	+	XM_018059743.1	NC_030822.1	54458907	54475158	-	OVERLAP	-1
XR_001919242.1	NC_030822.1	56634325	56643914	-	XM_018059752.1	NC_030822.1	56277081	56634778	+	OVERLAP	-1
XR_001919242.1	NC_030822.1	56634325	56643914	-	XM_018059755.1	NC_030822.1	56277175	56634761	+	OVERLAP	-1
XR_001919185.1	NC_030822.1	58028257	58030044	+	XM_018059759.1	NC_030822.1	57955923	58025833	+	DOWNSTREAM	2423
XR_001919185.1	NC_030822.1	58028257	58030044	+	XM_018059763.1	NC_030822.1	57955926	58025833	+	DOWNSTREAM	2423
XR_001919185.1	NC_030822.1	58028257	58030044	+	XM_005689465.2	NC_030822.1	58032543	58033235	-	UPSTREAM	2498
XR_001919243.1	NC_030822.1	60792254	60794684	+	XM_018059809.1	NC_030822.1	60789364	60799150	-	OVERLAP	-1
XR_001919244.1	NC_030822.1	60793099	60802029	+	XM_018059809.1	NC_030822.1	60789364	60799150	-	OVERLAP	-1
XR_001919187.1	NC_030822.1	81020648	81023455	+	XM_013969389.2	NC_030822.1	80996167	81020567	-	DOWNSTREAM	80
XR_001919187.1	NC_030822.1	81020648	81023455	+	XM_005689335.2	NC_030822.1	81002571	81020567	-	DOWNSTREAM	80
XR_001296603.2	NC_030823.1	504399	508747	-	XM_005690371.3	NC_030823.1	509293	519484	-	DOWNSTREAM	545
XR_001919263.1	NC_030823.1	873733	877270	+	XM_018059928.1	NC_030823.1	877534	889945	+	UPSTREAM	263
XR_001296607.2	NC_030823.1	1322369	1329606	+	XM_018060005.1	NC_030823.1	1318037	1328977	-	OVERLAP	-1
XR_001919265.1	NC_030823.1	1509700	1513591	+	XM_018060007.1	NC_030823.1	1366623	1510192	-	OVERLAP	-1
XR_310593.3	NC_030823.1	1510481	1513591	+	XM_018060007.1	NC_030823.1	1366623	1510192	-	DOWNSTREAM	288
XR_001296611.2	NC_030823.1	1541087	1546207	+	XM_018060015.1	NC_030823.1	1533023	1540950	-	DOWNSTREAM	136
XR_001296609.2	NC_030823.1	1542053	1546207	+	XM_018060015.1	NC_030823.1	1533023	1540950	-	DOWNSTREAM	1102
XR_001296616.2	NC_030823.1	2858011	2860627	-	XM_018060064.1	NC_030823.1	2862032	2894290	-	DOWNSTREAM	1404
XR_001919271.1	NC_030823.1	3771348	3780208	-	XM_018060097.1	NC_030823.1	3780286	3789856	+	DOWNSTREAM	77
XR_001919273.1	NC_030823.1	13676446	13680716	-	XM_005690466.3	NC_030823.1	13680785	14163549	+	DOWNSTREAM	68
XR_001919273.1	NC_030823.1	13676446	13680716	-	XM_013970070.2	NC_030823.1	13682441	14163549	+	DOWNSTREAM	1724
XR_001919273.1	NC_030823.1	13676446	13680716	-	XM_005690467.2	NC_030823.1	13683456	14163558	+	DOWNSTREAM	2739
XR_001919275.1	NC_030823.1	22065014	22065572	+	XM_018060163.1	NC_030823.1	22000286	22064677	-	DOWNSTREAM	336
XR_001919278.1	NC_030823.1	25259544	25261625	-	XM_018060192.1	NC_030823.1	25181861	25316571	-	OVERLAP	-1
XR_001296632.2	NC_030823.1	36042701	36044435	-	XM_013970164.2	NC_030823.1	35994527	36045810	+	OVERLAP	-1
XR_001296632.2	NC_030823.1	36042701	36044435	-	XM_018060288.1	NC_030823.1	36044779	36088036	-	DOWNSTREAM	343
XR_001919287.1	NC_030823.1	41640728	41644684	+	XM_018060360.1	NC_030823.1	41626594	41641672	-	OVERLAP	-1
XR_001919291.1	NC_030823.1	42777520	42783074	-	XM_018060390.1	NC_030823.1	42781728	42782609	+	OVERLAP	-1
XR_001919292.1	NC_030823.1	42778193	42783074	-	XM_018060390.1	NC_030823.1	42781728	42782609	+	OVERLAP	-1
XR_001919290.1	NC_030823.1	42779649	42783074	-	XM_018060390.1	NC_030823.1	42781728	42782609	+	OVERLAP	-1
XR_001919297.1	NC_030823.1	47818252	47820754	-	XM_018060459.1	NC_030823.1	47794436	47834898	+	OVERLAP	-1
XR_001296641.2	NC_030823.1	49948079	49952182	+	XM_018060561.1	NC_030823.1	49921747	49960858	-	OVERLAP	-1
XR_001919309.1	NC_030823.1	50050597	50054192	-	XM_018060575.1	NC_030823.1	50025147	50044840	-	UPSTREAM	5756
XR_001919317.1	NC_030823.1	53756033	53759876	-	XM_005690890.3	NC_030823.1	53725510	53752831	+	UPSTREAM	3201
XR_001919317.1	NC_030823.1	53756033	53759876	-	XM_018060613.1	NC_030823.1	53760184	53776150	+	DOWNSTREAM	307
XR_001919317.1	NC_030823.1	53756033	53759876	-	XM_005690895.3	NC_030823.1	53760754	53776150	+	DOWNSTREAM	877
XR_001919317.1	NC_030823.1	53756033	53759876	-	XM_013970438.2	NC_030823.1	53760773	53776150	+	DOWNSTREAM	896
XR_001296663.2	NC_030823.1	60616398	60628183	-	XM_018060676.1	NC_030823.1	60625913	60654655	+	OVERLAP	-1
XR_001296663.2	NC_030823.1	60616398	60628183	-	XM_018060675.1	NC_030823.1	60625916	60662433	+	OVERLAP	-1
XR_001296663.2	NC_030823.1	60616398	60628183	-	XM_018060673.1	NC_030823.1	60625917	60669842	+	OVERLAP	-1
XR_001296658.2	NC_030823.1	64910700	64913247	+	XM_018060725.1	NC_030823.1	64888973	64910599	-	DOWNSTREAM	100
XR_001919330.1	NC_030823.1	67922447	67927596	-	XM_018060735.1	NC_030823.1	67874627	67928333	-	OVERLAP	-1
XR_001919332.1	NC_030823.1	71732933	71734323	+	XM_018060772.1	NC_030823.1	71719132	71733081	-	OVERLAP	-1
XR_001919332.1	NC_030823.1	71732933	71734323	+	XM_018059966.1	NC_030823.1	71731597	71792481	+	OVERLAP	-1
XR_001296662.2	NC_030823.1	74061249	74070870	-	XM_018060789.1	NC_030823.1	74070942	74094168	+	DOWNSTREAM	71
XR_001296662.2	NC_030823.1	74061249	74070870	-	XM_018060788.1	NC_030823.1	74070944	74094168	+	DOWNSTREAM	73
XR_001919341.1	NC_030823.1	78002670	78005931	-	XM_018060831.1	NC_030823.1	77930299	78024410	+	OVERLAP	-1
XR_001919341.1	NC_030823.1	78002670	78005931	-	XM_018060834.1	NC_030823.1	77930300	78026950	+	OVERLAP	-1
XR_001296659.2	NC_030823.1	78030637	78033893	-	XM_018060831.1	NC_030823.1	77930299	78024410	+	UPSTREAM	6226
XR_001296659.2	NC_030823.1	78030637	78033893	-	XM_018060834.1	NC_030823.1	77930300	78026950	+	UPSTREAM	3686
XR_001296659.2	NC_030823.1	78030637	78033893	-	XM_018060835.1	NC_030823.1	78033956	78035945	+	DOWNSTREAM	62
XR_001919258.1	NC_030823.1	78076339	78077616	+	XM_018060836.1	NC_030823.1	78054796	78071290	+	DOWNSTREAM	5048
XR_001919342.1	NC_030823.1	78109774	78110816	+	XM_018060837.1	NC_030823.1	78111207	78164108	-	UPSTREAM	390
XR_001919259.1	NC_030823.1	78339838	78341562	-	XM_018059972.1	NC_030823.1	78349647	78358287	+	DOWNSTREAM	8084
XR_311350.3	NC_030823.1	78844348	78846530	-	XM_018060858.1	NC_030823.1	78797724	78862417	-	OVERLAP	-1
XR_001296739.2	NC_030824.1	71203	72318	+	XM_018060897.1	NC_030824.1	68860	69744	-	DOWNSTREAM	1458
XR_001296739.2	NC_030824.1	71203	72318	+	XM_018060903.1	NC_030824.1	78826	93745	-	UPSTREAM	6507
XR_001296739.2	NC_030824.1	71203	72318	+	XM_018060906.1	NC_030824.1	80027	93745	-	UPSTREAM	7708
XR_001919348.1	NC_030824.1	1232295	1233292	+	XM_018060956.1	NC_030824.1	1219141	1229796	+	DOWNSTREAM	2498
XR_001919348.1	NC_030824.1	1232295	1233292	+	XM_018060949.1	NC_030824.1	1230921	1316909	-	OVERLAP	-1
XR_310645.3	NC_030824.1	1476638	1486167	-	XM_018060964.1	NC_030824.1	1486378	1529426	+	DOWNSTREAM	210
XR_310645.3	NC_030824.1	1476638	1486167	-	XM_013970734.2	NC_030824.1	1486379	1529426	+	DOWNSTREAM	211
XR_310645.3	NC_030824.1	1476638	1486167	-	XM_018060972.1	NC_030824.1	1486380	1529426	+	DOWNSTREAM	212
XR_001296721.2	NC_030824.1	2572088	2577053	+	XM_018061020.1	NC_030824.1	2562293	2569978	-	DOWNSTREAM	2109
XR_001919356.1	NC_030824.1	2785865	2790894	+	XM_018061042.1	NC_030824.1	2789473	2843831	-	OVERLAP	-1
XR_001296720.2	NC_030824.1	3818999	3822876	+	XM_018061053.1	NC_030824.1	3751523	3814967	+	DOWNSTREAM	4031
XR_001919378.1	NC_030824.1	5980656	5985435	+	XM_005691695.2	NC_030824.1	5988157	5991104	+	UPSTREAM	2721
XR_001919365.1	NC_030824.1	7863473	7868957	-	XM_013970720.2	NC_030824.1	7824806	7859596	+	UPSTREAM	3876
XR_001919365.1	NC_030824.1	7863473	7868957	-	XM_018061119.1	NC_030824.1	7837886	7859596	+	UPSTREAM	3876
XR_001919365.1	NC_030824.1	7863473	7868957	-	XM_018061118.1	NC_030824.1	7838940	7859596	+	UPSTREAM	3876
XR_001919370.1	NC_030824.1	8825649	8828724	-	XM_005691558.3	NC_030824.1	8828754	8858741	+	DOWNSTREAM	29
XR_001919370.1	NC_030824.1	8825649	8828724	-	XM_005691555.3	NC_030824.1	8828807	8861723	+	DOWNSTREAM	82
XR_001919370.1	NC_030824.1	8825649	8828724	-	XM_005691557.3	NC_030824.1	8828809	8861723	+	DOWNSTREAM	84
XR_001919370.1	NC_030824.1	8825649	8828724	-	XM_005691556.3	NC_030824.1	8829005	8858741	+	DOWNSTREAM	280
XR_001919371.1	NC_030824.1	9097215	9098388	+	XM_005691550.3	NC_030824.1	9076672	9095654	+	DOWNSTREAM	1560
XR_001919371.1	NC_030824.1	9097215	9098388	+	XM_018061149.1	NC_030824.1	9098245	9265699	-	OVERLAP	-1
XR_001919371.1	NC_030824.1	9097215	9098388	+	XM_018061150.1	NC_030824.1	9098365	9265699	-	OVERLAP	-1
XR_001919372.1	NC_030824.1	9714221	9733622	-	XM_018061161.1	NC_030824.1	9723526	9766390	+	OVERLAP	-1
XR_001919372.1	NC_030824.1	9714221	9733622	-	XM_018061160.1	NC_030824.1	9723533	9783092	+	OVERLAP	-1
XR_001919379.1	NC_030824.1	17462792	17464616	+	XM_018061273.1	NC_030824.1	17437988	17458301	+	DOWNSTREAM	4490
XR_001919379.1	NC_030824.1	17462792	17464616	+	XM_018061275.1	NC_030824.1	17461469	17580308	-	OVERLAP	-1
XR_001296715.2	NC_030824.1	18069969	18074907	+	XM_018061305.1	NC_030824.1	18051141	18069072	-	DOWNSTREAM	896
XR_001296715.2	NC_030824.1	18069969	18074907	+	XM_018061306.1	NC_030824.1	18053131	18069073	-	DOWNSTREAM	895
XR_001296715.2	NC_030824.1	18069969	18074907	+	XM_005691401.3	NC_030824.1	18073347	18104964	-	OVERLAP	-1
XR_001919389.1	NC_030824.1	18779532	18787785	+	XM_018061339.1	NC_030824.1	18662976	18821641	-	OVERLAP	-1
XR_001296711.2	NC_030824.1	19836634	19841419	+	XM_018061395.1	NC_030824.1	19752088	19988305	-	OVERLAP	-1
XR_001919396.1	NC_030824.1	20276031	20278018	+	XM_018061401.1	NC_030824.1	20181993	20275514	-	DOWNSTREAM	516
XR_001919396.1	NC_030824.1	20276031	20278018	+	XM_018061402.1	NC_030824.1	20182837	20275515	-	DOWNSTREAM	515
XR_001296703.2	NC_030824.1	30293872	30304184	+	XM_018061481.1	NC_030824.1	30222726	30294233	-	OVERLAP	-1
XR_001919388.1	NC_030824.1	36020353	36021738	+	XM_005691285.2	NC_030824.1	36014074	36021479	-	OVERLAP	-1
XR_001296684.2	NC_030824.1	58943233	58949822	+	XM_005691203.3	NC_030824.1	58892916	59195621	-	OVERLAP	-1
XR_001296684.2	NC_030824.1	58943233	58949822	+	XM_013970505.2	NC_030824.1	58895486	59195625	-	OVERLAP	-1
XR_001919412.1	NC_030824.1	60531235	60534243	+	XM_018061589.1	NC_030824.1	60489929	60864669	+	OVERLAP	-1
XR_001919413.1	NC_030824.1	64305076	64308171	+	XM_018061592.1	NC_030824.1	64144978	64358560	-	OVERLAP	-1
XR_001919413.1	NC_030824.1	64305076	64308171	+	XM_018061594.1	NC_030824.1	64150538	64358561	-	OVERLAP	-1
XR_001919413.1	NC_030824.1	64305076	64308171	+	XM_018061597.1	NC_030824.1	64150539	64358432	-	OVERLAP	-1
XR_001919413.1	NC_030824.1	64305076	64308171	+	XM_018061593.1	NC_030824.1	64158636	64358559	-	OVERLAP	-1
XR_001919415.1	NC_030824.1	66096088	66098096	+	XM_018061607.1	NC_030824.1	65954387	66095628	+	DOWNSTREAM	459
XR_001919415.1	NC_030824.1	66096088	66098096	+	XM_013970489.2	NC_030824.1	65954417	66095628	+	DOWNSTREAM	459
XR_001919415.1	NC_030824.1	66096088	66098096	+	XM_018061602.1	NC_030824.1	65954419	66095628	+	DOWNSTREAM	459
XR_001919415.1	NC_030824.1	66096088	66098096	+	XM_018061605.1	NC_030824.1	65954424	66095628	+	DOWNSTREAM	459
XR_001919415.1	NC_030824.1	66096088	66098096	+	XM_005691168.3	NC_030824.1	65954425	66095628	+	DOWNSTREAM	459
XR_001919415.1	NC_030824.1	66096088	66098096	+	XM_005691171.3	NC_030824.1	65954716	66095628	+	DOWNSTREAM	459
XR_001919415.1	NC_030824.1	66096088	66098096	+	XM_018061604.1	NC_030824.1	65954738	66095628	+	DOWNSTREAM	459
XR_001919415.1	NC_030824.1	66096088	66098096	+	XM_018061603.1	NC_030824.1	65973890	66095628	+	DOWNSTREAM	459
XR_001919422.1	NC_030825.1	4115826	4129084	+	XM_018061732.1	NC_030825.1	4119043	4153788	-	OVERLAP	-1
XR_001919422.1	NC_030825.1	4115826	4129084	+	XM_018061734.1	NC_030825.1	4121938	4153665	-	OVERLAP	-1
XR_001919422.1	NC_030825.1	4115826	4129084	+	XM_005691810.3	NC_030825.1	4124935	4153663	-	OVERLAP	-1
XR_001919424.1	NC_030825.1	5731468	5746250	+	XM_018061740.1	NC_030825.1	5739392	5885321	-	OVERLAP	-1
XR_001919425.1	NC_030825.1	7047699	7053341	-	XM_018061743.1	NC_030825.1	6472856	7392827	+	OVERLAP	-1
XR_001919426.1	NC_030825.1	9093381	9115086	+	XM_018061759.1	NC_030825.1	9098161	9110327	-	OVERLAP	-1
XR_001919427.1	NC_030825.1	9373408	9382797	-	XM_018061763.1	NC_030825.1	9382422	9588404	+	OVERLAP	-1
XR_001919430.1	NC_030825.1	12075040	12077085	-	XM_005691840.3	NC_030825.1	12000229	12079250	+	OVERLAP	-1
XR_001919430.1	NC_030825.1	12075040	12077085	-	XM_018061790.1	NC_030825.1	12019783	12079250	+	OVERLAP	-1
XR_001919430.1	NC_030825.1	12075040	12077085	-	XM_018061791.1	NC_030825.1	12028538	12079250	+	OVERLAP	-1
XR_001919430.1	NC_030825.1	12075040	12077085	-	XM_018061792.1	NC_030825.1	12082245	12096046	-	DOWNSTREAM	5159
XR_001919430.1	NC_030825.1	12075040	12077085	-	XM_018061794.1	NC_030825.1	12084184	12104623	-	DOWNSTREAM	7098
XR_001919432.1	NC_030825.1	12811332	12839334	+	XM_018061807.1	NC_030825.1	12653900	13048675	+	OVERLAP	-1
XR_310665.3	NC_030825.1	12813740	12817129	-	XM_018061807.1	NC_030825.1	12653900	13048675	+	OVERLAP	-1
XR_001919431.1	NC_030825.1	12948246	12950466	-	XM_018061807.1	NC_030825.1	12653900	13048675	+	OVERLAP	-1
XR_001919435.1	NC_030825.1	14652313	14654628	+	XM_018061831.1	NC_030825.1	14620550	14652253	-	DOWNSTREAM	59
XR_310669.3	NC_030825.1	14858219	14860455	-	XM_018061833.1	NC_030825.1	14784395	14855786	+	UPSTREAM	2432
XR_310669.3	NC_030825.1	14858219	14860455	-	XM_018061837.1	NC_030825.1	14784396	14855786	+	UPSTREAM	2432
XR_310669.3	NC_030825.1	14858219	14860455	-	XM_018061835.1	NC_030825.1	14784398	14855786	+	UPSTREAM	2432
XR_310669.3	NC_030825.1	14858219	14860455	-	XM_018061839.1	NC_030825.1	14784399	14855786	+	UPSTREAM	2432
XR_001919441.1	NC_030825.1	20551850	20559981	+	XM_018061964.1	NC_030825.1	20535966	20617393	-	OVERLAP	-1
XR_310675.3	NC_030825.1	22110173	22119351	-	XM_018061976.1	NC_030825.1	22119396	22154779	+	DOWNSTREAM	44
XR_001919445.1	NC_030825.1	22944535	22950867	-	XM_005691975.3	NC_030825.1	22930290	23150218	+	OVERLAP	-1
XR_001919445.1	NC_030825.1	22944535	22950867	-	XM_005691973.3	NC_030825.1	22930310	23150218	+	OVERLAP	-1
XR_001919445.1	NC_030825.1	22944535	22950867	-	XM_018061985.1	NC_030825.1	22952660	23150218	+	DOWNSTREAM	1792
XR_310679.3	NC_030825.1	23528852	23530343	-	NM_001319276.1	NC_030825.1	23418852	23845211	+	OVERLAP	-1
XR_001296756.2	NC_030825.1	25403998	25405407	-	XM_018062006.1	NC_030825.1	25398869	25400950	-	UPSTREAM	3047
XR_001296756.2	NC_030825.1	25403998	25405407	-	XM_005691999.2	NC_030825.1	25412231	25413442	-	DOWNSTREAM	6823
XR_001919455.1	NC_030825.1	26945911	26947279	-	XM_005692028.3	NC_030825.1	26945415	26990225	+	OVERLAP	-1
XR_001919455.1	NC_030825.1	26945911	26947279	-	XM_013971025.2	NC_030825.1	26954405	26990225	+	DOWNSTREAM	7125
XR_001919456.1	NC_030825.1	27263961	27266353	-	XM_018062062.1	NC_030825.1	27253963	27272108	+	OVERLAP	-1
XR_001919456.1	NC_030825.1	27263961	27266353	-	XM_018062061.1	NC_030825.1	27254552	27268821	+	OVERLAP	-1
XR_001919457.1	NC_030825.1	27275199	27282328	-	XM_018062063.1	NC_030825.1	27283795	27304473	+	DOWNSTREAM	1466
XR_001919459.1	NC_030825.1	27352576	27358366	+	XM_005692038.3	NC_030825.1	27339082	27352325	-	DOWNSTREAM	250
XR_001919459.1	NC_030825.1	27352576	27358366	+	XM_018062064.1	NC_030825.1	27358445	27394170	-	UPSTREAM	78
XR_310691.3	NC_030825.1	36990101	36994819	+	XM_005692177.3	NC_030825.1	36983690	37067201	-	OVERLAP	-1
XR_001919471.1	NC_030825.1	36998111	37003861	+	XM_005692177.3	NC_030825.1	36983690	37067201	-	OVERLAP	-1
XR_001919470.1	NC_030825.1	37010347	37021289	+	XM_005692177.3	NC_030825.1	36983690	37067201	-	OVERLAP	-1
XR_001919469.1	NC_030825.1	37012906	37021289	+	XM_005692177.3	NC_030825.1	36983690	37067201	-	OVERLAP	-1
XR_001919479.1	NC_030825.1	45836675	45843903	+	XM_018062294.1	NC_030825.1	45820050	45848811	+	OVERLAP	-1
XR_001919596.1	NC_030825.1	47020522	47023326	-	XM_018063339.1	NC_030825.1	47011765	47016516	-	UPSTREAM	4005
XR_001919596.1	NC_030825.1	47020522	47023326	-	XM_018063404.1	NC_030825.1	47019624	47030100	+	OVERLAP	-1
XR_001919596.1	NC_030825.1	47020522	47023326	-	NM_001314309.1	NC_030825.1	47030433	47032163	+	DOWNSTREAM	7106
XR_001919486.1	NC_030825.1	49797839	49800985	-	XM_018062383.1	NC_030825.1	49800973	49804830	+	OVERLAP	-1
XR_001296790.2	NC_030825.1	49797875	49800934	-	XM_018062383.1	NC_030825.1	49800973	49804830	+	DOWNSTREAM	38
XR_001296791.2	NC_030825.1	49806056	49807510	-	XM_018062383.1	NC_030825.1	49800973	49804830	+	UPSTREAM	1225
XR_001296781.2	NC_030825.1	50396617	50402144	-	XM_005692406.3	NC_030825.1	50386036	50396520	+	UPSTREAM	96
XR_001296781.2	NC_030825.1	50396617	50402144	-	XM_005692408.3	NC_030825.1	50402362	50414182	+	DOWNSTREAM	217
XR_001919492.1	NC_030825.1	51472134	51480383	-	XM_018062460.1	NC_030825.1	51467599	51486255	+	OVERLAP	-1
XR_001296780.2	NC_030825.1	51477019	51482424	-	XM_018062460.1	NC_030825.1	51467599	51486255	+	OVERLAP	-1
XR_001919489.1	NC_030825.1	51486610	51488433	-	XM_018062460.1	NC_030825.1	51467599	51486255	+	UPSTREAM	354
XR_001919489.1	NC_030825.1	51486610	51488433	-	XM_018062461.1	NC_030825.1	51492570	51498356	-	DOWNSTREAM	4136
XR_310734.3	NC_030825.1	52258072	52261671	-	XM_018062504.1	NC_030825.1	52255060	52262551	-	OVERLAP	-1
XR_310734.3	NC_030825.1	52258072	52261671	-	XM_005692575.1	NC_030825.1	52267732	52273014	-	DOWNSTREAM	6060
XR_310734.3	NC_030825.1	52258072	52261671	-	XM_005692576.3	NC_030825.1	52267827	52272014	-	DOWNSTREAM	6155
XR_001919505.1	NC_030825.1	52457671	52459790	-	XM_018063182.1	NC_030825.1	52443636	52473214	-	OVERLAP	-1
XR_001919511.1	NC_030825.1	52914476	52919556	+	XM_018062534.1	NC_030825.1	52905456	52914025	-	DOWNSTREAM	450
XR_001919511.1	NC_030825.1	52914476	52919556	+	XM_018062530.1	NC_030825.1	52907078	52911155	+	DOWNSTREAM	3320
XR_001919511.1	NC_030825.1	52914476	52919556	+	XM_018062531.1	NC_030825.1	52917515	52932377	-	OVERLAP	-1
XR_001919512.1	NC_030825.1	52914555	52919556	+	XM_018062534.1	NC_030825.1	52905456	52914025	-	DOWNSTREAM	529
XR_001919512.1	NC_030825.1	52914555	52919556	+	XM_018062530.1	NC_030825.1	52907078	52911155	+	DOWNSTREAM	3399
XR_001919512.1	NC_030825.1	52914555	52919556	+	XM_018062531.1	NC_030825.1	52917515	52932377	-	OVERLAP	-1
XR_001919514.1	NC_030825.1	53178507	53179813	+	XM_013971412.2	NC_030825.1	53155386	53191296	+	OVERLAP	-1
XR_001919515.1	NC_030825.1	53534303	53537239	+	XM_013977186.2	NC_030825.1	53537303	53546351	+	UPSTREAM	63
XR_001919515.1	NC_030825.1	53534303	53537239	+	XM_018062554.1	NC_030825.1	53539605	53546220	+	UPSTREAM	2365
XR_001919515.1	NC_030825.1	53534303	53537239	+	XM_018062552.1	NC_030825.1	53539706	53546351	+	UPSTREAM	2466
XR_001919516.1	NC_030825.1	53548722	53551886	-	XM_013977186.2	NC_030825.1	53537303	53546351	+	UPSTREAM	2370
XR_001919516.1	NC_030825.1	53548722	53551886	-	XM_018062554.1	NC_030825.1	53539605	53546220	+	UPSTREAM	2501
XR_001919516.1	NC_030825.1	53548722	53551886	-	XM_018062552.1	NC_030825.1	53539706	53546351	+	UPSTREAM	2370
XR_001919525.1	NC_030825.1	54375337	54382480	-	XM_018062629.1	NC_030825.1	54364430	54374569	-	UPSTREAM	767
XR_001919525.1	NC_030825.1	54375337	54382480	-	XM_005692787.3	NC_030825.1	54383084	54408476	-	DOWNSTREAM	603
XR_001919591.1	NC_030825.1	55578170	55579028	-	XM_018062679.1	NC_030825.1	55579297	55654043	+	DOWNSTREAM	268
XR_001919536.1	NC_030825.1	56127767	56131153	-	XM_018062704.1	NC_030825.1	56117047	56151568	+	OVERLAP	-1
XR_001296801.2	NC_030825.1	56439216	56442487	+	XM_013971441.2	NC_030825.1	56428505	56443369	-	OVERLAP	-1
XR_001296801.2	NC_030825.1	56439216	56442487	+	XM_018062742.1	NC_030825.1	56429231	56437088	-	DOWNSTREAM	2127
XR_001296801.2	NC_030825.1	56439216	56442487	+	XM_018062745.1	NC_030825.1	56444480	56463254	-	UPSTREAM	1992
XR_001919542.1	NC_030825.1	57225386	57226161	+	XM_018062821.1	NC_030825.1	57211781	57219434	+	DOWNSTREAM	5951
XR_001919542.1	NC_030825.1	57225386	57226161	+	XM_018062818.1	NC_030825.1	57219829	57225226	-	DOWNSTREAM	159
XR_001919542.1	NC_030825.1	57225386	57226161	+	XM_018062822.1	NC_030825.1	57226164	57233813	-	UPSTREAM	2
XR_001919542.1	NC_030825.1	57225386	57226161	+	XM_018062814.1	NC_030825.1	57234716	57244078	+	UPSTREAM	8554
XR_001296811.2	NC_030825.1	58090088	58090979	+	XM_005692752.2	NC_030825.1	58076912	58083352	-	DOWNSTREAM	6735
XR_001296811.2	NC_030825.1	58090088	58090979	+	XM_018062871.1	NC_030825.1	58086033	58091972	-	OVERLAP	-1
XR_001296811.2	NC_030825.1	58090088	58090979	+	XM_018062872.1	NC_030825.1	58087029	58091972	-	OVERLAP	-1
XR_001296811.2	NC_030825.1	58090088	58090979	+	XM_018062901.1	NC_030825.1	58093460	58098321	-	UPSTREAM	2480
XR_001296811.2	NC_030825.1	58090088	58090979	+	XM_005692755.3	NC_030825.1	58099253	58107207	-	UPSTREAM	8273
XR_001919553.1	NC_030825.1	58808796	58817023	-	XM_013971607.2	NC_030825.1	58806127	58808459	-	UPSTREAM	336
XR_001919560.1	NC_030825.1	60715163	60715764	-	XM_018063209.1	NC_030825.1	60722657	60737570	+	DOWNSTREAM	6892
XR_001919562.1	NC_030825.1	61882096	61884197	+	XM_018063216.1	NC_030825.1	61854051	61877824	+	DOWNSTREAM	4271
XR_001919562.1	NC_030825.1	61882096	61884197	+	XM_018063010.1	NC_030825.1	61887818	61891475	+	UPSTREAM	3620
XR_001919592.1	NC_030825.1	62532772	62533263	+	XM_018063223.1	NC_030825.1	62520517	62525270	+	DOWNSTREAM	7501
XR_001919593.1	NC_030825.1	62534390	62535025	+	XM_018063223.1	NC_030825.1	62520517	62525270	+	DOWNSTREAM	9119
XR_001919570.1	NC_030825.1	63965422	63970667	-	XM_018063085.1	NC_030825.1	63953456	63964942	+	UPSTREAM	479
XR_001919570.1	NC_030825.1	63965422	63970667	-	XM_018063082.1	NC_030825.1	63967822	63989241	+	OVERLAP	-1
XR_001919570.1	NC_030825.1	63965422	63970667	-	XM_018063080.1	NC_030825.1	63971112	63989241	+	DOWNSTREAM	444
XR_001919571.1	NC_030825.1	64002425	64007097	-	XM_018063088.1	NC_030825.1	63994385	64009193	+	OVERLAP	-1
XR_001919571.1	NC_030825.1	64002425	64007097	-	XM_018063089.1	NC_030825.1	63994390	64009193	+	OVERLAP	-1
XR_001919571.1	NC_030825.1	64002425	64007097	-	XM_018063087.1	NC_030825.1	63994391	64009193	+	OVERLAP	-1
XR_001919571.1	NC_030825.1	64002425	64007097	-	XM_018063090.1	NC_030825.1	64009783	64016483	+	DOWNSTREAM	2685
XR_001919571.1	NC_030825.1	64002425	64007097	-	XM_018063091.1	NC_030825.1	64009789	64016488	+	DOWNSTREAM	2691
XR_001919572.1	NC_030825.1	64002441	64007097	-	XM_018063088.1	NC_030825.1	63994385	64009193	+	OVERLAP	-1
XR_001919572.1	NC_030825.1	64002441	64007097	-	XM_018063089.1	NC_030825.1	63994390	64009193	+	OVERLAP	-1
XR_001919572.1	NC_030825.1	64002441	64007097	-	XM_018063087.1	NC_030825.1	63994391	64009193	+	OVERLAP	-1
XR_001919572.1	NC_030825.1	64002441	64007097	-	XM_018063090.1	NC_030825.1	64009783	64016483	+	DOWNSTREAM	2685
XR_001919572.1	NC_030825.1	64002441	64007097	-	XM_018063091.1	NC_030825.1	64009789	64016488	+	DOWNSTREAM	2691
XR_001919611.1	NC_030825.1	66967065	66982648	-	XM_018063530.1	NC_030825.1	66969922	66994421	+	OVERLAP	-1
XR_001919611.1	NC_030825.1	66967065	66982648	-	XM_018063531.1	NC_030825.1	66969924	66994421	+	OVERLAP	-1
XR_001919611.1	NC_030825.1	66967065	66982648	-	XM_018063532.1	NC_030825.1	66970283	66994421	+	OVERLAP	-1
XR_001919611.1	NC_030825.1	66967065	66982648	-	XM_018063533.1	NC_030825.1	66970503	66994421	+	OVERLAP	-1
XR_001919609.1	NC_030825.1	66979106	66983459	-	XM_018063530.1	NC_030825.1	66969922	66994421	+	OVERLAP	-1
XR_001919609.1	NC_030825.1	66979106	66983459	-	XM_018063531.1	NC_030825.1	66969924	66994421	+	OVERLAP	-1
XR_001919609.1	NC_030825.1	66979106	66983459	-	XM_018063532.1	NC_030825.1	66970283	66994421	+	OVERLAP	-1
XR_001919609.1	NC_030825.1	66979106	66983459	-	XM_018063533.1	NC_030825.1	66970503	66994421	+	OVERLAP	-1
XR_001919609.1	NC_030825.1	66979106	66983459	-	XM_018063534.1	NC_030825.1	66982790	66994421	+	OVERLAP	-1
XR_310761.3	NC_030826.1	5311064	5314127	+	XM_018064078.1	NC_030826.1	5259413	5310790	-	DOWNSTREAM	273
XR_310761.3	NC_030826.1	5311064	5314127	+	XM_018064077.1	NC_030826.1	5261837	5310791	-	DOWNSTREAM	272
XR_310761.3	NC_030826.1	5311064	5314127	+	XM_018064080.1	NC_030826.1	5262326	5310789	-	DOWNSTREAM	274
XR_310761.3	NC_030826.1	5311064	5314127	+	XM_018064079.1	NC_030826.1	5273090	5310789	-	DOWNSTREAM	274
XR_001919675.1	NC_030826.1	7692890	7699411	-	XM_018064098.1	NC_030826.1	7699754	8107743	+	DOWNSTREAM	342
XR_001919675.1	NC_030826.1	7692890	7699411	-	XM_018064097.1	NC_030826.1	7699870	8107743	+	DOWNSTREAM	458
XR_001919675.1	NC_030826.1	7692890	7699411	-	XM_018064096.1	NC_030826.1	7699871	8107743	+	DOWNSTREAM	459
XR_001296831.2	NC_030826.1	9175908	9180081	+	XM_018064130.1	NC_030826.1	9138890	9250952	-	OVERLAP	-1
XR_001919654.1	NC_030826.1	12470842	12477364	+	XM_005693150.3	NC_030826.1	12478229	12484959	+	UPSTREAM	864
XR_001296824.2	NC_030826.1	12524567	12526868	-	XM_018064152.1	NC_030826.1	12484836	12518231	-	UPSTREAM	6335
XR_001296824.2	NC_030826.1	12524567	12526868	-	XM_018064154.1	NC_030826.1	12486925	12518171	-	UPSTREAM	6395
XR_001296824.2	NC_030826.1	12524567	12526868	-	XM_018064155.1	NC_030826.1	12518276	12522157	+	UPSTREAM	2409
XR_001296824.2	NC_030826.1	12524567	12526868	-	XM_005693153.3	NC_030826.1	12518712	12522157	+	UPSTREAM	2409
XR_001296824.2	NC_030826.1	12524567	12526868	-	XM_013971802.2	NC_030826.1	12519522	12522157	+	UPSTREAM	2409
XR_001296824.2	NC_030826.1	12524567	12526868	-	XM_018064163.1	NC_030826.1	12526887	12559039	+	DOWNSTREAM	18
XR_001296824.2	NC_030826.1	12524567	12526868	-	XM_018064158.1	NC_030826.1	12526915	12559039	+	DOWNSTREAM	46
XR_001296824.2	NC_030826.1	12524567	12526868	-	XM_018064160.1	NC_030826.1	12527411	12559039	+	DOWNSTREAM	542
XR_001296827.2	NC_030826.1	13092973	13094965	+	XM_018064174.1	NC_030826.1	13063977	13303360	-	OVERLAP	-1
XR_001919668.1	NC_030826.1	13667227	13668433	+	XM_018064202.1	NC_030826.1	13603225	13667061	-	DOWNSTREAM	165
XR_001919668.1	NC_030826.1	13667227	13668433	+	XM_018064201.1	NC_030826.1	13603227	13667148	-	DOWNSTREAM	78
XR_001919670.1	NC_030826.1	13898240	13899874	-	XM_018064214.1	NC_030826.1	13884721	13910858	+	OVERLAP	-1
XR_001919670.1	NC_030826.1	13898240	13899874	-	XM_018064212.1	NC_030826.1	13884732	13923149	+	OVERLAP	-1
XR_001919670.1	NC_030826.1	13898240	13899874	-	XM_018064213.1	NC_030826.1	13884733	13923149	+	OVERLAP	-1
XR_001919670.1	NC_030826.1	13898240	13899874	-	XM_018064211.1	NC_030826.1	13884734	13923149	+	OVERLAP	-1
XR_001919672.1	NC_030826.1	14412903	14415494	-	XM_005693204.3	NC_030826.1	14408116	14412222	+	UPSTREAM	680
XR_001919672.1	NC_030826.1	14412903	14415494	-	XM_005693334.2	NC_030826.1	14422826	14435522	+	DOWNSTREAM	7331
XR_001919677.1	NC_030826.1	17483462	17486129	-	XM_005693228.3	NC_030826.1	17468925	17481264	+	UPSTREAM	2197
XR_001919677.1	NC_030826.1	17483462	17486129	-	XM_018064247.1	NC_030826.1	17486200	17537985	-	DOWNSTREAM	70
XR_001919681.1	NC_030826.1	19649732	19652180	-	XM_005693249.3	NC_030826.1	19640296	19647306	-	UPSTREAM	2425
XR_001919681.1	NC_030826.1	19649732	19652180	-	XM_013971933.2	NC_030826.1	19640297	19647305	-	UPSTREAM	2426
XR_001919681.1	NC_030826.1	19649732	19652180	-	XM_018064293.1	NC_030826.1	19647511	19657853	+	OVERLAP	-1
XR_001919681.1	NC_030826.1	19649732	19652180	-	XM_005693352.3	NC_030826.1	19658264	19666673	-	DOWNSTREAM	6083
XR_310778.3	NC_030826.1	19882756	19883890	+	XM_013971868.2	NC_030826.1	19863754	19882721	-	DOWNSTREAM	34
XR_310778.3	NC_030826.1	19882756	19883890	+	XM_005693259.3	NC_030826.1	19884033	19889395	-	UPSTREAM	142
XR_310778.3	NC_030826.1	19882756	19883890	+	XM_018064310.1	NC_030826.1	19889688	19917783	-	UPSTREAM	5797
XR_001919683.1	NC_030826.1	20324797	20329415	+	XM_018064334.1	NC_030826.1	20261708	20363132	-	OVERLAP	-1
XR_001919684.1	NC_030826.1	20668213	20670690	-	XM_018064347.1	NC_030826.1	20650842	20666144	-	UPSTREAM	2068
XR_001919684.1	NC_030826.1	20668213	20670690	-	XM_018064352.1	NC_030826.1	20669983	20686806	+	OVERLAP	-1
XR_001919686.1	NC_030826.1	21909076	21914643	+	XM_018064372.1	NC_030826.1	21899723	21908750	-	DOWNSTREAM	325
XR_001919686.1	NC_030826.1	21909076	21914643	+	XM_018064371.1	NC_030826.1	21899724	21908746	-	DOWNSTREAM	329
XR_001919686.1	NC_030826.1	21909076	21914643	+	XM_018064374.1	NC_030826.1	21902366	21908753	-	DOWNSTREAM	322
XR_001919686.1	NC_030826.1	21909076	21914643	+	XM_018064373.1	NC_030826.1	21906076	21908753	-	DOWNSTREAM	322
XR_001296837.2	NC_030826.1	21919149	21927201	-	XM_005693305.3	NC_030826.1	21927312	22052444	+	DOWNSTREAM	110
XR_001919687.1	NC_030826.1	22442630	22443603	+	XM_005693310.3	NC_030826.1	22423115	22442357	-	DOWNSTREAM	272
XR_001919687.1	NC_030826.1	22442630	22443603	+	XM_018064390.1	NC_030826.1	22443498	22479143	-	OVERLAP	-1
XR_001919692.1	NC_030826.1	26279116	26281647	+	XM_018064512.1	NC_030826.1	26288684	26293815	+	UPSTREAM	7036
XR_001919692.1	NC_030826.1	26279116	26281647	+	XM_018064508.1	NC_030826.1	26288697	26293998	+	UPSTREAM	7049
XR_001919692.1	NC_030826.1	26279116	26281647	+	XM_018064509.1	NC_030826.1	26288699	26293998	+	UPSTREAM	7051
XR_001919692.1	NC_030826.1	26279116	26281647	+	XM_018064510.1	NC_030826.1	26288700	26293998	+	UPSTREAM	7052
XR_001919692.1	NC_030826.1	26279116	26281647	+	XM_018064511.1	NC_030826.1	26288905	26293998	+	UPSTREAM	7257
XR_001919693.1	NC_030826.1	26348975	26350724	+	XM_018064476.1	NC_030826.1	26294499	26340955	-	DOWNSTREAM	8019
XR_001919693.1	NC_030826.1	26348975	26350724	+	XM_018064484.1	NC_030826.1	26296971	26340957	-	DOWNSTREAM	8017
XR_001919693.1	NC_030826.1	26348975	26350724	+	XM_018064499.1	NC_030826.1	26347151	26361120	-	OVERLAP	-1
XR_001919698.1	NC_030826.1	27298367	27306071	-	XM_018064602.1	NC_030826.1	27305583	27330729	+	OVERLAP	-1
XR_001919698.1	NC_030826.1	27298367	27306071	-	XM_018064605.1	NC_030826.1	27308276	27330729	+	DOWNSTREAM	2204
XR_001919699.1	NC_030826.1	27504403	27512646	+	XM_018064610.1	NC_030826.1	27513654	27527392	-	UPSTREAM	1007
XR_001919699.1	NC_030826.1	27504403	27512646	+	XM_018064613.1	NC_030826.1	27513662	27524943	-	UPSTREAM	1015
XR_001919705.1	NC_030826.1	27694389	27700587	-	XM_013971973.2	NC_030826.1	27687844	27693367	+	UPSTREAM	1021
XR_001296885.2	NC_030826.1	28399205	28401632	-	XM_018064645.1	NC_030826.1	28402451	28600703	-	DOWNSTREAM	818
XR_001296845.2	NC_030826.1	28625455	28629406	-	XM_005693564.3	NC_030826.1	28601121	28627510	+	OVERLAP	-1
XR_001296845.2	NC_030826.1	28625455	28629406	-	XM_018064647.1	NC_030826.1	28629617	28678151	+	DOWNSTREAM	210
XR_001296845.2	NC_030826.1	28625455	28629406	-	XM_018064646.1	NC_030826.1	28629639	28678151	+	DOWNSTREAM	232
XR_001919703.1	NC_030826.1	29308302	29313395	-	XM_018064660.1	NC_030826.1	29317461	29338520	-	DOWNSTREAM	4065
XR_001296921.2	NC_030826.1	32889529	32891676	-	XM_018064696.1	NC_030826.1	32855324	32889529	+	OVERLAP	-1
XR_001296921.2	NC_030826.1	32889529	32891676	-	XM_018064698.1	NC_030826.1	32892923	32910413	-	DOWNSTREAM	1246
XR_001296871.2	NC_030826.1	34902957	34905595	+	XM_005693631.3	NC_030826.1	34905996	34923853	+	UPSTREAM	400
XR_001919724.1	NC_030826.1	35738206	35743000	+	XM_018064856.1	NC_030826.1	35689362	35737880	-	DOWNSTREAM	325
XR_001919724.1	NC_030826.1	35738206	35743000	+	XM_018064857.1	NC_030826.1	35689364	35737963	-	DOWNSTREAM	242
XR_001919724.1	NC_030826.1	35738206	35743000	+	XM_018064858.1	NC_030826.1	35699755	35737963	-	DOWNSTREAM	242
XR_001919724.1	NC_030826.1	35738206	35743000	+	XM_018064859.1	NC_030826.1	35704064	35737963	-	DOWNSTREAM	242
XR_001919724.1	NC_030826.1	35738206	35743000	+	XM_018064872.1	NC_030826.1	35745749	35808272	-	UPSTREAM	2748
XR_001919726.1	NC_030826.1	35828927	35830927	+	XM_018064874.1	NC_030826.1	35813683	35821728	-	DOWNSTREAM	7198
XR_001919726.1	NC_030826.1	35828927	35830927	+	XM_018064875.1	NC_030826.1	35813690	35821679	-	DOWNSTREAM	7247
XR_001919726.1	NC_030826.1	35828927	35830927	+	XM_018064876.1	NC_030826.1	35824374	35835115	-	OVERLAP	-1
XR_001919726.1	NC_030826.1	35828927	35830927	+	XM_018064885.1	NC_030826.1	35836374	35849975	-	UPSTREAM	5446
XR_001919726.1	NC_030826.1	35828927	35830927	+	XM_018064883.1	NC_030826.1	35838133	35861489	-	UPSTREAM	7205
XR_001296913.2	NC_030826.1	37571692	37573192	-	XM_018064935.1	NC_030826.1	37551396	37576605	+	OVERLAP	-1
XR_001296913.2	NC_030826.1	37571692	37573192	-	XM_018064936.1	NC_030826.1	37569512	37576605	+	OVERLAP	-1
XR_001296913.2	NC_030826.1	37571692	37573192	-	XM_018064937.1	NC_030826.1	37579938	37582882	+	DOWNSTREAM	6745
XR_001919734.1	NC_030826.1	37574201	37579396	-	XM_018064935.1	NC_030826.1	37551396	37576605	+	OVERLAP	-1
XR_001919734.1	NC_030826.1	37574201	37579396	-	XM_018064936.1	NC_030826.1	37569512	37576605	+	OVERLAP	-1
XR_001919734.1	NC_030826.1	37574201	37579396	-	XM_018064937.1	NC_030826.1	37579938	37582882	+	DOWNSTREAM	541
XR_001296907.2	NC_030826.1	37574257	37579403	-	XM_018064935.1	NC_030826.1	37551396	37576605	+	OVERLAP	-1
XR_001296907.2	NC_030826.1	37574257	37579403	-	XM_018064936.1	NC_030826.1	37569512	37576605	+	OVERLAP	-1
XR_001296907.2	NC_030826.1	37574257	37579403	-	XM_018064937.1	NC_030826.1	37579938	37582882	+	DOWNSTREAM	534
XR_001919737.1	NC_030826.1	37574271	37578843	-	XM_018064935.1	NC_030826.1	37551396	37576605	+	OVERLAP	-1
XR_001919737.1	NC_030826.1	37574271	37578843	-	XM_018064936.1	NC_030826.1	37569512	37576605	+	OVERLAP	-1
XR_001919737.1	NC_030826.1	37574271	37578843	-	XM_018064937.1	NC_030826.1	37579938	37582882	+	DOWNSTREAM	1094
XR_001296912.2	NC_030826.1	37574404	37579506	-	XM_018064935.1	NC_030826.1	37551396	37576605	+	OVERLAP	-1
XR_001296912.2	NC_030826.1	37574404	37579506	-	XM_018064936.1	NC_030826.1	37569512	37576605	+	OVERLAP	-1
XR_001296912.2	NC_030826.1	37574404	37579506	-	XM_018064937.1	NC_030826.1	37579938	37582882	+	DOWNSTREAM	431
XR_001919736.1	NC_030826.1	37574420	37579521	-	XM_018064935.1	NC_030826.1	37551396	37576605	+	OVERLAP	-1
XR_001919736.1	NC_030826.1	37574420	37579521	-	XM_018064936.1	NC_030826.1	37569512	37576605	+	OVERLAP	-1
XR_001919736.1	NC_030826.1	37574420	37579521	-	XM_018064937.1	NC_030826.1	37579938	37582882	+	DOWNSTREAM	416
XR_001296906.2	NC_030826.1	37574421	37579499	-	XM_018064935.1	NC_030826.1	37551396	37576605	+	OVERLAP	-1
XR_001296906.2	NC_030826.1	37574421	37579499	-	XM_018064936.1	NC_030826.1	37569512	37576605	+	OVERLAP	-1
XR_001296906.2	NC_030826.1	37574421	37579499	-	XM_018064937.1	NC_030826.1	37579938	37582882	+	DOWNSTREAM	438
XR_001296897.1	NC_030826.1	37822743	37836118	-	XM_018064939.1	NC_030826.1	37692405	37993812	+	OVERLAP	-1
XR_001919738.1	NC_030826.1	38161088	38161909	+	XM_005693713.3	NC_030826.1	38147903	38156848	-	DOWNSTREAM	4239
XR_001919738.1	NC_030826.1	38161088	38161909	+	XM_018064952.1	NC_030826.1	38162646	38193211	-	UPSTREAM	736
XR_310799.3	NC_030826.1	38193530	38197370	+	XM_018064952.1	NC_030826.1	38162646	38193211	-	DOWNSTREAM	318
XR_001296898.2	NC_030826.1	38193662	38197370	+	XM_018064952.1	NC_030826.1	38162646	38193211	-	DOWNSTREAM	450
XR_001919741.1	NC_030826.1	38971567	38972804	-	XM_018064976.1	NC_030826.1	38958614	38981053	+	OVERLAP	-1
XR_001296846.2	NC_030826.1	39149778	39151507	+	XM_018064990.1	NC_030826.1	39107249	39147335	+	DOWNSTREAM	2442
XR_001296846.2	NC_030826.1	39149778	39151507	+	XM_005693734.3	NC_030826.1	39158485	39183096	-	UPSTREAM	6977
XR_001919653.1	NC_030826.1	39933900	39936742	+	XM_005693764.3	NC_030826.1	39940697	39952305	+	UPSTREAM	3954
XR_001919746.1	NC_030826.1	40194776	40199530	-	XM_005693776.2	NC_030826.1	40182912	40193992	+	UPSTREAM	783
XR_001919746.1	NC_030826.1	40194776	40199530	-	XM_018065032.1	NC_030826.1	40199033	40242465	+	OVERLAP	-1
XR_001919747.1	NC_030826.1	40198753	40199530	-	XM_005693776.2	NC_030826.1	40182912	40193992	+	UPSTREAM	4760
XR_001919747.1	NC_030826.1	40198753	40199530	-	XM_018065032.1	NC_030826.1	40199033	40242465	+	OVERLAP	-1
XR_001919747.1	NC_030826.1	40198753	40199530	-	XM_018065031.1	NC_030826.1	40207771	40242465	+	DOWNSTREAM	8240
XR_001919749.1	NC_030826.1	40907428	40908592	+	XM_018065087.1	NC_030826.1	40902340	40916616	-	OVERLAP	-1
XR_001919749.1	NC_030826.1	40907428	40908592	+	XM_018065080.1	NC_030826.1	40902344	40908618	-	OVERLAP	-1
XR_001919749.1	NC_030826.1	40907428	40908592	+	XM_013972070.2	NC_030826.1	40910613	40911580	-	UPSTREAM	2020
XR_310809.3	NC_030826.1	41476591	41478139	-	XM_013972083.2	NC_030826.1	41472788	41476485	-	UPSTREAM	105
XR_310809.3	NC_030826.1	41476591	41478139	-	XM_018065055.1	NC_030826.1	41482290	41488051	-	DOWNSTREAM	4150
XR_001919752.1	NC_030826.1	42250523	42253513	-	XM_013972159.2	NC_030826.1	42196794	42255068	+	OVERLAP	-1
XR_001919752.1	NC_030826.1	42250523	42253513	-	XM_018065120.1	NC_030826.1	42201695	42255068	+	OVERLAP	-1
XR_001919752.1	NC_030826.1	42250523	42253513	-	XM_013972160.2	NC_030826.1	42202104	42255068	+	OVERLAP	-1
XR_001919755.1	NC_030826.1	42581618	42585910	-	XM_018065152.1	NC_030826.1	42587426	42591520	+	DOWNSTREAM	1515
XR_001919755.1	NC_030826.1	42581618	42585910	-	XM_018065151.1	NC_030826.1	42587428	42591520	+	DOWNSTREAM	1517
XR_001919655.1	NC_030826.1	43452113	43452842	+	XM_013972519.2	NC_030826.1	43455636	43457214	-	UPSTREAM	2793
XR_001296891.2	NC_030826.1	44379020	44381350	-	XM_018065258.1	NC_030826.1	44353496	44372969	-	UPSTREAM	6050
XR_001296891.2	NC_030826.1	44379020	44381350	-	XM_005693946.3	NC_030826.1	44381042	44416145	+	OVERLAP	-1
XR_001296905.2	NC_030826.1	44712864	44728616	+	XM_018065267.1	NC_030826.1	44715603	44772379	-	OVERLAP	-1
XR_310815.3	NC_030826.1	45595042	45596107	-	XM_018065283.1	NC_030826.1	45520418	45642540	+	OVERLAP	-1
XR_310815.3	NC_030826.1	45595042	45596107	-	XM_018065280.1	NC_030826.1	45520419	45642540	+	OVERLAP	-1
XR_310815.3	NC_030826.1	45595042	45596107	-	XM_018065284.1	NC_030826.1	45520420	45642540	+	OVERLAP	-1
XR_310815.3	NC_030826.1	45595042	45596107	-	XM_018065281.1	NC_030826.1	45520421	45642540	+	OVERLAP	-1
XR_310815.3	NC_030826.1	45595042	45596107	-	XM_018065286.1	NC_030826.1	45520422	45642540	+	OVERLAP	-1
XR_310815.3	NC_030826.1	45595042	45596107	-	XM_018065288.1	NC_030826.1	45520423	45642540	+	OVERLAP	-1
XR_310815.3	NC_030826.1	45595042	45596107	-	XM_018065290.1	NC_030826.1	45520424	45642540	+	OVERLAP	-1
XR_310815.3	NC_030826.1	45595042	45596107	-	XM_018065292.1	NC_030826.1	45520426	45642540	+	OVERLAP	-1
XR_310815.3	NC_030826.1	45595042	45596107	-	XM_018065296.1	NC_030826.1	45520427	45642540	+	OVERLAP	-1
XR_310815.3	NC_030826.1	45595042	45596107	-	XM_018065298.1	NC_030826.1	45520428	45642540	+	OVERLAP	-1
XR_001919760.1	NC_030826.1	46525101	46526772	-	XM_018065313.1	NC_030826.1	46526987	46650089	+	DOWNSTREAM	214
XR_001919760.1	NC_030826.1	46525101	46526772	-	XM_018065311.1	NC_030826.1	46527640	46650089	+	DOWNSTREAM	867
XR_001919760.1	NC_030826.1	46525101	46526772	-	XM_018065312.1	NC_030826.1	46527641	46650089	+	DOWNSTREAM	868
XR_001919763.1	NC_030826.1	47381864	47386693	+	XM_018065325.1	NC_030826.1	47379514	47386608	-	OVERLAP	-1
XR_001919762.1	NC_030826.1	47383307	47385894	+	XM_018065325.1	NC_030826.1	47379514	47386608	-	OVERLAP	-1
XR_310816.3	NC_030826.1	47980046	47980469	+	XM_018065356.1	NC_030826.1	47982296	48092385	-	UPSTREAM	1826
XR_001919658.1	NC_030826.1	49095080	49095874	+	XM_005694020.3	NC_030826.1	49067857	49090221	+	DOWNSTREAM	4858
XR_001919659.1	NC_030826.1	49095098	49095874	+	XM_005694020.3	NC_030826.1	49067857	49090221	+	DOWNSTREAM	4876
XR_001919770.1	NC_030826.1	49643784	49646894	+	XM_018065397.1	NC_030826.1	49592696	49643539	-	DOWNSTREAM	244
XR_001919773.1	NC_030826.1	50239933	50245524	-	XM_018065426.1	NC_030826.1	50233364	50238366	+	UPSTREAM	1566
XR_001919773.1	NC_030826.1	50239933	50245524	-	XM_018065434.1	NC_030826.1	50247436	50250109	+	DOWNSTREAM	1911
XR_001919773.1	NC_030826.1	50239933	50245524	-	XM_018065433.1	NC_030826.1	50249520	50253679	-	DOWNSTREAM	3995
XR_001919774.1	NC_030826.1	50240980	50245524	-	XM_018065426.1	NC_030826.1	50233364	50238366	+	UPSTREAM	2613
XR_001919774.1	NC_030826.1	50240980	50245524	-	XM_018065434.1	NC_030826.1	50247436	50250109	+	DOWNSTREAM	1911
XR_001919774.1	NC_030826.1	50240980	50245524	-	XM_018065433.1	NC_030826.1	50249520	50253679	-	DOWNSTREAM	3995
XR_001919774.1	NC_030826.1	50240980	50245524	-	XM_018065431.1	NC_030826.1	50250756	50252965	-	DOWNSTREAM	5231
XR_001919660.1	NC_030826.1	50300070	50302481	-	XM_018065437.1	NC_030826.1	50266534	50294897	-	UPSTREAM	5172
XR_001919660.1	NC_030826.1	50300070	50302481	-	XM_018065438.1	NC_030826.1	50266536	50294846	-	UPSTREAM	5223
XR_001919660.1	NC_030826.1	50300070	50302481	-	XM_018065439.1	NC_030826.1	50309003	50316329	+	DOWNSTREAM	6521
XR_001296859.2	NC_030826.1	50622103	50625943	+	XM_018063603.1	NC_030826.1	50629570	50632457	+	UPSTREAM	3626
XR_001296887.2	NC_030826.1	52530049	52535816	-	XM_018063661.1	NC_030826.1	52108429	52540279	+	OVERLAP	-1
XR_001296863.2	NC_030826.1	53198753	53200895	+	XM_018063686.1	NC_030826.1	53179645	53192931	+	DOWNSTREAM	5821
XR_001296863.2	NC_030826.1	53198753	53200895	+	XM_018063688.1	NC_030826.1	53193947	53197770	-	DOWNSTREAM	982
XR_001919620.1	NC_030826.1	53737769	53739148	-	XM_018063713.1	NC_030826.1	53705333	53856176	-	OVERLAP	-1
XR_310826.3	NC_030826.1	54414541	54419037	-	XM_018063734.1	NC_030826.1	54395812	54413851	+	UPSTREAM	689
XR_310826.3	NC_030826.1	54414541	54419037	-	XM_018063735.1	NC_030826.1	54395816	54413851	+	UPSTREAM	689
XR_310829.3	NC_030826.1	54579727	54583919	-	XM_018063747.1	NC_030826.1	54574128	54577398	-	UPSTREAM	2328
XR_001919629.1	NC_030826.1	54813303	54815130	+	XM_005694111.3	NC_030826.1	54804474	54808665	-	DOWNSTREAM	4637
XR_001919629.1	NC_030826.1	54813303	54815130	+	XM_018063766.1	NC_030826.1	54809140	54812440	-	DOWNSTREAM	862
XR_001919629.1	NC_030826.1	54813303	54815130	+	XM_005694119.3	NC_030826.1	54817390	54841572	+	UPSTREAM	2259
XR_001919630.1	NC_030826.1	54949394	54953710	-	XM_018063785.1	NC_030826.1	54947229	54951809	+	OVERLAP	-1
XR_001919630.1	NC_030826.1	54949394	54953710	-	XM_018063786.1	NC_030826.1	54947230	54951809	+	OVERLAP	-1
XR_001919630.1	NC_030826.1	54949394	54953710	-	XM_018063787.1	NC_030826.1	54947235	54951809	+	OVERLAP	-1
XR_001919630.1	NC_030826.1	54949394	54953710	-	XM_018063788.1	NC_030826.1	54947236	54951809	+	OVERLAP	-1
XR_001919630.1	NC_030826.1	54949394	54953710	-	XM_018063784.1	NC_030826.1	54953276	54958262	+	OVERLAP	-1
XR_001296904.2	NC_030826.1	55640877	55643340	+	XM_018063841.1	NC_030826.1	55633836	55640858	-	DOWNSTREAM	18
XR_001296904.2	NC_030826.1	55640877	55643340	+	XM_018063839.1	NC_030826.1	55645301	55656253	-	UPSTREAM	1960
XR_001919636.1	NC_030826.1	55788564	55789926	+	XM_018063857.1	NC_030826.1	55765910	55782486	+	DOWNSTREAM	6077
XR_001919636.1	NC_030826.1	55788564	55789926	+	XM_018063858.1	NC_030826.1	55766234	55782486	+	DOWNSTREAM	6077
XR_001919636.1	NC_030826.1	55788564	55789926	+	XM_018063856.1	NC_030826.1	55770154	55782486	+	DOWNSTREAM	6077
XR_001919636.1	NC_030826.1	55788564	55789926	+	XM_018063859.1	NC_030826.1	55786090	55840302	-	OVERLAP	-1
XR_001919638.1	NC_030826.1	57201618	57205234	-	XM_018063889.1	NC_030826.1	56931222	57203844	+	OVERLAP	-1
XR_001919638.1	NC_030826.1	57201618	57205234	-	XM_018063888.1	NC_030826.1	57085228	57203844	+	OVERLAP	-1
XR_001296943.2	NC_030827.1	3202531	3211289	-	XM_018065634.1	NC_030827.1	2852967	3209093	+	OVERLAP	-1
XR_001296948.2	NC_030827.1	4042300	4046671	-	XM_013972701.2	NC_030827.1	4042154	4048217	+	OVERLAP	-1
XR_001296948.2	NC_030827.1	4042300	4046671	-	XM_018065496.1	NC_030827.1	4051788	4113690	-	DOWNSTREAM	5116
XR_001919800.1	NC_030827.1	6929175	6930261	-	XM_018065761.1	NC_030827.1	6897089	6929222	+	OVERLAP	-1
XR_310863.3	NC_030827.1	20061429	20085048	-	XM_018065509.1	NC_030827.1	19116843	20381674	+	OVERLAP	-1
XR_310863.3	NC_030827.1	20061429	20085048	-	XM_018065510.1	NC_030827.1	19407091	20381674	+	OVERLAP	-1
XR_310863.3	NC_030827.1	20061429	20085048	-	XM_005694677.3	NC_030827.1	19575433	20381674	+	OVERLAP	-1
XR_310863.3	NC_030827.1	20061429	20085048	-	XM_005694675.3	NC_030827.1	20004446	20381674	+	OVERLAP	-1
XR_001919787.1	NC_030827.1	26310336	26311165	+	XM_018065522.1	NC_030827.1	26151530	26323673	-	OVERLAP	-1
XR_001919787.1	NC_030827.1	26310336	26311165	+	XM_005694722.2	NC_030827.1	26309054	26310739	-	OVERLAP	-1
XR_001296967.2	NC_030827.1	31276276	31276867	-	XM_018065514.1	NC_030827.1	31241740	31271587	+	UPSTREAM	4688
XR_001296967.2	NC_030827.1	31276276	31276867	-	XM_018065512.1	NC_030827.1	31242048	31271443	+	UPSTREAM	4832
XR_001296967.2	NC_030827.1	31276276	31276867	-	XM_018065516.1	NC_030827.1	31276969	31309397	+	DOWNSTREAM	101
XR_001919799.1	NC_030827.1	31521986	31534685	+	XM_018065709.1	NC_030827.1	31530537	31557531	-	OVERLAP	-1
XR_001919799.1	NC_030827.1	31521986	31534685	+	XM_018065714.1	NC_030827.1	31530612	31557529	-	OVERLAP	-1
XR_001919782.1	NC_030827.1	33660498	33697833	-	XM_018065500.1	NC_030827.1	33665563	33693650	+	OVERLAP	-1
XR_001919782.1	NC_030827.1	33660498	33697833	-	XM_018065501.1	NC_030827.1	33665578	33693644	+	OVERLAP	-1
XR_001919782.1	NC_030827.1	33660498	33697833	-	XM_018065502.1	NC_030827.1	33665588	33693650	+	OVERLAP	-1
XR_001919781.1	NC_030827.1	33673677	33697833	-	XM_018065500.1	NC_030827.1	33665563	33693650	+	OVERLAP	-1
XR_001919781.1	NC_030827.1	33673677	33697833	-	XM_018065501.1	NC_030827.1	33665578	33693644	+	OVERLAP	-1
XR_001919781.1	NC_030827.1	33673677	33697833	-	XM_018065502.1	NC_030827.1	33665588	33693650	+	OVERLAP	-1
XR_001296982.2	NC_030827.1	56007158	56011964	+	XM_005694851.3	NC_030827.1	56015019	56017147	+	UPSTREAM	3054
XR_001296983.2	NC_030827.1	63655514	63662874	-	XM_018065613.1	NC_030827.1	63663076	64219026	+	DOWNSTREAM	201
XR_001296983.2	NC_030827.1	63655514	63662874	-	XM_018065612.1	NC_030827.1	63663077	64219026	+	DOWNSTREAM	202
XR_001919949.1	NC_030828.1	13239154	13245031	-	XM_018066385.1	NC_030828.1	13245223	13295499	+	DOWNSTREAM	191
XR_001297018.2	NC_030828.1	21581284	21584648	+	XM_018066578.1	NC_030828.1	21561594	21576685	+	DOWNSTREAM	4598
XR_001297018.2	NC_030828.1	21581284	21584648	+	XM_013972954.2	NC_030828.1	21587838	21600518	-	UPSTREAM	3189
XR_001919906.1	NC_030828.1	22323434	22327307	+	XM_005695011.3	NC_030828.1	22328655	22366319	-	UPSTREAM	1347
XR_001919875.1	NC_030828.1	23501768	23503984	+	XM_018066295.1	NC_030828.1	23389905	23501719	-	DOWNSTREAM	48
XR_001919875.1	NC_030828.1	23501768	23503984	+	XM_018065913.1	NC_030828.1	23508086	23519714	+	UPSTREAM	4101
XR_001919824.1	NC_030828.1	25726633	25727431	+	XM_005695065.3	NC_030828.1	25734649	25767258	+	UPSTREAM	7217
XR_001919824.1	NC_030828.1	25726633	25727431	+	XM_005695063.3	NC_030828.1	25734650	25767258	+	UPSTREAM	7218
XR_001919932.1	NC_030828.1	27125392	27127598	+	XM_018065916.1	NC_030828.1	27053840	27117614	-	DOWNSTREAM	7777
XR_001919873.1	NC_030828.1	27287088	27288871	-	XM_018066229.1	NC_030828.1	27256367	27299458	+	OVERLAP	-1
XR_001919873.1	NC_030828.1	27287088	27288871	-	XM_013973051.2	NC_030828.1	27286543	27286805	+	UPSTREAM	282
XR_001919835.1	NC_030828.1	39920206	39923443	+	XM_018066224.1	NC_030828.1	39573236	39919997	-	DOWNSTREAM	208
XR_001919835.1	NC_030828.1	39920206	39923443	+	XM_018066225.1	NC_030828.1	39573243	39919975	-	DOWNSTREAM	230
XR_001919900.1	NC_030828.1	44506640	44516725	+	XM_018066406.1	NC_030828.1	44515591	44519912	-	OVERLAP	-1
XR_001919898.1	NC_030828.1	44956792	44964146	-	NM_001285698.1	NC_030828.1	44964226	44984978	+	DOWNSTREAM	79
XR_001297041.2	NC_030828.1	47191864	47193999	-	XM_018066512.1	NC_030828.1	47183330	47190045	-	UPSTREAM	1818
XR_001919941.1	NC_030828.1	50711662	50716770	-	XM_018066564.1	NC_030828.1	50718230	51023798	+	DOWNSTREAM	1459
XR_001919871.1	NC_030828.1	56060249	56068495	+	XM_005695319.3	NC_030828.1	56042303	56134147	-	OVERLAP	-1
XR_001919902.1	NC_030828.1	58014917	58024854	+	XM_018066414.1	NC_030828.1	57967171	58014900	-	DOWNSTREAM	16
XR_001297046.1	NC_030828.1	58675423	58679465	+	XM_005695358.3	NC_030828.1	58661454	58674311	+	DOWNSTREAM	1111
XR_001297050.2	NC_030828.1	59731508	59733859	-	XM_018066452.1	NC_030828.1	59734031	59744691	+	DOWNSTREAM	171
XR_310922.3	NC_030828.1	64586286	64599869	+	XM_018066203.1	NC_030828.1	64544300	64688259	+	OVERLAP	-1
XR_001919851.1	NC_030828.1	65021743	65027928	+	XM_005695409.3	NC_030828.1	64994969	65029989	+	OVERLAP	-1
XR_001919828.1	NC_030828.1	65748273	65752333	-	XM_005709569.2	NC_030828.1	65752268	65754213	+	OVERLAP	-1
XR_001919861.1	NC_030828.1	67013222	67022327	-	XM_018066048.1	NC_030828.1	67015248	67022240	+	OVERLAP	-1
XR_001919822.1	NC_030828.1	68383688	68386081	+	XM_018065865.1	NC_030828.1	68393335	68407097	+	UPSTREAM	7253
XR_001919920.1	NC_030828.1	68807467	68809089	-	XM_018066467.1	NC_030828.1	68800266	68807503	+	OVERLAP	-1
XR_001919920.1	NC_030828.1	68807467	68809089	-	XM_018066466.1	NC_030828.1	68801657	68807501	+	OVERLAP	-1
XR_001919920.1	NC_030828.1	68807467	68809089	-	XM_018066468.1	NC_030828.1	68801664	68806902	+	UPSTREAM	564
XR_001919920.1	NC_030828.1	68807467	68809089	-	XM_018066507.1	NC_030828.1	68811307	68826856	-	DOWNSTREAM	2217
XR_001919924.1	NC_030828.1	68823174	68826602	-	XM_018066507.1	NC_030828.1	68811307	68826856	-	OVERLAP	-1
XR_001919991.1	NC_030829.1	122692	144859	+	XM_018067014.1	NC_030829.1	129892	163357	-	OVERLAP	-1
XR_001917033.1	NC_030829.1	567815	571227	+	XM_018038267.1	NC_030829.1	576985	661325	-	UPSTREAM	5757
XR_001297070.2	NC_030829.1	900760	904798	+	XM_018067044.1	NC_030829.1	769419	982124	-	OVERLAP	-1
XR_001920012.1	NC_030829.1	12350525	12352445	+	XM_013973425.2	NC_030829.1	12356509	12365781	-	UPSTREAM	4063
XR_001297089.2	NC_030829.1	13219125	13223513	-	XM_018067107.1	NC_030829.1	13223544	13239692	+	DOWNSTREAM	30
XR_001297089.2	NC_030829.1	13219125	13223513	-	XM_018067108.1	NC_030829.1	13223583	13239692	+	DOWNSTREAM	69
XR_001920002.1	NC_030829.1	13220926	13223513	-	XM_018067107.1	NC_030829.1	13223544	13239692	+	DOWNSTREAM	30
XR_001920002.1	NC_030829.1	13220926	13223513	-	XM_018067108.1	NC_030829.1	13223583	13239692	+	DOWNSTREAM	69
XR_310941.3	NC_030829.1	14646826	14648915	-	XM_018066825.1	NC_030829.1	14632642	14644906	+	UPSTREAM	1919
XR_310941.3	NC_030829.1	14646826	14648915	-	XM_018066826.1	NC_030829.1	14634880	14644906	+	UPSTREAM	1919
XR_310941.3	NC_030829.1	14646826	14648915	-	XM_018066903.1	NC_030829.1	14650734	14657893	+	DOWNSTREAM	1818
XR_001297093.2	NC_030829.1	14666221	14689182	+	XM_018066904.1	NC_030829.1	14670889	14705247	-	OVERLAP	-1
XR_001919979.1	NC_030829.1	14719006	14728780	+	XM_018066906.1	NC_030829.1	14716416	14722961	-	OVERLAP	-1
XR_001919981.1	NC_030829.1	15143405	15152517	+	XM_018066944.1	NC_030829.1	15074856	15143363	+	DOWNSTREAM	41
XR_001919981.1	NC_030829.1	15143405	15152517	+	XM_018066946.1	NC_030829.1	15152632	15364683	-	UPSTREAM	114
XR_001919980.1	NC_030829.1	15148562	15152517	+	XM_018066944.1	NC_030829.1	15074856	15143363	+	DOWNSTREAM	5198
XR_001919980.1	NC_030829.1	15148562	15152517	+	XM_018066946.1	NC_030829.1	15152632	15364683	-	UPSTREAM	114
XR_001297087.2	NC_030829.1	15152972	15169300	+	XM_018066946.1	NC_030829.1	15152632	15364683	-	OVERLAP	-1
XR_001917038.1	NC_030829.1	16696167	16704185	-	XM_005695622.3	NC_030829.1	16688728	16698787	+	OVERLAP	-1
XR_001917038.1	NC_030829.1	16696167	16704185	-	XM_018038446.1	NC_030829.1	16689417	16698787	+	OVERLAP	-1
XR_001917038.1	NC_030829.1	16696167	16704185	-	XM_005695623.3	NC_030829.1	16689614	16698787	+	OVERLAP	-1
XR_001917038.1	NC_030829.1	16696167	16704185	-	XM_018038447.1	NC_030829.1	16689618	16698787	+	OVERLAP	-1
XR_001917038.1	NC_030829.1	16696167	16704185	-	XM_018066928.1	NC_030829.1	16704276	16713792	+	DOWNSTREAM	90
XR_001297095.2	NC_030829.1	18485697	18491085	-	XM_005695650.3	NC_030829.1	18445551	19377162	-	OVERLAP	-1
XR_001919997.1	NC_030829.1	28066331	28068885	-	XM_018067086.1	NC_030829.1	28067012	28335004	+	OVERLAP	-1
XR_001297113.2	NC_030829.1	36874458	36875455	-	XM_005695759.3	NC_030829.1	36749217	36911613	+	OVERLAP	-1
XR_001297128.2	NC_030829.1	39154311	39178942	+	XM_018066935.1	NC_030829.1	39010886	39783533	-	OVERLAP	-1
XR_001917050.1	NC_030829.1	43217751	43223804	-	XM_005695795.3	NC_030829.1	43074487	43213820	-	UPSTREAM	3930
XR_001917050.1	NC_030829.1	43217751	43223804	-	XM_005695800.3	NC_030829.1	43091416	43213826	-	UPSTREAM	3924
XR_001917009.1	NC_030829.1	46964422	46968477	+	XM_013973569.2	NC_030829.1	46959095	46973585	-	OVERLAP	-1
XR_001917009.1	NC_030829.1	46964422	46968477	+	XM_005695840.2	NC_030829.1	46959136	46974801	-	OVERLAP	-1
XR_001297126.2	NC_030829.1	47056781	47073985	-	XM_018067041.1	NC_030829.1	46974939	47077249	+	OVERLAP	-1
XR_001920000.1	NC_030829.1	47951561	47956222	-	XM_018067098.1	NC_030829.1	47910144	47964154	+	OVERLAP	-1
XR_001920000.1	NC_030829.1	47951561	47956222	-	XM_018067099.1	NC_030829.1	47933324	47964154	+	OVERLAP	-1
XR_001919999.1	NC_030829.1	49361566	49370765	-	XM_018067090.1	NC_030829.1	49370188	49429927	+	OVERLAP	-1
XR_001919999.1	NC_030829.1	49361566	49370765	-	XM_018067088.1	NC_030829.1	49370193	49450779	+	OVERLAP	-1
XR_001917003.1	NC_030829.1	49463534	49465589	+	XM_013973596.2	NC_030829.1	49454247	49457396	-	DOWNSTREAM	6137
XR_001917003.1	NC_030829.1	49463534	49465589	+	XM_018038225.1	NC_030829.1	49459629	49463491	-	DOWNSTREAM	42
XR_001917003.1	NC_030829.1	49463534	49465589	+	XM_018038218.1	NC_030829.1	49464753	49765783	-	OVERLAP	-1
XR_001917003.1	NC_030829.1	49463534	49465589	+	XM_018038223.1	NC_030829.1	49466918	49765750	-	UPSTREAM	1328
XR_001917003.1	NC_030829.1	49463534	49465589	+	XM_018038224.1	NC_030829.1	49470920	49765783	-	UPSTREAM	5330
XR_001920011.1	NC_030829.1	50472510	50474266	-	XM_013973627.2	NC_030829.1	50460979	50472980	+	OVERLAP	-1
XR_001920011.1	NC_030829.1	50472510	50474266	-	XM_013973628.2	NC_030829.1	50461285	50472980	+	OVERLAP	-1
XR_001920011.1	NC_030829.1	50472510	50474266	-	XM_018067231.1	NC_030829.1	50467442	50472980	+	OVERLAP	-1
XR_001920011.1	NC_030829.1	50472510	50474266	-	XM_005695941.3	NC_030829.1	50474321	50493071	+	DOWNSTREAM	54
XR_001919960.1	NC_030829.1	51063537	51066429	-	XM_018066747.1	NC_030829.1	51047975	51056547	-	UPSTREAM	6989
XR_001919960.1	NC_030829.1	51063537	51066429	-	XM_018066757.1	NC_030829.1	51056662	51070400	-	OVERLAP	-1
XR_001919960.1	NC_030829.1	51063537	51066429	-	XM_018066754.1	NC_030829.1	51071531	51109942	-	DOWNSTREAM	5101
XR_001917021.1	NC_030829.1	51478200	51480196	-	XM_018067023.1	NC_030829.1	51458062	51475819	-	UPSTREAM	2380
XR_001917021.1	NC_030829.1	51478200	51480196	-	XM_018067024.1	NC_030829.1	51458072	51475819	-	UPSTREAM	2380
XR_001917021.1	NC_030829.1	51478200	51480196	-	XM_018038360.1	NC_030829.1	51480255	51491214	+	DOWNSTREAM	58
XR_001917021.1	NC_030829.1	51478200	51480196	-	XM_018038358.1	NC_030829.1	51480325	51491214	+	DOWNSTREAM	128
XR_001919958.1	NC_030829.1	52606995	52611433	-	XM_005696021.3	NC_030829.1	52578323	52618841	+	OVERLAP	-1
XR_001919958.1	NC_030829.1	52606995	52611433	-	XM_005696022.3	NC_030829.1	52607845	52618841	+	OVERLAP	-1
XR_001916998.1	NC_030829.1	52983681	52996727	-	NM_001285548.1	NC_030829.1	52976995	53007415	+	OVERLAP	-1
XR_001916999.1	NC_030829.1	52986110	52996727	-	NM_001285548.1	NC_030829.1	52976995	53007415	+	OVERLAP	-1
XR_001916997.1	NC_030829.1	52992626	52996727	-	NM_001285548.1	NC_030829.1	52976995	53007415	+	OVERLAP	-1
XR_001919995.1	NC_030829.1	57205787	57207183	-	XM_018067066.1	NC_030829.1	57176338	57225897	+	OVERLAP	-1
XR_001297154.2	NC_030829.1	58763288	58767094	-	XM_018067213.1	NC_030829.1	58696229	58831914	+	OVERLAP	-1
XR_001917005.1	NC_030829.1	58899068	58906762	+	XM_018038239.1	NC_030829.1	58884876	58910255	-	OVERLAP	-1
XR_001919992.1	NC_030829.1	59149679	59153707	+	XM_018066621.1	NC_030829.1	59104356	59149578	-	DOWNSTREAM	100
XR_001920010.1	NC_030829.1	59185385	59188902	+	XM_018067224.1	NC_030829.1	59192234	59204302	+	UPSTREAM	3331
XR_001917006.1	NC_030829.1	59400621	59404786	-	XM_018038243.1	NC_030829.1	59285823	59398246	-	UPSTREAM	2374
XR_001917006.1	NC_030829.1	59400621	59404786	-	XM_018038237.1	NC_030829.1	59404936	59435886	+	DOWNSTREAM	149
XR_310981.1	NC_030829.1	59457509	59459095	+	XM_018038214.1	NC_030829.1	59441213	59454848	-	DOWNSTREAM	2660
XR_001297156.2	NC_030829.1	60178180	60180550	-	XM_018066948.1	NC_030829.1	60149958	60174004	-	UPSTREAM	4175
XR_311035.3	NC_030830.1	103134	111587	-	XM_018039023.1	NC_030830.1	111611	155829	+	DOWNSTREAM	23
XR_311035.3	NC_030830.1	103134	111587	-	XM_018039025.1	NC_030830.1	111632	155829	+	DOWNSTREAM	44
XR_001917102.1	NC_030830.1	1584653	1599029	+	XM_018038976.1	NC_030830.1	1594220	1607156	-	OVERLAP	-1
XR_001297204.2	NC_030830.1	7064985	7067017	-	XM_018039147.1	NC_030830.1	6556030	7073500	+	OVERLAP	-1
XR_001297204.2	NC_030830.1	7064985	7067017	-	XM_018039150.1	NC_030830.1	6556031	7073500	+	OVERLAP	-1
XR_001297204.2	NC_030830.1	7064985	7067017	-	XM_018039149.1	NC_030830.1	6556586	7073500	+	OVERLAP	-1
XR_001297204.2	NC_030830.1	7064985	7067017	-	XM_018039148.1	NC_030830.1	6556946	7073500	+	OVERLAP	-1
XR_001297204.2	NC_030830.1	7064985	7067017	-	XM_018039151.1	NC_030830.1	6784685	7073500	+	OVERLAP	-1
XR_001297204.2	NC_030830.1	7064985	7067017	-	XM_018039152.1	NC_030830.1	6785177	7073500	+	OVERLAP	-1
XR_001297204.2	NC_030830.1	7064985	7067017	-	XM_013974149.2	NC_030830.1	6835112	7073500	+	OVERLAP	-1
XR_001297204.2	NC_030830.1	7064985	7067017	-	XM_018039153.1	NC_030830.1	6845726	7073500	+	OVERLAP	-1
XR_001917131.1	NC_030830.1	12815987	12818225	+	XM_018039226.1	NC_030830.1	12791900	12875356	+	OVERLAP	-1
XR_001917131.1	NC_030830.1	12815987	12818225	+	XM_018039227.1	NC_030830.1	12793505	12875356	+	OVERLAP	-1
XR_311022.3	NC_030830.1	16153226	16157283	+	XM_018039168.1	NC_030830.1	16121141	16209647	-	OVERLAP	-1
XR_001917056.1	NC_030830.1	18282518	18286528	+	XM_018038552.1	NC_030830.1	18259809	18283550	-	OVERLAP	-1
XR_001917056.1	NC_030830.1	18282518	18286528	+	XM_018038541.1	NC_030830.1	18275890	18276587	-	DOWNSTREAM	5930
XR_001917056.1	NC_030830.1	18282518	18286528	+	XM_013974069.2	NC_030830.1	18278319	18278795	-	DOWNSTREAM	3722
XR_001917056.1	NC_030830.1	18282518	18286528	+	XM_005696748.3	NC_030830.1	18279129	18279902	+	DOWNSTREAM	2615
XR_001917055.1	NC_030830.1	18283568	18286528	+	XM_018038552.1	NC_030830.1	18259809	18283550	-	DOWNSTREAM	17
XR_001917055.1	NC_030830.1	18283568	18286528	+	XM_018038541.1	NC_030830.1	18275890	18276587	-	DOWNSTREAM	6980
XR_001917055.1	NC_030830.1	18283568	18286528	+	XM_013974069.2	NC_030830.1	18278319	18278795	-	DOWNSTREAM	4772
XR_001917055.1	NC_030830.1	18283568	18286528	+	XM_005696748.3	NC_030830.1	18279129	18279902	+	DOWNSTREAM	3665
XR_001917054.1	NC_030830.1	19366372	19384953	-	XM_005696721.3	NC_030830.1	19371710	19380560	+	OVERLAP	-1
XR_311007.3	NC_030830.1	19847302	19851541	+	XM_018038518.1	NC_030830.1	19852467	19867227	-	UPSTREAM	925
XR_001917086.1	NC_030830.1	21998428	22005252	-	XM_013977060.2	NC_030830.1	22005606	22009317	-	DOWNSTREAM	353
XR_001917128.1	NC_030830.1	22241067	22243043	-	XM_018039177.1	NC_030830.1	22242274	22244681	+	OVERLAP	-1
XR_001917128.1	NC_030830.1	22241067	22243043	-	XM_005696606.3	NC_030830.1	22245930	22248693	+	DOWNSTREAM	2886
XR_001917128.1	NC_030830.1	22241067	22243043	-	NM_001286442.1	NC_030830.1	22246067	22247912	+	DOWNSTREAM	3023
XR_001917128.1	NC_030830.1	22241067	22243043	-	XM_018039178.1	NC_030830.1	22250705	22253634	-	DOWNSTREAM	7661
XR_311001.3	NC_030830.1	22459190	22461178	+	XM_013974027.2	NC_030830.1	22451631	22454106	+	DOWNSTREAM	5083
XR_001297187.2	NC_030830.1	22682230	22694008	+	XM_018038918.1	NC_030830.1	22688908	22698740	-	OVERLAP	-1
XR_001917138.1	NC_030830.1	24325198	24327481	-	XM_018039281.1	NC_030830.1	24278782	24324458	-	UPSTREAM	739
XR_001917138.1	NC_030830.1	24325198	24327481	-	XM_018039212.1	NC_030830.1	24333751	24376576	-	DOWNSTREAM	6269
XR_001917117.1	NC_030830.1	28287213	28287750	+	XM_018039013.1	NC_030830.1	28199165	28287167	-	DOWNSTREAM	45
XR_001917080.1	NC_030830.1	31100986	31105059	+	XM_005696358.2	NC_030830.1	31094597	31100346	-	DOWNSTREAM	639
XR_001917129.1	NC_030830.1	37807924	37811401	-	XM_018039188.1	NC_030830.1	37814306	37841391	-	DOWNSTREAM	2904
XR_001917072.1	NC_030830.1	40957110	40958628	-	XM_018038695.1	NC_030830.1	40962192	40967060	-	DOWNSTREAM	3563
XR_001297178.2	NC_030830.1	40974307	40976291	-	XM_018038695.1	NC_030830.1	40962192	40967060	-	UPSTREAM	7246
XR_001297178.2	NC_030830.1	40974307	40976291	-	XM_018039207.1	NC_030830.1	40968116	40974446	+	OVERLAP	-1
XR_001917092.1	NC_030830.1	41511259	41512053	+	XM_005696445.3	NC_030830.1	41496924	41505887	+	DOWNSTREAM	5371
XR_001917092.1	NC_030830.1	41511259	41512053	+	XM_018038902.1	NC_030830.1	41506453	41510451	+	DOWNSTREAM	807
XR_001917092.1	NC_030830.1	41511259	41512053	+	XM_018038901.1	NC_030830.1	41506774	41510451	+	DOWNSTREAM	807
XR_001917092.1	NC_030830.1	41511259	41512053	+	XM_018038903.1	NC_030830.1	41514225	41522937	+	UPSTREAM	2171
XR_001917149.1	NC_030831.1	433652	440135	-	XM_018039396.1	NC_030831.1	420439	433615	-	UPSTREAM	36
XR_001917149.1	NC_030831.1	433652	440135	-	XM_018039397.1	NC_030831.1	424443	433602	-	UPSTREAM	49
XR_001917149.1	NC_030831.1	433652	440135	-	XM_018039390.1	NC_030831.1	440212	481779	+	DOWNSTREAM	76
XR_001917169.1	NC_030831.1	3444561	3447527	-	XM_018039574.1	NC_030831.1	3416675	3499109	-	OVERLAP	-1
XR_001917166.1	NC_030831.1	3967963	3971085	+	XM_018039541.1	NC_030831.1	3587820	3967927	-	DOWNSTREAM	35
XR_001297230.2	NC_030831.1	3967964	3971085	+	XM_018039541.1	NC_030831.1	3587820	3967927	-	DOWNSTREAM	36
XR_001917165.1	NC_030831.1	3967966	3971085	+	XM_018039541.1	NC_030831.1	3587820	3967927	-	DOWNSTREAM	38
XR_311043.3	NC_030831.1	24396895	24402511	-	XM_018039353.1	NC_030831.1	24112886	24499732	+	OVERLAP	-1
XR_001917189.1	NC_030831.1	24685936	24691588	-	XM_018039795.1	NC_030831.1	24690481	24801992	+	OVERLAP	-1
XR_001917158.1	NC_030831.1	33424738	33435265	+	XM_018039478.1	NC_030831.1	33418547	33447710	-	OVERLAP	-1
XR_001297224.2	NC_030831.1	34784637	34790719	+	XM_018039520.1	NC_030831.1	34751427	34852805	-	OVERLAP	-1
XR_001917175.1	NC_030831.1	38011761	38024557	+	XM_018039624.1	NC_030831.1	37948427	38247527	-	OVERLAP	-1
XR_001917175.1	NC_030831.1	38011761	38024557	+	XM_018039630.1	NC_030831.1	37954221	38210213	-	OVERLAP	-1
XR_001917172.1	NC_030831.1	40437196	40448818	+	XM_018039604.1	NC_030831.1	40312378	40438984	-	OVERLAP	-1
XR_001297241.2	NC_030831.1	41568754	41595578	-	XM_018039583.1	NC_030831.1	41484249	41595674	+	OVERLAP	-1
XR_001297241.2	NC_030831.1	41568754	41595578	-	XM_018039584.1	NC_030831.1	41484251	41596722	+	OVERLAP	-1
XR_001297241.2	NC_030831.1	41568754	41595578	-	XM_018039581.1	NC_030831.1	41484252	41596722	+	OVERLAP	-1
XR_001297234.1	NC_030831.1	42294839	42296459	+	XM_018039547.1	NC_030831.1	42254513	42292649	+	DOWNSTREAM	2189
XR_001297234.1	NC_030831.1	42294839	42296459	+	XM_018039548.1	NC_030831.1	42254517	42290149	+	DOWNSTREAM	4689
XR_001297234.1	NC_030831.1	42294839	42296459	+	XM_005697139.3	NC_030831.1	42255424	42292649	+	DOWNSTREAM	2189
XR_001297240.2	NC_030831.1	42532844	42533826	-	XM_018039498.1	NC_030831.1	42533768	42546179	+	OVERLAP	-1
XR_001917152.1	NC_030831.1	43233972	43234489	-	XM_018039426.1	NC_030831.1	43195112	43238239	+	OVERLAP	-1
XR_001917152.1	NC_030831.1	43233972	43234489	-	XM_018039425.1	NC_030831.1	43218390	43238239	+	OVERLAP	-1
XR_001917152.1	NC_030831.1	43233972	43234489	-	XM_018039428.1	NC_030831.1	43218569	43238239	+	OVERLAP	-1
XR_001917152.1	NC_030831.1	43233972	43234489	-	XM_018039427.1	NC_030831.1	43241206	43248187	+	DOWNSTREAM	6716
XR_311059.3	NC_030831.1	47778991	47780489	+	XM_018039540.1	NC_030831.1	47692541	47777127	-	DOWNSTREAM	1863
XR_311059.3	NC_030831.1	47778991	47780489	+	XM_018039538.1	NC_030831.1	47692550	47777127	-	DOWNSTREAM	1863
XR_311059.3	NC_030831.1	47778991	47780489	+	XM_018039539.1	NC_030831.1	47692552	47776669	-	DOWNSTREAM	2321
XR_001917162.1	NC_030831.1	48647031	48652973	-	XM_018039521.1	NC_030831.1	48425947	48753607	+	OVERLAP	-1
XR_001297243.2	NC_030831.1	49661072	49662556	+	XM_018039635.1	NC_030831.1	49627957	49660853	-	DOWNSTREAM	218
XR_001917191.1	NC_030831.1	61217665	61223890	-	XM_018039368.1	NC_030831.1	61224454	61457440	+	DOWNSTREAM	563
XR_001297258.2	NC_030831.1	61219294	61223890	-	XM_018039368.1	NC_030831.1	61224454	61457440	+	DOWNSTREAM	563
XR_001917147.1	NC_030831.1	61711810	61713403	+	XM_018039337.1	NC_030831.1	61577610	61770906	-	OVERLAP	-1
XR_001917147.1	NC_030831.1	61711810	61713403	+	NM_001314213.1	NC_030831.1	61578924	61770872	-	OVERLAP	-1
XR_001917147.1	NC_030831.1	61711810	61713403	+	XM_018039338.1	NC_030831.1	61651321	61770906	-	OVERLAP	-1
XR_001917143.1	NC_030831.1	61878239	61880720	+	XM_018039376.1	NC_030831.1	61838130	61871571	-	DOWNSTREAM	6667
XR_001917181.1	NC_030831.1	62066827	62086638	+	XM_018039672.1	NC_030831.1	62067904	62077840	-	OVERLAP	-1
XR_001297259.2	NC_030832.1	714569	718281	-	XM_018040568.1	NC_030832.1	660490	711927	-	UPSTREAM	2641
XR_001297259.2	NC_030832.1	714569	718281	-	XM_018040569.1	NC_030832.1	723302	728307	+	DOWNSTREAM	5020
XR_001297262.2	NC_030832.1	1432444	1432924	+	XM_018040702.1	NC_030832.1	1418493	1425364	-	DOWNSTREAM	7079
XR_001297262.2	NC_030832.1	1432444	1432924	+	XM_018040705.1	NC_030832.1	1427552	1429957	+	DOWNSTREAM	2486
XR_001297262.2	NC_030832.1	1432444	1432924	+	XM_018040703.1	NC_030832.1	1430148	1432380	-	DOWNSTREAM	63
XR_001297262.2	NC_030832.1	1432444	1432924	+	XM_005697400.2	NC_030832.1	1433965	1437984	+	UPSTREAM	1040
XR_001297262.2	NC_030832.1	1432444	1432924	+	XM_018040804.1	NC_030832.1	1439505	1445655	+	UPSTREAM	6580
XR_001297263.2	NC_030832.1	1596836	1600343	-	XM_018040984.1	NC_030832.1	1587782	1593621	+	UPSTREAM	3214
XR_001297263.2	NC_030832.1	1596836	1600343	-	XM_018040665.1	NC_030832.1	1600567	1617797	+	DOWNSTREAM	223
XR_001297263.2	NC_030832.1	1596836	1600343	-	XM_018040664.1	NC_030832.1	1605453	1617797	+	DOWNSTREAM	5109
XR_001917267.1	NC_030832.1	1626761	1627583	+	XM_018040665.1	NC_030832.1	1600567	1617797	+	DOWNSTREAM	8963
XR_001917267.1	NC_030832.1	1626761	1627583	+	XM_018040664.1	NC_030832.1	1605453	1617797	+	DOWNSTREAM	8963
XR_001917267.1	NC_030832.1	1626761	1627583	+	XM_018040661.1	NC_030832.1	1618016	1636177	-	OVERLAP	-1
XR_001917264.1	NC_030832.1	1655733	1657480	-	XM_018040839.1	NC_030832.1	1647349	1649824	-	UPSTREAM	5908
XR_001917264.1	NC_030832.1	1655733	1657480	-	XM_018040838.1	NC_030832.1	1649864	1652731	-	UPSTREAM	3001
XR_001917264.1	NC_030832.1	1655733	1657480	-	XM_018040612.1	NC_030832.1	1658482	1668217	+	DOWNSTREAM	1001
XR_311067.3	NC_030832.1	2201108	2202876	+	XM_018040149.1	NC_030832.1	2174775	2192886	-	DOWNSTREAM	8221
XR_311067.3	NC_030832.1	2201108	2202876	+	XM_018040150.1	NC_030832.1	2177019	2192887	-	DOWNSTREAM	8220
XR_311067.3	NC_030832.1	2201108	2202876	+	XM_018040151.1	NC_030832.1	2185780	2192888	-	DOWNSTREAM	8219
XR_311067.3	NC_030832.1	2201108	2202876	+	XM_018040153.1	NC_030832.1	2207914	2214316	+	UPSTREAM	5037
XR_311067.3	NC_030832.1	2201108	2202876	+	XM_018040154.1	NC_030832.1	2210189	2214316	+	UPSTREAM	7312
XR_001917271.1	NC_030832.1	2373201	2374710	-	XM_018040789.1	NC_030832.1	2355674	2367134	+	UPSTREAM	6066
XR_001917271.1	NC_030832.1	2373201	2374710	-	XM_018040793.1	NC_030832.1	2374096	2385785	+	OVERLAP	-1
XR_001917271.1	NC_030832.1	2373201	2374710	-	XM_018040792.1	NC_030832.1	2376977	2385785	+	DOWNSTREAM	2266
XR_001917271.1	NC_030832.1	2373201	2374710	-	XM_018040791.1	NC_030832.1	2381894	2385785	+	DOWNSTREAM	7183
XR_001917286.1	NC_030832.1	2406086	2409144	+	XM_018040790.1	NC_030832.1	2396841	2400310	+	DOWNSTREAM	5775
XR_001917286.1	NC_030832.1	2406086	2409144	+	XM_013974707.2	NC_030832.1	2412974	2417126	+	UPSTREAM	3829
XR_001917298.1	NC_030832.1	3302740	3305861	-	XM_018040968.1	NC_030832.1	3310697	3347591	-	DOWNSTREAM	4835
XR_001917298.1	NC_030832.1	3302740	3305861	-	XM_018040969.1	NC_030832.1	3312634	3347595	-	DOWNSTREAM	6772
XR_001917238.1	NC_030832.1	3719824	3720897	+	XM_018040266.1	NC_030832.1	3714527	3717064	+	DOWNSTREAM	2759
XR_001917238.1	NC_030832.1	3719824	3720897	+	XM_018040265.1	NC_030832.1	3717267	3731938	-	OVERLAP	-1
XR_001917238.1	NC_030832.1	3719824	3720897	+	XM_018040261.1	NC_030832.1	3717842	3731959	-	OVERLAP	-1
XR_001917268.1	NC_030832.1	7565425	7566930	-	XM_005697494.3	NC_030832.1	7539778	7565337	+	UPSTREAM	87
XR_001917268.1	NC_030832.1	7565425	7566930	-	XM_013974851.2	NC_030832.1	7539878	7565337	+	UPSTREAM	87
XR_001917268.1	NC_030832.1	7565425	7566930	-	XM_018040669.1	NC_030832.1	7540708	7565326	+	UPSTREAM	98
XR_001917268.1	NC_030832.1	7565425	7566930	-	XM_018040670.1	NC_030832.1	7543962	7565337	+	UPSTREAM	87
XR_001917268.1	NC_030832.1	7565425	7566930	-	XM_005697495.2	NC_030832.1	7567320	7580497	-	DOWNSTREAM	389
XR_001917239.1	NC_030832.1	9742979	9748916	-	XM_018040271.1	NC_030832.1	9506816	9743599	+	OVERLAP	-1
XR_001917239.1	NC_030832.1	9742979	9748916	-	XM_018040269.1	NC_030832.1	9506873	9743599	+	OVERLAP	-1
XR_001917280.1	NC_030832.1	10559507	10562796	-	XM_005697513.3	NC_030832.1	10555875	10559172	+	UPSTREAM	334
XR_001917280.1	NC_030832.1	10559507	10562796	-	XM_018040633.1	NC_030832.1	10562886	11166061	+	DOWNSTREAM	89
XR_001917292.1	NC_030832.1	13658884	13668077	+	XM_018040590.1	NC_030832.1	13603849	13658650	-	DOWNSTREAM	233
XR_001917292.1	NC_030832.1	13658884	13668077	+	XM_018040591.1	NC_030832.1	13605314	13658718	-	DOWNSTREAM	165
XR_001297285.2	NC_030832.1	22387646	22412348	-	XM_018040461.1	NC_030832.1	22324874	22422208	+	OVERLAP	-1
XR_001917233.1	NC_030832.1	25854073	25858704	+	XM_018040175.1	NC_030832.1	25837508	25854765	-	OVERLAP	-1
XR_001917233.1	NC_030832.1	25854073	25858704	+	XM_018040183.1	NC_030832.1	25858806	25867247	-	UPSTREAM	101
XR_001917233.1	NC_030832.1	25854073	25858704	+	XM_018040180.1	NC_030832.1	25859268	25867042	-	UPSTREAM	563
XR_001917209.1	NC_030832.1	26120571	26123108	+	XM_018039937.1	NC_030832.1	26112308	26120474	-	DOWNSTREAM	96
XR_001917209.1	NC_030832.1	26120571	26123108	+	XM_018039935.1	NC_030832.1	26123037	26127748	-	OVERLAP	-1
XR_001917209.1	NC_030832.1	26120571	26123108	+	XM_018039939.1	NC_030832.1	26128793	26136227	-	UPSTREAM	5684
XR_001917211.1	NC_030832.1	26903278	26904456	+	XM_005698017.3	NC_030832.1	26889073	26895244	-	DOWNSTREAM	8033
XR_001917211.1	NC_030832.1	26903278	26904456	+	XM_018039988.1	NC_030832.1	26906225	26910456	+	UPSTREAM	1768
XR_001917211.1	NC_030832.1	26903278	26904456	+	XM_018039989.1	NC_030832.1	26910539	26916543	-	UPSTREAM	6082
XR_001917265.1	NC_030832.1	27103935	27108404	+	XM_018040627.1	NC_030832.1	27088752	27099962	+	DOWNSTREAM	3972
XR_001917265.1	NC_030832.1	27103935	27108404	+	XM_018040629.1	NC_030832.1	27100008	27104568	-	OVERLAP	-1
XR_001917265.1	NC_030832.1	27103935	27108404	+	XM_018040626.1	NC_030832.1	27107733	27116227	-	OVERLAP	-1
XR_001297269.2	NC_030832.1	27179855	27183281	+	XM_013974996.2	NC_030832.1	27168633	27178731	+	DOWNSTREAM	1123
XR_001917263.1	NC_030832.1	27842141	27847087	-	XM_018039822.1	NC_030832.1	27832738	27841776	-	UPSTREAM	364
XR_001917263.1	NC_030832.1	27842141	27847087	-	NM_001285706.1	NC_030832.1	27832764	27841490	-	UPSTREAM	650
XR_001917263.1	NC_030832.1	27842141	27847087	-	XM_005697758.3	NC_030832.1	27847225	27886607	+	DOWNSTREAM	137
XR_001917263.1	NC_030832.1	27842141	27847087	-	XM_005697757.3	NC_030832.1	27847321	27886607	+	DOWNSTREAM	233
XR_001917248.1	NC_030832.1	33996410	33998471	+	XM_018040400.1	NC_030832.1	33973371	35136850	+	OVERLAP	-1
XR_001917251.1	NC_030832.1	35108530	35112691	-	XM_018040400.1	NC_030832.1	33973371	35136850	+	OVERLAP	-1
XR_001917251.1	NC_030832.1	35108530	35112691	-	XM_018040401.1	NC_030832.1	35104670	35108169	-	UPSTREAM	360
XR_001917249.1	NC_030832.1	35128245	35132021	-	XM_018040400.1	NC_030832.1	33973371	35136850	+	OVERLAP	-1
XR_001917249.1	NC_030832.1	35128245	35132021	-	XM_018040403.1	NC_030832.1	35137095	35139776	-	DOWNSTREAM	5073
XR_001917266.1	NC_030832.1	36460913	36468860	+	XM_018040657.1	NC_030832.1	36455577	36462275	-	OVERLAP	-1
XR_311296.3	NC_030832.1	36467159	36468860	+	XM_018040657.1	NC_030832.1	36455577	36462275	-	DOWNSTREAM	4883
XR_311296.3	NC_030832.1	36467159	36468860	+	XM_005701281.3	NC_030832.1	36473267	36481242	-	UPSTREAM	4406
XR_001917241.1	NC_030832.1	36781993	36787231	-	XM_018040344.1	NC_030832.1	36772947	36781679	+	UPSTREAM	313
XR_001917243.1	NC_030832.1	36825398	36826917	+	XM_018040349.1	NC_030832.1	36805617	36817838	+	DOWNSTREAM	7559
XR_001917243.1	NC_030832.1	36825398	36826917	+	XM_018040350.1	NC_030832.1	36805619	36818508	+	DOWNSTREAM	6889
XR_001917243.1	NC_030832.1	36825398	36826917	+	XM_018040354.1	NC_030832.1	36805862	36817078	+	DOWNSTREAM	8319
XR_001917243.1	NC_030832.1	36825398	36826917	+	XM_018040357.1	NC_030832.1	36805868	36817078	+	DOWNSTREAM	8319
XR_001917243.1	NC_030832.1	36825398	36826917	+	XM_018040355.1	NC_030832.1	36805904	36817078	+	DOWNSTREAM	8319
XR_001917243.1	NC_030832.1	36825398	36826917	+	XM_018040356.1	NC_030832.1	36805944	36817078	+	DOWNSTREAM	8319
XR_001917243.1	NC_030832.1	36825398	36826917	+	XM_018040382.1	NC_030832.1	36822624	36825287	-	DOWNSTREAM	110
XR_001917243.1	NC_030832.1	36825398	36826917	+	XM_018040379.1	NC_030832.1	36826635	36832054	-	OVERLAP	-1
XR_001917242.1	NC_030832.1	36857113	36859933	-	XM_018040376.1	NC_030832.1	36844111	36854925	+	UPSTREAM	2187
XR_001917242.1	NC_030832.1	36857113	36859933	-	XM_018040377.1	NC_030832.1	36844112	36854944	+	UPSTREAM	2168
XR_001917242.1	NC_030832.1	36857113	36859933	-	XM_018040380.1	NC_030832.1	36854989	36856976	+	UPSTREAM	136
XR_001917242.1	NC_030832.1	36857113	36859933	-	XM_005697826.3	NC_030832.1	36864029	36884787	-	DOWNSTREAM	4095
XR_001917198.1	NC_030832.1	37251820	37253714	-	XM_018039896.1	NC_030832.1	37242862	37251881	+	OVERLAP	-1
XR_001917198.1	NC_030832.1	37251820	37253714	-	XM_018039897.1	NC_030832.1	37244346	37251881	+	OVERLAP	-1
XR_001917198.1	NC_030832.1	37251820	37253714	-	XM_018039894.1	NC_030832.1	37261695	37271181	-	DOWNSTREAM	7980
XR_001917197.1	NC_030832.1	37326013	37328925	+	XM_005697863.3	NC_030832.1	37325927	37330449	-	OVERLAP	-1
XR_001917270.1	NC_030832.1	38819722	38829643	-	XM_018040767.1	NC_030832.1	38828498	38844217	+	OVERLAP	-1
XR_001917270.1	NC_030832.1	38819722	38829643	-	XM_018040766.1	NC_030832.1	38828584	38844217	+	OVERLAP	-1
XR_001917258.1	NC_030832.1	38899320	38901556	-	XM_005697892.3	NC_030832.1	38870388	38894182	-	UPSTREAM	5137
XR_001917258.1	NC_030832.1	38899320	38901556	-	XM_018040512.1	NC_030832.1	38894235	38902091	+	OVERLAP	-1
XR_001917258.1	NC_030832.1	38899320	38901556	-	XM_018040510.1	NC_030832.1	38902088	38927733	-	DOWNSTREAM	531
XR_001917258.1	NC_030832.1	38899320	38901556	-	XM_005697890.3	NC_030832.1	38906549	38911318	+	DOWNSTREAM	4992
XR_001917254.1	NC_030832.1	39354087	39358242	+	XM_018040408.1	NC_030832.1	39363670	39381633	-	UPSTREAM	5427
XR_311101.2	NC_030832.1	41557854	41558833	+	XM_018040725.1	NC_030832.1	41562012	41583987	+	UPSTREAM	3178
XR_311101.2	NC_030832.1	41557854	41558833	+	XM_018040724.1	NC_030832.1	41562013	41586858	+	UPSTREAM	3179
XR_001917208.1	NC_030832.1	42435024	42438659	+	XM_018039916.1	NC_030832.1	42406719	42430529	+	DOWNSTREAM	4494
XR_001917319.1	NC_030833.1	983979	992635	-	XM_018041470.1	NC_030833.1	983260	1003612	-	OVERLAP	-1
XR_001917306.1	NC_030833.1	6741882	6743640	+	XM_018041250.1	NC_030833.1	6720885	6745930	+	OVERLAP	-1
XR_001917306.1	NC_030833.1	6741882	6743640	+	XM_018041248.1	NC_030833.1	6721684	6745936	+	OVERLAP	-1
XR_001917306.1	NC_030833.1	6741882	6743640	+	XM_018041249.1	NC_030833.1	6721838	6745930	+	OVERLAP	-1
XR_001917306.1	NC_030833.1	6741882	6743640	+	XM_018041251.1	NC_030833.1	6730223	6745930	+	OVERLAP	-1
XR_001297329.2	NC_030833.1	9284123	9290415	-	XM_018041671.1	NC_030833.1	9290866	9308887	-	DOWNSTREAM	450
XR_001917320.1	NC_030833.1	9644313	9651449	+	XM_018041506.1	NC_030833.1	9649292	9708623	-	OVERLAP	-1
XR_001297326.2	NC_030833.1	27070379	27078199	+	XM_005698436.3	NC_030833.1	27066273	27070209	-	DOWNSTREAM	169
XR_001917350.1	NC_030833.1	27074336	27078387	+	XM_005698436.3	NC_030833.1	27066273	27070209	-	DOWNSTREAM	4126
XR_001917318.1	NC_030833.1	30704536	30708098	-	XM_018041450.1	NC_030833.1	30708273	30822313	+	DOWNSTREAM	174
XR_001917305.1	NC_030833.1	34670104	34675401	-	XM_018041190.1	NC_030833.1	34564043	34767759	+	OVERLAP	-1
XR_001917305.1	NC_030833.1	34670104	34675401	-	XM_013975107.2	NC_030833.1	34564064	34767759	+	OVERLAP	-1
XR_001917305.1	NC_030833.1	34670104	34675401	-	XM_018041191.1	NC_030833.1	34564065	34767759	+	OVERLAP	-1
XR_001917305.1	NC_030833.1	34670104	34675401	-	XM_013975105.2	NC_030833.1	34564071	34767759	+	OVERLAP	-1
XR_001917305.1	NC_030833.1	34670104	34675401	-	XM_013975104.2	NC_030833.1	34564073	34767759	+	OVERLAP	-1
XR_001917313.1	NC_030833.1	35982273	35986158	+	XM_018041370.1	NC_030833.1	35749803	35998676	-	OVERLAP	-1
XR_001917351.1	NC_030833.1	36341568	36344431	+	XM_005698230.3	NC_030833.1	36299212	36336477	-	DOWNSTREAM	5090
XR_001917309.1	NC_030833.1	36754774	36761776	-	XM_018041295.1	NC_030833.1	36586971	36763980	+	OVERLAP	-1
XR_001917309.1	NC_030833.1	36754774	36761776	-	XM_018041297.1	NC_030833.1	36586972	36763980	+	OVERLAP	-1
XR_001917309.1	NC_030833.1	36754774	36761776	-	XM_018041296.1	NC_030833.1	36586973	36763980	+	OVERLAP	-1
XR_001917326.1	NC_030833.1	40144041	40150614	-	XM_018041575.1	NC_030833.1	40149560	40250113	+	OVERLAP	-1
XR_311111.3	NC_030833.1	42024528	42030980	-	XM_005698174.2	NC_030833.1	42031016	42070410	+	DOWNSTREAM	35
XR_311109.3	NC_030833.1	42488489	42493009	-	XM_018041353.1	NC_030833.1	42411237	42742077	+	OVERLAP	-1
XR_311109.3	NC_030833.1	42488489	42493009	-	XM_018041350.1	NC_030833.1	42411342	42742077	+	OVERLAP	-1
XR_311109.3	NC_030833.1	42488489	42493009	-	XM_018041354.1	NC_030833.1	42438697	42742077	+	OVERLAP	-1
XR_001917367.1	NC_030834.1	5626133	5629500	+	XM_018041964.1	NC_030834.1	5563154	5622998	-	DOWNSTREAM	3134
XR_001917367.1	NC_030834.1	5626133	5629500	+	XM_018041965.1	NC_030834.1	5563998	5624041	-	DOWNSTREAM	2091
XR_001917367.1	NC_030834.1	5626133	5629500	+	XM_018042130.1	NC_030834.1	5633516	5636933	+	UPSTREAM	4015
XR_001917367.1	NC_030834.1	5626133	5629500	+	XM_018042131.1	NC_030834.1	5633524	5636933	+	UPSTREAM	4023
XR_001917361.1	NC_030834.1	6947223	6974389	-	XM_018041860.1	NC_030834.1	6679172	7010212	-	OVERLAP	-1
XR_001917368.1	NC_030834.1	8453649	8455568	+	XM_018041971.1	NC_030834.1	8438656	8492103	-	OVERLAP	-1
XR_001917368.1	NC_030834.1	8453649	8455568	+	XM_018041972.1	NC_030834.1	8441099	8492091	-	OVERLAP	-1
XR_001917352.1	NC_030834.1	12302319	12304032	+	XM_018041795.1	NC_030834.1	12289417	12321467	-	OVERLAP	-1
XR_001917358.1	NC_030834.1	18933549	18939629	+	XM_018041833.1	NC_030834.1	18922977	19126556	-	OVERLAP	-1
XR_001917357.1	NC_030834.1	19919567	19920189	+	XM_018042022.1	NC_030834.1	19926832	19943941	+	UPSTREAM	6642
XR_001297370.2	NC_030834.1	20559966	20568508	+	XM_005698791.3	NC_030834.1	20542621	20559869	-	DOWNSTREAM	96
XR_001917377.1	NC_030834.1	20840314	20842806	+	XM_018041767.1	NC_030834.1	20834331	20838708	+	DOWNSTREAM	1605
XR_001917377.1	NC_030834.1	20840314	20842806	+	XM_018041768.1	NC_030834.1	20843263	20871271	+	UPSTREAM	456
XR_001917364.1	NC_030834.1	25929652	25933270	+	XM_005698771.3	NC_030834.1	25844129	25925839	+	DOWNSTREAM	3812
XR_001917364.1	NC_030834.1	25929652	25933270	+	XM_018041909.1	NC_030834.1	25928395	26117386	-	OVERLAP	-1
XR_001917364.1	NC_030834.1	25929652	25933270	+	XM_018041912.1	NC_030834.1	25928397	26117386	-	OVERLAP	-1
XR_001917365.1	NC_030834.1	26271170	26275131	-	XM_018041942.1	NC_030834.1	26217883	26308140	+	OVERLAP	-1
XR_001917365.1	NC_030834.1	26271170	26275131	-	XM_018041946.1	NC_030834.1	26217884	26308140	+	OVERLAP	-1
XR_001917372.1	NC_030834.1	38401116	38402890	-	XM_018042076.1	NC_030834.1	38402947	38419790	+	DOWNSTREAM	56
XR_001917372.1	NC_030834.1	38401116	38402890	-	XM_018042077.1	NC_030834.1	38402956	38419790	+	DOWNSTREAM	65
XR_001917372.1	NC_030834.1	38401116	38402890	-	XM_018042072.1	NC_030834.1	38402961	38419790	+	DOWNSTREAM	70
XR_001917372.1	NC_030834.1	38401116	38402890	-	XM_018042070.1	NC_030834.1	38402978	38419790	+	DOWNSTREAM	87
XR_001917372.1	NC_030834.1	38401116	38402890	-	XM_018042065.1	NC_030834.1	38402984	38419790	+	DOWNSTREAM	93
XR_001917372.1	NC_030834.1	38401116	38402890	-	XM_018042073.1	NC_030834.1	38402985	38419790	+	DOWNSTREAM	94
XR_001917372.1	NC_030834.1	38401116	38402890	-	XM_018042071.1	NC_030834.1	38402986	38419790	+	DOWNSTREAM	95
XR_001917372.1	NC_030834.1	38401116	38402890	-	XM_018042078.1	NC_030834.1	38402987	38419797	+	DOWNSTREAM	96
XR_311148.1	NC_030834.1	38538077	38542063	+	XM_018042143.1	NC_030834.1	38532445	38534361	+	DOWNSTREAM	3715
XR_001917369.1	NC_030834.1	43371802	43372337	-	XM_018041991.1	NC_030834.1	43376735	43390449	-	DOWNSTREAM	4397
XR_001917394.1	NC_030835.1	850843	857633	+	XM_018042299.1	NC_030835.1	824120	851973	-	OVERLAP	-1
XR_001917394.1	NC_030835.1	850843	857633	+	XM_018042300.1	NC_030835.1	837166	851972	-	OVERLAP	-1
XR_001917394.1	NC_030835.1	850843	857633	+	XM_018042298.1	NC_030835.1	840381	851974	-	OVERLAP	-1
XR_001917447.1	NC_030835.1	2936085	2940203	-	XM_018042511.1	NC_030835.1	2751853	2933545	+	UPSTREAM	2539
XR_001917447.1	NC_030835.1	2936085	2940203	-	XM_018042513.1	NC_030835.1	2751854	2933545	+	UPSTREAM	2539
XR_001917447.1	NC_030835.1	2936085	2940203	-	XM_018042512.1	NC_030835.1	2786386	2933545	+	UPSTREAM	2539
XR_001917447.1	NC_030835.1	2936085	2940203	-	XM_018042515.1	NC_030835.1	2853533	2933545	+	UPSTREAM	2539
XR_001917447.1	NC_030835.1	2936085	2940203	-	XM_018042427.1	NC_030835.1	2941175	3039572	-	DOWNSTREAM	971
XR_001917422.1	NC_030835.1	14499365	14504314	-	XM_018042500.1	NC_030835.1	14506566	14510451	+	DOWNSTREAM	2251
XR_311182.3	NC_030835.1	15957232	15966639	+	XM_005699218.3	NC_030835.1	15955820	15957117	-	DOWNSTREAM	114
XR_001297405.2	NC_030835.1	16331344	16334135	-	XM_005699201.3	NC_030835.1	16253265	16333368	+	OVERLAP	-1
XR_001297405.2	NC_030835.1	16331344	16334135	-	XM_005699200.3	NC_030835.1	16334148	16336010	+	DOWNSTREAM	12
XR_001297405.2	NC_030835.1	16331344	16334135	-	XM_005699196.3	NC_030835.1	16338959	16344707	+	DOWNSTREAM	4823
XR_311181.3	NC_030835.1	16331345	16334140	-	XM_005699201.3	NC_030835.1	16253265	16333368	+	OVERLAP	-1
XR_311181.3	NC_030835.1	16331345	16334140	-	XM_005699200.3	NC_030835.1	16334148	16336010	+	DOWNSTREAM	7
XR_311181.3	NC_030835.1	16331345	16334140	-	XM_005699196.3	NC_030835.1	16338959	16344707	+	DOWNSTREAM	4818
XR_001917434.1	NC_030835.1	17526593	17534298	+	XM_018042521.1	NC_030835.1	17520383	17555673	-	OVERLAP	-1
XR_001917396.1	NC_030835.1	19281901	19284275	-	XM_018042341.1	NC_030835.1	19269082	19282293	+	OVERLAP	-1
XR_001917396.1	NC_030835.1	19281901	19284275	-	XM_018042340.1	NC_030835.1	19284041	19294824	+	OVERLAP	-1
XR_001917396.1	NC_030835.1	19281901	19284275	-	XM_018042339.1	NC_030835.1	19284049	19294824	+	OVERLAP	-1
XR_001917398.1	NC_030835.1	20592579	20593831	+	XM_018042355.1	NC_030835.1	20547941	20592525	-	DOWNSTREAM	53
XR_001917398.1	NC_030835.1	20592579	20593831	+	XM_005699120.3	NC_030835.1	20548424	20592583	-	OVERLAP	-1
XR_001917398.1	NC_030835.1	20592579	20593831	+	XM_018042482.1	NC_030835.1	20598404	20735845	-	UPSTREAM	4572
XR_001917418.1	NC_030835.1	31993916	32007572	+	XM_018042484.1	NC_030835.1	32003322	32057223	-	OVERLAP	-1
XR_001917416.1	NC_030835.1	43640533	43643317	-	XM_018042525.1	NC_030835.1	43601313	43633542	+	UPSTREAM	6990
XR_001917493.1	NC_030836.1	8520631	8522651	-	XM_018043262.1	NC_030836.1	8310682	8537321	+	OVERLAP	-1
XR_001917493.1	NC_030836.1	8520631	8522651	-	XM_018043261.1	NC_030836.1	8310691	8537322	+	OVERLAP	-1
XR_001917458.1	NC_030836.1	9329503	9338779	+	XM_018042810.1	NC_030836.1	9320593	9329405	-	DOWNSTREAM	97
XR_001297428.2	NC_030836.1	12041499	12046670	-	XM_005699478.3	NC_030836.1	12046832	12150662	+	DOWNSTREAM	161
XR_001297454.1	NC_030836.1	25392730	25400132	-	XM_018043567.1	NC_030836.1	25364835	25423326	+	OVERLAP	-1
XR_001297444.2	NC_030836.1	25509643	25511272	-	XM_005699524.3	NC_030836.1	25488816	25508137	+	UPSTREAM	1505
XR_001917513.1	NC_030836.1	27546327	27553796	+	XM_005699580.3	NC_030836.1	27554020	27559252	-	UPSTREAM	223
XR_001917461.1	NC_030836.1	28579515	28586285	-	XM_005699609.2	NC_030836.1	28587203	28599162	+	DOWNSTREAM	917
XR_311203.3	NC_030836.1	28668014	28674522	-	XM_018043381.1	NC_030836.1	28663782	28762575	-	OVERLAP	-1
XR_001297439.2	NC_030836.1	31375407	31376625	-	XM_018043321.1	NC_030836.1	31369193	31509058	+	OVERLAP	-1
XR_001297439.2	NC_030836.1	31375407	31376625	-	XM_018043325.1	NC_030836.1	31376454	31509058	+	OVERLAP	-1
XR_001297439.2	NC_030836.1	31375407	31376625	-	XM_018043322.1	NC_030836.1	31377184	31509058	+	DOWNSTREAM	558
XR_001297439.2	NC_030836.1	31375407	31376625	-	XM_018043324.1	NC_030836.1	31377723	31509058	+	DOWNSTREAM	1097
XR_311210.2	NC_030836.1	41469694	41470266	-	XM_018042961.1	NC_030836.1	41442737	41469454	-	UPSTREAM	239
XR_311210.2	NC_030836.1	41469694	41470266	-	XM_005699797.2	NC_030836.1	41470274	41476294	-	DOWNSTREAM	7
XR_001297466.2	NC_030836.1	43313078	43320365	+	XM_018043403.1	NC_030836.1	43279422	43389709	-	OVERLAP	-1
XR_001297461.2	NC_030836.1	43529834	43534929	-	XM_018043335.1	NC_030836.1	43507708	43528380	-	UPSTREAM	1453
XR_311218.3	NC_030836.1	44154996	44159072	+	XM_018043209.1	NC_030836.1	44131694	44152405	-	DOWNSTREAM	2590
XR_001297459.2	NC_030836.1	44156585	44159072	+	XM_018043209.1	NC_030836.1	44131694	44152405	-	DOWNSTREAM	4179
XR_311219.3	NC_030836.1	44403216	44406213	-	XM_018043094.1	NC_030836.1	44393651	44401054	-	UPSTREAM	2161
XR_311219.3	NC_030836.1	44403216	44406213	-	XM_005699902.3	NC_030836.1	44404965	44408359	+	OVERLAP	-1
XR_311219.3	NC_030836.1	44403216	44406213	-	XM_005699904.2	NC_030836.1	44408540	44412657	-	DOWNSTREAM	2326
XR_311219.3	NC_030836.1	44403216	44406213	-	XM_018043428.1	NC_030836.1	44408542	44412657	-	DOWNSTREAM	2328
XR_001297471.2	NC_030836.1	44622507	44633067	-	XM_018042932.1	NC_030836.1	44561667	44705941	+	OVERLAP	-1
XR_001917451.1	NC_030836.1	45768464	45770032	+	XM_018042723.1	NC_030836.1	45749514	45768237	-	DOWNSTREAM	226
XR_001917451.1	NC_030836.1	45768464	45770032	+	XM_018042728.1	NC_030836.1	45769902	45774913	-	OVERLAP	-1
XR_001917451.1	NC_030836.1	45768464	45770032	+	XM_018042725.1	NC_030836.1	45775415	45801060	+	UPSTREAM	5382
XR_001917452.1	NC_030836.1	45785543	45788070	-	XM_018042725.1	NC_030836.1	45775415	45801060	+	OVERLAP	-1
XR_001917479.1	NC_030836.1	45939864	45943806	+	XM_018043067.1	NC_030836.1	45921210	45936419	+	DOWNSTREAM	3444
XR_001917479.1	NC_030836.1	45939864	45943806	+	XM_018043066.1	NC_030836.1	45921687	45936419	+	DOWNSTREAM	3444
XR_001917479.1	NC_030836.1	45939864	45943806	+	XM_018043068.1	NC_030836.1	45924720	45936419	+	DOWNSTREAM	3444
XR_001917479.1	NC_030836.1	45939864	45943806	+	XM_018043064.1	NC_030836.1	45924884	45936419	+	DOWNSTREAM	3444
XR_001917479.1	NC_030836.1	45939864	45943806	+	XM_018043065.1	NC_030836.1	45925792	45936419	+	DOWNSTREAM	3444
XR_001917479.1	NC_030836.1	45939864	45943806	+	XM_018043069.1	NC_030836.1	45937562	45962964	-	OVERLAP	-1
XR_001297473.2	NC_030836.1	48627518	48630360	+	XM_018043149.1	NC_030836.1	48608422	49172550	-	OVERLAP	-1
XR_001917466.1	NC_030836.1	49977525	49987570	+	XM_018042975.1	NC_030836.1	49785211	50163657	-	OVERLAP	-1
XR_001297518.2	NW_017189516.1	3438056	3438981	-	XM_005700601.3	NW_017189516.1	3412368	3435029	+	UPSTREAM	3026
XR_001297518.2	NW_017189516.1	3438056	3438981	-	XM_018043790.1	NW_017189516.1	3439481	3448246	-	DOWNSTREAM	499
XR_001917538.1	NW_017189516.1	11309424	11310560	+	XM_013976428.2	NW_017189516.1	11177125	11304219	-	DOWNSTREAM	5204
XR_001917538.1	NW_017189516.1	11309424	11310560	+	XM_005700702.3	NW_017189516.1	11304300	11307103	+	DOWNSTREAM	2320
XR_001917538.1	NW_017189516.1	11309424	11310560	+	XM_005700704.1	NW_017189516.1	11313524	11326636	-	UPSTREAM	2963
XR_001917544.1	NW_017189516.1	38681044	38723194	+	XM_018043695.1	NW_017189516.1	36672906	38789932	+	OVERLAP	-1
XR_001917543.1	NW_017189516.1	45113682	45116030	+	XM_018044003.1	NW_017189516.1	45116682	45128724	+	UPSTREAM	651
XR_001917565.1	NW_017189516.1	45215786	45223101	+	XM_013976637.2	NW_017189516.1	45135003	45418318	-	OVERLAP	-1
XR_001917566.1	NW_017189516.1	45580204	45587871	-	XM_018043836.1	NW_017189516.1	45589783	45669513	-	DOWNSTREAM	1911
XR_001917578.1	NW_017189516.1	50655929	50676921	+	XM_013976679.2	NW_017189516.1	50662441	50678397	-	OVERLAP	-1
XR_311267.3	NW_017189516.1	53615117	53619115	+	XM_018043919.1	NW_017189516.1	53539625	53649251	-	OVERLAP	-1
XR_311267.3	NW_017189516.1	53615117	53619115	+	XM_018043920.1	NW_017189516.1	53539629	53648885	-	OVERLAP	-1
XR_001917564.1	NW_017189516.1	59532276	59533168	-	XM_005701122.3	NW_017189516.1	59266423	59682291	+	OVERLAP	-1
XR_001917564.1	NW_017189516.1	59532276	59533168	-	XM_018043818.1	NW_017189516.1	59481545	59682291	+	OVERLAP	-1
XR_001917564.1	NW_017189516.1	59532276	59533168	-	XM_018043817.1	NW_017189516.1	59481546	59682291	+	OVERLAP	-1
XR_001917564.1	NW_017189516.1	59532276	59533168	-	XM_013976691.2	NW_017189516.1	59527285	59682291	+	OVERLAP	-1
XR_001917587.1	NW_017189516.1	64113013	64117140	-	XM_018044049.1	NW_017189516.1	64098932	64108850	-	UPSTREAM	4162
XR_001297498.2	NW_017189517.1	12030878	12033620	-	XM_018044214.1	NW_017189517.1	12033292	12387492	+	OVERLAP	-1
XR_001297498.2	NW_017189517.1	12030878	12033620	-	XM_013976267.2	NW_017189517.1	12033293	12387496	+	OVERLAP	-1
XR_001917618.1	NW_017189517.1	12069138	12075711	+	XM_018044214.1	NW_017189517.1	12033292	12387492	+	OVERLAP	-1
XR_001917618.1	NW_017189517.1	12069138	12075711	+	XM_013976267.2	NW_017189517.1	12033293	12387496	+	OVERLAP	-1
XR_001917637.1	NW_017189517.1	20041756	20044868	-	XM_018044308.1	NW_017189517.1	20045289	20045648	-	DOWNSTREAM	420
XR_001917617.1	NW_017189517.1	37377750	37384672	-	XM_018044202.1	NW_017189517.1	37384154	37386108	+	OVERLAP	-1
XR_001917598.1	NW_017189517.1	40878208	40879122	+	XM_013976163.2	NW_017189517.1	40869101	40873571	-	DOWNSTREAM	4636
XR_001917641.1	NW_017189530.1	454527	455294	-	XM_018044373.1	NW_017189530.1	455739	460369	-	DOWNSTREAM	444
XR_001917641.1	NW_017189530.1	454527	455294	-	XM_018044409.1	NW_017189530.1	455889	474805	+	DOWNSTREAM	594
XR_001297571.2	NW_017189541.1	10117	11854	+	XM_018044443.1	NW_017189541.1	7421	22414	-	OVERLAP	-1
XR_001917650.1	NW_017189589.1	1986	6771	+	XM_018044524.1	NW_017189589.1	5926	19922	-	OVERLAP	-1
XR_001297595.2	NW_017189642.1	19958	23878	+	XM_018044609.1	NW_017189642.1	11150	19149	-	DOWNSTREAM	808
XR_001297595.2	NW_017189642.1	19958	23878	+	XM_018044607.1	NW_017189642.1	21401	37555	-	OVERLAP	-1
XR_001917656.1	NW_017189644.1	3332	7437	+	XM_018044612.1	NW_017189644.1	11673	40933	+	UPSTREAM	4235
XR_001917660.1	NW_017189664.1	19724	22351	+	XM_018044639.1	NW_017189664.1	17988	19697	-	DOWNSTREAM	26
XR_001917675.1	NW_017189770.1	22107	24843	-	XM_018044730.1	NW_017189770.1	27954	31215	-	DOWNSTREAM	3110
XR_311238.2	NW_017189840.1	164064	169623	+	XM_018044793.1	NW_017189840.1	156463	159993	-	DOWNSTREAM	4070
XR_001917679.1	NW_017189851.1	11462	15858	+	XM_018044830.1	NW_017189851.1	2042	7213	+	DOWNSTREAM	4248
XR_001917679.1	NW_017189851.1	11462	15858	+	XM_018044829.1	NW_017189851.1	8954	12417	-	OVERLAP	-1
XR_001917679.1	NW_017189851.1	11462	15858	+	XM_018044831.1	NW_017189851.1	17462	34660	+	UPSTREAM	1603
XR_001917679.1	NW_017189851.1	11462	15858	+	XM_018044832.1	NW_017189851.1	17637	34660	+	UPSTREAM	1778
XR_001297601.2	NW_017189851.1	15861	17323	+	XM_018044829.1	NW_017189851.1	8954	12417	-	DOWNSTREAM	3443
XR_001297601.2	NW_017189851.1	15861	17323	+	XM_018044831.1	NW_017189851.1	17462	34660	+	UPSTREAM	138
XR_001297601.2	NW_017189851.1	15861	17323	+	XM_018044832.1	NW_017189851.1	17637	34660	+	UPSTREAM	313
XR_001917687.1	NW_017189962.1	219915	224584	-	XM_018044966.1	NW_017189962.1	204232	216986	-	UPSTREAM	2928
XR_001296368.2	NW_017189962.1	439372	443400	-	XM_018044956.1	NW_017189962.1	448678	459255	-	DOWNSTREAM	5277
XR_001297622.2	NW_017190161.1	96517	103156	+	XM_018045162.1	NW_017190161.1	94713	96439	-	DOWNSTREAM	77
XR_001917700.1	NW_017190166.1	50407	53654	-	XM_018045180.1	NW_017190166.1	36559	56514	+	OVERLAP	-1
XR_001917700.1	NW_017190166.1	50407	53654	-	XM_018045188.1	NW_017190166.1	56743	79871	-	DOWNSTREAM	3088
XR_001917701.1	NW_017190166.1	53716	54299	-	XM_018045180.1	NW_017190166.1	36559	56514	+	OVERLAP	-1
XR_001917701.1	NW_017190166.1	53716	54299	-	XM_018045188.1	NW_017190166.1	56743	79871	-	DOWNSTREAM	2443
XR_001917711.1	NW_017191299.1	1409	2626	-	XM_018045219.1	NW_017191299.1	5828	6361	+	DOWNSTREAM	3201
XR_001917712.1	NW_017191470.1	6209	9618	+	XM_018045221.1	NW_017191470.1	5489	5910	-	DOWNSTREAM	298
XR_001917718.1	NW_017192263.1	5800	9246	-	XM_018045229.1	NW_017192263.1	9545	9966	+	DOWNSTREAM	298
XR_001917740.1	NW_017201244.1	44721	49154	+	XM_018045357.1	NW_017201244.1	36440	44505	-	DOWNSTREAM	215
XR_001917757.1	NW_017207659.1	224	1297	+	XM_018045409.1	NW_017207659.1	4848	8671	+	UPSTREAM	3550
XR_001917759.1	NW_017210158.1	31	1164	+	XM_018045427.1	NW_017210158.1	1175	1623	+	UPSTREAM	10
XR_001917768.1	NW_017212212.1	13578	14144	-	XM_018045473.1	NW_017212212.1	5791	13572	-	UPSTREAM	5
XR_001917782.1	NW_017213807.1	6878	11536	-	XM_018045519.1	NW_017213807.1	12119	14621	-	DOWNSTREAM	582
XR_001917786.1	NW_017213904.1	31	3244	+	XM_018045522.1	NW_017213904.1	5337	12105	+	UPSTREAM	2092
XR_001917792.1	NW_017214815.1	13288	14292	-	XM_018045544.1	NW_017214815.1	1493	6645	+	UPSTREAM	6642

## Sheet: Antisense
>XM_018048110.1
>XR_309700.3	2445,2755 : 2,262 (-176.21)
CCGGGCTGGCAGGGAGAACCCTGTGCTGGCCTCGGCCTTCTCAGACGATACACCCTTCTGAGCTGTCTCTCCACGCTGTACTCTGTGTGTGCCTCTCAGTGGGTTGGTCTCATTTCAGCAGTCACCTGGCAGGGGAAGCACAACGTGGTTCGCCCAGGCCACAGATTCCCCTGCTTTAACCGAGAGAACTCCCTGCAGGGTGGCAAGAGCTCGTCACCCAGAGAACCCAGCTTCAGGAGCCCCTGGGGAAGATGGGCAGGAAGCTTAGAAACCAGCACCACCCCCTCTGACAGTCCAAGACTGATCCCCAC&ATGGGGCTGGAGTCAGAGGAGAGAGGAGAAAAGTGAGCAGTCTCTGTCCTTCCTACCCACTGTCTTCAAAAACAGAGCTAACCTCAG…
.(((..(((.((((((((....(((..((.((((.(..((((...........(((((((.....((..((...((....(((((.((..(((((((..((..((((........((((((.((.........((.((((.....(((((.((((...(((((...........................((((((..((.(((.....(((((((((..(((.....(((((..((((.(..((((...((.((((((((.(((((........(.((.(.(((((((((..(((.((......(((((.&.)))))))))))))))))).).).)).).....)))))..)).)))))).))...))))..).)))).......)))))...))).)…
>XM_005674713.3
>XR_001918203.1	165,1838 : 5,1100 (-554.95)
CCAGGATCTTCTGAGAGGGCGCGTGAACGGCACCCTGCAGACTGGTCATGGCGCTCCACGTCCCCAAGGCCCCGGGCTTTGCCCAGATGCTCAAGGAGGGAGCGAAGCATTTTTCAGGATTAGAAGAGGCTGTGTACAGGAACATACAGGCTTGCAAAGAGCTGGCCCAAACAACTCGTACAGCATATGGACCAAATGGAATGAACAAAATGGTTATCAACCATCTGGAGAAGTTGTTTGTGACGAATGATGCAGCGACTATTTTAAGAGAGCTAGAAGTACAGCATCCTGCTGCAAAAATGATTGTAATGGCCTCTCACATGCAAGAGCAAGAGGTTGGAGATGGCACAAACTTTGTTCTGGTTTTTGCTGGAGCTCTTCTGGAATTAGCTGAAGAGC…
.((((((((((......(((..((((....(((.....(.((((((.(((..((....................(((((..(..((((((((((....(...(......(((((((((.((.....(((.(((((...............((((.......(((.......................(((......................((((((...((..(((....(((((((.((.(......(((.((...............(((.........(((.(((((((((....(((((....(((....(((((....(((((...........................((((((..(..((((.(....(((.....(((((..(((.((…
>XM_005674868.3
>XR_001919394.1	1,324 : 1,233 (-464.58)
CTTATATTCAGGGGCTGTAGACCTCAAATTTTTATGTTTTCGGTTGTCTCAAAACGCAGACGGAGAAGATTCCTTTGCACGTTGGGGTATCAGACAGTTAACAACTGCCCAGCAGCTCCTACACGTGCTCAGAGCTAGGGAAAGAAGGGGAAAATTAAAAAAGGGAAACTGCCAGGACTTAATATGTCTGCTCAAAACCACTTGGCTCTCCCAGGAAGGGCCTACCCGCTTCCAAAATGTCCGCCCGCAGTCCTGACGTCACTCAGTCGGCTAGATCAAGCCAGAAAGGCATTGCGCTCCAATCAGGACTCAGCTCGCTCACCC&GGTGAGCGAGCTGAGTCCTGATTGGAGCGCAATGCCTTTCTGGCTTGATCTAGCCGACTGAGTGACGTCAGGAC…
((((((((((((((((((((((((((((((((((((((((((((((((((((((((((((((((((((((((((((((((((((((((((((((((((((((((((((((((((((((((((((((((((.............................(.............................(............................((((.....((((((((((((((((((((((((((((((((((((((((((((((((((((((((((((((((((((((((((((((((((((((((((((((((.&))))))))))))))))))))))))))))))))))))))))))))))))))))))))))))))))))))))))))…
>XM_018065468.1
>XR_309719.3	53,1580 : 2,1206 (-536.45)
CTTCCAACTGATTTGGTTCTTGGCACCACTGATGTTATGCAGGGCACAAGTGGTGACCCAGGATGTAAGAGGGCTGCTGAACACACCTGCTTCTTTAAGATGCTCTCTGCAAAATCCCCAGGAAGTTTTGATTGTGACATGGCAAAAAATCAAGGCTGTAAGCCCAGAAAACATGATCACCTACAGCGAGAACCATGGGGTTGTAGTCCAGCCTGCCTACAAGGACAAGATAAACATCACCCAGCTGGGACTCATGAACTCAACCATTACTTTCTGGAATACCACCTTGGAAGATGAGGCGTGTTACAAGTGCCTCTTTAATACCTTTGGTTCTGGAAAGATCTCAGGAATAGCCTGCCTCACTCTCTTTGTACAGCCCACAGTATTTCTTCACTATAA…
.((((((((.((((.....((((.((((((((((..(...(((........((..((.(((((....(((((..(((((...(((.........(((.(.((.....(((((............(((((((((((((.((......(((((((((((.(((((.((.......((((((.....((...(((((((..((...(((..((....(((.............((((.(((........((((.((((((((((.........................(((((((((.((............((((((((........((((((.(((((..............................((((....(((...(((..............…
>XM_018045834.1
>XR_001917846.1	872,2583 : 1,998 (-481.65)
AGTCTGGAAGGAGGCTCTTACCGAGGGAGCTTGAAAGACCCCACAGGCTGCCTGAATGAAGGCATGACCCCACCCACACCTCCCAGAAATCTGGAAGAAGAACAGAAAGCCAAGGCTCTGAGAGGCAGGATGTTTGTCCTGAATGAGCTGGTACAGACAGAGAAAGACTATGTCAAGGACCTGGGGATTGTGGTGGAGGGTTTCATGAAGAGAATAGAAGAAAAGGGTGTCCCTGAGGACATGCGAGGAAAGGATAAAATCGTGTTTGGAAATATTCACCAGATTTATGACTGGCATAAGGATGTTTTCCTGGGTGAACTGGAAAAATGTATCCAGGAGCAAGACAGATTGGCACAGCTCTTTATTAAATATGAGCGGAAGCTGCACGTCTACGTGTGG…
.((((.(..(((((.((............................(((((..............(((((.(((.((((.............((((((((..................(((((......(((..........(((...((((.......................((((((..((((((...((..(((((((....(.(((((........(((((..................(((((((((.(((((((..............(((..........................((((((..((((...................(((....(((((((........................(((.((((.((...(((.....((((…
>XM_018045830.1
>XR_001917846.1	762,2480 : 1,1004 (-482.05)
CGAAATGAGTCTGGAAGGAGGCTCTTACCGAGGGAGCTTGAAAGACCCCACAGGCTGCCTGAATGAAGGCATGACCCCACCCACACCTCCCAGAAATCTGGAAGAAGAACAGAAAGCCAAGGCTCTGAGAGGCAGGATGTTTGTCCTGAATGAGCTGGTACAGACAGAGAAAGACTATGTCAAGGACCTGGGGATTGTGGTGGAGGGTTTCATGAAGAGAATAGAAGAAAAGGGTGTCCCTGAGGACATGCGAGGAAAGGATAAAATCGTGTTTGGAAATATTCACCAGATTTATGACTGGCATAAGGATGTTTTCCTGGGTGAACTGGAAAAATGTATCCAGGAGCAAGACAGATTGGCACAGCTCTTTATTAAATATGAGCGGAAGCTGCACGTCTA…
.(((((..((((.(..(((((.((............................(((((..............(((((.(((.((((.............((((((((..................(((((......(((..........(((...((((.......................((((((..((((((...((..(((((((....(.(((((........(((((..................(((((((((.(((((((..............(((..........................((((((..((((...................(((....(((((((........................(((.((((.((...(((..…
>XM_018045824.1
>XR_001917846.1	764,2482 : 1,1004 (-482.05)
CGAAATGAGTCTGGAAGGAGGCTCTTACCGAGGGAGCTTGAAAGACCCCACAGGCTGCCTGAATGAAGGCATGACCCCACCCACACCTCCCAGAAATCTGGAAGAAGAACAGAAAGCCAAGGCTCTGAGAGGCAGGATGTTTGTCCTGAATGAGCTGGTACAGACAGAGAAAGACTATGTCAAGGACCTGGGGATTGTGGTGGAGGGTTTCATGAAGAGAATAGAAGAAAAGGGTGTCCCTGAGGACATGCGAGGAAAGGATAAAATCGTGTTTGGAAATATTCACCAGATTTATGACTGGCATAAGGATGTTTTCCTGGGTGAACTGGAAAAATGTATCCAGGAGCAAGACAGATTGGCACAGCTCTTTATTAAATATGAGCGGAAGCTGCACGTCTA…
.(((((..((((.(..(((((.((............................(((((..............(((((.(((.((((.............((((((((..................(((((......(((..........(((...((((.......................((((((..((((((...((..(((((((....(.(((((........(((((..................(((((((((.(((((((..............(((..........................((((((..((((...................(((....(((((((........................(((.((((.((...(((..…
>XM_018045881.1
>XR_001917851.1	10,1433 : 2,1034 (-706.78)
ACCCAGACCACCAGGACCCCCATTTCCAGAAGAATGGCCCAGATGTCTCAAGTGCAGGAAATCTTCCACGAGGCAGCCCAGCAGGAGGCCCTGGCCCAGCCCCAACCCTGGTGGAAGATCCAGCTGTTCGTATGGGAGCCGGTGCTGTTCGGGACCTGGGACGGCGTGTTCACCTCCTGCATGATCAACATTTTTGGGGTTGTCCTTTTCTTAAGGACTGGCTGGCTGGTGGGAAACACAGGCGTGCTTATGGGCGTGTTCCTGGTGTCCTTCGTCGCCCTGGTGGCCCTGGTCACCGTGCTGTCCGGCATCGGGGTTGGGGAGCACTGCGGCGTGGGCCGCGGCGGCGTGTACTCCATGGTCGCCTCGGTCCTTGGCGGGCAGACGGGAGGCGCCATC…
.((.((.(((((((((.(..(((...(((..(((..(((((((....(((((((..........((((.((.((.((......((((((.(((((................((((.(.((((((..(((((((...(((((......((((.(..((((((.(((....(((.........(((((((.......((((((((((........(((..(((....((...((((((..(((((.........(((.(..(((((((((((((.(((.((((..(((...((((..(((...((.(((((((((.(((.(.(((((((((...((.(((((.((....((...((((((.(((.((..............((((((..(((((((((...…
>XM_018046535.1
>XR_001295650.1	68,515 : 5,339 (-201.28)
CTGGCTCTCCCCGCAGCGTGATCCAGGCGCCACCGCTGAGGGGAGGGGGGTTCGCTTCGTCGCTGGCGGCGAGAGGCAGTTTCGGAGTGCAGAACGCCCCCCTCCCCTGCCTACCTCCCCCTGTCGCCCGCCCTTGTTCTCGCCCTGCTCCGGCTGCACGCAGCCGCCGCGGGCGCAGAGGAGGAGAGCGCGGACGCCCCAGCGCCCGGCTCGGCCCGGGCCCCGCCGCGGCGCCTCCCTCCCCTCACCCGGAGCCGCAGCGCGCGGCGGCGGCGGCTCCTCGAGCTCGAGCGACCCGCGGCCGCCGGCGCTGGCCGAGGGCGATGGGGCTGGGCTGAGGTGAAGCGGCGGCGGCGGCGGCTACAGCGGCGAGCCCGGCCCCGGCCCCACACGGCCCTT…
.(((.(((((......((..((((((................(((((..(((..((((.(((((((........................(((((((..........((.........................((((.(((.........((((.....(((.....(..(((((((.(((....................((...(((((((.(((((((........((((...(.(((..............(((((((..((((...(..(.(((((..(((...........(((((....(((.(((((.((..((....((((((((((.(((((..(.((.((((..........(((((.(((..(......................(…
>XM_005675116.3
>XR_001295670.2	37,588 : 5,429 (-222.08)
AAAGTGGGATGATCTGTCACTACACCTGCAGCACCACGTTCCGAGGACAGCTCCTGCTTGCTGCTTCCAGACCCAGGAAGCCTGAGGGGAAGAAAGGAAGTACGGGCGAAATCATCAGATTGGCTTCCCGGGTTTGGGAATCTGAAGCGGGCCCGCATCTTCCGGCCAACTTCCATTGAACTTCCCAGCACTCGAAAGGGACCGAAATGGAGAGCAAAGAACCCCAGCTGAAAGGAATTGTGACAAGGTTATTCAGCCAGCAGGGATATTTCCTGCAGATGCACCCAGATGGTACCATCGATGGGACCAAAGACGAAAACAGTGACTACACCCTCTTCAATCTAATCCCTGTGGGCCTGCGTGTGGTGGCCATCCAAGGGGTGAAGGCCAGCCTCTATG…
.((((((.......................(((((((((..(((((.............................((((......((((((((..............((((((((....(((.......((((..((((...(((.((((....((((((((..............(((.....((((...((..((((...((.....((((..........(((.((((.........(((.((((..(((((..(.(((.(.(((((((((.(((((((.....((.((((.((((..((((..(.((((.........(((...((((.....((((..(((((((....(((((.((((.(.((....(((((((.....(((..((......(…
>XM_005675161.3
>XR_001917942.1	21,1575 : 1,1431 (-796.11)
CTTACGCAATCCTTCCGCAGGCTCCAACATATAAATAAAGCCTTTCGACACTCCACCAGGCAGAGCACCTGGGTTGGTCCGGAAGCCTCCAGCTGCCTGCCTGCTGACACACCGGGGCCTCTCTGAAGCCACCATGAAATCCTTCCTTCTGCTCTTTTGCCTGGCTCAGCTCTGTAGCTGCCGCTCGATCCCGCTTGACCCGATTGCAGGTTATAAGGAACCGGCCTGTGATGACCCAGACACAGAGCAAGCAGCCTTGGCGGCCGTGGACTACATCAACAAGCACCTTCCTCGGGGCTACAAACACACCTTGAACCAGATTGACAGTGTGAAGGTGTGGCCGAGGCGGCCCACGGGAGAGGTATATGACATTGAGATAGATACCCTGGAAACCACCTG…
.((((((((((((.((.....((((.((((((((.....((...(((............((((..(.....(((((((.((((..............((..(((((....(((((((........((((..............(((((.(((......(.(((.(((((((((((.((.((...........(((((((...((..(((((....(((....(..(.((((..(((((......(((.(((..(((.((((.....((((....((((........(((.((..(((((.........((((..((((((..(..........(((..((((((((.(((((((((.....................((((((((.....(((((.(((…
>XM_013964037.2
>XR_001295714.2	1541,1870 : 1,320 (-546.69)
CCTCCACCTTCTTTGCGGTGCGCAACTACTGGCGGGGCTTCTTTGCTGCCACCTTCAGCGCCTTCATCTTCCGGGTCTTGGCTGTCTGGAACCGAGATGAAGAGACCATCACGGCTCTGTTCAAAACCCGGTTCCGGCTTGACTTCCCCTTCGACCTCCAGGAGCTGCCAGCCTTTGCTGTTATTGGTATCGCCAGTGGCTTCGGGGGAGCACTTTTTGTCTACCTGAACCGGAAGATTGTCCAGGTGATGCGGAAGCAGAAGACCATCAACCGTTTCCTCATGAAGAAACGCCTGCTTTTCCCGGCCCTGGTGACTCTACTCATCTCTA&AGGGAATGACCCTCATACAACCCAAGGAAGAATCAACTCACTTCTTCATGAGGAAACGGTTGATGGTC…
.((((((((((((((((((((((((((((((((((((((((((((((((((((((((((((((((((((((((((((((((((((((....((....((.(((((((((((((((((((((((((((((((((((((((((((((((((((((((((((((((((((((((((((((((((((((((.......((..(((..((((((((..............((((((((((((((((((((((((((((((((((((((((((((((((((((((((((((((((.....((.((((((.((.....((((......((((((((.&))))).)))...)))).....))..))))))..))......)))))))))))))))))))))))))))…
>XM_013964040.2
>XR_001295714.2	1205,1534 : 1,320 (-546.69)
CCTCCACCTTCTTTGCGGTGCGCAACTACTGGCGGGGCTTCTTTGCTGCCACCTTCAGCGCCTTCATCTTCCGGGTCTTGGCTGTCTGGAACCGAGATGAAGAGACCATCACGGCTCTGTTCAAAACCCGGTTCCGGCTTGACTTCCCCTTCGACCTCCAGGAGCTGCCAGCCTTTGCTGTTATTGGTATCGCCAGTGGCTTCGGGGGAGCACTTTTTGTCTACCTGAACCGGAAGATTGTCCAGGTGATGCGGAAGCAGAAGACCATCAACCGTTTCCTCATGAAGAAACGCCTGCTTTTCCCGGCCCTGGTGACTCTACTCATCTCTA&AGGGAATGACCCTCATACAACCCAAGGAAGAATCAACTCACTTCTTCATGAGGAAACGGTTGATGGTC…
.((((((((((((((((((((((((((((((((((((((((((((((((((((((((((((((((((((((((((((((((((((((....((....((.(((((((((((((((((((((((((((((((((((((((((((((((((((((((((((((((((((((((((((((((((((((((.......((..(((..((((((((..............((((((((((((((((((((((((((((((((((((((((((((((((((((((((((((((((.....((.((((((.((.....((((......((((((((.&))))).)))...)))).....))..))))))..))......)))))))))))))))))))))))))))…
>XM_018047459.1
>XR_309738.3	1215,4499 : 11,1825 (-942.58)
CAGACTTTTGGGGCCTGCCTGGCTACAACAGAGCTGCCCAGAAGCATCCCTTCCACTGAAGACCTTCTCATGTCCCACATGAGGCAGCGGAACAAGTTGCAGGACGAGCTGAAATTACTTGGAAAGCAAGGAGCCACATTGCTGTCATGCATGCAAGAATCAGCAACCAAAATTCCCACCAGCAAACTCAGTCTCAATGAAGTTGAGAATGTAACTACCATGGAAAGGTTATTAGTTCAGTTGGATGAAACAGAAAAAGCCTTTAGTCAGTTCTGGTCTGAGCATCACCTGAAGCTTAATCAATACCTACAACTCCAGCACTTTGAACACAGTTTTTGTGAGGTTAAGCTAGCCCTGGACAACTTGTTGGCAGAGCAAGCAGAGTTTTCAGACTTCGGA…
.((((((..((((((.(..(((.((....((((.....((((.............................(((.....(((((((((....((.((..((((..((((((.((((.(((.......((((............(((.((..(((.((((..((....((((((..................(((((..(((.........((((((......((((((((...........(((.((((((.....((((((..((....((((((..(((.........((((((...........................(((.......(((..(...((((((((..............(((((((..........((((((.(..(((..((.…
>XM_018047459.1
>XR_001918001.1	2675,4412 : 7,1262 (-627.73)
AGATCTTCAAATATATTTTAAATACCATAAGAACCTGCCCCGAGCCAGGGCAATCTGGCAAGAATGTCAAGACTGCACCTACTTTGGGGTATGCCAGCGTCAACTGGGTCACAGTCTCCCTCTTTTTAAGTGTCTGAGAGAACCAAGTCAGAGACTTATAAAGTACCAGATGCTGTTGAAGGGGCTGCTGGATTTTGAGTCACCTGAGGATTTGGAGATGGACCCAAGTCATCTAGAAGGAGGTTCAGCTAAGAACGGGCCAAAGAGGACCAAGGACTCAGCCTTCTTAGCCAACCTACAACAGGCTTTGGCCATGATGGAGGATTTGATCAAGTCCTGTGAGTTGGCCATGGACCTGGCAGCAGTCACTGGATGTCCGGATGATATTGGAAAATTTGG…
.(((((.....((((((((((((......(((((.(((........((((((...((((((((.(((..((.((((((.(((...........................((((..............................((...((.(.((.((((..(((.................(((((.((((((((((((.....(((.((((((...((..((..((((((...............((((........................((((((..........................(((.....((((.((.((((((.........(.(((((((....(((...((......(((..((((..((.....((((.........((.…
>XM_005675336.3
>XR_309743.3	1805,2139 : 2,265 (-279.40)
GGACGCCGCCGCCACCCACGCTGTCTCCAGCAGCTATAACTGTGGGGAGAGGAGAAGATTTGACTTCTGAACATCCCTTGTTAGAGCAAGTAGAATTACCTGCAGTGGCATCAGTCAGTGCTTCAGTAATTAAATCTCCTTCAGATCCTTCACATGTTTCCGTTCCTCCACCTCCGCTCTTACTTCCAGCTGCTACCACAAGAAGTAATAGTACATCTATGCCCAGTAGCATACCTAGTGTTGAAAACAAACCTCCACAGGCTATTGTAAAGCCACAGATCTTGACCCATGTTATTGAAGGTTTTGTGATTCAGGAGGGATTGGAGCCATTTCCT&TGGAGTGGGTTGACATTTCCTTCTCCAAGCCTATGGGAAGGAGAAAAAGTTGGAGTAAAATTG…
.(((((((((((((((((((((((((((((((((((((((((((((((((((((((((((((((((((((((((((((((((((.(..((.((........................((((((.(((.......((((((((((.....((((((.(((((.(((((........(((.(((.(((..((((((.........(((....((..((((....((((.((((.....(((...((((((....(((((...(((.((.............((((..(((((........((((((.(......((((((((.((.((((..((((.&.))))..))))..)).))))))))).))))))))))).))))..)).))))))))........…
>XM_013964682.2
>XR_309743.3	2066,2400 : 2,265 (-279.40)
GGACGCCGCCGCCACCCACGCTGTCTCCAGCAGCTATAACTGTGGGGAGAGGAGAAGATTTGACTTCTGAACATCCCTTGTTAGAGCAAGTAGAATTACCTGCAGTGGCATCAGTCAGTGCTTCAGTAATTAAATCTCCTTCAGATCCTTCACATGTTTCCGTTCCTCCACCTCCGCTCTTACTTCCAGCTGCTACCACAAGAAGTAATAGTACATCTATGCCCAGTAGCATACCTAGTGTTGAAAACAAACCTCCACAGGCTATTGTAAAGCCACAGATCTTGACCCATGTTATTGAAGGTTTTGTGATTCAGGAGGGATTGGAGCCATTTCCT&TGGAGTGGGTTGACATTTCCTTCTCCAAGCCTATGGGAAGGAGAAAAAGTTGGAGTAAAATTG…
.(((((((((((((((((((((((((((((((((((((((((((((((((((((((((((((((((((((((((((((((((((.(..((.((........................((((((.(((.......((((((((((.....((((((.(((((.(((((........(((.(((.(((..((((((.........(((....((..((((....((((.((((.....(((...((((((....(((((...(((.((.............((((..(((((........((((((.(......((((((((.((.((((..((((.&.))))..))))..)).))))))))).))))))))))).))))..)).))))))))........…
>XM_018047895.1
>XR_309743.3	1978,2312 : 2,265 (-279.40)
GGACGCCGCCGCCACCCACGCTGTCTCCAGCAGCTATAACTGTGGGGAGAGGAGAAGATTTGACTTCTGAACATCCCTTGTTAGAGCAAGTAGAATTACCTGCAGTGGCATCAGTCAGTGCTTCAGTAATTAAATCTCCTTCAGATCCTTCACATGTTTCCGTTCCTCCACCTCCGCTCTTACTTCCAGCTGCTACCACAAGAAGTAATAGTACATCTATGCCCAGTAGCATACCTAGTGTTGAAAACAAACCTCCACAGGCTATTGTAAAGCCACAGATCTTGACCCATGTTATTGAAGGTTTTGTGATTCAGGAGGGATTGGAGCCATTTCCT&TGGAGTGGGTTGACATTTCCTTCTCCAAGCCTATGGGAAGGAGAAAAAGTTGGAGTAAAATTG…
.(((((((((((((((((((((((((((((((((((((((((((((((((((((((((((((((((((((((((((((((((((.(..((.((........................((((((.(((.......((((((((((.....((((((.(((((.(((((........(((.(((.(((..((((((.........(((....((..((((....((((.((((.....(((...((((((....(((((...(((.((.............((((..(((((........((((((.(......((((((((.((.((((..((((.&.))))..))))..)).))))))))).))))))))))).))))..)).))))))))........…
>XM_018047948.1
>XR_001918060.1	2,416 : 1,423 (-190.11)
TGAGGGGTCCCAGAAGGTACTCACCTCCCCATGCTGTGCCCACCCTCTCCAGCTGGTGACAGGTCTGAAAGCTCCGCAGCTTATTTGCATGGCGTTTTGGTGTGCCAGGAACCAAAAATAAGATAATTAAAGGCAGTGAAACTGAAGTAAAATAGGAAGATCATCAGCCAAGAAGGGCCTGTTGGAGGAAGCAGAGGATGGAAAATCAACTGAAGCACTGTTTGACTGTAGCAGCAGGCCTTTGAAATTTAACTCAAAAAATGAGTGCCCTTAATTCAGAGAACTGCTCTTTTCAGTACCAGCTGCATCAAACACATCAGCTTCTAGATGGTAACTGTCTGTTATTCTTGATTATACTTGGGAAAATACTGTTAAATATCCTCACATTAGGAATGAAAA…
.(((((((.((((.((((((((.((((((((((((...((((.(((...((((((.((((((((..(((.((((((..((((........((..((((((((((...(...(((......((.((((((((((((((................(((....((.....(((((((((((((..(((((..((..((((((...................((((((.(((((((((....((((..................(((.((((((...............(((((((......(((((((......(((..(((((((((((..((.(((((..((((................(((......((((................(((......((…
>XM_005675347.3
>XR_001918072.1	30,2831 : 1,2310 (-1207.88)
CTCCGCCTCCTCGGCGATTGCCATCTGACAAGATCTCCAAATCAAAGTGATAAATCGCTCCAAACTTTTTTTGGCGGCGCTGAGATGTTGGAGGGGCGTCTAGCGCGCATGTGCGAAGGTGTCCAAACTGACAATGCTGGAGAGATAGCGAGTGTGGATTGAGAGAAAGGGAGAGAGGGAGGGAGAGAGAGTGAAAGAGGGAAAGACAGAGAGTGAGTGTGTGTAAGAGAGAGAGAGTGTGTGTGAGTGTGTGTGTGTAAGAGAGAGAGAGAGGGAGAGAGAGAGAGGAGAGGGAGGGAGCGAGAGGGAGAGCAAAAGAAGGAAAAGATCCAAGAAAAAAAAACCCCAACCACACACCAGCGGCTGCAGGACTGGGCACAGCATGAGATCCAAAGGCAG…
.((((........(((((........((((((...(((((((....((((...(((((((((((((.((((..(..((.(((...(((.(((((((........(((((.(.(((..((..((((..(((....((((.(((.((.(((((((..(((...........((((((.(((((((.(.((..(((.....(((...(.(((..(((((.(((((.(((.((...(((.((.(.(.......((.((..((((.((....(((..((((..(..((((.((....(..((((((...((((.(.((...((((((.......................((.(((........(((((((..((((((((..(((..((.((((....(((.(…
>XM_005675347.3
>XR_001295813.2	28,2170 : 3,1666 (-757.39)
TTCTCCGCCTCCTCGGCGATTGCCATCTGACAAGATCTCCAAATCAAAGTGATAAATCGCTCCAAACTTTTTTTGGCGGCGCTGAGATGTTGGAGGGGCGTCTAGCGCGCATGTGCGAAGGTGTCCAAACTGACAATGCTGGAGAGATAGCGAGTGTGGATTGAGAGAAAGGGAGAGAGGGAGGGAGAGAGAGTGAAAGAGGGAAAGACAGAGAGTGAGTGTGTGTAAGAGAGAGAGAGTGTGTGTGAGTGTGTGTGTGTAAGAGAGAGAGAGAGGGAGAGAGAGAGAGGAGAGGGAGGGAGCGAGAGGGAGAGCAAAAGAAGGAAAAGATCCAAGAAAAAAAAACCCCAACCACACACCAGCGGCTGCAGGACTGGGCACAGCATGAGATCCAAAGGC…
.((((....(((((((...((((........................((((.((((..((((...........(((...((.(((((((((.(((..(........................((((............((.(((((((.((((...((..((.((.((...((..((.(((.((.(((((.........((((.............(((..((((.(((........(.((((((.((.(.(.(((.(.((((.(((.((...((((((..(((((((((((((((((..(((((...(((.......(((((((...........((((((......................(((...((..(((((......((...(((..((..…
>XM_018048339.1
>XR_309748.2	10,1003 : 1,1071 (-511.88)
CAGGGCGGCGGCGGCGCCTGCAGCCACGGCCGCCGCGCCCCGGCCCCGCACACCTTTGGGGGCGGCGGGAGCCACCCTGCCCAGTGGGAGCCGAGAGGACCCCCCACCCGGAGCCTTCCAGCGAGCAGAGGCGGGGCCGGCTCAAGGGGCGCGGAGGCGGGAGTGAGACCTCCGAGCTGCCTGCGGTTCCTTAGAAAGATTACCGAGAGGATGGGATGGATCTAGGCAGTGACGCCGGCAGCAGCAGCAGCAACAGCAGCCGCGCCAGTTCGCAGTCCAACTCCACCAAAGTGACCCCTTGCTCCGAGTGCAAATCCTCATCGTCGCCGGGGGGCAGCCTGGACTTGGTGTCTGCCCTGGAGGACTATGAGGAGCCCTTCCCGGTCTACCAGAAGAAGG…
.((((((...((((.............(((.((.(((..((............((((.(((((....((.(((((.((((.((.((((((......(.((.........((((..(((.(((((...(((((.((((.(..(..((((..(((((((.((((((..((((..((((((.(((((..(((................((((((......(((..((((((((((.(((..(..((((..(((..((.(.(.(((((((.(((((((((.....(((((...((((((((((...((((.((((((((((...(((((((..((((((.(((((((..(((..((((((((((.(((((.(..(((((((.....(((((.(((..(((((.…
>XM_018048385.1
>XR_001918102.1	1,190 : 4,169 (-99.61)
AGGTTTGCTGTGAAACCCTGAGGGCTTCGAAATCACAGCAACCGCAGCCAGAAACCAGGTCCCCGCGCTAGGTTGTGGGCGCGGGGTGGCGCCGACCTGGCCGCGCTCCCTGGAGAGAGGTCTCCACTGCCTCTTGTCCCCCTGCCCGCGCGGCCCCGGCCAGACATCCCCGCCCCGCGCCGCGGAGGCG&AGCCACTGGACCACCAGGCTGGTTGAACGATACTGATGGGACAGATGACATCAAGACAGGCTAGAATGAGCCAGAAATGGAGCTGCTATTTTTGACCCACAGCAAAAACTGGTGGTGACTTTGGTGATGTGAGATATACAAATGCAAAAAGTGGAAAACACTGCCA
.(((..(.(((....((((....((.......(((((...((((.((.((...(((((.............((((((((((...((..((.(((..(((((((..((.((((....((.(((((..........((((((......((..(((((..((((.....(((..............((.(((.&.))).)))))......)))))))))..))........)))))))).))).))....))))..))..)).)))))...))).))..)).....)).)))))))).....)))))..)).)).))))..)))))...........))....)).))...)))).))). 1,190 : 4,169 (-99.61)
>XM_018048490.1
>XR_001918108.1	18,819 : 3,783 (-406.39)
GCGGAAAGTTAGGAGAGGAAGAGAGACGGGAGCACACAGACGCACGTTCTAGAGAAATTATCAGAACTGTGCAGGGGTTACAGTAAATTTGCGGACTCGAAGTTGGCGATACGGTATCTCGTAAAGCTCCCTTATTACCCTTTTGATTAAAAATATTACATACGAGGCGAGGCGGTTTGAGGTTGCGTTAGTAAGTAGACCACGTCCCCAGCCACTCTGGGGAACCAACGGGGAGGTCACCCAGGTCACCCGGCGGTCCCACCCAGGGGCCTCTGCTCCGCTGCCGGCGAGGGCGTAGGCTCAGCAGGCGGAGACAACGCCTAAAGGGACTAGTTGGCACGCAGACCGGGCGTGGTGACGTCAGGGCGGAAGCGCACGCTGCGTGAAGCGGCCAGAACC…
.((((((((..((...((((((........................(((((((.....(((.((((..(((...(.((((.((((..((((((.((((.(((((.((((((((((((.(((..((((((...........(((((((.((..(((((((.....(((........(((.(..((((...(((((...((.....((((((((....((((((((((((((((((..(((....(((....(((((...........((..(((((..........((.((((((((...(((.(.((((((......(((..(((((....((.(((...(((((..((.((.((((.(....((((((...(.((..(((.(((((....((((.(((…
>XM_018049899.1
>XR_001918242.1	3808,4888 : 2599,3679 (-1889.90)
AGGTTATTTTTTGTCTTTTTTTTTTTTTAAGTATTTGGTACTTTTCTGGAAAGATGTAAATACTTCTTTTTCATATTGTGACCAAGTGTTATCACTCAGCCAACTTATCCATACCTGGGGACTAGTAGCTGTTCTTACTTTCCAAATGAGGCTTAAAAGAAAGCTTTCTTTCCTCCCTTTTTAAATTGTGTAAACTACAAATTATAATATAATTTGAAATTATGATTGTTTTTCAAGAGAAATCTTTTAAACCTGTGGAAACATTAATTCTTTTGTTGATATTTATCTACCATGATAGCATCATCCCAGCCAGAATTGCTGAAAATCTGCTTGGTGAGGCAAATATAATTTATGCTGCATATATATTTATAAAATTTCTAGTGGGGGTTCTATATAAAA…
.((((((((((((((((((((((((((((((((((((((((((((((((((((((((((((((((((((((((((((((((((((((((((((((((((((((((((((((((((((((((((((((((((((((((((((((((((((((((((((((((((((((((((((((((((((((((((((((((((((((((((((((((((((((((((((((((((((((((((((((((((((((((((((((((((((((((((((((((((((((((((((((((((((((((((((((((((((((((((((((((((((((((((((((((((((((((((((((((((((((((((((((((((((((((((((((((((((((((((((((…
>XM_018051631.1
>XR_001918392.1	1,2171 : 1321,4033 (-1213.26)
GGGCGCGTTCCGAGGAAATTGGGGACTCTAGTTTCCCGGGAAAGAGGCGCCGCCCGAGACGAGCGAGGGTGAACGGGGCCAGCCTGAGGGGACCCGGGCGCACCCCGCGCCTCGCTTTGACCTTGGCCGGGGCGGGGAGGGGCCCGGCCCTTGCGGGGCAGCCGCCGCCCGCCAGAGGGGGCAGCGGCGACCAACTTGCAGAACTTGGCGCGGGCTGGGGCGGCTCCGGCGCCTCCTCCTCCCGCTCCGGCCGCGCCTCCTTCTCGGTCCTCCTCCTCCGGTCCGCCGCCGCCGGCCCCGCTGCGCGCCCAGCCCTGCCCCGCAGCCCCGCGCGCCGCCGAGTCGCTGAGCCGCTGTCGCCGGACGGGACGGGCCCGGCCCAGCGCGCCCCCCAAGCCC…
((((((((..(.(((((((((((((((....(((((......((((((..(((((.....(((((((((((.....((((((....((((.(((.((((........((((..((.((((..((((...(((..(((((((.(((..(((((.(((..(.(((.(((((((.(((((.((((..((((..((....(((.((....(((.((((((..((((((((..(..(((((((((...(((..(((.(((((.((.....(((((............((((((((((((.(((((((((((((..((..(((...(...(((((((..((...........(((((..((((.((.(((.(..((..(((..(((((((((((.((((...(((…
>XM_018052603.1
>XR_309760.3	31,1968 : 72,2036 (-1104.77)
ACGATGCCAGCACGAGCCGCCGCTTCACGCCGCCTTCCACCGCGCTGAGCCCGGGCAAGATGAGCGAGGCGCTGCCGCTGGGCGCCCCGGACGCCGGCGCCGCCCTAGCCGGCAAGCTGAGGAGCGGCGACCGCAGCATGGTGGAGGTGCTGGCCGACCACCCGGGCGAGCTGGTGCGCACCGACAGCCCCAACTTCCTCTGCTCCGTGCTGCCCACGCACTGGCGCTGCAACAAGACTCTGCCCATCGCTTTCAAGGTGGTGGCTCTGGGGGACGTTCCGGATGGCACTCTGGTGACTGTGATGGCAGGCAATGATGAAAACTACTCAGCTGAACTGAGAAATGCAACCGCAGCCATGAAAAACCAAGTTGCGAGATTCAATGACCTCAGGTTTGTCG…
.(.(((.(((...(((((...((....(((..(..((((.(((.(((....((((((.(((((((((((((((..((((((((((...((((...(((((.((...((((((((.(..((((..(..(.(((.(((.((((.(((((..((((.......(((.((((((.(((..(((((.((((((.(((..((((((((((..((.(((((((.((.(..((((.(.........((((....((......(((((((.((((((((((..(.(((..(((((((((..((.......((.((((((................(((...((((.((((((.((((.(((.(((.((....((.....(((...(((((.(...((((..(((((..…
>XM_018052778.1
>XR_001918494.1	89,1629 : 1,815 (-592.11)
CTGTGGGCGCGCTGGGGGCGCGGGCCGGCCGCGCTCGTGCGCGCCACGGTGCAGCGGCTGCGCGCCTCGCGCTGCTCCTTCACCTTCTGCAGCGCGGCCGCACCGCCCCGGGGCTCCCGCGTGTGCCTGAGCCGCGGCGGCCGGGTCTTCTGTGTCGGCGAGAGCCAGTCCATTGATGACTTAAACAAATGGGCCCTGTTCCTGGTTTCTCCTTTTATACTTGAAGCAGAGCACATCGCCTTTGTGACAGAGAGCATTTGGGTGCAAGGTGAGAATTTACAGAGACCAGCATCCTCTTCGGAAACTATTGTGAAGTGGTCTGACTGCTGTTTGCCGTTAGCTTGCCGACCTGGGGATCCTTATCAATTAATCGCCAAAGCAAGTGTGGATGACTTCAGC…
.((((.......((((((........((...(..(((......(((.((((.((((((...........................(((.(((............................(((.(((((((....(((((..(((......(((..(((...((((.......(((((...................(((.(((((((.................((((..............(((..........(((((((((.((((.((((((((((.(...........................(((((............................(((((....................((((((.............(((((((.....…
>XM_018055061.1
>XR_001918777.1	1557,3348 : 1,1080 (-1038.49)
CGGGTTTGAGGAGCTGCCCAAGGTGGCGGCCTCCAAGTCCGAGGCGTCTCTGGGGTCCGATGAGTCTTCCACGCTGGGAGAGAACTCCGTCTGCACGGCCTTCTCTGGGCCGGAGGAGCCCTGCAGCCCGGAGTTCTCCGTGCCTGATTCAGACGCCCGGGCCCGCCACCTACTGCCTGACGACGAGGGCGGGGACGCGGAGCCCCTGTTGGGGGAGGAGCCCCCGCTGATGGCGCTGGAGCTGTTACCCGGCCTGCACGACCCCTACGCCGAGGTGGCGGCCAAGCTGGCCAGGTTCTCCTCCGCGGTGTCCGGGCCGGACGTGCCCCCGGTGGACGTCCCCAAGGTGACCACGCAGCACCTGGCAGATCTGCCGGAGCCCGCTGACCTCGGGTCTGA…
.(((((((((.............................((((....((((((((...((((.((................(((......................((((.((.((((.((((................((((..............................(((........................((..((...(((((...................(((.(((((((...........(((((((.............(((((((..(((..(((((.......................((((.(((...((((((((.........((............................((((....................…
>XM_018055061.1
>XR_001918775.1	2,3363 : 29,1780 (-1359.81)
TGGCCTCGGAGTCGGTGAAGGTGGTGGTGCGCTGCCGCCCCATGAACCAGCGGGAGCGGGAGCTGAACTGCCGTCCGGTGGTGACGGTGGACTCCGCTCGCGGCCAGTGCTTCATCCAGAACCCGGGCGCCGCGGACCAGCCCCCCAAGCAGTTCACCTTCGACGGCGCCTACTACATGGACCACTTCACCGAGCAGATTTACAACGAAATCGCCTACCCGCTGGTGGAGGGCGTCACTGAGGGCTACAACGGCACCATCTTTGCCTACGGCCAGACAGGCAGCGGGAAGTCCTTCACCATGCAGGGCCTGCCAGACCCGGCCTGCCACAGAGGCATCATCCCCCGGGCCTTCGAGCATGTTTTCGAAAGTGTCCAGTGTGCAGAGAACACCAAGTTCC…
.(((((.((((..((((((((..........................(((.((((((.((.(.((..((((.((((.((((....((..........((((((..((.(((.............((((((.((............................((((((....................((((.((((((......................((..((((((((.(....((((((..............((((((.................((.(((..((.............................((((((.............................((...((((.(((((((..........................(…
>XM_005676708.3
>XR_001919062.1	207,1136 : 1,605 (-520.39)
AGCAGACCGGATGAGACCCTGAATGCAGACAGGTGCTCCTATGGAGGCTCTCCCTGCCTTCCTGGGTAAAAAGGCAGGACTCCACCTCTGATTGGCATTGCTCCCAACCCTGTCTTAGTTGCCTGGCAACAGCTCTGCGTCTCTACCCACGGACATACAATGGCCGGTGGCAGTCCAGCAGCCAAGAAGGTAGTGGTGTATCGGAATGGGGACCCCTTCTCCCCAGGCCGCCAGCTGGTGGTGACTCAACGCCGCTTCCCCACCCTGGAGACCTTCCTCTGTGAGGTGACATCGGCTGTGCAGGCCCCAGTGGCTGTGCGTGCTCTCTACACCCCTTGTCATGGCCACCCTGTCACCGACCTGGCAGACCTGCAGAACGGAGGGCTGTATGTGGCTGCT…
.((((...((((.(((((...(((........((((.(((.((((.((....((((.......((((...((((((((.................((...........................((...((((((((..(((........((((.....(((((..(.(((.........................(((.((((((.(((((((........................((((((.........(((.((((((((((.......(((((((..((.((.....((((((.....((((...((((................((((..(...................((((((...(((((.......................((.((…
>XM_018058094.1
>XR_001919096.1	570,1560 : 1,531 (-362.66)
CTGCTCTGCTTCTTTTGCGATGAACCCGCGCTACACGAGCAGCACCAGGTCACCGGCATCGATGATGCCTTCGAGGAGTTGCAGAGGGAGCTGAAGGAGCAGCTTCAGGCCCTTCAGGACAGTGAGCGGGAGCATACGGAAGCGCTGCAGCTGCTCAAGCGACAGCTGGCAGAGACCAAGTCTTCCACCAAAAGCCTGCGGACCACCATCGGGGAGGCGTTCGAGCGGCTGCACCGGCTGCTGCGGGAGCGGCAGAAGGCCATGCTGGAGGAGCTGGAGGCAGACACGGCTCGCACACTAACCGACATCGAGCAGAAAGTCCAGCGCTACAGCCAGCAGCTGCGCAAGGTGCAAGAGGGAGCGCAGATCCTGCAAGAGCGGCTGGCTGAGACTGACCGG…
.(((((.(((((..((((.......................(((............................(((((.........((.((((((((........................(.(((.((..((.((.(((((.(((.(.................((((.((.(((..................((((.(...........((((............((((..((..(..(((.(..((.(((((..((((.(((((..((..((.((.(((((((((...................(((((......((...........................((((.(..((((((.(.(((......(((.(.(((((((((.((........…
>XM_018059301.1
>XR_001919211.1	49,1066 : 1,505 (-450.39)
AGCCCTCAGCCTCCTCATGAGGACTAGGGACAGTGGGGACTGCACCATGAACTCCGGATCGTGCCTGAGTGCCAGCACGGTGGCCTTTCCCACCGTCACTGGCAGCAGCATGGCCATGAGTGCCTACAGCAGCAGCAACGCCAGTCCTGCCAGCTCCATGGACACTCAGTTGTGCTTCCCAAAGAAGCAGGACAAAATGAAGAAGAGGGTCATCTGGGACATTGAGGTGGCTGAGGAGCTACAGTGGAAAGGCTGGATGCTGGGGAAGGAGATCACCAAAAACCTGGTTCTGAAAAATCTCTCCTTGAAAATCCAGAAGATAAAATACAGGCCCCCCAAGACCAAGTTCTTCTTCACAGTCGTCCCGCAGCCCATCTTCCTGAGCCCAGGCCTAACCCT…
.(((.(((...(((((((((((((.((((((.(((.....((((...(((...((((((.(((...(((((((((...(((((........((((.(((((((.(.(((.(((...(((((.................(((...((((.....((((((.......((((((.((.............................((((((..((((((.(.......((((..........(((((((..(((......(((((....................(((((........(((.............................((((..(.........................((((((((............(((((..(((((.....(…
>XM_018059319.1
>XR_001919215.1	36,2002 : 1,1677 (-1030.76)
CGCCGCCCGCCTCGCAAGCCCTCGGAAGCACAGGCTCACCGCGCTGTGCTCTGGGGGCTCCCTGGCACCCCAGCCTCTCTTCCCTAGCCCACAGCACCTCCGGGCCCCCCTTACACTCAAGAGGCACCAGAAGTTGTTGCAGGGGGGCCTCGGGAAATTCCCCGAACCCCTGTGCCAGGAGGTGCCCGGTGCGCCCGCCCGCCCGCCGCCCCCCCCCCGAGGGCGGTGCCCGGGGGCGCTGCCCCATGGAGCAGGGAGGCGGGCACCGTCTGCTCCGGGAGCCGTGACCCGAGTCGGAGCTGTGTGTCGCAGCCGCCCCGACCCCCCGCGGATCATGCGCCGTCGCCCCTGGCTCGCCGGTCCCACCGGGCTGTGAGCCCCCAACTCCTGGCCCATCAC…
.((.((((..((((.......(((....(((.((.((.((.((((((..((..((((((((((((......((..((((.((((..((((...(((((((.((........((((.((.((.(((.......((.((((.((((((..((.((((...(((((........((((((((((.(....((((.(((.((((.....((...........(..((((((......(....(((......((((.((((((((((.((((....(((.((((((...((((......(((((..(((((...........((.........(((((..((.(.(((((...((((((((((...(((((..(((((.((((..........((((((((((.…
>XM_005676458.3
>XR_001919261.1	6984,7567 : 1,411 (-408.55)
CCAATACTGGATCCAGCAAAGGTGTGTCAGCTCAGTGCCTGTTTGACTTGCTGCAGTCCCTGGAGGGAGAGACCACTGACATCCTGGACATCTTAGAGCTGGTCAAAGCTGAGAAGCCTCTTAAGTCTTTGGACTTCTGCTATGGAAACGAAGACCTGACTTTCTCTATAAGTGAAGCCATTAAGCTCTGTGTTACAGTGGTAGCATATGCTCCTGAATCATTCAGAAGTCTTCAGATGCTGATGGTCTTGGAAGCTTTAGTGCCATGTTACCTACAAAAGCTGAAGAGGCAGACATCACAGGTGGAGACGGTACCTGCTGCCCGAGAGGAGATTGCTGCCATGGCTGCTCTTGCAACCTCCCTGCAGGCCCTTTTGTACAGCGTGGAGGTCCTCACCA…
.(((((.....((((((...........((((...(((...((((((.((.((.(((....((((((..................((((...(((((.....(((...((.(((.((.(((((..(((...........(((((...................(((((.((.((((............((((......((((........((..(((........(((((((((((((((((((((((((((((((((((((((((((((((((((((((((.......................(((((((((...(((...((((................((((.(((.((............(((................(((((((......(…
>XM_005676458.3
>XR_001919262.1	6984,7722 : 3,504 (-376.34)
CCAATACTGGATCCAGCAAAGGTGTGTCAGCTCAGTGCCTGTTTGACTTGCTGCAGTCCCTGGAGGGAGAGACCACTGACATCCTGGACATCTTAGAGCTGGTCAAAGCTGAGAAGCCTCTTAAGTCTTTGGACTTCTGCTATGGAAACGAAGACCTGACTTTCTCTATAAGTGAAGCCATTAAGCTCTGTGTTACAGTGGTAGCATATGCTCCTGAATCATTCAGAAGTCTTCAGATGCTGATGGTCTTGGAAGCTTTAGTGCCATGTTACCTACAAAAGCTGAAGAGGCAGACATCACAGGTGGAGACGGTACCTGCTGCCCGAGAGGAGATTGCTGCCATGGCTGCTCTTGCAACCTCCCTGCAGGCCCTTTTGTACAGCGTGGAGGTCCTCACCA…
.(((((.....((((((...........((((...(((...((((((.((.((.(((....((((((..................((((...(((((.....(((...((.(((.((.(((((..(((...........(((((...................(((((.((.((((............((((......((((........((..(((........(((((((((((((((((((((((((((((((((((((((((((((((((((((((((.......................(((((((((...(((...((((................((((.(((.((............(((................(((((((......(…
>XM_005676406.3
>XR_001919307.1	156,3864 : 1,2012 (-1298.72)
CATCCTCAGACGCGCAGACACTCTGCCGGGCGCTGGGCGAGGTGGAGGTGAGGGCGGGCGCGGGCGAACTCGGAGAGGGGCTCGCTCACTCCCAGGCGATCCCAGCCGCCGCCGCCGCCGCACCACCACCACCAGCAGCCACAGCAGCCGCAGCCGCAGCAGCAGCAGCTTCCTTCCTCAGACTCCCCTCGCGAGGCTGGCCAAGCGGGTGTAGCCGTTAGGGGAGGCTCCCGCTAGGGGAACCCGGCGAGGGCAAGAGCTTGGGCGGCCGCCTCGCGCTCGGGCCGTCCGGCGGTCTGTGCCTCCGCCCGCGTGCCGGTCCCCAGTGCCGAGGGATGTCTGTCAGTGTACGCCTCTGAGATCACACAGCTGCCTGGGGGCCGTGTGATGCCCAAGGCA…
.((((..(((((....................(((....(((..((((((..................((((((((.((((.........(((((((....((((((((((((............................((((.............................(((((((..(((((((.(....(..............................((((((((((((..((((..(.((((.(..((((((((((....(((((((((..........................(((((..((((((...........((((...((((.(.........................(((((..........................…
>XM_005676412.3
>XR_001919307.1	54,3448 : 2,2012 (-1248.58)
CATCCACATGCTGCTCGGCCTGAAAAGGCAGCGGGGGGAGCCGGAGGGGAAGCAGAGAACGCGAGCTAGGCACCAGCCCGCAGCCGCCCCCAGCACATCCTCAGACGCGCAGACACTCTGCCGGGCGCTGGGCGAGGTGGAGGTGAGGGCGGGCGCGGGCGAACTCGGAGAGGGGCTCGCTCACTCCCAGGCGATCCCAGCCGCCGCCGCCGCCGCACCACCACCACCAGCAGCCACAGCAGCCGCAGCCGCAGCAGCAGCAGCTTCCTTCCTCAGACTCCCCTCGCGAGGCTGGCCAAGCGGGTGTAGCCGTTAGGGGAGGCTCCCGCTAGGGGAACCCGGCGAGGGCAAGAGCTTGGGCGGCCGCCTCGCGCTCGGGCCGTCCGGCGGTCTGTGCCT…
.(((((.....((..((..(((...((((((..(......((.(.(((((((((..((((.((((((.....((((((((..((((((.(((((...(((((....((.......((((.((..(((((((.........................(((((..(((((.(((((((..((.........((((.(((((((............................((.(((.((...((((.((..........................((.((((.((.(((.(..(((((...................(((((..(((..((.(.((...((((((((.................(((((((.(.(((..((((((...........((((…
>XM_005676409.3
>XR_001919307.1	152,4299 : 5,2012 (-1281.10)
CATCCTCAGACGCGCAGACACTCTGCCGGGCGCTGGGCGAGGTGGAGGTGAGGGCGGGCGCGGGCGAACTCGGAGAGGGGCTCGCTCACTCCCAGGCGATCCCAGCCGCCGCCGCCGCCGCACCACCACCACCAGCAGCCACAGCAGCCGCAGCCGCAGCAGCAGCAGCTTCCTTCCTCAGACTCCCCTCGCGAGGCTGGCCAAGCGGGTGTAGCCGTTAGGGGAGGCTCCCGCTAGGGGAACCCGGCGAGGGCAAGAGCTTGGGCGGCCGCCTCGCGCTCGGGCCGTCCGGCGGTCTGTGCCTCCGCCCGCGTGCCGGTCCCCAGTGCCGAGGGATGTCTGTCAGTGTACGCCTCTGAGATCACACAGCTGCCTGGGGGCCGTGTGATGCCCAAGGCA…
.((((..(((((....................(((....(((..((((((..................((((((((.((((.........(((((((....((((((((((((............................((((.............................(((((((..(((((((.(....(..............................((((((((((((..((((..(.((((.(..((((((((((....(((((((((..........................(((((..((((((...........((((...((((.(.........................(((((..........................…
>XM_005676205.3
>XR_001919460.1	4029,4732 : 8,462 (-286.82)
AGATAGCATGCCTGGGGCTGATAGAAAAGATGGAGTAGAAAACAGGTCTGTGAAAAGATCCCTGTCCTCCAGCAAACCACACCTGAAACCAGCTCTAGGCATGAATGGAGCCAAAGCCCGCAGCCAGAGTTTCAGTGCTCACTCAGGGGAGAAGCCCCCCACGCCCCCCACAGAAGGGCTGGGCAAAGTCCGGACACAGATTATTACCAACACCGCTGAGAGAGGCAATTCCCTCACCCGGCAGAGCTCTTCCACCGAAGGCTCTCCCAGCAAGAGTGCATCTGCCCCCATGTCTGATGGTCTCCCAAGCACTGGGAGGCCCCTGGGACATCCTTCCCCCAGGCAGGGTTCCTTGGGGAGCACAGGCAGCTCCAGCAGCCAGCATGGGAGCCCAAGCAA…
.(((....(((((...............((((((((......((((((((((.................((((((.......................((.((..((..((((...(((...............(((((.......((((((..............((((..((((((.((((.....((.(((..((((...........(((..((.(..(((..............(((((((......................((((...(.((((((.....((.((.(((.(..((.((...(((((((.................(((.((.(((((((((......(((((((((((((((((...........................…
>XM_018063094.1
>XR_001296572.2	7,953 : 1,835 (-381.49)
AGGTGCTGGTCGAGCCAGCGTCGTGATCGCCGGCGTAGAGCTGGAAGTGTCAGCGGCGATCACTGTCCCGGCGGGAGACCAACTCCGAGCAACCACGCTCCCGTTGGCCGCTATCGCTGGCAGGGGGCGGCGTGCCAGCGGAGCAACATGCAGATAGGCGCCCAGCGCCCTGACGACCCCTCCCGAGGAAAGGAGGCCGGGGCGGCGCTGGGGCGGCGGGGAGCATGAGGCAGGCCGGGGGGCGGCTCGGCTCCGAGCGCTGCTAGGGAGCGGCGCGCGCTGCACACTCGCCGGGGCGCAGCGGAGGGCGGGGAGCCGGGCTGCTTGTGCCAGCGGGCGGGAGCCGGCCGCCGGGAGCTGTTCTGATTTCCGACGCGGACGCAGGGGGCCCGGAGTAGT…
.((.((.(((((((......(((((((((((.(.((.(((..(((((...(((((..................(((.......((.....................((((((............((((....(((..((....(.............((.....((...(((....................((((((((((.((.(((..((..((((((((((..(.((((((...(((((.(((.(((........(.(((((.((((((....................((..((((..(((((((((......(((((..(...(((..((..(((((....((.((.....((.((((..((((((...(..((.(((...(((.(((...((…
>XM_018063118.1
>XR_001296572.2	1,1471 : 2,835 (-384.29)
ATGGGCAACGCCGGGAGCATGGATTCACAGCAGACCGATTTCAGGGCGCACAACGTGCCTTTGAAGCTGCCGATGCCCGAGCCAGGTGAACTGGAGGAGCGATTTGCCATCGTGCTGAATGCTATGAACCTACCCCCTGACAAAGCCAGGTTGCTGCGGCAGTATGACAATGAGAAAAAGTGGGAACTGATCTGTGATCAGGAACGATTCCAGGTGAAGAACCCTCCCCATACTTATATTCAAAAGCTCAAAGGCTATCTGGATCCAGCAGTAACCAGGAAGAAATTCAGACGGCGTGTTCAAGAATCCACACAAGTGCTAAGAGAACTGGAAATTTCTTTAAGAACCAACCATATTGGATGGGTGAGAGAGTTTCTGAATGAAGAAAACAAAGGTCTC…
.(((((((.(.(..(((..(((((((..((...(((.((((..((..(((((.((((..(((((..((((((.......((((...((.(((..........(((((.....((((...((((.((((................((((((((...(.((..((.................(((((((......((((......(((((..(((((.(((.(((.......((((..((((((................(..(....((((((......((.((.....((((.(((.((((...........................(((.((((((..................((((((((........(((((..................((((…
>XM_018063094.1
>XR_001919575.1	1,2070 : 1,1642 (-753.14)
TGCTCTAGGTGCTGGTCGAGCCAGCGTCGTGATCGCCGGCGTAGAGCTGGAAGTGTCAGCGGCGATCACTGTCCCGGCGGGAGACCAACTCCGAGCAACCACGCTCCCGTTGGCCGCTATCGCTGGCAGGGGGCGGCGTGCCAGCGGAGCAACATGCAGATAGGCGCCCAGCGCCCTGACGACCCCTCCCGAGGAAAGGAGGCCGGGGCGGCGCTGGGGCGGCGGGGAGCATGAGGCAGGCCGGGGGGCGGCTCGGCTCCGAGCGCTGCTAGGGAGCGGCGCGCGCTGCACACTCGCCGGGGCGCAGCGGAGGGCGGGGAGCCGGGCTGCTTGTGCCAGCGGGCGGGAGCCGGCCGCCGGGAGCTGTTCTGATTTCCGACGCGGACGCAGGGGGCCCGG…
.((...(((((..((((((.(((..(((((((((((((((....(((((....(((..((((.(.(((..((.......((((((((..((((((((.....((.((.....(((......(((((((((.(((((((((((..((............(((((((((.........((.(((.......................((....((.((..((((((....((.(((((((((((.....((((.(..((((..........(((((((.........((((((((.((..((((((.((..(..((((.(((..(((....(..((.....(((((......................(((.((((............((((((.....((…
>XM_018063118.1
>XR_001919575.1	377,2824 : 1,1659 (-776.37)
TGAATGAAGAAAACAAAGGTCTCGATGTTCTGGTAGAATATCTATCATTTGCGCAGTATGCAGTAACTTTTGACTTTGAAAGTGTGGAGAGCACTGTGGAGAGCTCGGTGGACAAATCAAAGCCCTGGAGTCGGTCCATTGAGGACCTGCACAGAGGAAGCAACCTGCCTTCCCCCGTGGGCAACAGTGTATCCCGCTCGGGAAGACATTCTGCCCTGCGATACAATACTTTGCCAAGCAGAAGAACCCTGAAAAATTCAAGATTAGTGAGTAAGAAAGATGACGTGCATGTCTGTATCATGTGTTTACGTGCCATCATGAATTATCAGTATGGTTTCAACATGGTCATGTCTCACCCACATGCTGTCAACGAGATTGCACTAAGCCTGAACAACAAGA…
.(((.(((((.((.((((((...........((((((((((((((........(((..(.((((...(((((.((.........(((..((((.(((..(.((.((((((...............(((((((.(((((.((.(....((.(((..((((((.((((((((.......(((((((..(((......(((.((.........((....(((...........................(((((...........................((((((((((((((.......(((((..........................((((((........(((((((((.....((((((........................(..........…
>XM_018063546.1
>XR_001296558.2	2,3227 : 3,3352 (-1030.70)
GTGGGAGGGGTCGGACGGCGGCTCTGCACTTCCGAGAAGCGCGCGCGCGGCCCGCAGCGCCGTCATGCCGCGAGCCGCACCTCCCGCTCTTCTGCTGCCGCTGCTGGGCCTCGCCGCCGCCGCCGCCGCGGACTGCCCTTCATCCACCTGGGTTCAGTTCCAAGACAGTTGTTACATTTTTCTTCAAGAAGCCATCAAAGTTGAAAGCATAGAGGATGTCAGAAATCAGTGTACTAATCATGGAGCAGACATGATAAGCATACATAATGAAGAAGAAAATGCTTTTATACTGGATACTTTGAAAAAGCAATGGAAAGACCCAGCTGATATCTTATTAGGCATGTTTTTTGACACAGATGATGCCAGTTTCAAGTGGTTTGATAACTCAAATATGACATT…
.(((....((((.....((((.((.(.(((..(((((..(...(.(.((((((((((..((((((.(((...((..(((.......((.(((((((((..((.(..(((.((((.....(((((..(((((((.((((((((......(((..((((..(...((..((..(((.((...((((((..(.(((.....(((((...((....(((((.((((.......(((.........(((((............................(....((.(((((.......(((((((.....((....(((((.....((((........((((((((((....((...((((....(.(((..(((.((((((((............((((((.…
>XM_013968933.2
>XR_001296454.2	31,406 : 1,226 (-151.84)
GGATTTGCTTTCGCTTCTGAAAGAGCCGCTATTCTTTGATGATTGGGTAGCGGCAAACTTCAAAGCCATAAATCTTCCCTCTGACTGGCTGGCGGCCCAGCAAAGTCCTTATCAAATTCTTGGAGGTGATCCTGAAGCGCTCAGACCGCGCGCTGGGCGAGCGAGCGGGGTGCGGCGAGGGGCGCGGGCAGGGAGGGCCCCAGCGCGCAGGGCGGGAGCCGGGAAGGGACGCTAGGCGGCCCTTCGTCCTCGCCCTCGGGTCTCCATGCCTCAGCAGCGCCCTGCTCCGCAGCCAGCGGCCCGCAAGCCGTAGCCATGGCCGCCGTGGCCGTCCTCCGGAACGACTCGCTGCAGGCCTTCCTCCAGGAATCATCTA&AGAGAATCCTGGCATGCTGCAG…
.((..(((.((((..(((((((......((.((.((((((((((((((....................(((..................(((.((.....(((((...............((((.(..(((((((((.(((((.(...((....(((.((..(((..((((((.((((((((.(.((....((((((((........((((..(((((.((((.(..............................((..((((...((..(((((.......(((((((((.....((((.(..............(((((.((((((...................((((((.((......((((((.((.(((.&))))).))))))...)))))))…
>XM_018064827.1
>XR_001296428.1	806,1716 : 3,511 (-271.85)
AATGGAAAGACACTCAGAATGCTTCTCAAAACAAAGTGAAAATTTTGGGCCTTGGACTTTTGCGTGTGTTACAGAACCCAATCGTATTTATGGTCTTCATTGGCATTGCCTTCAATTTTATTCTTGATCAAAAGGTGCCTGAATATATGGAAAATTTTCTTGATGGACTTGCAAATTCTTTTTCTGGATCAGCTCTATTTTATCTTGGTCTTACAATGGTAGGAAAAATAAAGAAACTAAAGAAGTCAGCATTTGTTGTACTGATTCTTCTCATCACAGCTAAACTCCTGGTGCTGCCACTTCTGTGCAGAGAAATGGTGGAACTCTTGGACAAGGACGACAGTGTAGTAAACCACACAAGTTTGTCAAATTACGCGTTTTTGTATGGTGTCTTTCCTG…
.(((((.(((.....((..(.((((((....((..((.......(((((..(..(.((((((.(((..............(((.(((((..(((((.....((((.(((.......................(((.........................(((.((...................(((((.((((.........(((..(((((...(.((((....................((((.(((...((((..(((.(((((...(((((..(((..(((((((.(((............((((....((((.....................((((.............................(((...........(((((((((((.…
>XM_018064844.1
>XR_001296428.1	775,1685 : 3,511 (-271.85)
AATGGAAAGACACTCAGAATGCTTCTCAAAACAAAGTGAAAATTTTGGGCCTTGGACTTTTGCGTGTGTTACAGAACCCAATCGTATTTATGGTCTTCATTGGCATTGCCTTCAATTTTATTCTTGATCAAAAGGTGCCTGAATATATGGAAAATTTTCTTGATGGACTTGCAAATTCTTTTTCTGGATCAGCTCTATTTTATCTTGGTCTTACAATGGTAGGAAAAATAAAGAAACTAAAGAAGTCAGCATTTGTTGTACTGATTCTTCTCATCACAGCTAAACTCCTGGTGCTGCCACTTCTGTGCAGAGAAATGGTGGAACTCTTGGACAAGGACGACAGTGTAGTAAACCACACAAGTTTGTCAAATTACGCGTTTTTGTATGGTGTCTTTCCTG…
.(((((.(((.....((..(.((((((....((..((.......(((((..(..(.((((((.(((..............(((.(((((..(((((.....((((.(((.......................(((.........................(((.((...................(((((.((((.........(((..(((((...(.((((....................((((.(((...((((..(((.(((((...(((((..(((..(((((((.(((............((((....((((.....................((((.............................(((...........(((((((((((.…
>XM_013967723.2
>XR_001919795.1	1028,2632 : 1,926 (-493.42)
CTGGTGGTCTTGGTCGTCGTCGTAATAGGAGAGTTTTTCAGCGCCTCCTCCGTCACGATCGTGGACACAGTGACGCTCCAGTACCTGGGTAAGCACAGAGACCGCTATGGCCTGCAGCGAATGTGGGGCTCCCTGGGCTGGGGCCTGGCCATGCTGTCTGTGGGCATCGGCATCGACTACACCCACATGGACGTGCTCATCGAAGGGAAGGGCTGTAAGCCGCCCGAGTACCGGAACTACCAGATCGTCTTCTTCGTCTTCGGGGTCCTCATGACCATGGCCCTGATTGTTGCTACCCAGTTCCGGTTCCGCTACAGCCACTTCAAAAACAGTGAAAGTAAAGGGAAAGAGGTGGAGATCCCTCAGGTGGAGAGGAACAGCTCCACGGAGTCCTCTGAG…
.(((((((.(((..........((((..((((......((...........((((..((..........................(..(((((((((.......(((((((.((.(.(((((.(((..((......(((((((((((((((((((((((.(((..((((...................(((...((((((.(.............................((..............................(((((((....................((((........................(((....................(((..((((((.(..(((......(((((.(((((...((.....((((......(((…
>XM_005675845.3
>XR_001919795.1	855,2018 : 1,908 (-467.00)
GGAAATGCAACCAGGGAGACAACCACTTCCATGGTCACTACCACCAAGCCTGTACCTTCTGACCGAGTCACTCTTGTTTATGATCAGCAAGAAGTGGAAGCCATATTCCTGGTGGTCTTGGTCGTCGTCGTAATAGGAGAGTTTTTCAGCGCCTCCTCCGTCACGATCGTGGACACAGTGACGCTCCAGTACCTGGGTAAGCACAGAGACCGCTATGGCCTGCAGCGAATGTGGGGCTCCCTGGGCTGGGGCCTGGCCATGCTGTCTGTGGGCATCGGCATCGACTACACCCACATGGACGTGCTCATCGAAGGGAAGGGCTGTAAGCCGCCCGAGTACCGGAACTACCAGATCGTCTTCTTCGTCTTCGGGGTCCTCATGACCATGGCCCTGATTGTT…
.((((((((......((..............((...((((.((......(((((.(((..(((((((((..((((((.................(((.(((..((.(((((((((((((((((((((..((((((((.......(((((((..(((((.(((((((..((.((...((.((((....((....((((........((((.((.(((((.....((.((..(((((((.....(((.(((((.((.......(((((((..((((..(.......((((.......(((((((.(((((...(.(((((((((.(((((..(..((.....((((((..........(((.(((......((((((.(((((.........((.....(.…
>XM_013962978.2
>XR_001295544.2	1245,1770 : 2779,3304 (-1002.10)
ACCTTTCTGTGTTGTTTTTCAATTTCCTGTAATAGCAGTTACCCTGATTGTAATTTATATAAACTTAAAGAGGATCACACTGTTCCCCTGCCTTACTTAGTTGCTTAGCGGGACACAGAACAGAGGCAATATAAAATTCTGGGTTCACGCACAAGCCTGGATGACAAGGGGAATGAGCCATATATTGTGGAAAATTATAGTTCGTGGGTATAATTATACAGTGCTTTTTTCCCTCAAAGTATTTTTCTAGCTTTGAATTCATTTTATCTTCATTATCCCTGTGAAGTAGGTAGGCAAGTGTGAGGGGAGGTGGGGTGCTGAATCTGTAGGCCAAAGACTGATGTGAATACCAGTTATTCACCAATTGTAGAACCTGGGGCACATTAGTTAATTGCTCCA…
.((((((((((((((((((((((((((((((((((((((((((((((((((((((((((((((((((((((((((((((((((((((((((((((((((((((((((((((((((((((((((((((((((((((((((((((((((((((((((((((((((((((((((((((((((((((((((((((((((((((((((((((((((((((((((((((((((((((((((((((((((((((((((((((((((((((((((((((((((((((((((((((((((((((((((((((((((((((((((((((((((((((((((((((((((((((((((((((((((((((((((((((((((((((((((((((((((((((((((((((…
>XM_005678577.2
>XR_309916.3	346,1108 : 1,415 (-395.62)
CTGAACCAGAATCTGACCCAGCGGGTGCTCTCTGTGGATGCCGTGGGCCTGCCAACTCCCCCCAGTCTCATCAAGGCCATGGGTGGGAGCCAGCCAGGGGAACTTCAGATCAGCTGGGAGGCCCCAGCTCCCGAAATCAATGAATTTCTGAGGCATGAACTGCGCTATGGCCCCAAGGGCCCCGGGAACTCGACTAGCCCCACAGTCACACAGCTGCTGTCTGCAGAAACCTGCTGCCCAGCTCGGCGGAGACCAAACCTAGCCGCAACCCTGGACCAGTCTCCATGTGCCCAGCCCATGATGCCTCAACAGACTGGACCAGAGCAGACCTCCCCACCGAGAGAAGCTCCATCTCTGACAACGAAGGGTGGCAGCTGCCTCATCTCAGGACTCCAGCCT…
.((((((..(((((......(((....((((.......((((.((((((.(((.............(((((...........(..(.((((.....(((...((((((..(.(((((((((...................((....(((.(((((....(((((((.(((.........(((((........................((((((((...(((.((((.......((((...((((.........................(((.............................((((........((((((((((...........................(((((((...............(((((.((.((((.............…
>XM_018043070.1
>XR_001917486.1	861,2952 : 6,1208 (-958.44)
TGGTGAGTATCGGGCTGGTAGATGGGGCGGCCAGGCAAGGGCTGGAGGACCAGGTGGCCCCAGATGGCAGTGAGGGAGTCGGAGGGCCTGAGCTGCCCACAAGAGACCTGCTCCTGGGCTCCCCCTACTGCAGGGGCCTTCAACCCTACCTTACTAGGCTTTCCTTCCGTCAGTGAGAACAAGTCACTACCCTGGCTCCTCAGGCCCAAATCCTGCTAGGCGAGCACATGTGGCGCGGGAGGGCCTCACCAGGGAGACCTGGCCCTCAGGCACAGCAGCATTCTGTGCGCTGGGCATGAGGTTGGAGGTGATAGCTGGGACCCAAGAGCAGGCCAGCCAGTGAGGGCTCATGAAGGCTCCAGGGCTCCAGAGAGGTGTTTGGGAGTGCCAGGCAGTGTG…
.((((((((..........(((((((...............((..........................((((((((....(((((..((((..(((((...(.(..((((.((..((.............((((((...................(((((..((...(.(((((((((.((............................(((..................((.((.(((((..........................(((.((.......................((((((.((((.((..((.(((((....(((((((.(((.(((((((((.....(((((((((...(((((...................(((((((.((((…
>XM_018043070.1
>XR_001917483.1	1333,2952 : 9,1014 (-847.82)
GGCTGCCAGATCCAGAGGGAGCTTGCAGGCGGACAGTCCTGGACCAGCTCTCAGGGTGGCTCAGCTCTGAGAGACCAGGCTGGTGTAGGAAGCAACTCCTGGGAGTTGCTGGGGCCTGAGTCTGGCTGTGGGTAGGGGGAAAGCCCACCCTCCTTTGAGTCCACAGGCTTGACAGATGCTGCCCCCTGGTGGCCACAGAGAGCCATGGCCCAGACCCCCTGTTCCTAGAGGGCTCCTCAGCCTCTACCACCTGCTGGCTCTTGAAGGATGTCTGTGGTCAGAAGAAACTTCTGTGGTCAGGCGGCTCTGCATCCAGACAGAGATCACGGAGGAGCAAGGTGCAGCAGCACTTGGGTGGGCAGCACAGGCTGAAGCCTGGACCTCACTATCATCCAATAA…
.((((((((((...((.(((((.(((.(((...((.((((.......(..((((..((..(((.((.((((((((.....((((......(((...((((((.(((((((..(((((..................((((...(((....................((((((................((.((((.(.(((((((.(((.(.((..............(((((............................((((((((.....((((.............(((((((..((.(((.((.((((..........((...((((.................((((((...............((((...(((...................…
>XM_018043334.1
>XR_001917503.1	257,2629 : 10,1837 (-1145.99)
CCTGTCTCAGTAGACAAGGACGTGCATATTCCATTCACCAATGGTTCCTACACCTTTGCCTCTATGTACCATCGGCAAGGTGGGGTACCAGGGACTTTTGCCAATCGCGATTTTCCCCCTTCGTTGCTACACCTCCACCCGCAGTTTGCTCCCCCAAACCTAGATTGCACCCCAATCAGTATGCTGAATCACAGCGGAGTGGGGGCTTTCCGTCCCTTTGCTTCCACTGAGGACCGGGAGAGTTATCAGTCAGCCTTCACGCCCGCCAAGCGACTTAAAAACTGCCATGACACAGATTCTCCCCACTTGCGCTTCTCAGATGCAGATGGCAAGGAATATGACTTTGGGACACAGCTGCCATCTAGCTCCCCCGGTTCACTTAAGGTTGACGACACTGGG…
.(((......(((.(((((((((...((((.((((((((((.((..................((((((............................((((..........................((.............................((.((((((((......(((.((.((((..............((((.......((.((((((((....(((((((..((..((.(((((((.((((...(((.(.((..............................((((((........((.((((............((((((((...(((...((((.......((((((((..((((...((.((.................(((((…
>XM_018043342.1
>XR_001917503.1	1,1770 : 2,1745 (-975.17)
GATGCCCCAGTAATACTCCCTGCCCTGCTCCCAGGTGCCACTCCCTCCCAGGGAAGACTGCTTCTTGTGTGACGCGGGCCATAGAGAGAGACTCCGATGGACTTACACCGGGCAGCCTTCAAGATGGAGAACTCATCCTACCTCCCCAACCCGCTGGCATCCCCAGCCCTGATGGTCCTGGCGTCCACGGCTGAGGCCAGCCGTGATGCATCCATCCCTTGTCAGCAGCCACGACCCTTCGGTGTACCTGTCTCAGTAGACAAGGACGTGCATATTCCATTCACCAATGGTTCCTACACCTTTGCCTCTATGTACCATCGGCAAGGTGGGGTACCAGGGACTTTTGCCAATCGCGATTTTCCCCCTTCGTTGCTACACCTCCACCCGCAGTTTGCTCCC…
.(((((((.(((((((((((.((.((((((((((((((((.((((((((((((..((...((((.((.(.(((...(((.((((((((..(.(((....(.((((((...(((((....((.(((((..((((...............(((.(.(((((....(((....(((.....(((.(..(((((..(((((..(((....((((((........(((((.........((((..((........((..(((....(((((.(.(((....(((.((.(.((((((((((...((..(((((....((..(((.((((((.(.(((...(((((((....(((..((.....(((((...(((.((((((((((.((((..((...((((((..…
>XM_018043310.1
>XR_001917503.1	227,2760 : 15,1837 (-1157.41)
CCTGTCTCAGTAGACAAGGACGTGCATATTCCATTCACCAATGGTTCCTACACCTTTGCCTCTATGTACCATCGGCAAGGTGGGGTACCAGGGACTTTTGCCAATCGCGATTTTCCCCCTTCGTTGCTACACCTCCACCCGCAGTTTGCTCCCCCAAACCTAGATTGCACCCCAATCAGTATGCTGAATCACAGCGGAGTGGGGGCTTTCCGTCCCTTTGCTTCCACTGAGGACCGGGAGAGTTATCAGTCAGCCTTCACGCCCGCCAAGCGACTTAAAAACTGCCATGACACAGATTCTCCCCACTTGCGCTTCTCAGATGCAGATGGCAAGGAATATGACTTTGGGACACAGCTGCCATCTAGCTCCCCCGGTTCACTTAAGGTTGACGACACTGGG…
.(((......(((.(((((((((...((((.((((((((((.((..................((((((............................((((..........................((.............................((.((((((((......(((.((.((((..............((((.......((.((((((((....(((((((..((..((.(((((((.((((...(((.(.((..............................((((((........((.((((............((((((((...(((...((((.......((((((((..((((...((.((.................(((((…
>XM_018043327.1
>XR_001917503.1	226,2681 : 15,1837 (-1148.07)
CCTGTCTCAGTAGACAAGGACGTGCATATTCCATTCACCAATGGTTCCTACACCTTTGCCTCTATGTACCATCGGCAAGGTGGGGTACCAGGGACTTTTGCCAATCGCGATTTTCCCCCTTCGTTGCTACACCTCCACCCGCAGTTTGCTCCCCCAAACCTAGATTGCACCCCAATCAGTATGCTGAATCACAGCGGAGTGGGGGCTTTCCGTCCCTTTGCTTCCACTGAGGACCGGGAGAGTTATCAGTCAGCCTTCACGCCCGCCAAGCGACTTAAAAACTGCCATGACACAGATTCTCCCCACTTGCGCTTCTCAGATGCAGATGGCAAGGAATATGACTTTGGGACACAGCTGCCATCTAGCTCCCCCGGTTCACTTAAGGTTGACGACACTGGG…
.(((......(((.(((((((((...((((.((((((((((.((..................((((((............................((((..........................((.............................((.((((((((......(((.((.((((..............((((.......((.((((((((....(((((((..((..((.(((((((.((((...(((.(.((..............................((((((........((.((((............((((((((...(((...((((.......((((((((..((((...((.((.................(((((…
>XM_018043319.1
>XR_001917503.1	219,2731 : 15,1837 (-1159.90)
CCTGTCTCAGTAGACAAGGACGTGCATATTCCATTCACCAATGGTTCCTACACCTTTGCCTCTATGTACCATCGGCAAGGTGGGGTACCAGGGACTTTTGCCAATCGCGATTTTCCCCCTTCGTTGCTACACCTCCACCCGCAGTTTGCTCCCCCAAACCTAGATTGCACCCCAATCAGTATGCTGAATCACAGCGGAGTGGGGGCTTTCCGTCCCTTTGCTTCCACTGAGGACCGGGAGAGTTATCAGTCAGCCTTCACGCCCGCCAAGCGACTTAAAAACTGCCATGACACAGATTCTCCCCACTTGCGCTTCTCAGATGCAGATGGCAAGGAATATGACTTTGGGACACAGCTGCCATCTAGCTCCCCCGGTTCACTTAAGGTTGACGACACTGGG…
.(((......(((.(((((((((...((((.((((((((((.((..................((((((............................((((..........................((.............................((.((((((((......(((.((.((((..............((((.......((.((((((((....(((((((..((..((.(((((((.((((...(((.(.((..............................((((((........((.((((............((((((((...(((...((((.......((((((((..((((...((.((.................(((((…
>XM_005678164.3
>XR_001295497.2	15,496 : 1,317 (-318.50)
CGCCTGGAGAAGGAAATAATCCACTCAGGTATTCTTGCCTGGAGAATTCCATGAATAGGGGAGCCTGGCAGGCTACATACAGTCCATAAGGTCGCAAAGAGGCCGACAGGACTGAGCAACTAACACTTAGGTTTGAAGGGCTCTCGCATGGATAATAGTCAATAATGGATTTCAGCAACTCAATTCACAGTTCACACGGCTGGACAAGCTCCGTATACTCTTCTCAAGCCTAAATTTCAGCACCTCCTTAAACTGATAAAACTCAGCAAACATACACTTTCCTTTAAGACTTTCCCGACCCCGGAAATAAAAGCTTAAGGACGGGGGTGGGACGAGGAAGCTACTTCCGTTTCCGTACAGACCACAAGGAGCAAAAATACCATGGCGAAGGCCGGAGAC…
.(.(((..(.(((..............(((...(((.(((.......((((.....(((((.((.(((((.............(((.((((((.....(((((((..((...(((.((((....((((...(((((...(((...(..(((......(((((((.((((.(((...........................((................((((((....................(((..((((((.............................((((.((...((..........................(((((..((.....((.(...(((...(((((..((((......((.((((.......(((((((((((((((((((…
>XM_005678025.3
>XR_309885.2	1,593 : 1,720 (-566.50)
GTCCTCTCAGATTTTTGGTTGAAGCCCCTCATCTGCCGTCAGTCTGAAGGCAGGGCCCCGCAGAGGACAGATCGGAGGGTCCCGACCGGCGGGGCCAACCGAGAGGGAGAGGAGGGGGCGAGAGACAGGAAGGAAGCAAACCATCAAATTTAAGAAAAAGCCCTTTGACTTTTTCCCCCTCTCCCTCCCCAATGGCTGTGTAGCAAACATCCCCGACGATACCTTGGAAGGGACGAAGTAGGTCTGCAATCGCGATTTCGTGGGTTGAGTTCACAGTTGTGAGTGCGGGGCTCGGAGATGGAGCGGTGGTCCTCTAGGTGGAAAACGAAACGGTGGCTCTGGGATTTCACCATAACAACTCTCGCACTGACTTTCCTCTTCCAGGCTAGAGAGGTCAGA…
(..(((((.(((((((.((((.((((((((..((.((..(..(((...((..(((....(.((((((.((((.(((((((((.(((((((((((((..(((((.(((.((((.(((((((.(((...((((((..((...((......(((........((((.(((((......((((((((.........(((.((...(((...((((.(((.((....(((((((((((((((((((((((((((((((((((((((((((((((((((((((((((((((((((((((((((((((((((((((((((((((((((((((((((((((((((((((((((((((((((((((((((((((((((((((((((((((((((((.(((....((((…
>XM_018045833.1
>XR_309885.2	2933,4182 : 1,783 (-561.07)
GGCAAGACTGGCCCTCCTGGGCCAGGGGGTGTTGTTGGACCACAGGGACCAACTGGTGAGACTGGTCCAATAGGTGAACGTGGACATCCTGGCCCTCCTGGCCCTCCTGGGGAGCAAGGTCTTCCTGGTGCTGCAGGAAAAGAAGGTGCAAAGGGTGACCCAGGTCCTCAAGGTGTCTCAGGAAAAGATGGACCAGCAGGACTACGTGGTTTCCCAGGTGAAAGAGGGCTTCCTGGAGCTCAGGGTGCACCTGGACTGAAAGGAGGAGAAGGTCCCCAGGGCCCACCAGGTCCAGTAGGCTCACCAGGAGAACGTGGATCAGCAGGAACAGCTGGCCCAATTGGTTTGCCAGGGCGGCCAGGACCCCAGGGTCCCCCTGGTCCAGCTGGAGAGAAAGGT…
.(((((...........(((((.((..(.((((((((((..((((((................(.(((.....(.((((((((((...((((.......(((.((((((.((..(....((((((((((((((.......................((.((((((.....(.(((((((.........................((((((((((((............((((((((.(....(((((.....(((.....((((((.(.(((.....((((............(((.((.......(((((..............................(((......((((.((...((......(((.....((((.(..((.((.((((..(((…
>XM_005678025.3
>XR_001917844.1	1,1273 : 5,922 (-652.05)
GTCCTCTCAGATTTTTGGTTGAAGCCCCTCATCTGCCGTCAGTCTGAAGGCAGGGCCCCGCAGAGGACAGATCGGAGGGTCCCGACCGGCGGGGCCAACCGAGAGGGAGAGGAGGGGGCGAGAGACAGGAAGGAAGCAAACCATCAAATTTAAGAAAAAGCCCTTTGACTTTTTCCCCCTCTCCCTCCCCAATGGCTGTGTAGCAAACATCCCCGACGATACCTTGGAAGGGACGAAGTAGGTCTGCAATCGCGATTTCGTGGGTTGAGTTCACAGTTGTGAGTGCGGGGCTCGGAGATGGAGCGGTGGTCCTCTAGGTGGAAAACGAAACGGTGGCTCTGGGATTTCACCATAACAACTCTCGCACTGACTTTCCTCTTCCAGGCTAGAGAGGTCAGA…
(..(((((.(((((((.((((.((((((((..((.((..(..(((...((..(((....(.((((((.((((.(((((((((.(((((((((((((..(((((.(((.((((.(((((((.(((...((((((..((...((......(((........((((.(((((......((((((((.........(((.((...(((...((((.(((.((....(((((((((((((((((((((((((((((((((((((((((((((((((((((((((((((((((((((((((((((((((((((((((((((((((((((((((((((((((((((((((((((((((((((((((((((((((((((((((((((((((((((.(((....((((…
>XM_018045833.1
>XR_001917844.1	1320,2651 : 5,985 (-634.02)
GTGCATATGGAGAAAAAGGACAGAAAGGAGAACCAGCAGTAGTTGAACCAGGCATGCTTATTGAAGGACCACCAGGGCCTGCAGGACCTGCGGGTCTCATGGGTCCTCCAGGTCTACAAGGCCCCACTGGACCCCCTGGTGACCCTGGCGAGAGGGGTCCTCCAGGACGTCCTGGTTTACCAGGGGCTGATGGTCTACCTGGTCCTCCTGGTACCATGTTAGTGTTACCGTTTCGTTACGGTGGTGATAGTTCCAAAGGACCAACCGTCTCTGCTCAGGAAGCTCAGGCCCAGGCCATTCTTCAGCAGGCTCGGATTGCTCTGAGAGGTCCACCTGGCCCAATGGGTCTGACTGGAAGACCAGGTCCTGTGGGTGGGCCTGGTTCTTCTGGGGCCAAAG…
.((((..((((.(........................((((((((............((((((((....((..((..(((..((((((((.(((.(((..(((..((((.......(((..((.........(((..((((..............................((((....(((((.((.(...((((.((((...(((((..................(((((((....(((.(((....((.....((((................(((((.........................(((...(((.((....((((((......(((.....((((.(((............(((..((((((..(((((((((((((...((.(((((…
>XM_018045847.1
>XR_309884.3	2701,3012 : 4,302 (-275.26)
TGATTGCATCTGGTTCCCAAGATAAGACTGTTAGGTTCTGGGATCTTCGAGTACCAAGCTGTGTTCGTGTTGTTGGCACAACATTCCATGGAACTGGCAGTGCAGTGGCATCTGTAGCTGTAGACCCCAGTGGCCGTCTTTTAGCCACAGGACAAGAAGATTCCAGCTGCATGTTATATGACATAAGAGGAGGAAGAATGGTGCAAAGTTACCACCCTCATTCCAGTGATGTTCGCTCTGTTCGCTTCTCTCCTGGAGCTCACTACTTGCTAACAGGATCCTATGATATGAAGATAAAGGTGACAGACCTAC&TTAGGCCTGCGTTTCTTTATCCTCATAAGCTGGTCGCTGCAAGTGAAATCTTACTTCGAAGCCAAATATATTAAACGGGTTCAATC…
.((((((((((((((((((((((((((((((((((((((((((((((((((((((((((((((((((((((((((((((((((((((((((((((((..((....(((..(((............(((..((((.(......(((..((((.......(((((.((...(((.((..............(.((....(((((((..((((....(((((...((((.(((....((.(((((.(((((......(((..(((((...(((....((((.((.....(((((.((((((((...(((.((((.&.)))).)))....)))))))).)))))....)))).))))))))))..)))......)))))...........)))))))...)))…
>XM_013962543.2
>XR_001295473.2	1,1849 : 1,1427 (-712.16)
AGCGTTGCTTATCTTGATGGAGCTTGGGTAGCCCTCCAGGGGCAGGGGAACTAAGAGCAGCTGCACTTTCACATTCCGTCACAGAGAACTGTCCTCCCCAGACTTCTGCAAGCTTGGAGATGTGTGGCCTGTGTCAGGGCTGGAAATGATGGCCCTGTGATGGAATCTCTCTAAGGAGACAGGGTGCCACCAGAGAAGAGAAGGAATGGGTGAGTTGTGAGTTCTGGACGGTGGCTGGACCTCTGGCAGGATGTGTGGCAAGAGCTAGGTGGACTGGCCCACACGGATCTTGCTGGCACACTACTCACCTGGGAAGCTTCTCCTGGAAAACGAGATGCCTGTCAACAGCACTGCCGTGTCCTTGACCAGTGTCACCTACATCACTGTGGAGATCCTCAT…
(((((......((((.......(((..((((...((...((((((((..............................((..(((.((....................(((..(((((.....((.(((..(.((((..(((................(((.((..((((((.......(((((((((...................(((((...((((....((((((.(((...(((....((((.(((((.....((.....(.(((((((.((...........(((((((((((..........((((....((((((((.(..........((...((.((((.....(((....(((((...(.(((.((((((....(((((((..(.((((…
>XM_005677865.3
>XR_001295465.2	83,2052 : 1,1315 (-843.98)
CCGAGAAGTGGAGGGTGGGGGAGAGACTCCAATGCCCAGCGGGCCGTGCGCGGGCGGCGCTTGCGCGATACGCGGACGGGGGGGCGGTCGGGCCATTTAAATGTGTGTTTGTGGGTGAAATGGCTGCGCAGGTCGGAGCGGTGCGCGTAGTACGGGCGGTGGCGGCGCAGGAGGAGGCGGACAAAGACGGGAAGGAGAAACCCCACGCTGGGGTCTCGCCGCGGGGAGTTAAGCGGCAGCGCCGAGCGAGCAGCGGGGGGTCTCAGGAGAAGAGAGGGCGGCCGAGCCAGGACCCCCCTCTCGCTCCCCCTCACCGGCGGCGTCGCAGCCGCCAACATCCCGGGCCGCTGCCGCCAACGAATGCAGCCCCAACCGTCCCAGGCCCTGTTGAGCCTCTGC…
.(((((((((....((..(........((....((.....(((((((((..((((((((...((((............((..((((.((..(((......((((.((.(((((((.(......(((((...(((((...(((((....((....((..((((..(.(((((((((((..((....(.((((.(((..((((.....(((....(((((......(((((.....((.......(((.(.((((((((..(((...(((((((((.(((((((((((((((..........................((.((((.((((................(((.(((..(((.(((.........................((((((((...(((…
>XM_005677826.3
>XR_309877.1	5,339 : 1,230 (-136.64)
GGCTGGGTGGCCCAGCCTGGCTCCAGTTCCACGCACGCATGGGTGTGAGCCTCTGCTCGCTTTGTCTGAGCCCAGGGCTACAGTCAGCAGCCTGCAGAGGTGAAGACGGGGTTCTCGGGCCCAGGGAGGGCCAGGGAGAGAGACCAGATCAGCCTCTCTGCTCCCCATGACTCCCAGCAAGTCCTCTAAGACTCCATTCACTTTCCTACCATCAGCGTTTCTGGGAAAGAAAAATTTTGCCCAGATGAAGAGAGCCCACCTGTTTGTGGTGGGGGTCTACCTGCTGTCCTCCTGCAGGGCAGAGGAGGGACTGAACTTCCCCACCTATGATGGCA&GCCACAGCCAGTTACTGTTCTAGGCACAGATGAAGAGACAGACGCTGGCAGCCACAGATGGTT…
.((.(((((.......(((((...........(((.((.((((.((.....((((((.................((((((................((((.((....((.(((((.(......((...((.(((((.(.((..............((((.((((...((.(((.....((((.((((.((((((((((((...(((........(((((((..((..........................(((((.....(((((((((.((.((((.(((.(((((((.....(((((((..(..((.(((.................((((.&)))))))))..)..)))))))))).))))....)).)..)))).))....)))))))))))))…
>XM_005677804.3
>XR_001917862.1	6,1611 : 1,1076 (-577.91)
GGGCAGCGGCAGCTCCACTCACCCCAGCACCCAGCGCCCTGCAGGAAGGGCCCCTTCCCCCGCCATGGCTTCCCTGGGGCAGGTCATCTTCTGGAGCATTATTAGCATCATCATTATTCTGGCTGGAGCAATTGCATTTATCATCGGTTTTGGTATTTCAGGAAGACACTCCATCGCAGTCACTACTCTCACCTCAGCTGGGAACATCGGGGAAGATGGCATCCTGAGTTGTACTTTTGAACCTGACATCAGACTTGCTGATATCGTGATACAGTGGCTGAAGGAAGGTGTTATGGGCTTGGTCCATGAGTTCAAAGAAGGCAAAGATGTCCTGTCAAACCAGGATGAAATGTTCAGAGGCAGGACAGCAGTGTTTTCTGATCAAGTAATAGTTGGTAA…
.(((((((((((...(((((((.(((......(((....(((.(.....((..(((((..(......(((.((((..((((((((.((((.(((((........................((.((((((...........(((.((((....................((((.((.(..((((((((....((((....(((((.(((..((....((...(((((((((...(((....(((..((.....(((((.((((...((((..((((((.......................(((....(((.............................(((.................((((...((((((...........................…
>XM_013962499.2
>XR_001917862.1	6,1090 : 2,1076 (-532.04)
GGGCAGCGGCAGCTCCACTCACCCCAGCACCCAGCGCCCTGCAGGAAGGGCCCCTTCCCCCGCCATGGCTTCCCTGGGGCAGGTCATCTTCTGGAGCATTATTAGCATCATCATTATTCTGGCTGGAGCAATTGCATTTATCATCGGTTTTGGTATTTCAGGAAGACACTCCATCGCAGTCACTACTCTCACCTCAGCTGGGAACATCGGGGAAGATGGCATCCTGAGTTGTACTTTTGAACCTGACATCAGACTTGCTGATATCGTGATACAGTGGCTGAAGGAAGGTGTTATGGGCTTGGTCCATGAGTTCAAAGAAGGCAAAGATGTCCTGTCAAACCAGGATGAAATGTTCAGAGGCAGGACAGCAGTGTTTTCTGATCAAGTAATAGTTGGTAA…
.(((((((((((...(((((((.(((......(((....(((.(.....((..(((((..(......(((.((((..((((((((.((((.((((((.(((.((((.((..(((((((((..(.((((.................(((((((((.((((...(((...((.((((.((..((((.........((((.((((..((((((((.((.((((.....(((((...((((((........................(((.((...(((((((((..((..........((((..((((.(.((((...............((.(.((.((..((((((......((((((...(((..((((....................((((((((..…
>XM_005677230.2
>XR_001917881.1	12,1801 : 2,1661 (-821.36)
CCGTCTCCCCTGCCAATCCTGGAGACATATTTAGACGGGACCAGGTGGGGGCCGAGGGGTGCCAACCTCAGGGGCAGCTCCGGTTCCCTCCCCGCCCCCTGCTCCTATTCCTCCTCTGACCCTTTTTCTCTTGGCTCTGTCGGCAGTTTCTCCAGGGCCGGCAGGGTCCTCTGTCCACTGCTCTGGGCCATTCCCCACCCCACCCCCACTGTGAGCCCCCAACTCAGGATTTGGGACCCAGGGGCCCCTCCCTACCCCAGCTGACCTCTTCTAGACGAGACGCGCTGACCCAGACCCCACTACCTCCATGAGCACTGCAGACAGGATGGGGGCCAGAGCTGTGCCCGGCCTGCGGCTGGCACTGCTGTTCCTGCTGGTGCTGGGGACACCCAAGTCAGG…
.(((((((........((..(((((((.........((..(((..((((..((..((((...........(((((((.(((((........((((...(((.((((((..((((...(((...........((((((((.(((..((...((((((((.((((((((.(((((..(((.((..((((.......................(((.............(((.(((((...(((((((..((((((.((((((..((((((((...((.(((..(((((.(.((((((..((.............((((((.(((((..(((.((....((((((.(..((((.(((...........(((((..((((((((............((((..(…
>XM_018046707.1
>XR_001917927.1	1251,1633 : 1,352 (-703.50)
CGTGGAGGTGGAGGAGCCCCTGAAGGGGCAGATGAGCAGCTTCCTGCTGTCCACGGCCAACCAGCAGGAGATCAGCGCTCTGGACAGTAAGATCCACGAGACGATTGAGTCCATCAACCAGCTCAAGATCCAGAGGGACTTCATGCTGAGCTTCTCCAGAGACCCCAAGGGCTACATCCAGGACCTCCTCCGCTCCCAGAGCCGGGACCTTAAGGTGATGACAGACGTGGCGGGCAACCCCGAGGAGGAGCGCCGGGCTGAGTTCTACCACCAGCCTTGGTCCCAGGAGGCCGTCAGCCGCTACTTCTACTGCAAGATCCAGCAGCGCAGGCAGGAGCTGGAGCAGTCGCTGGTCGTGCGCAACACCTAGGCGCGCGGGGGAA&TCCCCCGCGCGCCTA…
.(((((((((((((((((((((((((((((((((((((((((((((((((((((((((((((((((((((((((((((((((((((((((((((((((((((((((((((((((((((((((((((((((((((((((((((((((((((((((((((((((((((((((((((((((((((((((((((((((((((((((((((((((((((((((..........((.(((..(((....((.(((((((.(.(((..(((((........((((..(((...........................(((.((((((((((((((((((((((((((((((((((((((((((((((((((((((((((((((((((((.&)))))))))))))))…
>XM_018046709.1
>XR_001917927.1	1214,1596 : 1,352 (-703.50)
CGTGGAGGTGGAGGAGCCCCTGAAGGGGCAGATGAGCAGCTTCCTGCTGTCCACGGCCAACCAGCAGGAGATCAGCGCTCTGGACAGTAAGATCCACGAGACGATTGAGTCCATCAACCAGCTCAAGATCCAGAGGGACTTCATGCTGAGCTTCTCCAGAGACCCCAAGGGCTACATCCAGGACCTCCTCCGCTCCCAGAGCCGGGACCTTAAGGTGATGACAGACGTGGCGGGCAACCCCGAGGAGGAGCGCCGGGCTGAGTTCTACCACCAGCCTTGGTCCCAGGAGGCCGTCAGCCGCTACTTCTACTGCAAGATCCAGCAGCGCAGGCAGGAGCTGGAGCAGTCGCTGGTCGTGCGCAACACCTAGGCGCGCGGGGGAA&TCCCCCGCGCGCCTA…
.(((((((((((((((((((((((((((((((((((((((((((((((((((((((((((((((((((((((((((((((((((((((((((((((((((((((((((((((((((((((((((((((((((((((((((((((((((((((((((((((((((((((((((((((((((((((((((((((((((((((((((((((((((((((((..........((.(((..(((....((.(((((((.(.(((..(((((........((((..(((...........................(((.((((((((((((((((((((((((((((((((((((((((((((((((((((((((((((((((((((.&)))))))))))))))…
>XM_018046705.1
>XR_001917927.1	1544,1926 : 1,352 (-703.50)
CGTGGAGGTGGAGGAGCCCCTGAAGGGGCAGATGAGCAGCTTCCTGCTGTCCACGGCCAACCAGCAGGAGATCAGCGCTCTGGACAGTAAGATCCACGAGACGATTGAGTCCATCAACCAGCTCAAGATCCAGAGGGACTTCATGCTGAGCTTCTCCAGAGACCCCAAGGGCTACATCCAGGACCTCCTCCGCTCCCAGAGCCGGGACCTTAAGGTGATGACAGACGTGGCGGGCAACCCCGAGGAGGAGCGCCGGGCTGAGTTCTACCACCAGCCTTGGTCCCAGGAGGCCGTCAGCCGCTACTTCTACTGCAAGATCCAGCAGCGCAGGCAGGAGCTGGAGCAGTCGCTGGTCGTGCGCAACACCTAGGCGCGCGGGGGAA&TCCCCCGCGCGCCTA…
.(((((((((((((((((((((((((((((((((((((((((((((((((((((((((((((((((((((((((((((((((((((((((((((((((((((((((((((((((((((((((((((((((((((((((((((((((((((((((((((((((((((((((((((((((((((((((((((((((((((((((((((((((((((((((..........((.(((..(((....((.(((((((.(.(((..(((((........((((..(((...........................(((.((((((((((((((((((((((((((((((((((((((((((((((((((((((((((((((((((((.&)))))))))))))))…
>XM_005679506.3
>XR_309967.2	403,1335 : 1,433 (-273.01)
AGAGCTCCCTGGAGGAAGTAGAACTGCTCTATGAGTTCCTGCTGGCCGAACTTGAGATCAGCCCTGACCTGAAGATCTCCATCAAGGACGAGGAGCTGGCCTCCCTGCGGAAGGCCTCGGACTTCCGCGCCGTCTGCAATGATGTGATCCCCAAGAGCATCCCCGACATCCGGCGGCTTAGTGCCAGCCTCTCCAGCCGCCCGGGCATCCTCAAGAAAGAGGACTTCGAAAGGACAGCGCTGACCCTAGCCTACACGGCCTACCGCACGGCCTTGTCCCAAGGGTATCAGAAGGACGTCTGGGCCCAGTCCCTCCTCAGCCTCTTTCGTGCCTTGAGGCATGACTTGATGCGGTCCTCAGGTCCGAGAGCATCTCCCTGAGGGACTGGCCCGCACCAGG…
.(((.(((((..........((..((((.(((((.(((............((((((((((........................((((.(.(((((.(((((((....(((((.....((((....(((((..................((((((....(((....(((((((...((...(((((((.......(((((..(((..........................((((.(((..((.(((((((.....(((..........((....((((((((((...............(((....((((((.......................((.(((......................(((((..((((.....((((((((...........…
>XM_018046921.1
>XR_001295625.2	3,3142 : 11188,14604 (-1719.61)
GCCTTCCTGCAGCCTCTTCCGCTTGCCGGCTGCGGCGCCTGGGACGGTTGCGGTGGGTCTGGGCGCTGGGAAGTCGTCCAAGATGATTAAAAAATTCGACAAGAAGGACGAGGAGTCTGGTAGTGGCTCCAATCCTTTTCGGCATCTGGAGAAGAGTGCTGTCTTACAAGAGGCTCGTATATTCAATGAAACGCCCATTAATCCAAGAAGATGTTTGCATATTCTTACAAAGATTCTTTACTTACTGAACCAGGGTGAACACTTTGGAACTACAGAAGCCACAGAAGCCTTCTTTGCAATGACTCGACTGTTTCAGTCTAATGATCAAACATTGAGAAGAATGTGCTACCTTACCATCAAAGAAATGGCTACCATCTCTGAGGATGTCATAATTGTTAC…
.(((((((((....(((((((...((((.((((..(.(.((..(.((((.((.(((((((((.(..((((...(((((((......(((((....(((((......(((.(.((.((((.(((.(.(((((.((((((((..(.(((.......(.((((.((((........(((.(((...........(((((....(((((....(...(((((......................((((((...((..(((((....((((((.(((.....(((.......((((((..((.(((((((..((((..(((.((...((((...................((.((((.(((((.........((..((..(((((..(...((....(((((.(…
>XM_018046923.1
>XR_001917950.1	845,5375 : 14,2891 (-1338.72)
GGAAGAAATGTATGTGAAAGCCTTTTACAAACCAGAAAGCACTATGCGCTCGTGTAACTTATTGAGATTAACAAAGGACCTCTGTGCCTCTTTTCACGCTTTCTGCTCCTTCCGAGCCAAAAGAACTTCTCCATAGAGGAGGGAAATATTGAAGAAAAATAAAGCAGTGGAATTGTCTCTTAGCAACTGAGTTCCTGCCTTATAAATCTTAACCACTTTAGATTACTGCTGCTCAAAATCACTTGCTTTTCTTACTGGCTCAGTACAAATAAGGTTATTACATTATAGGAAAACAAAGGAAAAACTCTAATGAATGAACCCCTCAGTTCGTTGATTATGCTGTATCTTTGCTTAGCAATATCAATATAGTTGAGTTGTCTCTTTTTCTTGATTCCACTT…
.((((...........................((((..(((..((((((..(((((.......((((.(((..........(((((....................((((.......................(((((............................((((.........................((((((.(((((.........((((((((.....((............(((((..........(((..(((((((..........................((((.........................((..((((((((..............................((..(((((((.(((..((((...(((((...…
>XM_018047006.1
>XR_001295612.2	3,840 : 501,1954 (-516.55)
TCCACTCCCACACGCTCCACTTCCGGAAGGGGCCGTCATGCTCTCTGTGGCTAGGTGTTTCTACGCCTAACAGGTTAGCGTCCACGCGGGAGAAAAGAGTCGGCGTACTGGAGCTTCTCTGCTGGACTCTGGAGTTTTACAAAAGCCTTCTTCTCGTCTCTAGGAAGCAGGATGCCAATGCCTCTGGGGAAACAGATCTTTTTCGCTGGAGTGGCAGCTAGTGGGGGCTGCGCCATTCTGTACTACCTGGTCCAGAAAATGTTTTCCAGAGCTTCTTATTACCAGCTGGCCCTGGAGCAGCTGCACAGCCACCCTGAGGCACTGAAAGCTCTGGGCACCCCTCTCAATGTTCACTACCTCCGACTCACCGACAAGTACAACTTTGTGGACATCGCCGAT…
.(((.((..(((.((((((((((.((.((((((((....(((((..(((((..((((((.....((((..((((((..(..(((((.((((((.(((((((((((.(((((((((..((..(.(((((.((((((((((((((((((((((((((..(((....(((((((((.....(((((((((.((((.(((((((..(((((((((((((.((((.((((((((...((.(((..((..(((((((((((((..((((..((((((((((((((((((((((((.(((((((((((...((((((.....(((((...((.((((..((((......(((((.((.(((((((((.((((((((((((((...((((((((((((((((..(((…
>XM_018047081.1
>XR_001917966.1	2,1122 : 6,725 (-460.95)
GGGTTGGGCGGTGCGGCGGCCTCGATAGCGGGCGCGGAGCGCGGGCGCGGGGCCGCTACGTGCACGGGGAGCGCGGGGCTGCGCTCGTGTGCGCTCCTCGGCGCTCGCCGCCGCCGCCGCGCCTTTGAGTCAGCAAACTCCGCCACCCGCTGGCCCTGCTCTGCCCGGCTCTGCCTGGAGGTGCCGCCCATTGATCGTGTTCTGTGTTGAAGATGTTTCCAGAACAGCAGAAAGAGGAATTTGTAAGTGTCTGGGTTCGAGATCCTAGGATTCAGAAGGAGGACTTCTGGCACTCTTATATCGACTATGAGATATGTATTCATACCAATAGCATGTGTTTTACAATGAAAACATCCTGTGTGAGAAGAAGGTATAGAGAATTTGTGTGGCTGAGGCAGA…
.((((.((.((((..(((.......(((((.(((.........((((((.........((((((((....(((.(.(..((.((..(((((((((((.....(((...............((...((((..((...............(((((....(((.((..((((((....(((.(((.((((.(((........(((((..(((((...((.....(((..((((....(((((((((....((((((.((((..(((.....((((((..((..((((((........................((....(((((.............((((((..........................(((............((((.(((((((((.(((…
>XM_018047082.1
>XR_001917966.1	85,1047 : 6,725 (-437.34)
GGAGGCTTAAGGCCCTTTCCTCTGCGCCCAGATTGATCGTGTTCTGTGTTGAAGATGTTTCCAGAACAGCAGAAAGAGGAATTTGTAAGTGTCTGGGTTCGAGATCCTAGGATTCAGAAGGAGGACTTCTGGCACTCTTATATCGACTATGAGATATGTATTCATACCAATAGCATGTGTTTTACAATGAAAACATCCTGTGTGAGAAGAAGGTATAGAGAATTTGTGTGGCTGAGGCAGAGACTCCAAAGTAATGCATTACTGGTACAACTGCCAGAACTTCCATCTAAAAACCTGTTTTTCAACATGAACAATCGCCAGCATGTAGATCAGCGCCGTCAGGGTTTGGAAGATTTCCTCAGAAAGGTTCTACAGAATGCACTTCTGCTTTCAGATAGC…
.((..(..((((...((((((.((((....((((...(((((...(((((....((((..(((.....(((............(((..((((..............................(............................((((((((((.(((.(((......(((.....................((((((....((((((.((((((((....(((((((((..(((.......(((....(((((.(((((.....((((..((((((((..................((.((((.........(((.(((((.............((((..(...(((......................((((.(((((((((((..((((…
>XM_018047086.1
>XR_001917968.1	2995,4420 : 9,1097 (-795.38)
TTGAGAGTAAGATGGATTTGCGCGGAGCCCTCACGGCGCTGCGATTCTCGCCCCCCAGGTCTGCGCGGGGCGGCCATTGGCTGCGGAGCGTCACGTGACCGCGGGGGCGTGCCAATGTGCGCCCTCACGGGTGTCAAGGCCCTGTCAGAGTGTGCGATCAAGATTGTGAAACAACGCGATGCAAAAAGCGACATACTACGACAGTTCGGCGATCTACGGTGGCTACCCTTACCAGGCAGCCAACGGGTTCGGTTATAATGCCAATCAGCAGCCGTACCCGGCATCCACAGCGCTGGGCGCAGATGGCGAGTACCACCGACCCGCCTGTTCACTCCAGTCGCCTGCAAATGCCGGGAGCCACCCCAAGGCGCACGAGCTGAGCGAGGCCTGTCTGCGCAC…
.((.(((((.(((..((((..(((((................(((..(((((((.((((((...(..((.(((.......................((((....(((((.......((((((((..(((((((((..(((.((.((...((((.....................((((...((..............................(..(((.((((((((......((((.((.((.(..(((((.....((((((((.((..((....(((((.(((......((((((.......................((((.((((((((...((..(((....(((((((((((.......(.((((...((((((((.((..(.((((.((((…
>XM_005679252.3
>XR_001917971.1	2396,3635 : 1,555 (-411.64)
TAGGGAGCTGCTCAGGTTCTTCCAGGAGTGGACTCCTCCCGAGGAGGCTGTGGCCACATCGACCTGTTTTCCTCCTTTTCTCCCCGTCCAGTGTCTGGGGGGCCGTGGCCTGCATGGGGAAGACCCCTTCAAGAACAAGGATCACTTTCATTTCACCAACCTCTTCCTGTGCGGGCTGTTGTCCAAAGGCAAACAGAAACTCCTGCGACACCTGGTGCCCACAGCTGCCCTGCGGCGAAAACGCAAGGCCCTGTGGACTCACCTGTTCGCCAGCCTGCGCTCCCACCTGAAGAACCTGCCCCGGGTGCAGTCTGGGGGCTTCAGCCAGGTGCAGGCCCTGCCTACCTTTATCTGGATGTTGCGCTGCATCTTTGAGACGCAGAGTGAGAAGGCGGGGCA…
.(((((((..(((.(((((((..(((((((((((......(..((((((((((((((............................(((........(((((((..((((............................(((((..........................(..(((............(((((...((((......(.((.....(((((...(((...(...(.((((...............((((................(.............................(((.(((...((((((......(((((....((((.(((............(((((((.....(((.(((((.(..((((((((.(((((.((((.(…
>XM_018047397.1
>XR_001917994.1	684,1221 : 8,406 (-213.98)
CGCTGGACAAATGTTGTTTACTACAGTCCCAATGAAGTTAAAGTGGTAGCAGAAGGATTCGATTCAGCAAATGGGATCAATATTTCACCTGATAAAAAGTACATCTATGTTGCTGACATATTGGCTCATGAAATTCATGTTTTGGAAAAGCACCCTAATATGAATTTAACTCAGTTGAAGGTACTCAAGTTGGATACCCTGGTGGATAATTTATCTATTGACCCTTCCTCGGGGGACGTCTTGGTGGGCTGTCACCCCAACGGCCAGAAGCTCTTCGTGTATGACCCGAAGAATCCTCCCTCATCAGAGGTTCTCCGCATCCAGGATATTTTATCTGAGAAGCCTACAGTGACTACAGTTTATGCCAACAACGGATCTGTTCTCCAGGGAAGTTCTGTG…
.((((((........................((((........(((((..(((................(((((((.((.((((((.(..((..............(((..(..((((((((................(((((.........................((.(((((..((((..((((((..(...((((((.(((..........................((((.((.....(((((((((.(((((((.........(((((..................(((((((....((....((((......(((((((......((((..((((((((.(((.(((((((((.((........(((.(.(((((..(((...((.(((..…
>XM_005678908.3
>XR_001917996.1	985,1597 : 4,506 (-252.15)
CTCACTTTATTCCAGCCTTATTCCGACCTTCTCCTCTTGAGCGGATAAAAACTAATGTTATAAACCCTGCATATGCTACTGAATCAGGTCAGGCAGAAAACTCACTACATATGGGCTACAGTGCACTAGAAATAAAGAGTAAAATGTTAGCCCTAGAGAAAGCAGATACCTGCATTTACAACCCTTTGTTTGGATCAGATCTTCAGTATACAAACCGGGTAGATAAAGTGGTAATAAATCCATACTTTGGTCTGGGAGCTCCGGACTACTCAAAAATCCAAATCCCCAAACAGGAGCAATGGCAGAGGAGCAGGAGCAGTGTCACTGAAGACAAGGAACGACAGTGGGTAGACGATTTTCCTCTCCATCGAAGTGCCTGTGAAGGAGATTCCGAATTAT…
.((((((((((...((((..................((((..((.....................(((..((((((((.((.........................(((..(((..((.((((....................((((..............(((((((..((((.........((.(((.(((........((((((.(((......(((((.....((((.........((((.((((...(.(((((....((....(((.............................((((.(...........((.(((.(((......((((((((((((((((((((((((((((((((((((((((((..(((((..(((......(((((…
>XM_005678909.3
>XR_001917996.1	20,841 : 4,499 (-252.48)
AGCTAAGGCCTTTGAAGACCTGGAATCCCCTAATTTAGCGAGCACGTGAAGTGTGTATGGCGCAGAGCTCAGAGGCGAGCAGAGGCCAGTAAAGAGCTGGTGGACAAGAGGCTCTCCAGTCCCAGAGACCAGATCTCTCGAGTTGCCGGAGTGGCTCGCGGCCGTACTCGCCTGGCGGCTTCAGCTGGCGACCGAGTGTTTTCCTGTCACAGGAAGTTGGGCCTGGCCGCTGGGAAAGCGAAGGGAAGGCGGAATGAGAAAGCTGTGAAGGGCCCCCGCCCCCGCCCCCAGGTGACTGTCCCACCCACTGAGTTGAATGTAGCCGCCCGGGAGGCACTCGGCCCCCAGCACGGGTGAGACGAGGAGGAGGACGATCCAGACTCCAACGGGAGAGACGGA…
.(((...((((((((((.((((.......(((((..(((((.......(((((.(((((..(((((........((((..........((((...(((((((((.....((.....((((......................((((((((((((((..((..........(.((...(.(((((..((((((.((((.........((((((...((((....((..............(((((((((((((.................(((.................((..((...((((.((......(((((((((((.....(((((((((.(((............(((((.....((.((...(((.((...(((((...............…
>XM_005679774.3
>XR_001918023.1	1,436 : 1,436 (-1116.50)
GGGAGCTAATAAAGAGTGAATGAGCTGCAGCCGCTGTGGCGGCCGGAGTCTGCCCGAGCGGCATAGGAGCCGTGCGCCCGGGAGGCGGCGAGGGGAGGCGGTTTGCCTTGTCCCTCCCAGCCGCCCTTCTCTCTCTCTCTCTTCCTCCAGCTGGTCCCAGAGCCCGGCTCGGTCCGGTCCCTCTGCCCCCACCCCGCACTCTCCCACCTTCTCCGAGTCCCACTCCGCACCTAGGGCGTCCCGCACTGCCATGGGTTAGGGTGGCGGCTACGAGCCGCGCGAAGGACCAGCCTTGTGCATCCGCCGGGGGACGCGGAGCCCGAACGCCGCTTGCCGCTCGCCGGCGCAGGGCATGGGGAGCGCGGTGTGAGCCCGCACCCGGGGAGGACGCAGGAGCTG…
(((((((((((((((((((((((((((((((((((((((((((((((((((((((((((((((((((((((((((((((((((((((((((((((((((((((((((((((((((((((((((((((((((((((((((((((((((((((((((((((((((((((((((((((((((((((((((((((((((((((((((((((((((((((((((((((((((((((((((((((((((((((((((((((((((((((((((((((((((((((((((((((((((((((((((((((((((((((((((((((((((((((((((((((((((((((((((((((((((((((((((((((((((((((((((((((((((((((((((((((…
>XM_018047714.1
>XR_001297608.1	64,393 : 1,244 (-187.89)
TCCTCTTGTCTGCGTCTCTGGTTGCTCCAGGAGCCATGAGCCACCAGTTTAGCTCCCAGTCAGCGTTCAGCTCCAGGAGCAGGCGGGTTTACAGTGGTGGTTCCTCTGTGGGCTCTGGTGGTGGGAGCCGGGCTGTGAGGTCTGTGTGTCAGGCCCGAGGGAGGTGCAGCAGTGGTGGTGGTGGGTATGGGAGCCATGCAAGGGGGTTTACCTCCAGGAGCCTGTACAATCTGGGTGGCAGTAAAAGCATCTCCATCAGCCTAGTGGGGAGAAGTGCCAGTGGTTTCTGCCAGGGTGGGGGAGCAGGAGGGGGGTTTGGAGGCAGGAGCT&GCTACCCTGCAGTCAGAGATAGGTCAAGCTTTGGCCTCAACACTGAACTCCTCTGAGGTCTGAGGGAG…
.((.(((.....(((((..((((.((.(((.....((((((.((..(.....(((((((((....(((..(((((.....(((..(((((....((((..(((((..((((..((.(((((((((((((.......................(((...((((...............((((((((...((..(((.......((((......(((((..((((.(.((..((.(((((((..........((((.(((((((...((((((......(((((......((((((((....((.(.......(..(((((..((((((((.&)))..)))))..)))))..).).))..)))))))).....)))))..))))))..))).)))).))))…
>XM_005680028.3
>XR_001918047.1	5,1349 : 18,1411 (-638.32)
TCCTGCAGTTCAAGGGCCACAGAGAGAAGCTGCCATGGAAACCAAAACGTGAGCAGAAATCGCCGAGCGGAACCAGAAGGCGGCGGGTAAGGGGGCCGAGGGAACAGAGAAAAGCGAAGGACGATGGGCACACTAACAGTATTCTAATAAGGAGAAGGAGAAAAAGCCCAGACTGAAAGAGGAAATTATGACTACAGTCTTAGATGAGTCCCTTGGCGTCTGAGGCCTAGCCACACTGCGCAGGCGTTCCGCGGGTCCTCAACTCTGCTCTTTGACCTCTCGCCCCACCCCCTCCTCCTCCTCCGCAGCCTCGGAACAGCTCTTCCGGTGTTGTGGAGGCGGTTCCGGTTCGCGGCGGTTCCCGGGTTTTGCGTTCCGCGCCCGGCCGGAAACCCCTTC…
.(((.((((((((((((.((((..(((.(.((((((((.................((((..((.(((..((((((((((((((.((((...(((((.(((((..((........(((.....((((((....((.(((((..(((.....(((.............(..(((((....((((..............((((((((((.((..((((((((((((((...(((..(((((.((...((((((..((.(((((((((...(((((.....(((.(((....(((((.(((((........(((.(((.....(((((..((((((.((....((((.((..((.((((...((((...((((((.((....(((...((.....((...(((…
>XM_013963835.2
>XR_001918047.1	3,1292 : 18,1411 (-630.33)
TCCTGCAGTTCAAGGGCCACAGAGAGAAGCTGCCATGGAAACCAAAACGTGAGCAGAAATCGCCGAGCGGAACCAGAAGGCGGCGGGTAAGGGGGCCGAGGGAACAGAGAAAAGCGAAGGACGATGGGCACACTAACAGTATTCTAATAAGGAGAAGGAGAAAAAGCCCAGACTGAAAGAGGAAATTATGACTACAGTCTTAGATGAGTCCCTTGGCGTCTGAGGCCTAGCCACACTGCGCAGGCGTTCCGCGGGTCCTCAACTCTGCTCTTTGACCTCTCGCCCCACCCCCTCCTCCTCCTCCGCAGCCTCGGAACAGCTCTTCCGGTGTTGTGGAGGCGGTTCCGGTTCGCGGCGGTTCCCGGGTTTTGCGTTCCGCGCCCGGCCGGAAACCCCTTC…
.(((.((((((((((((.((((..(((.(.((((((((.................((((..((.(((..((((((((((((((.((((...(((((.(((((..((........(((.....((((((....((.(((((..(((.....(((.............(..(((((....((((..............((((((((((.((..((((((((((((((...(((..(((((.((...((((((..((.(((((((((...(((((.....(((.(((....(((((.(((((........(((.(((.....(((((..((((((.((....((((.((..((.((((...((((...((((((.((....(((...((.....((...(((…
>XM_018048006.1
>XR_001918068.1	900,1795 : 1,732 (-1070.19)
GTTTGAAACTCACCAGTCAGGAAGTGAAGTCGACAGACAGACGGAAGGGCGGGCAGGGGAGGGAGTTCTAAGGCTGAGCAGAAGGGGCCTTCTGGGGTTTGGGGGCTGTGGGGCCATGGGCTTCAGGGCCAGTGGTTGCTCTTAGCCCAGCAGGACAGGTCTGGGCAACATGCATGCCCAGAGGCAGTTGGCTGTAGCTGCAGTGAGAGCAGAAGTCAGACGACATGAGGTGGCCAGGCAGGCTTTAAACCGCCTCAGGAAGCTGGCAGAGAGGGTGAGCGACCCTGAACTTCGGGACAGTATTCAAGCCTCGCTGGACAGCGTACGAGAAGCTGTGGTCAATAGCCAGGAATGGACTTTGAGCCGCTCCATTCCTGAACTGCGCCTGGGTGTGCTGGG…
.(((((((((((((((((((((((((((((((((((((((((((((((((((((((((((((((((((((((((((((((((((((((((((((((((((((((((((((((((((((((((((((((((((((((((((((((((((((((((((((((((((((((((((((((((((((((((((((((((((((((((((((((((((((((((((((((((((((((((((((((((((((((((((((((((((((((((((((((((((((((((((((((((((((((((((((((((((((((((((((((((((((((........(((.((.((..((((.(((.((((.(((........((.(((((((.((..(((((((..(((…
>XM_018048005.1
>XR_001918068.1	13,1064 : 1,730 (-591.39)
GGGGGCTCAGCGGGGTCCGGGGGCTGGGGGCAGCGAGCAGGGCGGCCCCATGGCCGGGCCCCCCTGAGGCAGTCCGGGGGAGTTCCCTCCCCTCCCCAGCTCGGGGGTCTCGGGGCCCCATGAGCCGGGGCGCGGGCGCGCTTCAGCGCCGGACAACGACCTACCTCATCTCGCTGACCCTGGTCAAGCTCGAGTCGGTGCCTCCGCCGCCGCCTTCTCCGTCTGCGGCCGCAGCCGGCGCCCCTGGGACCAGAGGTACCGAGACCGCGGATCCCGGCAGCCCCCGAGGCGCTGAGGAGCCGGGCAAGAAGCGGCACGAGCGGCTCTTCCACCGGCAGGATGCGCTGTGGATCAGCACGAGCAGCGCGGGCGCCGGGGGCGCCGAGCCCCTCGCCCTGT…
.(..(((((.(..((((.(((((.(((((....(((...((((((....((((..((((......(.(((((...((((((((((......((....(((..(((((((((((((.....((....((((((.(((.(((((((((.(((((............................((((...((((..............(((.(.((.......(((((.(((.(((....((((((..(((..(((.(((....((.(.((((.....(((((......(((((((((((.((((((((...............((((...((.((..(((((......................(((...((((..(((((....((((.....((((((.…
>XM_018048004.1
>XR_001918068.1	12,1063 : 1,730 (-591.39)
GGGGGCTCAGCGGGGTCCGGGGGCTGGGGGCAGCGAGCAGGGCGGCCCCATGGCCGGGCCCCCCTGAGGCAGTCCGGGGGAGTTCCCTCCCCTCCCCAGCTCGGGGGTCTCGGGGCCCCATGAGCCGGGGCGCGGGCGCGCTTCAGCGCCGGACAACGACCTACCTCATCTCGCTGACCCTGGTCAAGCTCGAGTCGGTGCCTCCGCCGCCGCCTTCTCCGTCTGCGGCCGCAGCCGGCGCCCCTGGGACCAGAGGTACCGAGACCGCGGATCCCGGCAGCCCCCGAGGCGCTGAGGAGCCGGGCAAGAAGCGGCACGAGCGGCTCTTCCACCGGCAGGATGCGCTGTGGATCAGCACGAGCAGCGCGGGCGCCGGGGGCGCCGAGCCCCTCGCCCTGT…
.(..(((((.(..((((.(((((.(((((....(((...((((((....((((..((((......(.(((((...((((((((((......((....(((..(((((((((((((.....((....((((((.(((.(((((((((.(((((............................((((...((((..............(((.(.((.......(((((.(((.(((....((((((..(((..(((.(((....((.(.((((.....(((((......(((((((((((.((((((((...............((((...((.((..(((((......................(((...((((..(((((....((((.....((((((.…
>XM_018048088.1
>XR_001295695.2	323,2207 : 4,1371 (-937.75)
TCGGAGAATAGCCAACAAGATGGGTTACTGGGAGCGTCTCCTGAGTGGCACTGAGTGGAGGCATCAGGGGGTCGGAGCCTTGTGAACAGGGAACCTGCCCCCCAACACTTGGAAGGACCTGGGTTTCAGTGATGAGACATGGGGTATGATGTAACCCGTTTCCAGGGGGATGTTGACGAAGACCTTATCTGTCCTATTTGCAGTGGAGTCTTGGAGGAGCCAGTCCAGGCCCCTCACTGTGAGCATGCTTTCTGCAATGCCTGCATCACCCAGTGGTTCTCTCAGCAGCAGACGTGTCCGGTGGACCGGAGCGTTGTAACGGTCGCCCACCTGCGCCCAGTACCTCGGATCATGCGGAACATGCTGTCAAAGCTGCAGATTGCCTGCGACAACGCTGTG…
.(((((....(((.......((((((..((((.(((.....((((((((...((.((...((........((..((((((.((....(((((.((((((....................((.((..(((((((.((((.((((((...........................((..(.....((((((.((((((((...((((((..((........(((((((...(((..((..((.(((..........(((.((((.((((.....((.(((.....((((.((((.(((((((.((......((((.((....(((((.......((..(((((.(((((.............................(.((((.(((..............…
>XM_005680370.3
>XR_001918073.1	55,499 : 1,299 (-349.47)
CGAGCCCTTTCCCACTCCTCGCGGAAGGGGGCGGGGTTTCGAGCTTTTGACTCCACCTTCGGCTATGCGGTGCGGACCAACCCAAATAGTCAGAACGAAGGGGCGTGGCTTGATATCCCCTCCCCCATTCTGGGGTTTATGGTTTGTAAGCCGGGGAGCTAGTCTCAAAACTAAGCAACCTCTCTCTGATCTCTGGGTTGGTCGGGTCCTCCCTGAGGTGGCAGCATGGAGCCCTCTCCTGGAGACGGCTCCAGCCCCAGCCCCAGCCCGGTGGACCAGCCCTACCCTCCCTCCGACCCCCCTGACCAGCCCCCCACTGCTCACGCAAAGCCAGAGCAGAGTTCTGGGGACCAACCTGCTGGCCCAGGAGCCGCGGGTGAGGCCTTGGCGGTGCTGACT…
.(((...........(((((...((.(((((.((((.(((..(.(((((.(((....(((.((...((((..(((.((.....................((.((.(((((((...............((((((........(((((((......(.((((.........................(((((.(((((((((............(((.((((.((((..((((.(((.((((((..............................(((..(((..........(((((..........................(((((.....(((((.((.(.(((((........((((((((((((((((((((((((((((((((((((((((((((…
>XM_005680368.3
>XR_001918073.1	1909,2229 : 1,300 (-307.66)
ACTGAGGGGCGTGTGTCCTCTGATGGGAATTTGGGGGACATCCTTGGTCTTGTCCTCTTTTCTGCACAGCACAGGTTCCAGCACTGGCTTTGGAAGGAAAAAATACCCTGCCCAGAGGGGAAGCCAGGAAAGAATAGGAAGTGGGTGGCCAGGAGAGAAGGCCTGTTAGGAGCCTTCAGATAGTTTGGGGCCTAGTTGAGTTGGACAATACAGGAACTGTTCCTGGGCCCGTGGGAAGATGGGGACCGTAGTACTCCAGCCCAAAGACTAGGGGAGCATTCATTACCTTGGCTTGACCTGGACATCCAGAGGGCAGGGCCA&GGCCAGGTACACCGGCACCAGCACCAGCAACCGCCGCCCGAACGAAGTCAGCACCGCCAAGGCCTCACCCGCGGCTC…
.((((((((((((((((((((((((((((((((((((((((((((((((((((((((((((((((((((((((((((((((((((.(((((((.............(((((.....(.((..((...((.......((..((((((.(((((((((((...((((....((((((((((.(((...((((.((.(((..(((((.................((..((.(((((((....(((((.((.......................((((.((.(((.((....(((((((..((((....((.(.(..(..((((.&))))..)..).).))..))))......)))..))))....)).)))....)).)).))..))))))))))))))..)…
>XM_005680663.3
>XR_001918093.1	397,1383 : 1,570 (-460.33)
TGGTGAAGCTGGCAGCCAAATGCATCCTGGCAGGAGACCCCACCGTGGGCAAAACCGCCCTGGCACAGCTCTTCCGCAGCGACGGGACCCATTTCCAGAAGAACTACACCCTGACAACAGGGGTGGATCTGGTGGTGAAGACAGTGCCAGTCCCTGGCACGGGGGACAGTGTGGAACTGTTCATTTTTGACTCGGCCGGCAAAGAGCTGTTTTCTGAAATGCTGGATAAATTGTGGGAGAGTCCCAGTGTCTTGTGTCTTGTCTATGACGTGACCAACGAGCAGTCCTTCACCAACTGCAGCAAGTGGCTGGAGAAGGCTCGGTCTCAGATTCCAGGGACCACCCTCCCAGGTGTGCTGGTGGGGAACAAGACAGACCTGGCTGGCAGGCGAGTGGTGG…
.(((((((((.((((......((((((...................(((......................(((((((((............................(((((.(.....((((...........(((((...............((((..(((..((.((..(((((............((((((..(((((..(((((.............................((((.(((((((((....................((.(((((..((((((.........(((..((.((..((.........(((((..(((.((..((((....(((...((.((((((((.(......................(((((...((((..…
>XM_018048418.1
>XR_001918103.1	19,2436 : 2,1611 (-841.70)
GGCGGCGGCGGCGGCTGGGGATCAGACATGGCGGCGGATCTGAACCTGGAGTGGATCTGCTCCCTGCCCCGCTCCTGGACTTACGGGATCACCAGGGGCGGCCGCGTCTTCTTCATCAACGAGGAGGCGAAGAGCACCACCTGGCTGCACCCCGTCACCGGCGAGGCCGTGGTCACCGGGCACCGGCGGCAGAGCACAGATTTGCCTACTGGCTGGGAAGAAGCATATACTTTTGAAGGTGCAAGATACTATATAAACCATAATGAAAGGAAAGTGACCTGTAAACATCCAGTCACAGGACAGCCATCCCAGGACAATTGTATTTTTGTAGTGAATGAACAGACTGTTGCAACCATGACATCTGAAGAAAAAAAGGAACGACCTTTAAGTATGATAAAT…
.((((.(((((((..((..((........((.((..((..((((..(((((((..((....................((.....((((......((((..(...................((((((((((((((((..................(((..(..((((....(((....(((.......((((((.....................(((.((.(((.......((..((((..((((.................((((.......((.((((.....(((.(((.((((((((..((..((((((.(((((((.(((((((((((...(..((((..(((..((((((((((((............((((...((((..((.(((......…
>XM_005680811.3
>XR_001918105.1	18,987 : 7,867 (-393.93)
AGACGCTGAGGTTGTCTCTTTCTTACTCATTGGCAGTTACAACTTCGCAGCCAGTACAGCCTCAGCCTCCAGCGTGGACACAGAGGAGGGGAACAGAAGATCGTTCTAGTGAGGTACCAAGTCAACATGTATGAGGACTGCAAGGAGTCCACTGGGGACTATTACTTCCTCTGTGACACTGAGGGGGCATGGGGCATTGTTCTGGAGTCCCTGGCAGCAGTTGGCATAGTGGTTACAGTTATGCTGCTCCTGGCGTTTCTCTTCCTCATGAGAAGGGTCCACGACTGCGCCCACTGGAGTGTCCTCCCCACCCAGTTCCTCTTCCTCCTGGGTGTGCTGGGGCTCTTTGGCCTTGCTTTTGCCTTCATCATCCAGCTGAATGAGCAGACTGCCCCCATC…
.((((.((((((..............(((.((((((..........((((..(((.(((.((..((.((...(((((.(((((((((.(((((((.........(((.((...((.....((((..((((...((((..((((((((.....((((..((.....((((((...(((((....(((((.((..(((((.(((((.(.((((..(.((.....((((....(((..................((.((((..........(((((((.((((.....((.....((.(((((........(((...((((((..............(((((((((...((((((....(((((((...........((((((((.......((........…
>NM_001314264.1
>XR_001918105.1	60,1192 : 2,870 (-407.46)
AGAAGATCGTTCTAGTGAGGTACCAAGTCAACATGTATGAGGACTGCAAGGAGTCCACTGGGGACTATTACTTCCTCTGTGACACTGAGGGGGCATGGGGCATTGTTCTGGAGTCCCTGGCAGCAGTTGGCATAGTGGTTACAGTTATGCTGCTCCTGGCGTTTCTCTTCCTCATGAGAAGGGTCCACGACTGCGCCCACTGGAGTGTCCTCCCCACCCAGTTCCTCTTCCTCCTGGGTGTGCTGGGGCTCTTTGGCCTTGCTTTTGCCTTCATCATCCAGCTGAATGAGCAGACTGCCCCCATCCGCTACTTTCTCTTTGGGGTCCTCTTTGCTCTCTGCTTCTCGTGCCTCTTGGCTCACGCCTCCAACCTGGTGAAGCTGGTCCGGGGTCGAGTCT…
.((.(((.......(((((((..........((((....((((.(((..((((((..((...((..((.((((.(((.((..(((..(((((....(((((((..(((((..(((....((....(((.((............((((((.(((((..((............(((.((((.((((...............((..(((((..((...((((((...............((..((((((((((...((...........((..(((...((((...............(((((((...................((((.............((.((((.((((((..(((................((..(((((..((..(((((((((.(…
>XM_018048542.1
>XR_001918111.1	3,765 : 1,588 (-443.77)
GTCCGCCGTTGGCTGCGGGGAGGGTTTAGAAAGGAGCGCACTTCCGGTGCCCTTTCTCCCGCGAGCACCTGGGGCCCGGACCCTCGTGTAAAGGGTGCCATCCTTAAGCGGGAGCGCGGTAGAGACGGGCCGGCACCCCCTTCTTACTACTGGTGCCGCCGGCCTCAGGACGGAACATGGCCCAGAACTTGAAGGACTTAGCGGGCCGGCTGCCCTCCGGGCCGCGGGGCATGGGCACGGCGCTGAAGCTACTGCTGGGGGCCGGCGCCGTGGCCTACGGTATCCGCGAATCGGTGTTCACCGTGGAAGGAGGGCACAGAGCCATTTTCTTTAATCGGATCGGAGGCGTGCAGCAGGACACCATTCTGGCCGAGGGCCTTCACTTCAGGATCCCCTGGT…
.(((..((.(((.(.(((((..(((..................(((.(((((((((((..........(((((((.((((.((((((((...(((((...........(((((((((((..(((.(((((.(((((................(((((((((((((...............(((...................(((((..((.((.(((..(((((((((((((((...(((((((........((.((((((.((((....((((...(((..((((.........((((((.((....(((..(.((((((.....((...(((.(((((((.((.(.......(((..........((((.((((((................(((.…
>XM_005680960.3
>XR_001295740.2	1,335 : 1,385 (-412.56)
CAAGCTGTAGAAATATGCATAAAATGAAAAGATCTTCCTCGCAGTGTTGTGAAGGTGGAACCAGGGCTGGAACAGTATTTTTAACAGCTGAGCGCCACCTTGGTGTTTACTTGCAGGAAGGCTGAAGTCAGTTTTTCTGTTAGCTTGCGTGGGTGAAATGTGGACACGAGATGCCTTCCTCCCGACCTCCAAGACGGGAACCTGGTCAGAGAGGACTCTTACCTGAGAGGCAGCGCGGGTCCTGCGGTCAAGGAAGAGGGTTTCCGCGTCACAGGCGTGGGGGCCGCCGATCTCGGGGCAACGTCAGGCGGAGGGCGCAGCTCCGGCGCCGGTGT&CACCGGCGCCGGAGCTGCGCCCTCCGCCTGACGTTGCCCCGAGATCGGCGGCCCCCACGCCTG…
.((((((.............(((((((((...((((.(((.((((((.(((.(((((....((((..(((...(((.........((((..(.(.(((((.((.((((.((((((((...(((((((((..((((((((((.(..((((((.......((.((.((.(.((((((((((((.((.((.(((.(.(((.(((((((((.((((((.((.((((((((((((((((((((((((((((((((((((((((((((((((((((((((((((((((((((((((((((((((((((((((((((((((((((((((((((((((((((.&)))))))))))))))))))))))))))))))))))))))))))))))))))))))))))))))…
>XM_018048606.1
>XR_001295741.2	691,1932 : 5,836 (-554.12)
CTGAGCTGCTCCAGGTGCCGGGATGAAATGTTCCAGGTGGAGATTTCCCCTTGTACAGTGGACCGGGACACTGTGTGTGGCTGCAGGAAGAACCAGTACCGGGAATACTGGGGCGAAACTGGCTTCCGGTGTCTGAACTGCAGCCTCTGTCCCAACGGCACAGTGAATATCCCCTGCCAGGAGAGACAGGACACCATCTGCCACTGCCATATGGGCTTCTTTCTAAAAGGCGCCAAGTGCATCTCCTGTCACGATTGTAAGAACAAGGAGTGTGAGAAGTTATGTCCAACCCGACCTTCAACTGGTAAAGATTCTCAGGACCCAGGCACTACAGTACTATTACCCCTGGTGATTGTCTTTGGGCTTTGCCTGGCATCCTTCGCCTCTGTGGTTTTAGCA…
.((((.((((.((((..((((((............(((((.((................((((.((((..(((.((((.(((((((..............(((..(((.((((..(.((((((((...........................((((((.((((..........((((............((((......(((((((.........................((..(((((.((..............................(((....((((((.(((((...((..........................(((((((...((..((((..((.(((((..(((....(((...((((.((((..((((.((.......((((((((…
>XM_013964277.2
>XR_001918113.1	3221,4495 : 1,1086 (-1435.90)
ATTTTTTTTTAAGCTTTTCTCGAAGAGCCAGCTTACGAGGTACAGCCTCTTGAGGGTTTTCTTGAGAGACACTGTGTCTGGATGTTGCTGCACTTTACAGGGTAACTTGGGGGCCACAGTTCCTCTTTGTGCCTCGGTGTCCCCACCCATTTGATGGGAACATTGACGTCTGTCCCTCCACCCCGACTTCTTGGGGAATGGCCCAGGAACTCAGCTTGGATCCTGGGGGTGATGCTATGCAAATGCGTGAACTTCTGCAATGATTTCTAGCTCGTTATCCTGCTTCCCCCTGTCCCATAGGCAAAGCCTCCTCCCAGGGTTCCCGCTTTGGGTCCAAAGCCCACGTCCAGGCTGTTCTGGGTCCTTAGCTTTTTAAATCCCTCCCTCGCCTCTTGAACT…
.((((((((((((((((((((((((((((((((((((((((((((((((((((((((((((((((((((((((((((((((((((((((((((((((((((((((((((((((((((((((((((((((((((((((((((((((((((((((((((((((((((((((((((((((((((((((((((((((((((((((((((((((((((((((((((((((((((((((((((((((((((((((((((((((((((((((((((((((((((((((((((((((((((((((((((((((((((((((((((((((((((((((((((((((((((((((((((((((((((((((((((((((((((((((((((((((((((((((((((((…
>XM_018048698.1
>XR_001918118.1	3573,8010 : 1,2492 (-1839.86)
ACGTGGTGAAGATCCTGCGAGTCCTGAGGGTGCTCCGGCCACTGCGGGCCATCAACAGGGCCAAGGGGCTGAAGCACGTCGTGCAGTGCGTGTTCGTGGCCATCCGCACCATCGGGAACATTGTGATTGTCACCACGCTGCTCCAGTTCATGTTCGCCTGCATTGGGGTCCAGCTCTTCAAGGGAAAGCTCTACACCTGTTCGGACAGTTCCAAACAGACAGAGGCTGAATGCAAGGGGAACTACATCACATACAAGGATGGGGAGGTAGATCACCCCATCATCCAGCCCCGCAGCTGGGAGAACAGCAAGTTCGACTTTGACAATGTCCTGGCTGCCATGATGGCCCTGTTCACCGTCTCCACCTTCGAGGGATGGCCAGAGTTGCTGTACCGCTCCA…
.(((((...(((....(.(((.((((..((.(((.((((((.((.(((.((.(((.((((.((...((((((((...(.(....((((.(....((..(.(((..((((....((((((.((((.....................((((((((..((((......((((((............................((((((.(((..............(((((.(((.((((((....................((.((.(((...........................((.((((..(((((.(((.............((((.((..((..((((..((((.....................(((..((((.(((..((((..........…
>XM_013964330.2
>XR_310044.3	191,735 : 1,341 (-363.12)
AGGGCTCAGGAAGGAGGCGGGAGGCTGAGCTGGAGAGAGGCCAGGAGGATGCTCTGGGCTGGGCAGGCTGGGGTGGGGCGATGAGCCTTCTGCCTGTTTGTTCTGGGTACCAGGAGGTGCGGGTGGAGAGACATCCTGGCAGGAAGGACCAAAGTCCCCATTTATGGCCTGGGGGGAGTTAATGTGTAATATTCTAGGATATCAGCTGGACTGCAAGGTGAGACCCTGAGCCCAGACCTCTAGGAGCAACCCAGAGCTGTTGTCCGGAGCTGCTACCATGTCGGGGAAATTTGAGATTGCGAACATGGACATGAAGATGGGGTCAAGCCTGAAGATCAAGGGCAAGATCGCTGACGGGGCTAATGGCTTTGTGATTAATCTGGGCCAGGGGACAGATAA…
.(((..(((.(((((((((((..((......(((((((.............(.((((..((((..((((.........................(((((((((((((..............................(((.....((.(((((.(((((..(((.((((.(.(((.((.................(((...((((........................(((((((((((((((.((...((((((.(((.............................(((.......................((((((........................(((((..(.(((((((...((.((((((.(((.....(((..(((((((.....…
>XM_013964357.2
>XR_001295744.2	3329,4113 : 12,751 (-1060.28)
GGCTTTGGGGAAAGATGTAGGGCCTTTTCCCACCTTTCTACTCTGTAACTTTCACTTTTGCCTGAAGTAACAGCATCTGCTTCTACTCCATCTGGAAATTTTTTTGCACCATCTAGGTTAGCAAACCACATAGTTGGCTTAATGCTTGAAAAAAGACTCATCATCTCGAAAACCCAATCAATTCCAAAGTGTATTTTGGTTTTCCTTGTTGCCCCTTCCTAAAACATGAGTTCAATACAAAGTACTTTATACTCTTGGTTGTGACTTTTTTTCCCCAAATAAAAAAATAACTGAAGCTCATGTCTGGAAAAATTGTGTTGTGAGACCTATAATCTTTCCTCCTGGGCTCAGCCCCTGTGGTCCTCTTCATATTCTTGATCGGCTGGTTTTCCTCCCTGG…
.((((((((((((((((((((((((((((((((((((((((((((((((((((((((((((((((((((((((((((((((((((((((((((((((((((((((((((((((((((((((((((((((((((((((((((((((((((((((((((((((((((((((((((((((((((((((((((((((((((((((((((((((((((((((((((((((((((((((((((((((((((((((((((((((((((((((((((((((((((((((((((((((((((((((((((((((((((((((((((((((((((((((((((((((((((((((((((((((((((((((((((((((((((((((((((((((((((((((((((((…
>XM_018048792.1
>XR_001295744.2	4299,5083 : 12,751 (-1060.28)
GGCTTTGGGGAAAGATGTAGGGCCTTTTCCCACCTTTCTACTCTGTAACTTTCACTTTTGCCTGAAGTAACAGCATCTGCTTCTACTCCATCTGGAAATTTTTTTGCACCATCTAGGTTAGCAAACCACATAGTTGGCTTAATGCTTGAAAAAAGACTCATCATCTCGAAAACCCAATCAATTCCAAAGTGTATTTTGGTTTTCCTTGTTGCCCCTTCCTAAAACATGAGTTCAATACAAAGTACTTTATACTCTTGGTTGTGACTTTTTTTCCCCAAATAAAAAAATAACTGAAGCTCATGTCTGGAAAAATTGTGTTGTGAGACCTATAATCTTTCCTCCTGGGCTCAGCCCCTGTGGTCCTCTTCATATTCTTGATCGGCTGGTTTTCCTCCCTGG…
.((((((((((((((((((((((((((((((((((((((((((((((((((((((((((((((((((((((((((((((((((((((((((((((((((((((((((((((((((((((((((((((((((((((((((((((((((((((((((((((((((((((((((((((((((((((((((((((((((((((((((((((((((((((((((((((((((((((((((((((((((((((((((((((((((((((((((((((((((((((((((((((((((((((((((((((((((((((((((((((((((((((((((((((((((((((((((((((((((((((((((((((((((((((((((((((((((((((((((((((…
>XM_018048906.1
>XR_001918138.1	2344,6072 : 1,2045 (-1524.52)
CTGGACTTGATCCCCTCCCTGTTTTAAGCTAGCACCTGTGGTCAGCAGGAACAAGAGGGACTGAAGTGTAGTCCACTTCTCATTCCTCTCGGCTCGATTCCCTATCAAATCCGAATCCACCGAGCCGAGCTGTTTGGGGGCCAGGGTCGCGTCTCCATGGGCAAACTGACAAGTTATTTGTAGATCTTGCTCCAAGCCCCCTCTGTCAAGGCAGCTCCTTGGTCTTTTTCTGTGTTGCTTTTCTAAATATGCAGCTTTGTTTCTTTTAACCCCTATTGGTGGCAGCTGCTCCCTGGGGTGGAGAGGACAAAGTTCCTGTGACTGTATAGCGTGGGGGTGGGGCCGGGGGTCTCGCCTGGAGAATGGGCCAGGGCGGGCCAGGGTGGGGGGATGAAATGG…
.(((((((..........((((...((((((((.(((((......................((.(((((.((..........(((((((.(((((........................(((.....((.((((..(.(((....(((((...(((.((((........................((((((..........((((.((.(((...(((.(.((((...(((((((((((..........((.(((((....................(((((.((.(((((((((((((((...........(((((....((((((.((.((....((.((((((.((.((((.(((((((..((((((.....(((..((.((..(..(((((((..…
>XM_018048907.1
>XR_001918138.1	2295,6023 : 1,2045 (-1524.52)
CTGGACTTGATCCCCTCCCTGTTTTAAGCTAGCACCTGTGGTCAGCAGGAACAAGAGGGACTGAAGTGTAGTCCACTTCTCATTCCTCTCGGCTCGATTCCCTATCAAATCCGAATCCACCGAGCCGAGCTGTTTGGGGGCCAGGGTCGCGTCTCCATGGGCAAACTGACAAGTTATTTGTAGATCTTGCTCCAAGCCCCCTCTGTCAAGGCAGCTCCTTGGTCTTTTTCTGTGTTGCTTTTCTAAATATGCAGCTTTGTTTCTTTTAACCCCTATTGGTGGCAGCTGCTCCCTGGGGTGGAGAGGACAAAGTTCCTGTGACTGTATAGCGTGGGGGTGGGGCCGGGGGTCTCGCCTGGAGAATGGGCCAGGGCGGGCCAGGGTGGGGGGATGAAATGG…
.(((((((..........((((...((((((((.(((((......................((.(((((.((..........(((((((.(((((........................(((.....((.((((..(.(((....(((((...(((.((((........................((((((..........((((.((.(((...(((.(.((((...(((((((((((..........((.(((((....................(((((.((.(((((((((((((((...........(((((....((((((.((.((....((.((((((.((.((((.(((((((..((((((.....(((..((.((..(..(((((((..…
>XM_018049159.1
>XR_001918162.1	45,1047 : 2,680 (-530.91)
CTCACTGGTGAGGACAGAGCCTCGGGGGAGCCTCGCTCCGGCAGCCAGGAGGCGCAGACGGCAGGCCTGCGCTGGGCGGAAGCCTAGAGCCGCCTCGTCGGAAGAGGCTGTGTGGTCTTGGATCTGGGCGCAAGGCAGACGCCTGAGAGCCTACGTTTCCCTCGGCACCGGAGAGCGCCCGACTGACGCGTCAAAGTCTCCTGCGGCTCACAAAGACCGGGGGTCTTGTTTCCCGGGACGTTTCAGGAAAGAGCACTCGCCCTCCCGCTTCCGGTCGGGTCGCCCGGCTCCTTCCGCCCCTCGTGTGTTTGGCGGGACTCACCGCGCGACGGGCCGTCAGGTGCTGGCGTGTGCAGTCTGAGTTCCGGAGACTCGAACCGTGAGAACGTCGCCATGCCT…
.((((...((((((..................(((.....(((((((.((.....(((.(((((.(((((.(((.((((.....((((..........(((((((((((....(((.........................(((.............(((((.((...(((.((.....................(((..(((.((............(((((((...........................((......................(((.((.(((((((...................(((.....((..(((((((((((((((((((((((((((((((((((((((((((((((((((((((((((((((((((((((((((...…
>XM_013964451.2
>XR_001918166.1	29,667 : 1,465 (-192.84)
ACCATGGTGAAGCAGAGGAAAGAGCAAGCATCAGCCATCATGAAGGAAATCCATGGAAATGCATTTTTGTGCCACTTCCTTCTGGTCTTCATGGTTTGTGATGAGAAATCTACTGTCATTCTCATTTTTTTCTCCCTATAGATGTAGATGTCATGCACCTGGGCAAAAAAGTCAGCATCCCCAGAGACATCATGCTGGAAGAATTATCCCATCTCAGTAACCGTGGTGCCAGACTATTTAAGATGCGACAAAGAAGATCTGACAAATACACATTTGAAAACTTCCGGTATGAAACTAAAGCACAAATAAATCACAATATTGCCATGCAGAATGAGAAACTGGATGGAATCAACTTGGAAAGTGGTTCACAGCAAGCACCATTTACTCCTCCTAACACCC…
.(((.((.(....((((...(..((..(((...((((((.((.((((......(((((.(.((((((((((.........................((..((.((((.....((((((((...((((((.((.((...(((((.(((((........(((((((((.((((((.((((.....(((((((((.((.(((.((....................((((.(((((........((.(((......(.((((((.(.......................((((.((.(((......................((.((((((((.(((......(((.(((.........(((.(((.........((((........................…
>NM_001287568.1
>XR_001918166.1	5,600 : 1,460 (-182.58)
AAGCAAGGGAACAAAAAAAATCATGCTATCACATAATACCATGGTGAAGCAGAGGAAAGAGCAAGCATCAGCCATCATGAAGGAAATCCATGGAAATGATGTAGATGTCATGCACCTGGGCAAAAAAGTCAGCATCCCCAGAGACATCATGCTGGAAGAATTATCCCATCTCAGTAACCGTGGTGCCAGACTATTTAAGATGCGACAAAGAAGATCTGACAAATACACATTTGAAAACTTCCGGTATGAAACTAAAGCACAAATAAATCACAATATTGCCATGCAGAATGAGAAACTGGATGGAATCAACTTGGAAAGTGGTTCACAGCAAGCACCATTTACTCCTCCTAACACCCCGGATCCACGAAGTCCCCCAAATCCAGAAAACATTGCACCAGG…
.((.(((((...................((...((((..((((((...(((...............((((.(((((.......................(((((.((.........((((.............(((((...........((((((((((.(((((..((((.....(((.(((...(((((((((((.((.(.(((((.((((.....((...(((((.((((((.......((...((.(((.(((.(((............((..((((((.((..(((((..(..(..(((....((((....((((....((((...(((.......(...............(((.......(((((......((((((.............((…
>XM_018049181.1
>XR_001295761.2	8,3162 : 1,3080 (-1528.55)
CGCGCCGCCGGGAGCGCGGCCGCTGGTCTGAGCCCGGCGCCGGGGGCGCGCCGCCGGGAGAGGCTTTGACGTGGCAGTTCCCAGCCCGGCTGCAACTCGGCGAGCGAGACCAGCCTGCGGGGACGCCGGCGCGAGGCGAGGCGCGGCGCGGCGCGGCGGGAGCAGCGGCCGCCGCGGGAGCGGGCTCACCCGGGCAGCCGGCACTGCGGCCAGAGCGCGGGCTCTCGGAGGCCCGGCGGCGGGCGGGCGCCGAGCAGGGTTCTTTTATAGAACTATTCCTTGGAATGATATTTTCATAATGAGCCAGCAAGGTTATGTGGCTACACCTCCCTATTCTCAGTCCCAGGCTGGAATTGGCCTTTCTCCACCGCATTATGGGCACTATGGGGACCCATCTCA…
.((..........(.(((((((.(((.(.((((..(((....((..(........(((((((....(((.(((((((((........((((((((..(.((((.((((....((....((((((((((((((...((.(((.(((.(((.((...((..(((((((..(.(..(((((.((((..(((((..((((.((((...((.((..((((.(((((.((((((((....(((((.(((.(((....(((...((.((((........((..(((((((..(((......((((....(((((...((.((((((((((((((((((......(((.(((...(((((((((((((((............((((((((.((((............…
>XM_018049206.1
>XR_001918169.1	1431,4746 : 1,1752 (-901.14)
TGGAACTGCTGGTGAAATATGGGGCTTCAATCCAAGCTATAACAGAGTCTGGCCTCACACCAATACATGTGGCTGCCTTCATGGGCCACTTGAACATTGTCCTCCTTCTGCTGCAGAACGGAGCCTCTCCAGATGTCACTAACATTCGCGGGGAGACGGCCCTGCACATGGCGGCCCGTGCAGGACAGGTGGAAGTGGTCCGATGCCTCCTGAGGAACGGTGCCCTCGTCGATGCCAGAGCCAGGGAGGAACAGACGCCTTTGCATATTGCCTCCCGCCTGGGTAAGACGGAAATTGTTCAGCTGCTTCTGCAACATATGGCTCACCCAGATGCGGCCACTACAAATGGGTACACGCCGCTGCACATCTCTGCCAGGGAAGGGCAGGTGGACGTGGCCT…
.(((......(((((((((((.......((((((((((.((((...((..(((...(((........((((..((..(((((..((((.((...(((.((.....((((..((((((..((((.(((..................(((((.(((((..((..((....(((((...((((...(((((((...(((((((.((((.........................(((((((.((...................(((((((((........((.((..((..(((..(((((..(((.((.....(..((((...((....(((((((.........................((((...(((((..((((((((((((.((.((..((((.((…
>XM_018049208.1
>XR_001918169.1	1771,4862 : 1,1754 (-812.78)
GGGAAGGGCAGGTGGACGTGGCCTCGGTCCTCCTGGAAGCAGGGGCAGCCCACTCCTTGGCAACCAAGAAGGGTTTTACCCCCTTGCACGTAGCTGCCAAGTATGGAAGCCTGGATGTGGCAAAACTTCTCTTGCAACGCCGTGCTGCCGCAGACTCTGCGGGGAAGAATGGCCTTACCCCGCTCCATGTTGCTGCTCACTATGACAACCAGAAGGTGGCGCTGCTGTTACTGGAGAAGGGTGCTTCCCCTCACGCCACGGCCAAGAATGGCTACACTCCTTTACATATTGCTGCCAAGAAGAATCAAATGCAGATAGCTTCCACACTCCTGAGCTACGGAGCAGAGACGAACATCGTGACAAAGCAAGGGGTCACTCCACTCCATCTGGCCTCGCAGG…
.((.((((.(((((((...........................((((.........................(((............................(((((.((((((..............((((...................(((((((.((((.((((((............((.(((((...(((((((((......((((...(((.(((.(.(((((((((((((.(((.........................((((...........((((....((......((..((((((((.(((((....(((((...(((....................(((.((((....(((.(..((.....................(((((…
>XM_005681316.3
>XR_001918170.1	41,1045 : 6,686 (-331.73)
CTGTTTTTAAATATTTTTTCAGAGGTTAAAAATTAAATTTCAAAAGAATACCTGGGGTGCAGAGGAGTCCACAGTAGAGACACAGATCCTGATTGTCTCCAACATGAAGCTTGGTCATGTCAGTCTCTTACTTGTGTGCTTCTACTTAAGTTTTTGTGAGGATAATTTTAGAAAACAAGGACAGTCAAAGGCAGTGAAGAAATCAGAGGCTCACCATGCCCCTGAAGCAAGTCTGAGCAAGGAGACAGAAGCTTCATCTGAAGTGAAGCTCACTTCAACACCAGACACATCTCAAAAAGATTTCGTGGATAAAAAGTGCTTAATTGAAAAACACACACATCTCTCCTGCAATAAAGTCTTCTGCCAACCATGGCAGAGATGCATCGATGGGACCTGTCT…
.((((............((..(((((.......................((((.....((.(((((.......................((((....................((.((((((((...(((((....((((((.((.............................((((((....((....((((((..........((((((..((((((((((..((.((((((..((((........(.((((.((((..((......((((((....(((((.(..............................((((..................((((((((.........((((((...(((((.(((((...(((...((.(..((......…
>XM_018049297.1
>XR_001918174.1	28,3316 : 1,2411 (-1495.47)
TTCCGCACAGGCGAGGGGACCCAGGGAGCAGTCCAGGCTCGGCGCGCGGCGGAGCTGCGGCTGCTCCTGCTGCCGAGGGGAGCGACGAGGTGGTTGCCTTGCGCCTCCGCGGACTTCCCAAGTGGGGGCAGAGCAGCCTCTCACGAAGCCGCTGGTTTGGAAGGCGCTGGGAAAGAGGGACCTGCAAACTCCTCCTCGGCGTCTTCTCCCCACCCTCTTTTGGCCCCTGCCCTAGGAGAAAGTGGAGTGTGGAGCTCGGTGATCATTATTTCTTCAGACAGCTTCGCGGTGCACCGACTCGGCGGCAGCCCAGCGGGGCTCTCGGCTGTCGGCGCGCCTCTGCGTGTGTGGTTCCGCGCGGCACACCTCGGTCGACGATGAGGAAAGGTCTGCGGGCGA…
.(((...((((.((.(((((....(..(((....(((((..((((((....(((((.............(.((((..((((..(((...(((.......(((((.......(((((((((..........(((((...((((((....((.((((.......(.((((((............................((.(((.......................(((.................(((.((..(((.((....................(((((.((((((((...((.......(((((((...((.....((((((.((.(((((((..........((((...(.......(((.((.(..((.(..(((((.((((.((....…
>XM_018049314.1
>XR_001918178.1	338,1942 : 4,1024 (-693.47)
CGACCCTCCGCGTCCCGGCCCTCCGCGACAGCGCCCGTGGAGTCCTGGGGAGCGAAGCTCTGGCTCTTCCCCAGCGCCGCCGGGCTCCGCAGCGCGCTGTCCAAGAGGCCCGAGGCGACACGCCAGATGTGCTGCACGCGCCGGCGCCTGGCGGTGCTGGAGCGCGGCGGGGCGGGCGTCGAGGTCCACCAGCTGCCGGCGGGGAGCGACGGCGCCAGGAAGCCGAAGTGCATTAAGTTAGGGAAAAAAATGAAGATACATTCCATGGACCAAGGAGAAGAGCACATGCTGGTTCTATCCTCAGATGGAAAACCATTTGAGTACAAGTATAGCATAGAACATGCAAGGTTTCAGTGCATTTTACAAGAAAAAAATATAATTCAGATCACATGTGGAGAT…
.((((((..(((........(((...((((......(..((((.(((((((...((..((((..........................((((.(...((..((((((.....((..(((...........................((((...(((.((((((((((.(.((((((.(..(((..((..............(((((((..(((..........(..((((.......(((((............................((((............(((((....((.(((..............................((((((((((((.(((((((((((..............................((.....((((...…
>XM_018049315.1
>XR_001918177.1	1,1129 : 1,938 (-499.41)
GCGGCTCACTCAGCCTCCGGTTTTCTGAGTATCAGCGCGCACTCGTCACTAGCCTTTGGGTGCTGGGCTGGCAGAGCTCACAGATTCGGGCAGGCGGCAGGGGCGCGGGAACGCGATGTACTTTTGCTGGCGCGCTGGGCGCCGAAGGCCGCTGCGGGAGCGGCAGGTGGTTGCTGGCGGCAACACGTTACTGCAGGCGGCCAGTGGGGAGCATCACTCGCTACTGCTGCTGAGCGACGGCACGGTCCAGTCGTGCGGGGACAACAGCCGAGGCCAGCTGGGCCGGAAAGGCACGCCGCGCGGGGAGCAGCCAGAACGAATTCCGGCATTGGAAACTCTGCACGTGGCTTTGGTGAGCTGTGGAAAGGAGCACTCCCTGGCTGTCTGTCACAAAGGAAG…
(((((......((((.(((((...(.((...((((((.(...(((((((..(((((..(.(((((.....((((((.((.....((((((((.((((((((..((((((...((..((..((((..((..((((.((((.(((((((.(((((...((..((.((((..(((.(((..(((((...(((....(((((..(((((......((((.(((((........(((.(.(....(((.......((((...((((((.(((..(.(..(((.(((....((..((((..((((...(..((((.((....(((.....(((.((((..........(.((((((.((..(.(((.(.............(((((((.(((((...........…
>XM_018049342.1
>XR_001295777.2	169,935 : 2,614 (-384.44)
ATTTGTGTTTTATTCATGACAGCTGATAATTCAAGAATTAAATAGAAACAGACATTAGTAACTTAAAACTACGTTGAATATATAACACATAATTCATTCATCCATAGGTTCGACAAATATTTGCAGGGCACCTACTATGTGCCAGGCCCTGTACCTAAGGTTTATCAGAGAAGGAGGCAACCCCCTGCCCGAGTGGGGCTTACATTCTAGTGGTGGGAGCCGTGATGGTGATTAGGGAACGGCTGGATTTGGGGATTTACTTCTTGTAGCGGGAAGCCGAGCCACCTCCCGCCTGGAGAGCGGTGGTCAGGAGTTTCCCGCGGCCTGGGGCGCGGACCACCGGGAGCGCGGGATCCGGGCCGCTCGGCGGTGGCGGTGGCCGGGCACCGGGCCTCGGCT…
.(((.((((((((..(((((((.(((......................((((....................((((.....................((((((...((......((((((((((...((((((((........((((((((.......((((...((((...(((.((.......(((((.....(((((...........((((((..(.((...(((..((((((.(((((((((((((((((.....(((((((...(((((((.((((((..........(...(.((((((((....((((((.((((...((((((...............(..((((((.((...((.(((..((.................((.(((....…
>XM_018049341.1
>XR_001295777.2	162,1019 : 2,614 (-399.78)
ATTTGTGTTTTATTCATGACAGCTGATAATTCAAGAATTAAATAGAAACAGACATTAGTAACTTAAAACTACGTTGAATATATAACACATAATTCATTCATCCATAGGTTCGACAAATATTTGCAGGGCACCTACTATGTGCCAGGCCCTGTACCTAAGGTTTATCAGAGAAGGAGGCAACCCCCTGCCCGAGTGGGGCTTACATTCTAGTGGTGGGAGCCGTGATGGTGATTAGGGAACGGCTGGATTTGGGGATTTACTTCTTGTAGCGGGAAGCCGAGCCACCTCCCGCCTGGAGAGCGGTGGTCAGGAGTTTCCCGCGGCCTGGGGCGCGGACCACCGGGAGCGCGGGATCCGGGCCGCTCGGCGGTGGCGGTGGCCGGGCACCGGGCCTCGGCT…
.(((.((((((((..(((((((.(((......................((((....................((((.....................((((((...((......((((((((((...((((((((........((((((((.......((((...((((...(((.((.......(((((.....(((((...........((((((..(.((...(((..((((((.(((((((((((((((((.....(((((((...(((((((.((((((..........(...(.((((((((....((((((.((((...((((((...............(..((((((.((...((.(((..((.................((.(((....…
>XM_013964713.2
>XR_001295808.2	1061,4057 : 1,1444 (-733.21)
ATGTGGAAGATAGGGGGATCAAAGGTGACATTACACCCTTAATGGCTGCTGCTAATGGAGGACATGTCAAAATTGTGAAGTTGCTGCTAGCTCATAAAGCTGATGTCAATGCACAGTCTTCAACAGGCAATACAGCACTTACCTATGCTTGTGCTGGAGGGTATGTAGATGTTGTAAAGGTGCTCTTGGAATCCGGTGCTAGTATTGAGGACCATAATGAAAATGGTCATACTCCTCTTATGGAAGCTGGAAGTGCTGGACATGTGGAAGTAGCCAGATTGCTGCTAGAAAATGGGGCTGGCATTAATACGCATTCCAATGAATTTAAAGAGAGTGCCCTTACATTAGCTTGTTACAAAGGACATCTAGAGATGGTGCGGTTTCTTTTGGAAGCAGGAG…
.(((((.((((.(..((((.(((((((...................((((.(((((...(..(((.(((..(((((...(((.(...(((.(((((....................((.......................(((((((.(((..((.......................((.((((((...(((..(..(((((..((...(((......(((((.((....((((((((..((((..(((((((.((..((((((..(((((.................(((((......................(((((...........................(((.((((((.....(((......(((((......(((((((((......…
>XM_013964714.2
>XR_001295808.2	1061,3304 : 1,1444 (-746.99)
ATGTGGAAGATAGGGGGATCAAAGGTGACATTACACCCTTAATGGCTGCTGCTAATGGAGGACATGTCAAAATTGTGAAGTTGCTGCTAGCTCATAAAGCTGATGTCAATGCACAGTCTTCAACAGGCAATACAGCACTTACCTATGCTTGTGCTGGAGGGTATGTAGATGTTGTAAAGGTGCTCTTGGAATCCGGTGCTAGTATTGAGGACCATAATGAAAATGGTCATACTCCTCTTATGGAAGCTGGAAGTGCTGGACATGTGGAAGTAGCCAGATTGCTGCTAGAAAATGGGGCTGGCATTAATACGCATTCCAATGAATTTAAAGAGAGTGCCCTTACATTAGCTTGTTACAAAGGACATCTAGAGATGGTGCGGTTTCTTTTGGAAGCAGGAG…
.(((((.((((.(..((((.(((((((...................((((.(((((...(..(((.(((..(((((...(((.(...(((.(((((..((((.((((.........((((((...((((((((((((..(((((.(.(((.(((.((((((.....((((.........(((.((..........(((.(((((((((((....((((((...((((((......((((.(((.........(((((.(((((.(((((((..(..((((............((..((..............................((((((.((....((((..(((((.....................((.((.(((((..(((.....((((.…
>XM_018049774.1
>XR_310101.1	835,2113 : 4,703 (-553.90)
ACCCTTCTGCAGGAGCGAGTGACCAAAGACCATGTGTTCTGGGCTGTGTCTGGGGTGGACGCTGACCCTGACTTGGTCCACCTGGAGGCCCAGGACCTCGGAGGAGGCTTTCGCTACATCACCTGCCGGGTCCACAACTGCTCCGATAACACACGGACGACGCCCTTCGCGGGGCCGATCGACCGCGGCTCTCTGACCGTGCAGGACGACTACGTCTTCGTTAAGGCAACCACAACAAACCAGACCAAATACTACATCTCTTACCGTCGCAATGACTTTGTCCTGATGAAGCTGCCAAAGTATGCGTTGCCAAAGGATCTGCAGGTCATCAGCACGGACGAGAGCCAGGTGTTCGTGGCCGTGCAGGAGTGGTACCAGACCGATACCTACAACCTGTAC…
.(((((.......................((((((.((((.((((...(((((((.(...((((.......(((..(((..((((((............................(((((((((....((((.....((((..(.....(((((((.(..(.((((.....(((((((((((...((.((((......(((...((.(((............................(((((..((........((((((((((((...(((((.((((((((..((.....(((......(.(((.(((....(.((((((((((.............((.(((......((.(((..((((.((.(.(((....(((...................…
>XM_018049799.1
>XR_001918221.1	13,3144 : 1,2195 (-1910.05)
CGCGCTGGCGGAGCGGATCGCGGCCGGAGAGCGAGCGGCCGGGCGCCCCTCCGAGGAGACCGCGCTGCCTGGCGGCAGCCTCGCGCCATGGGCCGGCCGGCAGGGTGAGCGATGCGCCGGGCGCGGCGGCCATGCTCCGAGCGGGGGACCCGGCGCCCCCGCGCCTGCGCAGCGTGGAGGTGGCCCGCGGCCGCGCCGGCTACGGCTTCACGCTCTCGGGCCAGGCGCCCTGCGTGCTCAGCTGCGTCCTGAGGGGCAGCCCCGCCGACCTGGTGGGCCTCCGCGCCGGCGACCAGATCCTGGCCGTCAACGAGATCAACGTGAAGAAAGCGTCCCACGAAGACGTGGTGAAGCTAATCGGGAAATGCTCCGGGGTCCTGCACATGGCGATCGCGGAGG…
.(((.(((.((((.(((((.((.((((((..((((.((..(((.((.(((((..((.((.((.(((.((((((....(((((((.((.((((((((((.((.(((((((.(.((.((((((.(((((((.........(((.((((....(((((.....((((.(((....((((..((((((((.(.(((.........................(((((.(((((.((.(.(((((..((.(((((...(((((.(((((((((((((((.(((..((.......(((((.((((((((((..(((.((((((.....(((((((((.(((....((((.(.(((((..(((.....(((...((.(((((((((.....................…
>XM_018049803.1
>XR_001918221.1	4,2728 : 1,2200 (-2111.67)
AAGGGGGCGAGGTCAGAGGCGGGCAGGGAGACAAGGCTGACCAGAAGGAGGCGCGGGGCCCAGCGTGTGGGCGGCCGGCTGAGGTCCTGCCCCGTCCAGGCCATGTCTTGTCTGCTTCACACCATCTGCCAGGGGCCCCGCAGGGTCGTCCTCTCAGGGTGGCCACCAGTGGGGGTGGCGCTCTGCCTGGGGACCCCTCAGGCCACCCTGACCCTGGCCTCATTCAGACAAGTGGTCTGGCAAGGCCAGTCTGTGCAGTGACTGTGTCGGGGTAGCCCTGCCTGCCCAAGAAAGCCTGGGAAAGGGTGGCAGCCTGTGCAAAGGCCCTGAGGCAGGGATCCGGAGGGGTGGGAGTGGCAGCCAGGCCAGGGGGCAGGGCACGGGGTGGAGGGAGGCAGA…
.(((((((.........((.(((.(((..(((....(((.((....((((.(.(((((...((.(((..(.((....(((....((((.((.((....(((..(((((((.(((((((.(.((.((((...((((((((((.((((((.......((((((((((.(.(((((((.((.((...((..(((.((.((((.(((..((((.(((..((((.................(((((..............................((..((((((((.(((.....((((.(((...((...((.(((...((.(((((((((.....(((((...((((((((...(((........((...((..((.(((((..((((....((....((…
>XM_018049840.1
>XR_001918233.1	1836,2350 : 1,243 (-207.04)
TTGAGCCAGCTGCTCACCAAGTGCCCTGTGCAGTCACTGCAGGACGCGGTCAAGGGGCTCTTTGTGTGCTGCGTGTTCCTGGACTACGTGGCTCTGTCCCAGAGGGTCATTCCTGAGCTCATCAATTTCCTTGCTGGGATTCTTCACATGGCAACTCCAAACAAGCAGAGCCAAGGTTACACTCTGGTGCACCCTTTCAGAGCACTTGGGAAGAACTCGGAGTTGCTCTTGGTGTCTGATGAGGAAGACATGGCCACGTGGCAGAGGAGAAGCCTCCCCCTCCAGTGGGCAGGAGGCCTGGAAGCCCAGACTGAGACGGAGGCCAACCACGCCAGGCTGTCCTGCCTGGCCGTGTGTCTGGCTCTGGTGAGGCGCTGTGTGCTCGCCTACGGCCCCCTG…
.((((.((((...................(((((...........(((((...((((((.............................(((((............(((((...(((((...(((.(((((....((((.((((((.((((.........................((.........((..............................((.((((((((((((.(((.....................((...(((.(((((((..................((((..((((............................((((..(((((........................(((....(((((((((..................…
>XM_018050031.1
>XR_001918264.1	2,3681 : 4,3792 (-1635.70)
GCCGCGGGGCTCCGGGAGGAGGCGCAGCCCGAGAGGGCGGAGAAGGAGGAGGAGGAGGAGGGGAGAGGAGGAGCGCGGGGTGGAGGATGGAGCCCCGGGCAGCCGCGGCGGGCTCGCCCGAGCCGGCGGCGGCGGCGTCCTCGTTTCAGGCCCGGCTCTGGAAGAACCTGCAGCTGGGGGTGGGCAAGAGCAAGGGCGGCGGGGCCGCGCGCGCGGGGGGCCCTGAGCACCGCACTGCGGACACCCCGTCGCCCTCCCCGCCGCCCCCCGGGGGCCGGCGGGATGCCCCGGCCAGCTTGGGTGGCGGGGGCAGCCGGTGGAGCGGCTTCAAGAAACGGAAGCAAGTGCTGGACCGCGTCTTCTCCTCCTCGCAGCCCAACCTGTGCTGCTCGTCGCCGG…
.(((((.(((((...(.(....((((.(.(..((((((((..(.((((((((.((.(((..((((((....((..((...((((((((...((.(.(..(.((.(((((..(((.(..(((....((.(.(((.(((((((.((((((.(((..(((.((.....(((((..((((..(((((.((...(((..((.((((.....(((((.((((..(((...(((.....(.((...((((.(..((((...................((((((((.((((((....(((..(((((..(((..(((((((.(((((((..(((((.....(((.((..(..((..((((.......((((..((((..(((......((((((((((.(((...((…
>XM_018050037.1
>XR_001918264.1	3,3352 : 73,3781 (-1428.35)
GAGCAGCAAGTGTTCTCTGCAAAGAGGCTGCTACTAGCCCTGAGAGGAGTACAGCCTCTCTTGCTGGGATTCAGTAACGAAAGCCAAGTCTGAAGATGCAGTTCTGTCACTGGAGTGAAAGATGTTTAGTTTATTTCTAATCAACTATGCTGTATAGCTGTAAGCTGAAAGGTGCCTGTAATTTGCCAGTTATTTATAATAAGAAAATAAATACTGCTGGCACCAGTAATGCAGATGTCCCTTTGGCTGAGCCCGGAATGTACCAATTGGACATCACATTAAGAAGGGGTCAAAGTTTAGCTGCCCGAGATCGAGGAGGGACAAGTGATCCATACGTGAAGTTTAAAATTGGAAGAAAAGAAGTTTTTAGAAGTAAAATAATACACAAGAACCTCAATC…
.((...((.((((((((.(((.((((((.((...(((....((((((.(..(((((.((((((...(((((.(((((.....((....((((...(((.....((((((((((((((((.(.((...(((((((((.((.....(((((...((((...(((.((((....((((((((.(((((....(((.((((((((.....((((((((((((((((...(((..((((.......((((((((((...(((((.(........((((((.(((......((((((..((((((((((...((((.(((.((((((..(((.......((.(((.((((....(((((((....(((((((((.......................((((((..…
>XM_018050031.1
>XR_001918263.1	29,1813 : 2,1382 (-646.32)
CCCGAGAGGGCGGAGAAGGAGGAGGAGGAGGAGGGGAGAGGAGGAGCGCGGGGTGGAGGATGGAGCCCCGGGCAGCCGCGGCGGGCTCGCCCGAGCCGGCGGCGGCGGCGTCCTCGTTTCAGGCCCGGCTCTGGAAGAACCTGCAGCTGGGGGTGGGCAAGAGCAAGGGCGGCGGGGCCGCGCGCGCGGGGGGCCCTGAGCACCGCACTGCGGACACCCCGTCGCCCTCCCCGCCGCCCCCCGGGGGCCGGCGGGATGCCCCGGCCAGCTTGGGTGGCGGGGGCAGCCGGTGGAGCGGCTTCAAGAAACGGAAGCAAGTGCTGGACCGCGTCTTCTCCTCCTCGCAGCCCAACCTGTGCTGCTCGTCGCCGGAGCCTCTGGAGCCCGGTGGCACTGGCC…
.((((....(..((((((((((((((.......(..(....(..((((.((((((..(((((((((.......((((.....(((........................((..(((((((.......((((((...................(((.............(((..(((((((....((.(..(..((((....((.....(((((.......((((..(((..............(((((..(.((((..........(((((((((...((((((..((((((.((...(((.((((...((((((..(((.((((...((..((((((((((((.(((((..((((.((((...(((((.((((....(((((...(((((.(((((((…
>XM_018050037.1
>XR_001918263.1	264,2566 : 1,1382 (-611.48)
ACCAATTGGACATCACATTAAGAAGGGGTCAAAGTTTAGCTGCCCGAGATCGAGGAGGGACAAGTGATCCATACGTGAAGTTTAAAATTGGAAGAAAAGAAGTTTTTAGAAGTAAAATAATACACAAGAACCTCAATCCTGTGTGGGAGGAGAAAGCTTGCCTTCTTGTTGATCATCTTAGGGAACCATTATATATAAAGGTGTTTGACTATGACTTTGGACTGCAGGATGACTTTATGGGCTCAGCCTTTCTGGATCTCACACAATTGGAGTTAAACAGGCCCACGGATGTGACCTTAACACTGAAAGATCCCCATTATCCTGACCATGATCTTGGAATCATTTTGCTCTCAGTCGTCCTTACCCCTAAAGAAGGAGAACACGTGACAATGCTAATGA…
.((((((.............(((((((.((...(((((...((..(((((.(((((.((((....((((.................(((((..((.((...(((((.............................(..(((((((....(((.......(((.((.(((((..((((((((((.....(((((((.....(((((....(((..(((..((((((..((((.......(((((...((.((((((.......((((((((((((((..(((((....((((((..............................((..........((..(((....(((((((.((.((...........(((..(((..(.(.((((.(((.......…
>XM_013965761.2
>XR_001918282.1	140,647 : 10,260 (-178.15)
GCGGAGGTGCGCATGAGCCAGGCCATCCAGCCTGCGCACGCCAACGCCCGGGGCGAGCTGAGCGCTGCACAGCTGCTCAAGTGGATCGACACCACAGCCTGCCTGGCGGCTGAAAAACATGCTGGCGTTTCCTGTGTCACAGCCTCAGTGGATGACATACAATTTGAAGCGACAGCTAGCGTTGGACAAGTTATAACCATCAAAGCAAAAGTTAGCAGAGCATTCAGCACAAGCATGGAGATCAGCATCAAGGTTACAGTAGAGGACATGCTCACTGGCACTGAGAAACTTGTTAGTGTGGCTTTCTCTACCTTTGTAGCCAAACCAGTTGGAAAAGAAAAGATTCAATTAAAACCAGTCACACTTCTAACTGAGCAAGATCAAGTGGAACACAATCTG…
.(((..(((((((.(.(((((..(((..((..(((...........((((((...........(((.(((((.(((((..(((.(...............((((....(((((...........................(((.....................(((((.((..............................(((.....................((((.((((.(((((..((....((((.((((((((...............(((((((((.....(((..((.(((((((...........(((((((.(..((((....((...........................(((...(.(((.............((((((..((…
>XM_013965761.2
>XR_001918280.1	1,2564 : 2,2674 (-1390.71)
CCAGGGCGCGGGATGCGGGCTCGGGACAGCGGCTCAGTGCCCTTTGGAGCTGGGGCGGGCCCGGCCGGTGGCCAGGCGGCGCCCAGGCCCGGTCGCTTCGCACTCCTGACGAGCCATGGAGCTGGAGCGGCCGGCGCCCGCGGAGGTGCGCATGAGCCAGGCCATCCAGCCTGCGCACGCCAACGCCCGGGGCGAGCTGAGCGCTGCACAGCTGCTCAAGTGGATCGACACCACAGCCTGCCTGGCGGCTGAAAAACATGCTGGCGTTTCCTGTGTCACAGCCTCAGTGGATGACATACAATTTGAAGCGACAGCTAGCGTTGGACAAGTTATAACCATCAAAGCAAAAGTTAGCAGAGCATTCAGCACAAGCATGGAGATCAGCATCAAGGTTACAGT…
(((.((((.(((((((.((...(((.((.(..(((.(((..((((.((.(..((((((((((((((..(.((((((.(((((((.((((.(((((((..(((((((((.(((((..(((..((.(..(((((((((((.(.(((.(.((((.....((((((((..((.(((((.(((......((((..((((((((...((((.((.(((..(((((((((.((....((.((((((.(..((((.((.....(((((((.((((.((.((((((((.((.((((.(((((.((.((..((((((((....(((.((((((((((.(((((((((((((..((...((((.(((((((((..(((((.(((.(((...((.................…
>XM_013965752.2
>XR_001918285.1	908,2629 : 1,1187 (-639.40)
CCCGGCTCCCGCGCCCAATGACCTGGCCACCACGCCCGAGTCCGTTCAGCTTCAGGACAGCTGGGTGCTGAACAGCAACGTGCCGCTGGAGACCCGGCACTTCCTCTTTAAGACGTCCTCGGGAAGCACGCCCCTGTTTAGCAGCTCCTCCCCGGGATACCCTTTGACCTCAGGAACGGTTTACACACCACCACCCCGCCTGCTGCCCCGCAATACGTTCTCCAGGAAGGCCTTCAAGCTGAAGAAGCCCTCCAAGTACTGCAGCTGGAAATGCGCCGCCCTGTCGGCCATCGCGGCCGCCCTCCTCCTCGCCATCCTGCTGGCGTATTTCATAGCAATGCATCTGCTCGGACTCAATTGGCAACTCCAGCCGGCAGATGGACACACCTTTAACAATGG…
.((((((....(.(((.((((..((((....((((((....((......((((((((..((((((.((((.............................(((((.....(((.(.(((...((...(.(..((((......(((((.......(((((.(((((((.......(..(..(((((((.................((((..........(((((...(..(((.(((..((((.....(((.............((((..(((((.(((....((((.((...........................(((((((......................((((..(.((.(((.((...................((((((((((((.......…
>XM_018050112.1
>XR_001918286.1	2942,5472 : 1,1811 (-1082.42)
TGGGGCCCCCGCATTTCAAGACCATCTGCAGACTCCTCGGTTACCAGGGCATTGCTGTGGTCATGGAGGAACTGCTGAAGATCGTCAAAAGCTTGCTCCAAGGGACTATCCTCCAGTACGTGAAAACACTGATCGAGGTCATGCCCAAGATATGCCGTCTGCCCCGGCATGAGTACGGCTCCCCAGGGATCCTGGAGTTCTTTCACCACCAGCTGAAGGACATCATCGAATACGCAGAGCTCAAGACTGACGTGTTCCAGAGCCTGAGGGAGGTGGGCAATGCCATCCTGTTCTGCTTGCTTATCGAGCAAGCTCTGTCTCAGGAGGAAGTCTGTGATTTGCTTCATGCTGCACCCTTCCAAAACATCTTGCCTAGAGTCTACATCAAAGAGGGTGAGC…
.((((....((..(((.((...(((((((.........((((((((...........((((((((((((...((..........................(((((.............................(((.............................(...(((....(.((((((((.........................((...((((((..........(((((..........................(((((....((.....((((((((.................((((((..............((((.......................(((.((((........((((................(((((((((((…
>XM_018050114.1
>XR_001918286.1	375,3373 : 5,1810 (-983.17)
CGAGTATGCAGTCATGCTATACACCTGGCGCAGCTGTTCCCGGGCCATCCCCCAGGTGAAATGCAATGAGCAGCCCAACCGAGTGGAAATCTATGAGAAGACGGTAGAAGTGCTGGAGCCTGAGGTCACCAAGCTCATGAAGTTCATGTACTTTCAGCGCAAAGCCATCGAGCGGTTCTGCAGTGAGGTGAAGCGACTGTGCCATGCCGAGCGGAGGAAGGACTTTGTCTCCGAGGCCTACCTCCTGACCCTGGGCAAGTTCATCAACATGTTTGCAGTCTTGGACGAGCTGAAGAATATGAAGTGCAGTGTCAAGAACGACCACTCTGCCTACAAGAGGGCAGCGCAGTTCCTGAGGAAGATGGCTGACCCCCAGTCCATCCAGGAGTCGCAGAACCT…
.(((((.((.(((............((((...((.((..((.((.(((....(((((((.........................((((.....((((((((.(((.............(((.(((((.................((((.......................((((.......(((((((........((((((((.(((...((((.(((((............((((....((((.........................(((((((....((...................(((.((((((.......................((((..........(((.((.(.(((((.((.................(((............…
>XM_005683147.3
>XR_001918294.1	2,4470 : 6,5169 (-2304.29)
CCCCCTTTGGGCTCCCGAGCCGCTGGGCTGCAATAGTCGGGGTGCGCGCCAACAGGCGCTGCCGGCCCCGCTTCTGCCCGGCAGTCAGGTCCCAGGAGCGGACGGACCCAGGCGCTCGCGTCCTCTCTGCCGCCTCCTCCTCCTTGGTCTCACCTGAGCTATTAGCCCACTCGCCTTCAAGGCCAGAGGCCACAGCCCAGACTGAGAGGGACAGCAGAGAGAGGGCACCTGAGGATACAGAGCTAACACTGGACTATTTCACCCCCAGGTGATGAGTGAAGTCGAAAGATCGGAAGATTTAAAAAGCATCTGGAGTCTCCGTATTGAATGAAAGACCCAGTGCAAAGGCATCATCATGAACACGAGCCTTCCATATCAGCAGAATCCTTACAGTCCCCG…
.((((..((((((((.(..(((((.(..((..((((.(((((.(...(((...(((.(((...(((........(((..(((((...((((((.((((.((..((((((.(((((.......((((((((........................((((((((.((((((((.((((((((((....((((.........((..((((.(((..(((((.((.(.(((((((........(((((....(((((.............(((((.(((((.(..((((.((..(((..((((((....((.(((((((((((((.(((....((....(((((((..(((((....(((((.(((.(.(((...(((.....(((.((.((....((((.((…
>XM_005683082.3
>XR_001295915.2	15,3815 : 9,3046 (-1604.53)
TCTGTGGGTCCACTAGCCGCTCTAGTAGGGCCCCAGGAGACTGGCTTCATGCCACACTCTGCTGCCTCTCTCCCCAGGCTCCGCAAGGCTGGGGAGACAACCTGGAACAAGGCGCGTGTGATGTGTGGTCGGCACGTAGCCCGCCTCTTGGGGATCCCCTGAGCTCCATACACATCAGAGAGGGAGCAAGAGAGGACAAGCAGACCCAACCGTCTGGCCCCTACGGGAATAAGGGCATCGCCTCCTTTGGTGAAGGCCACTCCCTTCAGATGGAGGATGGGAACTCCTTTCTTCCTGCAGAGGCCTGCCTGCTGCAGTCCTGCTAGGACAGTGTGGACACCGTAGGCTGCCACAGCTGCTCGCACCCCAGAAAGAAAGCACCCCAGAGCCAAAGCAGAG…
.((((((((((................((((...((((((((((.....(((((........(((((.(((.((((((.....((((.((((((.....(((.............((((..(((((................(((.((.((..(((......(((.((((..(((((((((.((((.(..((((((.((((.........(((((((...((..(((((.((((.....(((......(.((((((((................(..((((........((((((.((((((((((((((.((......(((.((((..((.(.((((((..............((..((........................(((((...(((((((…
>XM_018050291.1
>XR_001295912.2	1,851 : 2733,4510 (-574.98)
CGCTCGCGGCGCTCGGGGAGGCCTTGACGTCAGGCGAGCCTAGTCTCACTCGCTCCTTGGCAGGTGCGGCGCCACTTGTGCGGTCTCGTCAGGTTCCAGCGGGTCCCGGCCGAACCAGTGCTCAGCGGATTCGTAGAGAGGAGAGGTGTACTCTGCAGGTCCCTGATGAACCAAGGGAACCCTCCGCCGTATCCGGGCCCCGGTCCGACAGCCCCGTATCCCCCTTATCCATCACAACCAATGGGGCCTGGGTTCTACCCTCCAGGACCTCCAGGGGGACCCTACCCACCTCCTCAGGGCGGGTACCCCTACCAAGGATACCCACAGTACGGCTGGCAGGGCGGACCTCAGGAGCCTCCTAAAACCACAGTGTACGTGGTGGAAGACCAAAGAAGGGAT…
((((.((((((((((((((((((.((.((((.(((.(((....((((.((.(((.(((((.((((((((.((..((((.((.(((((.((((((.(..((((.((((..((...(((((((((.((((((((.(((((((((.((.(((((((..((((((((((........((((..(((((.((((.....(((((((((((((.((((...((..((((((...((..(((((((((((((((..((((((.......((((((.((...((((.((((((..((.((((((((((((((((.(((.(.((((....(((((((..((((((((((((.(((((((((((((((((..((((((.(((((((((((((((((((......(((((…
>XM_018050297.1
>XR_001918299.1	1,2906 : 5,2538 (-1557.76)
CCTCCCGGTCCCGGCGCGCAGGGTGGGAGCGCTGCGCCTCTCCGCGCTGCGCATCTCTGCCCGCTCGCCGCCTGCCCCCCTGCCCTAGCGGGGCCACCTCCCCGGGCCGCCGGTGGAGGGTTACTGGGCGCTAACGTTACGCTGTTTCCGGTTTTCCAGCGGGCTCTGGTTTCCCCTCCCAAGGCGGCGGCGGCGGCGGCGGAGCGGCGGAGCCCCCCAAATGGCCTGGCCAGATGCGGCAGGTTTGCTGCTTAGCGCTGCCGCCGCCGCCGCCAGTGGAGAAGGCTCGGTGCAGCAGCTACAGCGACAGCAGCAGCAGCGAGAGGAGCAGCAGCAGCAGCGGCAGCGGCAGCAGCGGCGAGAGCGGCAGGAGCAGCAGCAGCCACATCAACAGCAGCA…
.(((.((((((.((.((.(((((((.(((.(((((.(((....((.(((......(((((..((..(((((..((....(((.(((..((((((....((((.(((((((((((((.((((..(((((((..((((..((.................(((((((...((..........(((((((((.((((..(((((...(((((((((...(((((((((..((....((((.((.(((............................(((.((((((.(((...((((.((..(((..................(((((..(.......((((.(..((.((.((..(.((.((.(((((.((.((((.((..((...((.((.........(((…
>XM_018050296.1
>XR_001918299.1	1,3483 : 11,2533 (-1558.27)
ATGCGGCAGGTTTGCTGCTTAGCGCTGCCGCCGCCGCCGCCAGTGGAGAAGGCTCGGTGCAGCAGCTACAGCGACAGCAGCAGCAGCGAGAGGAGCAGCAGCAGCAGCGGCAGCGGCAGCAGCGGCGAGAGCGGCAGGAGCAGCAGCAGCCACATCAACAGCAGCAGCATCTCTCGTCCCGCTGCGCCCCCAAAGCCGCGGCCGCCGCAACAGCCGCAGCCCCGCAGCCCCGCAGCCCGGAGAGCCGCCGCCCGCTCGCGAGCCGCAGCCGCCGGAGGCATGAGGCGCGACCCGGCCCCCGGCTTCTCTATGCTGCTCTTCGGTGTGTCGCTCGCCTGCTACTCGCCTAGCCTCAAGTCGGTGCAGGACCAGGCGTACAAGGCGCCCGTGGTGGTGGAG…
.(((((((((..(((.(((.((.((((((......(((....((((.(..((((.((((.((((((..(.(.((.(((((((((.(((.((((.((..(((.(((.((((((.(((((((((.((((((((((((((((((((..(((((..........((((..(((...(((((.((.(((.(....................((((.........(((.((((...........((((..(((..........((((............(((((..((((((...........................(((.....((((((.....(((.............((.....(((..(((..(((.....................((.(((((((…
>XM_018050353.1
>XR_001918303.1	1,1782 : 862,3482 (-1137.17)
CCCACCGACGTCCAGGAGTGTACTTGCTGATCCATCTCCAGGGCCACCGCCATGTCCAGCCGGGGTGGGAAGAAGAAGTCCACCAAAACCTCCCGGTCCGCCAAGGCGGGAGTCATCTTCCCCGTGGGCCGGATGCTGCGGTACATCAAGAAAGGCCACCCCAAGTACCGGATCGGAGTGGGGGCGCCCGTGTACATGGCCGCCGTCCTGGAGTACCTGACAGCGGAGATTCTGGAGCTGGCTGGCAACGCGGCAAGAGACAACAAGAAGGGCAGGGTCACGCCCCGGCACATCCTGCTGGCTGTGGCCAACGATGAAGAGCTGAATCAGCTGCTAAAAGGAGTCACCATAGCCAGTGGGGGTGTGTTACCAAACATCCATCCAGAGTTGCTAGCGAAG…
.((((((((.((.....((((((..(((((((((.((((((((((..((((.(..(((.((.((((((........(((((.((...((((....(((((((..((((((..((((((((((((.(((..((((...((((((((((((((.(((((..(((((((.(((((.(((.(((((((((((((.((.((..(((.((..((..((((.((((.((((((.(..(((((.(((((((((((((.((((.((((((..((.....(((((((((.(.(((((((((((((....((((((.((.......(((((((.((((...((((((.((((((........(((..(((((.((((((.((..(((((..(((((.(((.((..(....…
>XM_018050355.1
>XR_001918303.1	1,1956 : 753,3485 (-1288.67)
GGGGCCGCGGCGACTGGTTCCAGTTCACTCGGCAGCGGAGCCGGGCGGAGGGGGCGAGCGCGGGTCGCGCAGGCGGGAAGCGAGGAGGTGGGCGGGCGGGCCAGCGAGGAGCGCGGAGAGAAAAGGCGCGAGCGGCCGAGAGGGCACAGGCCGGACACCTTGCTGCTGCTGCCGCCGCCGCCGCCGCCGCCGAGCCGCCCCTGTACTTGCTGATCCATCTCCAGGGCCACCGCCATGTCCAGCCGGGGTGGGAAGAAGAAGTCCACCAAAACCTCCCGGTCCGCCAAGGCGGGAGTCATCTTCCCCGTGGGCCGGATGCTGCGGTACATCAAGAAAGGCCACCCCAAGTACCGGATCGGAGTGGGGGCGCCCGTGTACATGGCCGCCGTCCTGGAGTAC…
.((((((((((....((((((((..((((((((((((((.((((((((((((((((((((.(((((.(.((((.((((.((((((..(((((.((((((..((((.....((.(.((((....((((.(.((.((((.((((((..(((.(((((.((((((((((..(.(((.(((..(((.(((((.(((((((((((..((.((((((..((((((.((.((((....(((.((.((((((((((..((.(((.(((.(((((((((.((((((((.(((((((((.(((((((.(((((((((((((((((((((.((((((((...(((((((((..((((.((((.(..((((.(((((((((((.((((((((((..(((.(((.((.((..…
>XM_018050351.1
>XR_001918303.1	1,1964 : 862,3485 (-1277.75)
GGGCCGCGGCGACTGGTTCCAGTTCACTCGGCAGCGGAGCCGGGCGGAGGGGGCGAGCGCGGGTCGCGCAGGCGGGAAGCGAGGAGGTGGGCGGGCGGGCCAGCGAGGAGCGCGGAGAGAAAAGGCGCGAGCGGCCGAGAGGGCACAGGCCGGACACCTTGCTGCTGCTGCCGCCGCCGCCGCCGCCGCCGAGCCGCCCCTGTACTTGCTGATCCATCTCCAGGGCCACCGCCATGTCCAGCCGGGGTGGGAAGAAGAAGTCCACCAAAACCTCCCGGTCCGCCAAGGCGGGAGTCATCTTCCCCGTGGGCCGGATGCTGCGGTACATCAAGAAAGGCCACCCCAAGTACCGGATCGGAGTGGGGGCGCCCGTGTACATGGCCGCCGTCCTGGAGTACC…
((((((((((....((((((((..((((((((((((((.((((((((((((((((((((.(((((.(.((((.((((.((((((..(((((.((((((..((((.....((.(.((((....((((.(.((.((((.((((((..(((.(((((.((((((((((..(.(((.(((..(((.(((((.(((((((((((..((.((((((..((((((.((.((((....(((.((.((((((((((..((.(((.(((.(((((((((.((((((((.(((((((((.(((((((.(((((((((((((((((((((.((((((((...(((((((((..((((.((((.(..((((.(((((((((((.((((((((((..(((.(((.((.((..(…
>XM_018050354.1
>XR_001918303.1	1,1960 : 862,3412 (-1274.20)
GGCCGCGGCGACTGGTTCCAGTTCACTCGGCAGCGGAGCCGGGCGGAGGGGGCGAGCGCGGGTCGCGCAGGCGGGAAGCGAGGAGGTGGGCGGGCGGGCCAGCGAGGAGCGCGGAGAGAAAAGGCGCGAGCGGCCGAGAGGGCACAGGCCGGACACCTTGCTGCTGCTGCCGCCGCCGCCGCCGCCGCCGAGCCGCCCCTGTACTTGCTGATCCATCTCCAGGGCCACCGCCATGTCCAGCCGGGGTGGGAAGAAGAAGTCCACCAAAACCTCCCGGTCCGCCAAGGCGGGAGTCATCTTCCCCGTGGGCCGGATGCTGCGGTACATCAAGAAAGGCCACCCCAAGTACCGGATCGGAGTGGGGGCGCCCGTGTACATGGCCGCCGTCCTGGAGTACCT…
.(((.(..(((.((((((((((((.(((.((.((.(((..((((.(((.(((((((((.(((((.(.((((.((((.((((((..(((((.((((((..((((.....((.(.((((....((((.(.((.((((.((((((..(((.(((((.((((((((((..(.(((.(((..(((.(((((.(((((((((((..((.((((((..((((((.((.((((....(((.((.((((((((((..((.(((.(((.(((((((((.((((((((.(((((((((.(((((((.(((((((((((((((((((((.((((((((...(((((((((..((((.((((.(..((((.(((((((((((.((((((((((..(((.(((.((.((..((…
>XM_018050352.1
>XR_001918303.1	1,1782 : 1300,3482 (-1098.77)
CCGCGCCTGGGCGCTTTGTGTACTTGCTGATCCATCTCCAGGGCCACCGCCATGTCCAGCCGGGGTGGGAAGAAGAAGTCCACCAAAACCTCCCGGTCCGCCAAGGCGGGAGTCATCTTCCCCGTGGGCCGGATGCTGCGGTACATCAAGAAAGGCCACCCCAAGTACCGGATCGGAGTGGGGGCGCCCGTGTACATGGCCGCCGTCCTGGAGTACCTGACAGCGGAGATTCTGGAGCTGGCTGGCAACGCGGCAAGAGACAACAAGAAGGGCAGGGTCACGCCCCGGCACATCCTGCTGGCTGTGGCCAACGATGAAGAGCTGAATCAGCTGCTAAAAGGAGTCACCATAGCCAGTGGGGGTGTGTTACCAAACATCCATCCAGAGTTGCTAGCGAAG…
((((((.(((((.((((((((((..(((((((((.((((((((((..((((.(..(((.((.((((((........(((((.((...((((....(((((((..((((((..((((((((((((.(((..((((...((((((((((((((.(((((..(((((((.(((((.(((.(((((((((((((.((.((..(((.((..((..((((.((((.((((((.(..(((((.(((((((((((((.((((...............(((((((.....((((((......(((..(((((.(((((.....................(((((.(((((((((.((....(((...(.(((((.(((((...((..(((...(((.((((..(...(…
>XM_018050391.1
>XR_001295909.2	136,931 : 1,457 (-237.63)
TTGGCAAATCTGCCAGGGATGTCTTCACCAAGGGCTATGGATTTGGCTTAATAAAACTTGATCTGAAAACAAAATCCGAGAATGGATTGGAATTTACGAGCTCAGGTTCAGCCAACACCGAGACCACCAAAGTGACGGGCAGCCTGGAAACCAAGTACAGATGGACTGAATATGGCCTGACGTTTACAGAGAAATGGAACACTGACAACACACTAGGCACGGAGATTACTGTGGAAGATCAGCTTGCACGTGGCCTGAAGCTGACCTTCGATTCATCCTTCTCACCAAACACTGGGAAAAAAAATGCTAAAATCAAGACAGGGTACAAGCGGGAACATATCAACCTGGGCTGCGATGTGGATTTTGACATAGCCGGTCCTTCCATCCGGGGTGCTCTGG…
.(((...(((((...(((((...............((((.((...(((.............................(((..............................(((..((((((..((...........((((....((((..(((.((.(((((((.............(((..(((.........................((.((..(((((.(.....((((..((.((((((.((((...(((((..(((...(((.(((((.((...........(((.(((((((....................(((((...(((.(((.....(((.(.((((((......(((..............(((.((((..((..(((..(..(((…
>XM_018050392.1
>XR_001295909.2	127,922 : 1,457 (-237.63)
TTGGCAAATCTGCCAGGGATGTCTTCACCAAGGGCTATGGATTTGGCTTAATAAAACTTGATCTGAAAACAAAATCCGAGAATGGATTGGAATTTACGAGCTCAGGTTCAGCCAACACCGAGACCACCAAAGTGACGGGCAGCCTGGAAACCAAGTACAGATGGACTGAATATGGCCTGACGTTTACAGAGAAATGGAACACTGACAACACACTAGGCACGGAGATTACTGTGGAAGATCAGCTTGCACGTGGCCTGAAGCTGACCTTCGATTCATCCTTCTCACCAAACACTGGGAAAAAAAATGCTAAAATCAAGACAGGGTACAAGCGGGAACATATCAACCTGGGCTGCGATGTGGATTTTGACATAGCCGGTCCTTCCATCCGGGGTGCTCTGG…
.(((...(((((...(((((...............((((.((...(((.............................(((..............................(((..((((((..((...........((((....((((..(((.((.(((((((.............(((..(((.........................((.((..(((((.(.....((((..((.((((((.((((...(((((..(((...(((.(((((.((...........(((.(((((((....................(((((...(((.(((.....(((.(.((((((......(((..............(((.((((..((..(((..(..(((…
>XM_018050391.1
>XR_310153.3	239,1670 : 1,1098 (-550.19)
AGGTTCAGCCAACACCGAGACCACCAAAGTGACGGGCAGCCTGGAAACCAAGTACAGATGGACTGAATATGGCCTGACGTTTACAGAGAAATGGAACACTGACAACACACTAGGCACGGAGATTACTGTGGAAGATCAGCTTGCACGTGGCCTGAAGCTGACCTTCGATTCATCCTTCTCACCAAACACTGGGAAAAAAAATGCTAAAATCAAGACAGGGTACAAGCGGGAACATATCAACCTGGGCTGCGATGTGGATTTTGACATAGCCGGTCCTTCCATCCGGGGTGCTCTGGTGCTGGGTTATGAAGGCTGGCTGGCTGGCTACCAGATGAATTTTGAGACTGCAAAATCTCGAGTGACTCAGAGCAACTTTGCAGTTGGCTACAAGACCGATGA…
.((.(((((.......((((((.(((...((((((((....((((..(((.((.(((((((((((.....((......((((((.(((...(((((((.(((........((((.((........((((.........((((((..((((..((...........................((((((((((...........................((........................((((...((((((((((((...(((...(((..(((((..((((((....((((((((......(((((((.((..(((....((((((((.....(..((((.(((.........(.(((((((((.........................(((…
>XM_018050392.1
>XR_310153.3	230,1661 : 1,1098 (-550.19)
AGGTTCAGCCAACACCGAGACCACCAAAGTGACGGGCAGCCTGGAAACCAAGTACAGATGGACTGAATATGGCCTGACGTTTACAGAGAAATGGAACACTGACAACACACTAGGCACGGAGATTACTGTGGAAGATCAGCTTGCACGTGGCCTGAAGCTGACCTTCGATTCATCCTTCTCACCAAACACTGGGAAAAAAAATGCTAAAATCAAGACAGGGTACAAGCGGGAACATATCAACCTGGGCTGCGATGTGGATTTTGACATAGCCGGTCCTTCCATCCGGGGTGCTCTGGTGCTGGGTTATGAAGGCTGGCTGGCTGGCTACCAGATGAATTTTGAGACTGCAAAATCTCGAGTGACTCAGAGCAACTTTGCAGTTGGCTACAAGACCGATGA…
.((.(((((.......((((((.(((...((((((((....((((..(((.((.(((((((((((.....((......((((((.(((...(((((((.(((........((((.((........((((.........((((((..((((..((...........................((((((((((...........................((........................((((...((((((((((((...(((...(((..(((((..((((((....((((((((......(((((((.((..(((....((((((((.....(..((((.(((.........(.(((((((((.........................(((…
>XM_018050391.1
>XR_001918306.1	1481,1810 : 538,867 (-611.00)
ATTTTGGGGTGGAGAAGTTGTGATGAAGCCAATAATTCAGGACTTAATTCCCTCTCATGTTGTGGTTTTTTTGCCCTTGCACCAGAGTATGAAATAGCTTCTAAGAGCCCCAGCTGCAAGCTGGCAAGAGTCTCTGTGACTGTAATCACATGGTGACAACACTCAGAATCTAAATTGGACTTCTGTTGTATTCTCGCCACTAAAGTTTATTTTTTAGCAGTTTAATGGGTACATTTTAGAGTTCCATTTTGTGTGGAATTAGATTCTCCCCGTCAAATGCTGTAATTAACATCACTTAAAATAAAACTTGAATAAAATATTGAAACCTTA&ATAAGGTTTCAATATTTTATTCAAGTTTTATTTTAAGTGATGTTAATTACAGCATTTGACGGGGAGAA…
.(((((((((((((((((((((((((((((((((((((((((((((((((((((((((((((((((((((((((((((((((((((((((((((((((((((((((((((((((((((((((((((((((((((((((((((((((((((((((((((((((((((((((((((((((((((((((((((((((((((((((((((((((((((((((((((((((((((((((((((((((((((((((((((((((((((((((((((((((((((((((((((((((((((((((((((((((((((((((((((((((((((((((&.)))))))))))))))))))))))))))))))))))))))))))))))))))))))))))))))))))…
>XM_018050392.1
>XR_001918306.1	1472,1801 : 538,867 (-611.00)
ATTTTGGGGTGGAGAAGTTGTGATGAAGCCAATAATTCAGGACTTAATTCCCTCTCATGTTGTGGTTTTTTTGCCCTTGCACCAGAGTATGAAATAGCTTCTAAGAGCCCCAGCTGCAAGCTGGCAAGAGTCTCTGTGACTGTAATCACATGGTGACAACACTCAGAATCTAAATTGGACTTCTGTTGTATTCTCGCCACTAAAGTTTATTTTTTAGCAGTTTAATGGGTACATTTTAGAGTTCCATTTTGTGTGGAATTAGATTCTCCCCGTCAAATGCTGTAATTAACATCACTTAAAATAAAACTTGAATAAAATATTGAAACCTTA&ATAAGGTTTCAATATTTTATTCAAGTTTTATTTTAAGTGATGTTAATTACAGCATTTGACGGGGAGAA…
.(((((((((((((((((((((((((((((((((((((((((((((((((((((((((((((((((((((((((((((((((((((((((((((((((((((((((((((((((((((((((((((((((((((((((((((((((((((((((((((((((((((((((((((((((((((((((((((((((((((((((((((((((((((((((((((((((((((((((((((((((((((((((((((((((((((((((((((((((((((((((((((((((((((((((((((((((((((((((((((((((((((((((&.)))))))))))))))))))))))))))))))))))))))))))))))))))))))))))))))))))…
>XM_005682932.3
>XR_001918306.1	49,1310 : 3,864 (-352.62)
CGGGGCCGAGACCGTTATGGCTGCCGCCGCCCGGAGAAGGATGAGCGGCGCCGAGCAAGCAAATCTGCTGCCCAGGCCAGGTGTCCAGGTCCCCGGAGGGCTGGCGCGGCCGCTGGTCCTGGCCCTCCTGCTTGCATCCGCCATCATGCCCAGTGTTCAATTACAGATTGAGTCATTGAGCCAGCCCGTACTCAAGTCAGATGTTTCTACTCCAAATACGAATGCTTTAACAAATGAAAACCAAACCACACCTGCTTTCCAAACCAGCACCACTCTCCCTCCCACAACTAGTACAGAAAAAAGTGGAGTGGCGTCCGTGTCCCCTCATCCCTTGCCTACTACTTCTCTGTCCCAAGAGGAAGGTGATAACAATGAAGATCCTAGCATAGAGGAGGAGGA…
.((((...........................((((((((((((..............................((((((...((...........((((((....................((((((((.(((............(((((........................(((.(((((..........(((..((.(((((((..........................((................(((.......(((((..((.............................(((((...((.(((((((...........................((((...((..(.(.((((((((((....(((..((.........(((..(((…
>XM_018051730.1
>XR_001295894.2	1,1199 : 1,904 (-734.25)
ATGGAGCTGAGCCTGGAGAGCCTGGGGGGCTTGCACGGCGTGGCCCACGCGCAGGCGGGCGAGCTGCTAAGCCCGAGCCACGCGCGCTCGGCAGCGGCGCAGCACCGCGGCCTGGTGGCGCCCGGGCGCCCCGGCCTAGTGGCCGGCATGGCGAGCCTGCTGGACGGCGGCGGCGGCGGCGGCGGCGGGGGCGCCGGGGGCGCGGGCGGCTCGAGCGGCGCGGGCGGCGGCGCTGACTTCCGCGGGGAGCTGGCCGGCCCGTTGCACCCGGCCATGGGCATGGCCTGCGAGGCGCCGGGCCTGGGCGGCACCTACACGACGCTCACGCCGCTGCAGCACCTGCCACCGCTCGCAGCCGTGGCGGACAAGTTCCACCAGCATGCGGCGGCCGCGGCCGTA…
.((((((..((...((((((((.....((((((....((((((((((...((((((....................((((.(.(.(((.((.(((((...((...(...(.((((((..(((((...(((((((((........((..(((((((..((((((..((((((((..(.((.((.(((((((.....((((....(((((..........(((.(.(.((..(.((((((....(((((((.(((..(((((.((((.....((((.(..(..((..((.((((.(((.(((...(((((..............((...((((((........(((.((((..(((...(.((.(((..................((.((((((....(.(…
>XM_018050437.1
>XR_001918310.1	1,718 : 1,556 (-582.64)
GGGGCGGGGCGCGGGCTGGTGGAGGTGGCCACAGCTCCATGGGGCTCCTGGGGCTGCTGAGCCTACTGCACTCGGCCTTCTTTGGGGACCAGGCACTGCAGGCGCTGAAGATGACGAGCTCCGTGGCGGCCTATGAGCAGCTGGTGCGGCAGGTGGAGGCCTTGAAGGCCGAGAACAGTCACCTGCGGCAGGAGCTTCGGGATAATTCAAGCCACCTGTCCAAGCTGGAGACAGAGACGTCGGGAATGAAGGCGGTCCTGCAGCACTTACAGGGCAAGCTGGAGCAGGAGGCTCGTGTGTTGGTGTCCTCCGGGCAGACTGAGGTGCTGGAACAGCTGAAAGCCCTGCAGATGGACATCACCAGCCTGTATAACCTCAAGTTCCAGCCCCCAGCTCTGG…
.(((((..((((((((((((....(..(.(((.((.((((((((((((..(((((((((.(((((((((...((...(((((((((...((((.....(((((((((.....((((((((((((((((.(((.(((((((((((((.((((((((((((.(((..(((..(((...........((.(((.(((((((((...........(((((((..((((((((.(((......((.(((.....((((((.....(((.......((((((((((((((((((((((((((((((((((((((((((((((((((((((((((((((((((((((((.........................((............................((…
>XM_013965354.2
>XR_001918325.1	138,1050 : 1,555 (-294.11)
ATCAGGCAGTGACACAATGTTCCGGTCTGAGATTCCAGGCATCCCAGGCAAGTCGGGTGTAGAGGCCCAGAACAGCATTCCTGACAGCCCCGGCTCAGTGTTTCTCAGCTCAGAGGCTGAGAATGGCATGGAGGAGAGGAAGAAGGTATACAGGCCACCAGCGGCGCTGTCTCCCACCCCGTCCAGCGAGGCCGAGCCCCAGGACCAGAAGAGAGCCATTTCCCTGCGGTCAAAATCCAGTTTCGATGGTGCCCCTTTAGCAAATGAGAAAAGCGACTGTAAAACTGAAAGCAAGAATGACTCTAAGATTGAAAGGAAAAAGTCCTCATCTTCAAGCCAGGACAAAGCAAACATGCACTTCCACAAACTGTTTCTAGATGTCCCCACGGAGGAACCCCT…
.(((.(((.(((((((.((((..((...(((((..(((((((...((((....((..((((((............((((..(((............(((((........((((((...((((((..(((((.(((.((((((...((((...((.((((((.((....................((.((((..(((.....(((...((...((...........((((..(((....((((((..((((...............((((...(((..(((.....(((((......................((((.....................((((............((((..............((((.((.............(((((.((…
>XM_018050698.1
>XR_001918325.1	92,1218 : 1,554 (-316.68)
GCGGCCCGGATGCACCGAGCGGCCCAGGGCGCAGGGGAGGGCGCGGCGGGCTCGCGGGGCCTGCAACCCGGACGGTGGGAGCCGGGGAAGCGGGGAGGAGACGGCGTGAAGGTGCCGTCCAGACGTGGCCCTGATGACCGAACTACAGCAGGATGTGGACGACACAAAGTCTGCCAAAGTGCTCGGGAAGAGGGAGAGCAAAGTTGGCTCAGCCCAACACCTTCTACCCAGTCACGTACTGCTGTCCCCGCGGAGATGTTGACACAGCGATGACTTTGACCTTGCTGTGGTGGAGAGACGCCCTCAGTTACTTCACATATCACTCAGAGGCTGAGAATGGCATGGAGGAGAGGAAGAAGGTATACAGGCCACCAGCGGCGCTGTCTCCCACCCCGTCCA…
.((((..(((((....((((.((.....((..(((((((((...(((((((.((..(((((.(((.....((..((.((((..((.(((..((((((((((..((((...((((....(((((...........................(((((..............................(((.((((((((....((((((......................((............................((((.....((((((............(.(((((((((..........................((...(((((.............(((((.........................((((.((((..............…
>XM_018050697.1
>XR_001918325.1	87,1213 : 1,554 (-316.68)
GCGGCCCGGATGCACCGAGCGGCCCAGGGCGCAGGGGAGGGCGCGGCGGGCTCGCGGGGCCTGCAACCCGGACGGTGGGAGCCGGGGAAGCGGGGAGGAGACGGCGTGAAGGTGCCGTCCAGACGTGGCCCTGATGACCGAACTACAGCAGGATGTGGACGACACAAAGTCTGCCAAAGTGCTCGGGAAGAGGGAGAGCAAAGTTGGCTCAGCCCAACACCTTCTACCCAGTCACGTACTGCTGTCCCCGCGGAGATGTTGACACAGCGATGACTTTGACCTTGCTGTGGTGGAGAGACGCCCTCAGTTACTTCACATATCACTCAGAGGCTGAGAATGGCATGGAGGAGAGGAAGAAGGTATACAGGCCACCAGCGGCGCTGTCTCCCACCCCGTCCA…
.((((..(((((....((((.((.....((..(((((((((...(((((((.((..(((((.(((.....((..((.((((..((.(((..((((((((((..((((...((((....(((((...........................(((((..............................(((.((((((((....((((((......................((............................((((.....((((((............(.(((((((((..........................((...(((((.............(((((.........................((((.((((..............…
>XM_005682697.3
>XR_001918325.1	80,1100 : 1,554 (-323.33)
GCGGCCCGGATGCACCGAGCGGCCCAGGGCGCAGGGGAGGGCGCGGCGGGCTCGCGGGGCCTGCAACCCGGACGGTGGGAGCCGGGGAAGCGGGGAGGAGACGGCGTGAAGGTGCCGTCCAGACGTGGCCCTGATGACCGAACTACAGCAGGATGTGGACGACACAAAGTCTGCCAAAGTGCTCGGGAAGAGGGAGAGCAAAGTTGGCTCAGCCCACTCAGAGGCTGAGAATGGCATGGAGGAGAGGAAGAAGGTATACAGGCCACCAGCGGCGCTGTCTCCCACCCCGTCCAGCGAGGCCGAGCCCCAGGACCAGAAGAGAGCCATTTCCCTGCGGTCAAAATCCAGTTTCGATGGTGCCCCTTTAGCAAATGAGAAAAGCGACTGTAAAACTGAAAG…
.((((..(((((....((((.((.....((..(((((((((...(((((((.((..(((((.(((.....((..((.((((..((.(((..((((((((((..((((...((((....(((((...........................(((((..............................(((.((((((((....((((((.............((((((((.(((((....((((((........(((.....((......(.((((.((((................(((((........(((........................(((..............((((((......................((((.(((((..(((((((…
>XM_005682696.3
>XR_001918325.1	78,1098 : 1,554 (-323.33)
GCGGCCCGGATGCACCGAGCGGCCCAGGGCGCAGGGGAGGGCGCGGCGGGCTCGCGGGGCCTGCAACCCGGACGGTGGGAGCCGGGGAAGCGGGGAGGAGACGGCGTGAAGGTGCCGTCCAGACGTGGCCCTGATGACCGAACTACAGCAGGATGTGGACGACACAAAGTCTGCCAAAGTGCTCGGGAAGAGGGAGAGCAAAGTTGGCTCAGCCCACTCAGAGGCTGAGAATGGCATGGAGGAGAGGAAGAAGGTATACAGGCCACCAGCGGCGCTGTCTCCCACCCCGTCCAGCGAGGCCGAGCCCCAGGACCAGAAGAGAGCCATTTCCCTGCGGTCAAAATCCAGTTTCGATGGTGCCCCTTTAGCAAATGAGAAAAGCGACTGTAAAACTGAAAG…
.((((..(((((....((((.((.....((..(((((((((...(((((((.((..(((((.(((.....((..((.((((..((.(((..((((((((((..((((...((((....(((((...........................(((((..............................(((.((((((((....((((((.............((((((((.(((((....((((((........(((.....((......(.((((.((((................(((((........(((........................(((..............((((((......................((((.(((((..(((((((…
>XM_018050740.1
>XR_001918332.1	109,698 : 1,381 (-300.32)
CGGTTGGAAGCGGCTTGGTGGGGGAGACCCTGAGGGCGCACGCGGCACCCCAATCTCCTCCGGACGGAACGGACTTCCTAGCGCGCGGAAGCCGGACACTCCCTCCGGGGCTCGGCCCCAGCCTCTCGGGGACACGCGGCAGGCCAGCAGACCCCGGTCCCGGCCACCAGGCACTGCCCTCCCGGCCCCCCCAACTCGGAGACTACAAGTCCCAGCAGTCCCCGTAGCTAGCACCTCCCGCCTCGCAGCAGAGACCCCCGGCTGTCCCAGCTGAGGGGCTTGGGCTGCGCTCGCGGCCGGACCGAGCCGAGCGGGGAGGCCGGTCCCGCGGGCGGGGGCGGGGGCGGCTCCGCGGCTTCTCCCGCCGCCGCCGCCAAGGGGAGTTTCCAGGAAGTGGCC…
.(((((((((.((...((((...(((.....((((((.......((((.................(((..(((((((.......(((((.....(((.(((......((((((.(((....(........................(((..((((..............((((((((........((...........................((((((((...((((.(((.(.........................((((((..........(((.((((((.((((..............(((....((((((((((((..(((..((.....(((((((((((....((((((((((..(((.((((.....((..(((((............…
>XM_018050842.1
>XR_001918333.1	4,2140 : 33,2616 (-1542.79)
CGGAGGCGTGGATTCCCGGAACGCGCGGGTTGCGCGCCCCGCGGCGCCAGGCCGGGAAGTGGCGTGGATCTCGACAGCGCCGCGCGGGAGGCGCCGGGGGCCCCGGAGGCGGGGCGGGGAGGGGCCGCCGGTGGCGGCGGCGCGCGGAGCAGACCGCAGTGCGGCCGGCGCTAGGACCCGCGGGGGCCGCTCAAGCTGCCGCGCCTCCCGCTCCCCCCACCCCGATTCCAGCCCTTCCCCCCCAAAATGAGGAAACGCAGCAACTTGCTCCAAGTTGTGCAGCCGGGGCCGCCTTGGGGTGCGCAGCCGGCGCGCGGGGGCACTCCTGGGGGCGGACACGGAGTGCGGCCCAGGGGCGACCCCTGAACAGGAGAAACTGCTTTTGCTTGCATACCCGCG…
.(((.((((((...(((.......(.(((((((..(((((...(((..((((((((....((.((((.....(((((.(....(.((((((.....(((..((.((((..((((((((...(((((....((((.(.((.(..((....(...((..(((....((.(.(((((((.......(((((.......((.(((.(((....(((((.((((..(((..(((((((((.(((.......(((.(.......(((....((((((((((...(((((((((.......(((((((.(((((.(((..((((((((.(((((((((((((.(.(((((.(((.....((((......((((..((((....(((((((.(((((......((((…
>XM_018050845.1
>XR_001295877.2	1284,2913 : 4,915 (-731.75)
AGCAGGCCACCACCGCCCAGGAGACCGGCCACCTCGAAGGCCTCGCGTGTGGGGCCTCCTGCGCTGCCAGCAACCGACTGCAGAGCCCCCCACGGGAAACCGGCAACCCCCAGATCAGAGAGGCCCGGGGAGCCGTCCACCCGAGGAGGCTCTACAGAAGCTTCTGGAAGCAGCTGTGAGGGGCAGCCGGTGGGCCCAGGCTACGTGGAGGAGGTGTGCAACGAGGAGGGCCGGGTGATCCGCTTCCGCTGCAAGCTGTGTGAGTGCAGCTTCAACGACCCCAACGCCAGGGACATGCACGTGCGGGGACGCCGGCACCGGCTGCAGTACAAGAAAAAAGTGAACCCTGACCTCCCGATCGCGGACAAGCCCAGCACACGGGTGCGCAAGCTCGTGGAG…
.(((..((...........((((((((.(..(((((....(((((.....(((((((((((....((((((....(((((..........(((..(((..............((((.....((((((........(((((........((((......................((((.((((.((((.....((.(...((..((((.(((((.(((............((..((..(((((.((((..((..((((.((.................(((((.......((((((....(((((.(....(((((((((((...................((.............................(((.((.(((......(((.(((((..…
>XM_018050890.1
>XR_001918337.1	170,2257 : 1,1182 (-780.63)
CGGGCGCTCGGGATCGCACGCACGTCTGCGCAGGGTCCTGGCCACACACGCGGCTCCTCTGCCATCCTCAGAAGGGCCAGAGCGCAAGCAGCACCAGCAGGCACCATGTGGATCCAGGTTCGCACCATGGATGGGAAGGTGGCCCACACCGTGGACTCCTTGTCTAGGCTGACCAAGGTGGAAGAGCTGAGAAAGAAGATCCAGGAGCTATTCCACGTGGAGCCAGGCCTGCAGAGGCTTTTCTACCGGGGCAAGCAGATGGAGGATGGCCACACGCTGTTTGACTACGACGTCCGCCTGAACGACACCATCCAGCTCCTGGTCCGGCAGAGCCTTGTGCTGCCCGTCCCTGTTCCCAGCAGCAGCGGTGGCAGCAAGGAGAGGGACTCTGAGCTCTCG…
.(((.(((.((((...................((((((((.................((((((.((((.....(((...(((....................(((........................(((((...(((......................(((.((((...(((((((......(((((..............................(((..((((.......(((((((....(((.....(((((((((((..........((..((.((..((((.....((((..(((..............................((((..((((..((((.........................((..(((((.....((((...(…
>XM_018050891.1
>XR_001918337.1	231,1790 : 1,1182 (-794.21)
AGGGGCGAGCGGAACATCCTAGGCGCCCCGCGGGGGTCGCGCCGGCTCGGTGGGGGAGGGCCCGGCGAGCCGCGGGGGAGGATGTCAGGCTCCGCGCCTGCGCGCGGGGCGCCCCGCGATTCAATTGTCGCGCCCGAGCCCGATTTCGCGCGCCCTTAGTTCTCCAGGCGCGTATGGGCCAATGAGGAGCGAACAGGGCGGGGCGGCCGACCGCGGTGGAGCCAATCAGTGAGGCGGCTCAAGTGAAGGGGGCGGGACCTGGCGCGCGGGCCCTTTGGCCGTCCCGGCGGTGGGGGTGGGCGTGGGCTCGCTGGCGTGGCCCGCGCTGGCGAGCGAGAGAACAAGAGGGGCTACGGGGCCGTGCGTCGGGGTCCGGGAAACGCAGGCTCGAGCTCCGAG…
.(((((..(.(((..(((((.(.((((((..((..((.(....(((..(((((..(((((((.((((..((.(....((.(((.((.(.((((...((((.(...((((......(.((((....((((.....(((..(.((.((.(((.((((.............(((...((((.....((((.(.((....(((((((.(((..(((((.((((.((......((...((((((..((.(((((((((((((..((((((.....(((..(((........(((((..(((.(((((..(.(((....((...(((...(((..............(((.(((((((..((((....(((((.(.......((...((((......(((((...…
>XM_005682510.3
>XR_001295874.2	757,2260 : 1,951 (-889.50)
CACCGGAGGGTTCACATCAACCGACAGCTGGAGGTGGAGCCTGAGGAGCCTGAGGGCGAGAACAAGCAGAAGCTGCGCAAGAAGCCCAAGCGGAGCAAGAAAGAGGCAGAAGAGGACGGGGCCACCAAGCGGCCGCTGGAGGTGGTGGTGGGGCCTGGTCACAGCCCCGCCGGCGAGGTGCTCATGGTGGAGGTGGAGAATGTGGTCCACGAGGACTTCCAGGTGACGGAGGAGGTGAAGGCGCTGACTGCGGAGATCGTGAAGACCATCAGGGACATCATCGCCTTGAACCCACTCTACAGGGAGTCAGTGCTGCAGATGATGCAGGCCGGCCACAGGGTGGTGGACAACCCCATCTACCTGAGCGACATGGGCGCAGCGCTGACGGGGGCCGAGTCC…
.(((((((((((((.((((...((((((..(((.........(((((.((((.(((((((....((..((((...........(((((..(.........................((((.........(((((..(((..((((((((.............((((((.((((((...(.(((...(.((.((..((((.....((((........((((((...........(((...((..((..(((.(.............................(.(((..................(((((((..(((.((((((....(((.....(((.((..((((........................((((....(..(((..(((((.(.((((…
>XM_005682498.3
>XR_001295871.2	96,2314 : 1,1508 (-1067.81)
TGGTGAGGGAGGGAGCCATGGGGACGCCTAGGGAAACAGCATCTCAGGCAGAGGGCACAGCAGGTGCAAAGGTCCCCGGGCAGCATCATGCCTGGTGTGTTGGAGGAACAGCGAGGAGGCCTATTTGCAGCAGAGTGAGCAAGTAGGAGAGAGGGAGAAGGGGAGGGTTGGGAGGGGATGGGGCAAGTAGAGCAGGACTTTGTGGGCTGCGAGGAGGACTTGGGCGGATAGGTGGAAGCCCTGGAGGGCTGTGCGCAGAGGAGGGGTGGGCCCTGACTCAGGTACTCATGCGCGCCCTCTGGTGGCTGCTGCAGGGAAGACAGACTAAACCGTTAAGTCTGGAGCTGGGGGAACAGGGGTGCAGGCCACTGCGCTGGTCCAGGTAAGTGACAAGGGGCT…
.((((...(((((.((.....(((((((((((....(((.((((..((((((((((((.((.(((((.....((((((.((.(((((((.(((.((((((..(.....((.(((...((((..(((((.(.((.(((...............(((....((((.(((((((.(((((.((((((..(((((((....((((.(((.((.((((...(.(((.(((.((((((..(..((..(((((((((.(....((.((...(((.((..(((.(((.(..(((....(.((((((((((........((((..(......................(((((..((((((.((((..(.(.((((...(.(((..(((((((..(.(((..(((((.…
>XM_005682498.3
>XR_001295872.2	919,2649 : 3,1109 (-792.50)
TGTTGACGTGACAATGAAAGGCAGTGTGTCAGTTTCCTGTGGCTGCTGTAGCAAAAGACCACGAACTCAGTGGCTTAAAACAACACATTGTTTTGGAGGTCAGAAGCCTGACATGGAGCTCACTGGGCTAAAATTAAGCTGTCAGCAAGACTGGCCCCTTCTGGAAGCTCCAGGGGAGAATCAGCTGACCGGCCTTTTCCAGCTTCTAAAAAGACCACCTGCATTCCATGGCTCGTGGCCTTCTTCCTCGCATCCTCAAAGTCAGCAACAGCCTGTGGAGTCTTTCTCACCTCCAATCCCTCTAACGGTCCCTTTTCCCTGTTGAAGAACTTGCAAGATTACATTGAGCCCCTATGGTGAATCCAGAGTCATCTTTCCATCTCCTCATCAGCTGATTAA…
.(((....(..((((((...((..((.(((((....(((..((((((.(((((..((.((......(((((((............((.((((((.(((((......(((((.(..((..((.((((....(((((..(((.((....(((((((((.(((((((((((((((((......(((((((((..(((((...............(((((..((..........((((.(((.((((.((((((..(((.(((..(((((....(((((......................(((((((...........((((((............................((((.(((((...(((.(((((((((((((..((((....((((......…
>XM_018050955.1
>XR_001918346.1	1655,3150 : 1,771 (-677.10)
CTCGGCTTCAGGAGGAGCTGAAGGCGCTCAAGGTTCGGGAGGGTGAGGCGGTGGCCTCGGCGCGGGAGCTGAAGCTGCAGCTGCAGGAGCTCTCGGACACCTGGCAGGCCCACCTGTCCCGCGGTGGCCGCTGGAAGGAGTCCCCGCGGAAGTTGGTCCTGGGCGAGCTGCAGGACGAGCTGATGAGCGTGCGGCTGCGCGAGGCCCAGGCGCTGGCCGAGGGTCGAGAGCTGCGGCAGCGCGTGGTGGAGCTCGAGACGCAGGACCATATCCACCGCAACCTGCTGAACCGTGTGGAGGCTGAGCGCGCGGCGCTGCAAGAGAAGCTGCAGTACCTGGCGGCGCAGAACAAGGGGCTGCAGACGCAGCTCAGCGAGAGCCGCCGCAAGCAGGCGGAGG…
.(((((((..(((((......................(((.(..(((((((((.((((.(.................(((.((.(((............((((((((((((.((((.(((((.((((((.((((....((((..............(((..(.(((((.((((...........................(((((........((((((..((((..........................((((...(((.(..((((...........((((((.......................(((....................((((((.(((.(((((.....(((....................((((..(((...(((((.(((((…
>XM_018050955.1
>XR_001918344.1	1110,3294 : 1,1171 (-1040.42)
GCAGCTGGACATGGAGGGGATGTCCCAGTACTTCCAGAGGGTGATCCCCCATCAGTTCGACAGCTGTCCAGATAAGCTGATCCTCAAGGCTTACCAGGTCAAGTACAACCCCAAGAAGATGAAGAGGCTGGAGAAGGAGTATGCGGCCATGAAGAGCAAGGAAATGGAGGAGCAGATTGAGATCAAGAGGCTTCGGACGGAGAACCGGCTCCTGAAGCAGCGGATCGAGACCCTGGAGAAGGGGCAGGTGACGCGCGCACAGGAGGCAGAGGAGAACTACGTCATCAAGCGGGAACTGGCTGTGGTGCGGCAGCAGTGCAGCTCGGCGGCCGAAGACCTGCAGAAGGCGCAGAGCACAATCCGGCAGCTGCAGGAGCAGCAGGATAACCCGCGCCTCAC…
.(((((...(.(((((((((..............(((((((((.((((((((((((.........((...................((((((....((((((((....((((.............................(((..((((..............((......................((((((.(((((........(((((.........((((((............................(((((((((((.............................((((((((((.(.((.((.((.(..((((.(((.(....((((((...(((.(((((......((((((((.....((.........................…
>XM_018051173.1
>XR_001918356.1	1,1221 : 921,2575 (-965.31)
CTGCGGGGCGGGGAAGAAGGTGGGCGCCTTGCGCACTGATTGGCTGGAGGGGCGCGAGCGGCGGGGCAGATGTGGGTCCGTGGTTAGTCTCGCGCGGCGGTGGTCACCGCGTGATATACTCTGTGGTGTATCGCGCGCAGGTAGCAGGAGTAGCAGCCGCCGTGCGGGGGAGCCATGAAGCACTATGAGGTGGAGATTCTGGACGCCAAGACCCGGGAGAAGCTGTGCTTCCTGGACAAGGTGGAGCCCCAAGCCACCATTGCTGAGATCAAGAACCTTTTCACCAAGACTCACCCACAGTGGTACCCCGCCCGCCAGTCCCTCCGCCTGGACCCCAAGGGCAAGTCCCTGAAGGATGAGGATGTCCTGCAGAAGCTGCCCGTGGGCACCACGGCCACA…
.(((.((((((((.((..((((((.(((.((((((((....((((((..(((.(((((((((.((((((.(((.((((((((((((((((.((((.((((((((((((((((......((((((((.((..(((((.(..(((((.((.((.((.((((.((.((((((.((((.....((.....(.(((((...(((((..(((.....(((....(..(((.((((((((...((.(((((.((.((.((...(((((((((...((.....(((..((.(((((.(((.(((((((((((..((((((.(((((.((((((((..(((((.((.(((....((((.((((((((.(((((((((((((...((((((((.(((((..(.(((...…
>XM_013965082.2
>XR_001918358.1	1,1906 : 18,1648 (-1010.31)
CGCTCATCCCTGAGATGGAGCTCCACGGATTGGTCTCGGGAGTCTCGGCGCGCGCCGACCGGCGCTCCAGGATTGGCTGAGGAAGCACTCGCGCAGTCGTGGAGCGTTGACGGTGATTGGCCGTAGGGTGAGAGCCGGCTATTTGAAGGAGGCGCGCGGACTAGATACGCATTTCAGATCGCGGTCAGAGGAGGCGGGAGCGGGTTTGGGCAGAGCTTCGCCGCTGACCCGACAGGACCCAGCCGCGGGCTCGGCCCCAGCTCTGGCCTCAGCCGTGACCCGACGAGGCGATGGCTAAAGTGTCAGTATTGAACGTGGCGGTGCTGGAGAATCCGAGCCCTTTCCACAGCCCTTTCCGGTTCGAGATCAGCTTTGAGTGCAATGAGGCCCTGGCAGACG…
.(.(((..(((.((((((.(((....((.(((((((.....(((((((((.(.(..(((((.((((.((((......((((((((.(((((.((.....((((.(.(((((........(((.(((((......((.....(((((.(((((((((((((..................((((((((.(((....((((..(((((((.....((((..(....(((((((...(((...(((...(((((((...((((.(((((......................(((.......................((((((..((((((.......(((((..........................(((((.((((...((..(((..(....((..(((…
>XM_018051579.1
>XR_001918381.1	11,1252 : 1,762 (-487.37)
CGCAGGAGGGCCCAGCGCCGCCGCCCGCGAGCTCCCAGGGCCCGGCCCGCTCCGGCGCCCGCGCTCTCGGGGCGGACTCCCGGCCCTCCGAGATCTCCCGCCCGGCGATGGCCCCGCTCGGATATTTCATATTCCTCTACGGCCTGAAGCAAGCGCTGGGCAGCTACCCGATCTGGTGGTCCCTGGCTGTTGGGCCCCAGTACTCATCCCTGGGGACACAGCCCATCCTCTGCGCCAGCATCCCAGGCTTAGTACCCAAGCAGCTGCGTTTCTGCCGGAACTACGTGGAGATCATGCCCAGCGTGGCAGAGGGCATCAAAATCAGCATCCAGGAGTGCCAACACCAGTTCCGGGGCCGCCGTTGGAATTGCACCACTATCAACAACAGCCTGGCCATCT…
.((((((..((((((((.(............((..(((((........................(((.((((.(((......((...............(((..(((((((........((((((.(((...........(..(((((((((......((((.((((.....((((((((....(((...(((......((((........(((((.((((...(((.........((((((.(........................(((((...((.((((...(((((.......((((.((((((((((((........((.(((..((((................((((.......(((....................((((((((......…
>XM_018051579.1
>XR_001918382.1	159,945 : 1,574 (-427.74)
GCAAGCGCTGGGCAGCTACCCGATCTGGTGGTCCCTGGCTGTTGGGCCCCAGTACTCATCCCTGGGGACACAGCCCATCCTCTGCGCCAGCATCCCAGGCTTAGTACCCAAGCAGCTGCGTTTCTGCCGGAACTACGTGGAGATCATGCCCAGCGTGGCAGAGGGCATCAAAATCAGCATCCAGGAGTGCCAACACCAGTTCCGGGGCCGCCGTTGGAATTGCACCACTATCAACAACAGCCTGGCCATCTTTGGCCCTGTGCTGGACAAAGCCACTCGGGAGTCCGCCTTCGTGCACGCCATCGCCTCTGCCGGCGTAGCCTTCGCGGTGACGCGCTCTTGCGCCGAGGGCTCCGCTGCCATCTGCGGCTGCAGCGGCCGCCATCAGGGCTCGCCCGG…
.((((((((((................((((((...((.........................((((..((((((.......((((((((.....(((((((((...(((..(..((((.((((....((..(((.((((((............((((.((((...................(((.(((((.(((.(((....(((((((..(.(((..((((((...........((((...((...(((...((....((((((............(((.((..(((...............((((.((.((..((((.((((.((.....((..(((.(.(((..(((((..((..(((...(((((((..(((.......(((((((.(((((((…
>XM_018051597.1
>XR_001295839.2	3,322 : 1,267 (-212.80)
ACACGGCCAAAATGGCTGACGGGGGCGACGGCTGCCGGCCGGAGCCGGAGCCGGGGCCGGAGCCGGGAGAAGAGTTTGAGATCGTGGACCGGAGCCAGGTGCCGGGCCCAGGCGAACTGCGGCGGGCGGCGAAGTCGCGGGCGGCGACGGAAGCCTGGTCCGCCCCCATCCTGACCCTGGCGCGGAGGGCCACAGGCACCCTGTCGGCCAGCTGCGGGAGCGCGCTGCGCGCGGCCGCGAGCCTGGGCGGCGCGGACGGCGGCGCGGACGACGCGATGCGCGCAGCTTCCAAGGGCCAGATGATGGAGGAGCGTGTCAAC&TTGACTTCTCTGCCAGCAGGGAGGTGGCGGCTTCCGGGCTTGCGTGCGCTGGGTCGTATACTAGCCAGAGGGATTCTT…
.(((((((((..(.((..((((((((..(((((((.(((.(((.((((.(.(((((((((....((((((((((((.................((..(((((..((..((((.((.((((.((.((.(.((...((.((((((((..((..((..(((((.......................(((((((.(((((((......((((..(((.(((((((.(.(((.((..((..((((.((..(((.(((((.(....(((.((((.........((.(((.((((((....((.......(((.((((...(((((.&)))))..)))).)))))..)))))).))))).)))).)))).)))))))))).))))...)).))))).).).)))))…
>XM_018051792.1
>XR_001918406.1	247,3789 : 1,1886 (-1401.46)
GTGCCCTGTGTGCCTGGAGCGGCTGGACGCCTCTGCCAAGGTCTTACCTTGCCAGCACACGTTCTGTAAACGCTGCTTGCTGGGCATCGTCGGTTCCCGGAATGAACTCAGATGTCCCGAGTGCCGGACTCTGGTTGGCTCGGGTGTGGAGCAGCTTCCGAGCAACATCCTGCTGGTCAGACTTCTGGACGGCATCAAGCAGCGGCCGTGGAAGCCCGGCCCCGTGGGGGGCAGTGGCACCAACTGCACCAGCGCCTTGAGGGCTCAGAGTAGTGCTGTGGTCACCTGCAGCCCTAAAGATGGCCCGAGCTCACAGGGTGGACCCCAGCCGCGGGCGCAAGCCTGGAGCCCCCCGGTGAGGGGAATACCTCAGTTACCATGTGCCAAAGCATTATACAA…
.(.((((((.((.(((.............(((((((((..((((...(((.((......((.(((((.....((((((.((.(..((((((.((((((.........................(((..............................((((.....(((.(((((.......((((((..((.((((....................(..((((((.......................(((...........................(.(((.........................((((..........(((((.(((((.((.............((((((.....................((((...................…
>XM_005683591.3
>XR_001918423.1	3991,4839 : 2182,3030 (-1562.80)
GCAAGCCTCTGCCAAGAGAGGTGACAGAAAATGGACATGTATATAGATTGTCGCTTGCCTGGGACTTTGACTCTAAGACCCGTGTGTGAATCTGTAGCACCCTCTGACTAGGACTGTATATACTATTTTGAGTAAGAATGTGCTGGAATCAGAATGCCTGTTGTTTCATATACAATAATATATTTTTCTAAAAACATGGACTTTATGGGAAGGTGTGAGTACAATCACTGTAGTTCATAACTCATTATTGTCCTAGGTATTTTTTTAAATATTTACCTATATATTGGATGCTCTAAGATGTTTCACTGTGTAGAAGAAAATACTATTAGTAAACCTGTTGGTACAGGTGAGAAAAAGTAGGGGAAAGGTATGAGTGCTAACAGGACATGGATTTAGGTC…
.((((((((((((((((((((((((((((((((((((((((((((((((((((((((((((((((((((((((((((((((((((((((((((((((((((((((((((((((((((((((((((((((((((((((((((((((((((((((((((((((((((((((((((((((((((((((((((((((((((((((((((((((((((((((((((((((((((((((((((((((((((((((((((((((((((((((((((((((((((((((((((((((((((((((((((((((((((((((((((((((((((((((((((((((((((((((((((((((((((((((((((((((((((((((((((((((((((((((((((((…
>XM_018052010.1
>XR_310213.3	4,393 : 2,293 (-201.24)
CGGGTTGGCGCCGTGACCTCCATGTGGGAGCTAGAGCTCTATAAGTAAACACTCCGCGCAGCGCAGACAAGGCTGTTTCCTATTTGTGAGGCGGGGGCTGCAATAGCAACCGAGCTTCCGACTGGTTTCGTTTTCCTTCCCTCTCCAGCTCTGTTGGGCGGGCGCACGGTCTAGGATTCACCGCCGCCTGTCGGGCCCGGCGCCTGGTCAGTCTTCCTCCCTTGTGCGCGCGCTCGCCGGCCAGCCGCTGAGAGCCAGAGCCGCCGGGGAAGCGGCGCGGGCCGGGCGGGGCGCGGCGCCCGGAGCGCAGGGGTAGACAAAGCGGAGCCGGCCCCTTCTCCCGGCGCCGAGATGTGGATCCAGGTTCGCACCATCGACGGCTCGCAGACG&TGTCTGCG…
.((.((((..((.((.(((..((((((((.((.................((((((....................((((((((((.....((((.....................((((..(((((((...........((((((((......((((.(((((...(((((..(((.............((.(((...((((.(((..(.((((........(((((.....(((...........(((...............((((..((.((.((((((((((((((((.(((((...(((.(((.(((((.........((.((((...(((((....((.((..(((.((......((((..(((((..((.((((..((((((.&.)))))))…
>XM_013965949.2
>XR_001918430.1	68,940 : 3,722 (-408.31)
ATGGCCATGTGACACCTTGACCTCAGACTTCTAGCCTCCGAAATTGTGAGAGAAATGTAGATAGACTGTCTGTGGTTTTAAGCCACTCAGGTTGTGGTGATTTGTTACAGGAGCCTAAGAAAACAAATAAAATCTATGCAAACTTCTTGGTGCGTAGCTAGAATGTGCAACGCTGAAAGTGAAACCAAAGCTTCCCAGTAGGCTGGGCTGTAATCAGTTCCTTAGAATCAGTTTTGGTTTGAATCGTCCTCATGTTAAGAGAAAGCCTGAGCTGGATGGGGATGATCTCTTTTCTCCTCTCGCTTAATGTACCTTATCTCCATATTTTTCTGTCAGCCGTCATCGTATGTCCCTCTGCCAGCTAGAAAGAACCCAGTGGTCTCGGTAGCAACCTAGGTT…
.(((((((.(((((.((((...(((.....(((((.((((.....(((((((...((((((((((.(((.(((((((............((((.(((............(((((((.............................(((((((.(((((....((((((((..((((...............(((((......(((.(((((..(((..((.((((..((((((((.((..........(((.((...(((...(((((..(((((.(.(((.(..((((((((((..(((((((((.(.((((((..(.((....(((((((((.(((.((.((((...(((.(((((..(((..((.((((...((((..((.(((.((..((.((((…
>XM_013965949.2
>XR_001918431.1	22,1679 : 1,1265 (-640.05)
AGGAAGAGGCAAGGAAGCATTCTTCCCTGGAGCCTTTAGCGGGAATATGGCCATGTGACACCTTGACCTCAGACTTCTAGCCTCCGAAATTGTGAGAGAAATGTAGATAGACTGTCTGTGGTTTTAAGCCACTCAGGTTGTGGTGATTTGTTACAGGAGCCTAAGAAAACAAATAAAATCTATGCAAACTTCTTGGTGCGTAGCTAGAATGTGCAACGCTGAAAGTGAAACCAAAGCTTCCCAGTAGGCTGGGCTGTAATCAGTTCCTTAGAATCAGTTTTGGTTTGAATCGTCCTCATGTTAAGAGAAAGCCTGAGCTGGATGGGGATGATCTCTTTTCTCCTCTCGCTTAATGTACCTTATCTCCATATTTTTCTGTCAGCCGTCATCGTATGTCCC…
.(((..(((.(((..((..((.(((..(((((((..(((((((......((..(((((..(((((..............(((((..........................((((((((((((((((..(((((((((...(.(((((((.((...(((((.(............................(((((((((.(((..((((.((((....(((.................((((((((((.((.......................((((.((..(((((((........((.((((((((((..((((..((((((((((((.....................((((.............................((((..........…
>XM_013965947.2
>XR_001918431.1	2,1693 : 1,1268 (-625.48)
GTTTGGCAGGAGCCCCCAGGAGGTAGGAAGAGGCAAGGAAGCATTCTTCCCTGGAGCCTTTAGCGGGAATATGGCCATGTGACACCTTGACCTCAGACTTCTAGCCTCCGAAATTGTGAGAGAAATGTAGATAGACTGTCTGTGGTTTTAAGCCACTCAGGTTGTGGTGATTTGTTACAGGAGCCTAAGAAAACAAATAAAATCTATGCAAACTTCTTGGTGCGTAGCTAGAATGTGCAACGCTGAAAGTGAAACCAAAGCTTCCCAGTAGGCTGGGCTGTAATCAGTTCCTTAGAATCAGTTTTGGTTTGAATCGTCCTCATGTTAAGAGAAAGCCTGAGCTGGATGGGGATGATCTCTTTTCTCCTCTCGCTTAATGTACCTTATCTCCATATTTTT…
.(((((...........((((((((((..(((.((.((.(((........((.(((..(((.((((......((((.((......((((.((((((((((.((((.((..........................((...(((((........(((((((((...(.(((((((.((...(((((.(............................(((((((((.(((..((((.((((....(((.................((((((((((.((.......................((((.((..(((((((........((.((((((((((..((((..((((((((((((.....................((((...................…
>XM_005683717.3
>XR_001918436.1	1,2770 : 122,3461 (-1152.08)
GTCTGGCCGCAGGACCGGCGGGGAAGGAAGGGGAAAGCGGGGACACACTCTGGCCGCGGCGCGCGCGCATTGCACACTCGCAGCCGCGCGCCCCCGCTGAGGCGCGTCCGGGGCGAGTTTGGTCCCGCGGCTGGGGCCCCGGCACCTGCCCGCTCCGCGCGCCGCGCCCGGGCCCGGGCCCCGCCCCGCTGACCACCCCCGCCCCTTGCCTGCACGGCTCTCCTTTCGACCCGGGGAAGAGACAACGTCCCGATAACTTGCAAGCTGTGGCGCAACTGGTCTCGACACCGGAGGTGCCCGAAGGCTGTCCCGGTGAGAAACCTGGGAAGGGAAACAGTCTCAACAATGAATAGGCCACTCAGCACAACCAACTACAGATGACTGGCCATTTCACTTACA…
.(((((..((.(((..(((.((((...(((((..((.((((......((((((..(.(((.(.(..((.(((((........(((((...(((.(((...(((...(((.((.(((((((((((((.(..((....((.(((.(((((((..((((((((.((((((..((((((((((((.((..(((((.....(.(.((((((((.(((((((((.....((((((((.((..(((((((((.((.(.(((.....((((((((((.(......(((((((((((((((((..((...((((((((..((((((((.(((((((.((((.(((((((.(((((((...(((.((((((((.((.((.((((((((((.(((.((((((((((((..…
>XM_005683754.3
>XR_001918446.1	607,983 : 1,261 (-117.49)
AGCAGATCAAAGCAGCCTATCTGCAGGAGAAAGGAAAGCCCCTGGATGAAGTTCTGAAGAAAGCCCTCCTCGGTCACCTTGAGGAAGTTGTTTTGGCTCTATTGAAAACTCCAGCCCAGTTTGATGCCGAAGAGCTCCGTGCTGCCATGAAGGGCCTTGGGACTGATGAAGACACTCTGAATGAGATTCTGGCATCAAGAACTAACAGAGAAATCAGAGAAATTAACAGAGTCTATAGAGAAGAACTGAAGAGAGATCTGGCTAAAGACATCGCCTCAGACACATCTGGAGACTATGAGAAGGCTTTGCTTTCTCTTGCTAAGGGTGACCGATCTGAGGAGCTTGCTGTAAATGACGACTTGGCTGATTCAGATGCC&TGCACTTGAAAAGCCAGTCTA…
.((((.((.(((..((...(((.((((((..............((.(((((..((((.....((..(((.................((((((.......................(((.(((.((........(((((...((.........((..((((...........................((..(((........(((((((((..((((((......(((((................(((.....(((.((((...((((((.((..........((((((.............(((..((((.........((((((.(((.(((..(((((((.((((..(((..(((.(((((..(((((.(((.&.))).))))).))))))))))…
>XM_018052230.1
>XR_001295998.2	3,415 : 1,345 (-364.88)
CGGGCAGCCCGGACACCGATAGAGTAGAGGGCGGGAGGGAGCTGCCCGCTGACCCAGACGAGCGCGGGCGCGGGGCTTTTCTTGGTTACCTAAGGCCTCCCGGGTGGAAGCTGCGGCTGGGGGGCGCGCATCCGTCGAGGGGGAAAGGGGCGTGGGCAGGCGGTAGTTGCAGCCAGGAGTCCCCGGGCTTGAGTGCGCCGCTGCGGCACTGCCCGAGGTGGGGCGCGGCACTGCCCGAGGCAGGAAGGACAAGCGGCCCGCGCGCAAAGTCCGTTGCCGTCTGAGGAGCTCGGCTGCCCGGTGCCCTCGGGGGCCCGCCGAACTGCGGGATGGCGCCCAGGAGGGACGCACAGTGCTGGCGCCTGCTTTTGCTGCTTTCCACCTCCGCGCTTCTCCCCG…
.(((..(((((...................(((((....(.(((((...((.(((......((.((..((((..((((((((........(((((.((((...(((..((((....((((((...........(((((((.....((((((...(((..(((....((((((....(((((((((..((((..((((((.(((.(....(((.(..(((((...((((..(((((.(((...(((...((.((((...((((..((..((((...............((..(((.((((..(.(((((((....((((.....(((............(((((((((((((((((((((((((((((((((((((((((((((((((((((((((((((…
>XM_018052540.1
>XR_001918478.1	35,933 : 1,536 (-281.50)
GTGCCAGAGCGGACAACAAACACTTCCGAAGCTCAGCTCTTGGAGAACGCAGGGCTGCCGGGGCGGTCAGCCCCACCCCCTACCCCTCAGGAGGAGGAGCCGACCCGCCCAGAGCCGGCCTCCCGCAGTTGTGCAGGCGCTGCTCCCTGCCAGTCAGGAAGACACAAGAGGAGGAATTTAAGGAAGAGTGCCGGCCGCTGCTCTTCTCAGCGCTTGAAGCCGCACCATGCTTGCCCTCCGAAGGAGCCTGACTAGGGCCCTGGCTGCTCCAATAACGGCGCCTCAGGTGTGTTCATCTTTTGCTACAGGCCCCAGACAATACGATGGAACATTCTATGAATTTCGTACCTATTATCTTAAGCCCTCAAAGATGAGTGAATTCCTGGAAAATGTTAAGAA…
.((((((...(((((.(.............................((.(((((.(((.((....(((...........................((((...((......(((((.(.(((((.((((((((((.((.(..................(((..(((..........................(..(((((..((((.........................((((.........((((((((((.(....((..(((.(((.....................(((...(((((.(((((((...(((((((.((.((((((((............................((((....(((..(((.......((((....((((....…
>XM_018052587.1
>XR_001296036.2	193,973 : 1,710 (-451.39)
CTCAGCAGTCGCTTGTGGGAGATGGTCACGTTCTCTTCGAAAGTATACCAAGAAATCTTCCCCTCCCCACTCGCTGCGGTTCCCAGTGACCTCTCTTTTCTGCAAAGCCTTAGGTTACCGAGTGACCGGCATCAGCGCAGCCCTCCCTCGCGGTTCTGCCTTTCTTTCTTACAGGTAGTTGGATCAGTCCTGCCAAAGTTCCTACCATACCGCTGGCGTGGCCCCCACGTGCCATTTCAGGCCAGAGTGCAGTGTTTACTTGTAAGCAGCTACTTTTGTTGTGCAGCGCCTTTAGCAGTGAAGCCAGAGGCAGACTGCCAACACTCCTAAAAGCCAGGGGTGGTAGGTGGTAGGTGGCGCGGCAGGAGAGCCCTCGCGTCCTCCCTGTGGCCGCCCCCT…
.((((((......(((.((((((.(((.(((...........(((((.((.((..(((.....(((......(((((.........((((...((((....................(((((((((((..((((....................((((.....................((((.....((((((....(((...........(((((..........................((((((.((((((.......((((((........((((.((((.((.((((((((((.(..(((..((.........................(((((((.((...(((((.((.(..(((..((((.....(((((((((((.(((((((((.((…
>XM_005684351.3
>XR_310245.2	223,1492 : 5,902 (-471.32)
TGGAACAGAGATGGGCCCAGAACCGAATCAGATGAGAAGAGATAAGGTGTGATGTGGGGAAGCCTATATAAGAATGGACCCAGGGCTGCAGCGAGCACTCAACCCACTGGCCCCGTCTCAAGACACAGCCATGCATGTGCCCGCAGGCTCCGTCACCAGCCACTGGGGAACCACGGGCCGCGGGTACTTCTGCTTCACCACGGCCTCGCTGGCGCTGTGTCTCGTCTTTGCTGTGGCGACCATTATGGTGCTGGTAGTTCAGAAGACGGACTCCATTCCCAACCCGCCAGGCCAATTCCCCCTTAAAGGAGGGAATTGCTCAGAGGACATCTCATGTATCCTGAAAAGAGCTCCATTCAAGAAATCATGGGCCTACCTCCAAGTGTCAAAGCATATAAA…
.((((.(((((.((((.........................((((((.((..((((.(..((((..((((((...((....(((((((.((.(((.((..................((((.(...(((((...(((((((..(((((.((((...(((((....(((.(((.....(((.(((((..(((((..(((.((..((..(..(((.((.(((((((.((((((.(((((.(((((((.((((....((((((((((...(((....................(((((.(((.....(((..(((((..............(((((..(((.....((..((((((...(((.......((((((............(((.............…
>XM_005684515.2
>XR_001296060.2	1996,2941 : 1260,2205 (-1698.90)
CCTTGATATGAAGGTAAGGAACATACACAGGTATGGAGTATTTGATTGACAACAGTGTAGGTTATGGTGGAGACGGAGACACAGAAATTTCAGAGATTTGCTAGTGGTGGGTACTAAATTGAATACCCAGGTAGGTTGTAATGTACCCTGAGTACAGGTAGTCTTTCATACTAACATAATGAACTTTGTTTTGGTCATTATAAACACATGCAGATGTGTTAAAATGTGTTCAGTGGAGAAGTTAGGAACTCTGAGAAGGATTTGGACAAAGATTTTGAAAAGGATAATCATAGGTTAGAAGGAGGTTGAAAATCACTTTGAAAGTTTGTTTTGAAAATCAGAGCTGATAAACCGAAGGCTATTAAAAGCCTATTTTTCAGTTTCTTCCTGTTCTGTCAA…
.((((((((((((((((((((((((((((((((((((((((((((((((((((((((((((((((((((((((((((((((((((((((((((((((((((((((((((((((((((((((((((((((((((((((((((((((((((((((((((((((((((((((((((((((((((((((((((((((((((((((((((((((((((((((((((((((((((((((((((((((((((((((((((((((((((((((((((((((((((((((((((((((((((((((((((((((((((((((((((((((((((((((((((((((((((((((((((((((((((((((((((((((((((((((((((((((((((((((((((((…
>XM_005684565.3
>XR_001918527.1	3,2351 : 1,2232 (-1174.70)
CTCCTCCCCACGATCTGCCCCACCCGTTTCCTGCTCTGGAGCTGCTAATGAGTAACCCATCTTACCAACCCTCCCCGGGCACCGTCTCAGGCCTGGGTGCTTCGACAACCCTGAGGTTCAGGGAACATTCCTCAGCAGTTACTTAGCTGGGTGATGGGAAAAAAAAAAAAAGCAGCCTAATTGGCTAGTGGCCTTTTCTAGTGAATGAAGGTTTCTGTTTTAAGAAGTAAAGTGACTTCTCAGCGGCTGTTGATTCACTGCCCACAGGGAGATTTTTGAGCAGAGGCTTCCTAGCCTCGGTAGAAATTTGCATACAGCTTCCACTTCCTGCTTCGGAGCCTGTTCCACGGCTTACCTGGGCCGGGAGAGGGTGCAGGGAGGCCTGGAGCAACCCAAGGT…
.(((.(.((((((...((.((((.((((((((.(((.((((((((((.((.((....(((((.........(((((..((.(((((.((.((.(((((((((((((((.((((.((((((((((.(((......((((.......((((((((...(((................(((.(((......(((..(((((.((........(((((((.(((((..((((....((((((((.....(((..((((((((.(((((..((((((((...(((..((((((....((....(((((...........(..(((.((.(((.(((((...((((((.....(((((..((((((...(((....((.(((..(((...............(((…
>XM_018053057.1
>XR_001918527.1	1,2135 : 72,2259 (-1139.58)
GTTGTGGCATGTTTTCTCTTGTTCCAGACACTAGAATGAACCGAAGCATTCCTGTGGAGGTGGATGAATCGGAACCATACCCCAGTCAGTTGCTGAAACCCCTCTCAGAATATTCCCTGGCAGAGGAGTCAGAACCGCCTGCTCCAGATGCAAGGAACGCGGCGCCTAACAACTTGTCTGCATCCCCGACTGCTCAGTCTTCCTCCATAGACTTTCCTCAGGCTCACCCGCCCCTGCAACTATCAAATCTCCAGCAGCCTGTGTCCCCGAGGGTCACCTGCCTGCGCGCCAAAGTCTTGGCAGAGAGTGAAGACAGCTTGTGGAGGAGACACCTGGATCCCAGCAAAGACTTCCCCTCAGGCTCCTGTGCAGCCGGGGAGCCCGAGACTCAGTCTGTGG…
((((((..((.(((((((..(((((((((((....((((((((((((.(((((.((..((((.((((.((...(((((((.(((((((..(((((((...((((..((..........((.((.(((.(.(((.((....((((..((.((((((((.((((.((.........((..((((((((((.(((.....(((((((((.......((((((...((.(((.((((((...(((.......(((((((((........(((((((.......(((...(((............((((((((((....((((...((((((((.......(((((.........(((..(((((...((((.(((((((((((((((((((....((((((..…
>XM_018053454.1
>XR_001918570.1	1095,1294 : 1,175 (-109.21)
GGGCTACACGACCCGCAACATTCTCTGCATGCCGATCGTCAGCCGCGGCAGCGTCATCGGCGTGGTGCAGATGGTCAACAAGCTCAGCGGCAGCGCCTTCTCCAAGACGGACGAGAACAACTTCAAGATGTTTGCGGTCTTCTGTGCTTTAGCCTTACACTGTGCCAATATGTACCACAGGATCCGGCACTCGGAGTGCA&CGTCTTTGCCTGCTCTTGTAGCACAAATGTGGAGATGTAGAATGCACACAGACACCAAATGGCCTGTCGAGACCAACAGTGTTACTCTCTGTCTTTTAAAGAAAAGGTTAATCCATGAACTCACCGCCTCGCGCCGGGCAGAACCGGAGAGACAGGAGAAGAAGCAGGGCAGCCA
.((((....(.(((((..(.((((((.(...(((....((.(((.((((.(((.....((.((((((.............((.(((..((....(((((.((.((((((((.((((((.(((((..((((((((..((((..((((((((.((.((.((((((((...........((((((.(.((((....(((.((.&.))))))))).).)))))).)))))...)))..)).)).))).))))).))))..))))).....)))..)).....)))))).))))))))))).....)).)))))....)).))).)))))))))))))))))))).))..)))...)...)))))))..)).)))))))). 1095,1294 : 1,175 (-10…
>XM_018053497.1
>XR_001918576.1	1791,2226 : 1,332 (-234.49)
CCTGCCGGCCTGGGTACACGGGGGCCGGCTGCGAGACGGAGGTGGACGAGTGCCGCGGCGGGCCTTGCAGGAACGGCGGGAGCTGCACGGACCTTGAGAACAGCTACTCCTGCACCTGCCCACCCGGCTTCTACGGCAGGGTGTGCGAGCTGAGTGCCATGGTGTGTGCCGACGGCCCCTGCTTCAATGGGGGCTGGTGCTCCGACAACCCCGAGGGCGGGTACACCTGCCGCTGTCCTGGGGGCTTTTCTGGCTTTAACTGTGAGAAGAAGATGGATTCCTGCAGTTCCTCGCCTTGTTCCAATGGTGCGCAGTGCGTGGACCTCGGCGACGCTTACGTCTGCCGCTGCCAGGCCGGCTTCTCTGGGAGGCACTGCGACGACAACGTGGACGACTGTG…
.(((((.((((((((.(((((((...((..(((.(((.(((((.(((......((((((.(((...((((.(.((((((.((.((...((((((((((((..((((..(((((((((.(((((((.........(((((....(((((....((((..(((((...((..((((((((.........((((.................(((((....(.......(((((.....................(((...(((...(((..(((((((..............((((..........((((((.(((((((.....................(((((.((((.((.((((((((((..(((((((................((((.....(((…
>XM_018053828.1
>XR_001918630.1	1401,2878 : 25,1352 (-1444.74)
ACAGATTTAAGGGAAAACTTTAATGAAAGAATGTACCCATGTACATATGTGAACTTTCCATATTGTATTATTAAAGCAGAGACTTCTGGAGTTATGTTGCAGTTGAGCCAAAAACAAAGTAAGGAAAACGTTAATCTTTGCATTTAAAGCAAACTGATGTGTATTTTACATTTGACTGAGCCTAATTCTTTCCACAGACAGACACGCAGGGAAAATGGTTGTGCCGTTCACGGGCTGCGCACAGCAGAGCCGCAGTGAGAGCAGTTACTCAGCTGAGAGCGTTCTGTCCACTAACCTGCTCTCGTTGGCCCAGCAGGCGTTCTGTCCTGTCCACTCTTTTCTCGTGCTGTTCAAGGAGTTAGACTCAGAACAGCTTCGTAAGAGAGAGGGGCACCTGAA…
.((((((((((((((((((((((((((((((((((((((((((((((((((((((((((((((((((((((((((((((((((((((((((((((((((((((((((((((((((((((((((((((((((((((((((((((((((((((((((((((((((((((((((((((((((((((((((((((((((((((((((((((((((((((((((((((((((((((((((((((((((((((((((((((((((((((((((((((((((((((((((((((((((((((((((((((((((((((((((((((((((((((((((((((((((((((((((((((((((((((((((((((((((((((((((((((((((((((((((((((…
>XM_018053828.1
>XR_001918629.1	1401,2868 : 5,1206 (-1407.71)
ACAGATTTAAGGGAAAACTTTAATGAAAGAATGTACCCATGTACATATGTGAACTTTCCATATTGTATTATTAAAGCAGAGACTTCTGGAGTTATGTTGCAGTTGAGCCAAAAACAAAGTAAGGAAAACGTTAATCTTTGCATTTAAAGCAAACTGATGTGTATTTTACATTTGACTGAGCCTAATTCTTTCCACAGACAGACACGCAGGGAAAATGGTTGTGCCGTTCACGGGCTGCGCACAGCAGAGCCGCAGTGAGAGCAGTTACTCAGCTGAGAGCGTTCTGTCCACTAACCTGCTCTCGTTGGCCCAGCAGGCGTTCTGTCCTGTCCACTCTTTTCTCGTGCTGTTCAAGGAGTTAGACTCAGAACAGCTTCGTAAGAGAGAGGGGCACCTGAA…
.((((((((((((((((((((((((((((((((((((((((((((((((((((((((((((((((((((((((((((((((((((((((((((((((((((((((((((((((((((((((((((((((((((((((((((((((((((((((((((((((((((((((((((((((((((((((((((((((((((((((((((((((((((((((((((((((((((((((((((((((((((((((((((((((((((((((((((((((((((((((((((((((((((((((((((((((((((((((((((((((((((((((((((((((((((((((((((((((((((((((((((((((((((((((((((((((((((((((((((((…
>XM_018053828.1
>XR_001918631.1	1401,2662 : 1,1144 (-1339.59)
ACAGATTTAAGGGAAAACTTTAATGAAAGAATGTACCCATGTACATATGTGAACTTTCCATATTGTATTATTAAAGCAGAGACTTCTGGAGTTATGTTGCAGTTGAGCCAAAAACAAAGTAAGGAAAACGTTAATCTTTGCATTTAAAGCAAACTGATGTGTATTTTACATTTGACTGAGCCTAATTCTTTCCACAGACAGACACGCAGGGAAAATGGTTGTGCCGTTCACGGGCTGCGCACAGCAGAGCCGCAGTGAGAGCAGTTACTCAGCTGAGAGCGTTCTGTCCACTAACCTGCTCTCGTTGGCCCAGCAGGCGTTCTGTCCTGTCCACTCTTTTCTCGTGCTGTTCAAGGAGTTAGACTCAGAACAGCTTCGTAAGAGAGAGGGGCACCTGAA…
.((((((((((((((((((((((((((((((((((((((((((((((((((((((((((((((((((((((((((((((((((((((((((((((((((((((((((((((((((((((((((((((((((((((((((((((((((((((((((((((((((((((((((((((((((((((((((((((((((((((((((((((((((((((((((((((((((((((((((((((((((((((((((((((((((((((((((((((((((((((((((((((((((((((((((((((((((((((((((((((((((((((((((((((((((((((((((((((((((((((((((((((((((((((((((((((((((((((((((((((…
>XM_018053853.1
>XR_001918635.1	1,735 : 34,1109 (-417.52)
GGGGACGTTGGAGGTGCCTGGCGAAGCTCAGCTTCCGGGACTGCGCCGAGCGGGGCTGGCGGTCCCGGCCCGGGGGCTTTGGCCGCAGAGCTCGCGGGTTCTGCAGTCTGGACTCGCATGGGGAGATCGCGATGTTCTCCTCCCAGGCCGGCGCCCGGCCGCGGACGTGGGAGGCTAGTCCCTCAGAGCACAAGAAGTGGGTGGAAATAGAAGCTGATTCTGTGATGTCTTCAGGAGATCCAAACACTTCTGGGATACAACTTAAGGAGTTTTTAGACATTGTAAGGAAAAAGAAGGAAGCTCAACTGTATCGCAATGAAGTAAGACACATCTTCACAGCTTTTGACAGGCACTATCGTGGATATTTAACTCTGGAAGATTTCAAGAAAGCATTTAAGC…
(((.((((..((.((((((((.(..(((((((...((.((((((((((((.((((((((...(((...((.((((((((((..(((.(((.....((.((((((.(((((((((.((.(.(((.((((.(...(((((((((((.(.((((((((((((.((.((((((...((((.((((((((..(((((((..((((.((..(((.(((.(((..(((.((...(((((((.(((.(((...((((((((((..(..(((..(((((((..(.(((.(((..((.......((..((.((....((((((((.....(((((((.(((((((((.(((((((...(((.((..(((((........((((((.((...(((.....((.((((.((…
>XM_013967384.2
>XR_001918635.1	1,828 : 34,1099 (-438.55)
GACGTTGGAGGTGCCTGGCGAAGCTCAGCTTCCGGGACTGCGCCGAGCGGGGCTGGCGGTCCCGGCCCGGGGGCTTTGGCCGCAGAGCTCGCGGGTTCTGCAGTCTGGACTCGCATGGGGAGATCGCGATGTTCTCCTCCCAGGCCGGCGCCCGGCCGCGGACGTGGGAGGCTAGTCCCTCAGAGCACAAGAAGTGGGTGGAAGTATTTAGAGCATGCGATGAAGATAACAAAGGCTATCTAAGCAGAGAGGACTTTAAAGTTGCTGTTGTAATGCTGTTTGGTTACAAGCCATCCAAGATAGAAGCTGATTCTGTGATGTCTTCAGGAGATCCAAACACTTCTGGGATACAACTTAAGGAGTTTTTAGACATTGTAAGGAAAAAGAAGGAAGCTCAAC…
((.((..((.((((((((.(..(((((((...((.((((((((((((.((((((((...(((...((.((((((((((..(((.(((.....((.((((((.(((((((((.((.(.(((.((((.(...(((((((((((.(.((((((((((((.((.((((((...((((.((((((((..(((((((..((((.((.((.((((((..(((((..((.............................(((((.......(((.(((((....((((((.........((.((((((((...((.(((((((.(...(((..((((((((((((((((.(((((.(((((.((.(((((...(((((((...(((.(((....((.(((.(((((..…
>XM_005686197.3
>XR_001918635.1	1,1635 : 4,1097 (-621.37)
CGTTGGAGGTGCCTGGCGAAGCTCAGCTTCCGGGACTGCGCCGAGCGGGGCTGGCGGTCCCGGCCCGGGGGCTTTGGCCGCAGAGCTCGCGGGTTCTGCAGTCTGGACTCGCATGGGGAGATCGCGATGTTCTCCTCCCAGGCCGGCGCCCGGCCGCGGACGTGGGAGGCTAGTCCCTCAGAGCACAAGAAGTGGGTGGAAGTATTTAGAGCATGCGATGAAGATAACAAAGGCTATCTAAGCAGAGAGGACTTTAAAGTTGCTGTTGTAATGCTGTTTGGTTACAAGCCATCCAAGATAGAAGCTGATTCTGTGATGTCTTCAGGAGATCCAAACACTTCTGGGATACAACTTAAGGAGTTTTTAGACATTGTAAGGAAAAAGAAGGAAGCTCAACTG…
.((..((.((((((((.(..(((((((...((.(...((((((.(((.(((..(((.((.......(((((....((..((.((..((.(..(((((((...((....((((.(((((....(((...((((((((.(...(((((.(.(((((..(.((.(((.(...(((((((((.......................((.(((.((((........................(((.......................(((((.(...(((..((((((....(((......(((((.((....(((((((((((.((((((...(((.....(((((.(..(((((.(((.((.((..(((.(((((((((.(((................(((…
>XM_018053898.1
>XR_001918638.1	192,2664 : 1,1848 (-1325.94)
AGAGGGGAAAAAACTACCCTAAAAGCACATTTTCAAAACTCTGGCAATTCTAGAAAGAAACGGGCTACGTTTCTGAACACAGAGACAATGAAAAGCTACAGAAAAATTTGCAATCTCTGCCACAGTCTCATAGGTGCTTAGAAATGAAAGTAGAACTGCCTGTCTTTAACCGACTCTGAGAGGGGTAACTGGATTAGGGACGGGTACGCCAGTTTTTTTGTTTTTGTTTTTGTTTTAACATCTTAAATCCTGAAAAAAAAAAAAGAAAAAAAAAGGCAGCAGCTCCGAATTGAATGAATTGATGGGCACACTCCAACTGCTGGGCTGGAGAGACTGGAACTTGGTCTTGCCATTTCTGCTTCTTTGAAAAAGGAGACAACTTGGGCTTCTTTTTTAATT…
.(((((..((((.(((..((.......(((((.....(((.((((((.((..((.((((..((..((..(((.((((.((.(((((..((((((.((((((......................(((..(((((((.(((.(((.............((((((((((((...(((...(((((..((................((((.............(((((..((((((.......(((((.............................(((.....(((..................((((.....(((((((..........................((((...(((((.((((......((((((((((.....(((..((((...(((((…
>XM_018053927.1
>XR_001918639.1	1,2308 : 1,2712 (-1605.21)
CGGGGGAGGGGGCCTCCCTTCCCCAGGGCCGGCATCATGTCGGCGGCGCAGGTGTCCTCGTCTCGGAGACAGTCTTGCTACCTGTGCGATCTGCCCCGCATGCCCTGGGCCATGATCTGGGACTTCTCGGAACCCGTATGCCGCGGTTGCGTCAACTACGAGGGAGCTGATCGCATCGAGTTTGTGATTGAGACAGCGCGCCAGCTGAAACGGGCGCACGGCTGCTTCCAGGACGGCCGCTCCCCCGGGCCGCCGCCGCCCGTCGGGGTCAAGACGGTGGCTCTGTCGGCTAAGGAGGCGGCGGCGGCAGCGGCAGCGGCTGCGGCCGCCGCGCAACAACAGCAGCAACAGCAGCAGCAGCAGCAGCTCAACCACGTCGATGGTTCCAGCAAGCCTGCG…
.(((((((((..(((...(((..(((((.((((((((((((((..((.(((..(((..((.((((.((.(..(((...(((((((((..(((((...(((.......(((....((((((....((((((.....(((.(((((((((..(((((.((((((((((......(((..(((..((((.(((....(((((((.(((((....(((((...(((((((((((((((.((((((.....(((..(((...((..((((((((((((((((.((.((((((..((...(.((.(...(.(((...(((((.......((((.............(((......((((.((((((.((.((.((.(((..((.((((((...(((..(((((((…
>XM_018053946.1
>XR_001296221.2	6,637 : 1,464 (-291.89)
AGTGGGTCCGAGCGGGCGGTTGCTGGTTGGTTGTTGTAGTAACGGGGGAAGCCGGCTTCGGCTGCGGCCTTGAGCCCGGCTGGGGAAGGAGGAGGGAGGTAGGCGCAGAGCGCTGTCCCCGCCTGCCCGCCCCGAGCGATGGGAAGATGAAACAGGAATCTGTGCCACCCAAATTGTTTGATCCAGTGAATGTGCAAGGAAAGGTCTCTGAGGCCCCCGTCTGCTGACTGCATGACAAACTCTAAAGGAAATGCCAGTCGTGATGGCCCGGGACCTGGAGGAAACAGCATCATCCTCAGAGGATGAGGAGGTGGTAAGCCAGGAAGATCATCCGTGCATCATGTGGACTGGAGGCTGCAGGAGAATTCCGGTTTTGGTATTCCATGCTGAGGCTATTCT…
.((....((....((((..((.(((((((((((.((((((...((((.......(.((((...............((..((((((.....(..(((.(((.(((((((............((((((.((((.((...((.(((..............................((((((..........................(((((((((.(..((.((((.(.(((.((............(((........(((((.((((((((.(((..(.(((..(((.(((((...(((.((.(((.(((((((.(((......((..(((..((((.((((((((.((.....((((.(((...((((((((((((.((((..((((...((((...(…
>XM_018053945.1
>XR_001296221.2	5,636 : 1,464 (-291.89)
AGTGGGTCCGAGCGGGCGGTTGCTGGTTGGTTGTTGTAGTAACGGGGGAAGCCGGCTTCGGCTGCGGCCTTGAGCCCGGCTGGGGAAGGAGGAGGGAGGTAGGCGCAGAGCGCTGTCCCCGCCTGCCCGCCCCGAGCGATGGGAAGATGAAACAGGAATCTGTGCCACCCAAATTGTTTGATCCAGTGAATGTGCAAGGAAAGGTCTCTGAGGCCCCCGTCTGCTGACTGCATGACAAACTCTAAAGGAAATGCCAGTCGTGATGGCCCGGGACCTGGAGGAAACAGCATCATCCTCAGAGGATGAGGAGGTGGTAAGCCAGGAAGATCATCCGTGCATCATGTGGACTGGAGGCTGCAGGAGAATTCCGGTTTTGGTATTCCATGCTGAGGCTATTCT…
.((....((....((((..((.(((((((((((.((((((...((((.......(.((((...............((..((((((.....(..(((.(((.(((((((............((((((.((((.((...((.(((..............................((((((..........................(((((((((.(..((.((((.(.(((.((............(((........(((((.((((((((.(((..(.(((..(((.(((((...(((.((.(((.(((((((.(((......((..(((..((((.((((((((.((.....((((.(((...((((((((((((.((((..((((...((((...(…
>XM_018053951.1
>XR_001918642.1	282,3130 : 1,1514 (-1054.28)
CGTGATCAAGGTGAGCAGGCGCCGGTGGGCGGTGGTCCTGGTGTTCAGCTGCTACTCCATGTGCAACGCCTTCCAGTGGATCCAGTACGGCGCCATCAATAACATCTTCATGCACTTCTACGGGGTCAGTGCCTTCGCCATCGACTGGCTGTCCATGTGCTACATGGTGACCTACATCCCTCTGCTCCTGCCGGTGGCCTGGCTCTTGGAGAAATTTGGCCTGCGTACCATCGCCCTCACTGGCTCCGCTCTCAACTCGCTGGGGGCCTGGGTGAAGCTGGGCAGCCTGCAGCCACATCTCTTCCCAGTCACCATGCTGGGCCAGGTCATCTGCTCCGTGGCCCAGGTCTTCATCCTGGGTATGCCCTCCCGCATTGCTTCCGTCTGGTTCGGGGCTAA…
.(((((.(((((......((.....(((...((((((...(((((.........................((((..(((...((((((((.((............................((((.(((...........................(((......(((....................((((.(((((((.(((((..((((....(((((((.(((.(((.....(((...........................((..(((....(((((.(.............................(((((..((((..............(((.....(((((.....(((.((((((..(((((((.((((((..((((.((((((....…
>XM_018054004.1
>XR_001296211.2	60,1656 : 1,1304 (-661.96)
GGCAGGGGCGCTGGAGTTGGTTGGCGGCAGCTGCAGATTTGGGGCTAAAGCAACTTCTTCCAAGGAAGAAGGCCAGTGCAGCTGCTGTTAAAACCCGAGATCTTGATCCGCATCCATAGATTGGAATATTGGTGGGCCAGCAATCCTCAGACACCTCACTCAGGACAGCTTGTAAAAATTAAAATGAATAAACTACGGCAAAGTTTTAGGAGAAAGAAAGATGTTTATGTTCCAGAGGCCAGTCGTCCACATCAGTGGCAGACAGATGAAGAAGGAGTTCGTACTGGAAAATGTAGCTTCCCAGTCAAGTACCTTGGGCATGTAGAAGTTGATGAATCAAGAGGAATGCACATCTGTGAAGATGCTGTAAAAAGACTGAAAGCTGAAAGGAAGTTCTTC…
.((....(((((...(((((..(((.((((((((....................(((((((.((((.(.((..........((.((...(((((.(((((((((((((.((((((((....(((.(((((.(((.(((((((((......((..........((...(((((((.........(((......((((((((..((..((((.((........(((.....((((.....(((...((((.(((((..((((.((((((((................(((((((......................(((((...(((((((((((((((......((((.(((((..((.((((((.......(((.((.....(((((....((((((((…
>XM_018054000.1
>XR_001296211.2	17,2458 : 7,1312 (-685.17)
AGTTCGCACTGACTGGGCTGGTGGGAGAGCCGCCCGGCTCCTGCGGCGGAGTTCGTAGTGTGGCAAGATTTGGGGCTAAAGCAACTTCTTCCAAGGAAGAAGGCCAGTGCAGCTGCTGTTAAAACCCGAGATCTTGATCCGCATCCATAGATTGGAATATTGGTGGGCCAGCAATCCTCAGACACCTCACTCAGGACAGCTTGTAAAAATTAAAATGAATAAACTACGGCAAAGTTTTAGGAGAAAGAAAGATGTTTATGTTCCAGAGGCCAGTCGTCCACATCAGTGGCAGACAGATGAAGAAGGAGTTCGTACTGGAAAATGTAGCTTCCCAGTCAAGTACCTTGGGCATGTAGAAGTTGATGAATCAAGAGGAATGCACATCTGTGAAGATGCTGT…
.(((.....((.(((.(((.((.(((((((.((...((((((.(((.((((((........((((((((..((((((........(((.........((..(((((..((((.(((((((((.......................((..(((.((..((((..((((((((((....(((......((((...(((((....((((................(((...(((...(((((...............(((((..(((....((((...((((.....((.((((.((((((((................(((((((......................(((((...(((((((((((((((......((((.(((((..((.((((((....…
>XM_013967273.1
>XR_001296211.2	6,2393 : 7,1303 (-677.61)
TCCTGCATTGCAGATTTGGGGCTAAAGCAACTTCTTCCAAGGAAGAAGGCCAGTGCAGCTGCTGTTAAAACCCGAGATCTTGATCCGCATCCATAGATTGGAATATTGGTGGGCCAGCAATCCTCAGACACCTCACTCAGGACAGCTTGTAAAAATTAAAATGAATAAACTACGGCAAAGTTTTAGGAGAAAGAAAGATGTTTATGTTCCAGAGGCCAGTCGTCCACATCAGTGGCAGACAGATGAAGAAGGAGTTCGTACTGGAAAATGTAGCTTCCCAGTCAAGTACCTTGGGCATGTAGAAGTTGATGAATCAAGAGGAATGCACATCTGTGAAGATGCTGTAAAAAGACTGAAAGCTGAAAGGAAGTTCTTCAAAGGCTTCTTTGGAAAAACTGG…
.((((((((........((((((...((((((((((((.((((.(.((..........((.((...(((((.(((((((((((((.((((((((....(((.(((((.(((.(((((((((......((..........((...(((((((.........(((......((((((((..((..((((.((........(((.....((((.....(((...((((.(((((..((((.((((((((................(((((((......................(((((...(((((((((((((((......((((.(((((..((.((((((.......(((.((.....(((((....(((((((((..((((.(((((..........…
>XM_013967277.2
>XR_001296211.2	7,2146 : 7,1302 (-668.85)
ACTGAGGCTTGGTGAAGTTACGAAAATTGTCCAAAGTCACACAGCTTGTAAAGGGCACATTCAAGATTCAGAGCCAGCTTGTAAAAATTAAAATGAATAAACTACGGCAAAGTTTTAGGAGAAAGAAAGATGTTTATGTTCCAGAGGCCAGTCGTCCACATCAGTGGCAGACAGATGAAGAAGGAGTTCGTACTGGAAAATGTAGCTTCCCAGTCAAGTACCTTGGGCATGTAGAAGTTGATGAATCAAGAGGAATGCACATCTGTGAAGATGCTGTAAAAAGACTGAAAGCTACTGGAAAGAAAGCTGTTAAGGCAGTCCTGTGGGTATCGGCAGATGGACTCAGAGTTGTGGATGAAAAAACTAAGGACCTCATAGTTGACCAGACAATAGAAAAAG…
.(((..(((((.(((((.........................(((.(((((...((...(((....(((((((..(((((.(((((((.................(((((((..((............(((((((((((...................(((((((((((..((..(((...(((.(((..(((((..............((((.(((((((.((((((((.(((..........((((.(..(.(((.(((((.((((.(((..((((......((.(...((............(((((......(((((((((((((((.((((((((.(((((((..((........................(((.(((................…
>XM_005686036.3
>XR_001918645.1	5930,7176 : 1,732 (-597.44)
TGGCCCCCTGGGTTGGGGGTGGGGCGCTTCAGAGACCAAAGCAGGCAGGAGTGATGCCCTTCACCCAGCTGGAGGTGGGAGGTACAGTGGGTCTCCTGGTTGACCGCTGTGAATTTTCCCAATGCCACAGAAAAAGCGTCCTTTGATACCCATTAGTGAGATGAGCTGCTGAGGTCCTTCTGGTCTGGATGGAAGGTAGGGGCATGGTGGAGAAAGCGGTGGTAGCAAAGGCCAGGCTGGGTCACCACCTGCTGCCCTGGGAGTGGAGGACTGCCAGGCGCTGCCTCTAGAGGCATCAGGCCCGGGAGGCCCTCCCTGAGCTGGTCCCCAAGCCCAGCTGCGCAGCAGCTGGGACCCCAAGAAAGGGGGCACCTGGCCGGTCCTCCCCACTGCCCAGCA…
.((..(...(.(((..((((((...((((.((.(......(((.((((((((((.(..............(((((..(....(((((.........(((.....((((((...........................(((((..((((......((((((.((...(((((((((((((((....((((((...(((..((((.((.((((.....(..((((.(((..(....(((................((((((..(...................(((((....(((.(((((....(((((((.((((.........(((..(((((.((...............((((((..........(..((((....(((.................…
>XM_005686011.3
>XR_310349.3	20,1255 : 1,982 (-456.31)
TTTCCGCGGGTTCTTTTTCTTGTGCATCTGGAGGCATGGGTAGCAAGAAACTAAGACGAGTGGGTTTATCACAAGAGCTGTGTGACCGTCTGAACAGACATCAGATTGTTACCTGTCAGGACTTTCTATGTCTTTCCCCACTGGAGCTTATGAAGATGACTGGCCTTAGTTATCAAGCTGTCCATGAACTTCTTTGTGTGGTTAGCAGGGCCTGTGCACCACAGATGCAAACGGCTTATGAGATAAAGACACAGAGGTGTGCTGCTCACTCATCGGCATTTTTGTCTACGACCCTGCCTGCTCTGGACGAAGCCCTGCATGGTGGTGTAGCTTGTGGATCCCTCACAGAGATTACAGGTCCGCCAGGTTGTGGAAAAACTCAGTTTTGTATAATGATGA…
.((((.(((((...................((.....((((....(((((.......((((((((...((((....((((.(.((...((((((............((((((.....((((............(((((.............................((((.........................((.((((((.((..............(((((.(((.(((..((((((............((((((((..(((.((((..(((((((..(((.((.(.(((...(((((.......((....(((..(.(.((.((((.........((((.....((.(((((.(..((((((..........((((((((((.((.(((((.…
>XM_013967244.2
>XR_001918652.1	1447,4337 : 1,1828 (-747.51)
ATGAAGATAATCAGCCTCTAGCTGGGCTCGTTCCAGGGAAAAGCTTTCAGCAGCAAAGGGAAGCCATGAAGCAAACCATAGAAGAAGATAAGGAACCAGAAAAATCAGGAAAACTATGGTGTGCAAAGAAGAATAAAAAGAAGAGGAAAAAGGTTTTATATAATGCCAATAAAAATGATGATTATGACAATGAAGAGATCTTAACTTATGAGGAAATGTCACTTTATCATCAGCCAGCAAATAGGAAAAGACCTATCATTTTGATTGGTCCACAAAACTGTGGCCAGAATGAATTGCGTCAGAGGCTCATGAACAAAGAGAAAGACCGCTTTGCATCTGCAGTTCCTCATACAACTCGGAATCGGCGAGACCATGAAGTAGCTGGTAGAGATTACCACT…
.((((((((...........(((..(((.............((((((((((((((.((((..((((..............................((((....((((....(((((((((((.............................((..(((((.................(((..(((.((((((((.............(((((..........................((((((((....(((((.((...(((.(((.(((((((..((.((.((.(((..(((.(.(((..(((((..................((((((....................((((((..((((........(((..(..(((((.(((((....(((…
>XM_018054075.1
>XR_001918656.1	416,2290 : 1,1159 (-442.58)
TTCAGCAGCTAAACAACCAAAGGGAATGGGGTTTTCTCTGTGACTGTTGTATTGCAATTGATGACATTTACTTTCAAGCACACAAAGCAGTTCTAGCTGCTTGTAGCTCCTATTTTAGAATGTTTTTCATGAACCATCAGCATAGTACTGCACAACTGAATCTCAGCAACATGAAAATTAGTGCTGAGTGTTTTGATCTCATTTTGCAGTTCATGTATTTAGGAAAAATTATGACAGCTCCTTCCAGTTTTGAACAGTTTAAAGTGGCAATGAACTACCTACAGCTGTACAATGTTCCTGACTGCTTAGAAGACATACAGGATGCAGATTGTTCTAGTTCAAAATGTTCATCTTCTGCTTCTAGCAAACAGAACAGCAAAATGATATTTGGGGTGAGAA…
.((((.(((.(((((........((.((((...(((...((((.((((...........(((((.........................((..(((.((((..(((.((((........((((((((.....(((.((......((..(((....(((..((((.................(.(((.(((((((((((((......(((.((((.(((((..((.(((((((((...((((......................(((((.........(((.(((..............................((.((((((.((((.((((.............(((.((((.(((((.(((((...............((((.....(((((((((…
>XM_018054080.1
>XR_001918664.1	19674,21173 : 1,853 (-505.81)
CCATTTCTGAAGGCCCCTCATGGCATGTTCCTGACAGCCCTTCCTGTCCCAAGCGTCGCTACAAACAAATGGGAGGTGACAGGAGTGTTCAGCCCATCCCCTCTGATTCCAGCACCCCTTATAAACCAGCCTATGTAAAACTGCTGTTGTCTCCAGGGACTGAAGGTGGCAAGGAAGATCCAGGGATTCTGACTGGCAGTGCACAGCAGGAAGACGAAGACCTGGCCGCCCTCACTGGGCAGCAGCCAGGTGCCTTTGACAGATGGGAACTGATCCAAGCACAAGAACTTCACAATAAGCTCAGAAAAAAACAAAACCTGCAGAAGCTGAACTCTGATATCAGCAACATCACCCCTTGGCTGGAAAAAACTGGAGCAGAGCTGGAGACATTAAAGCTGT…
.(((((((.(((((.....((((((.........................(((..(((((.((.(((((((((.((((....(.(((.((((..................(((.............................((((..(((....(((.(((..((((....(((((.((((((...((((....((..(((...................(((((.((...(.((((((..........(((((((......(((..(((.............................(((((....................(((..((((...........................((.......(((((.....(((................…
>XM_005685699.3
>XR_001918682.1	4,540 : 1,549 (-217.59)
CAGGCGTGAGTGGGTAGCGGGAGCGGGAAGGGGCGGGGCTTCTCGGCCCACCCCTGTGTTGTCACTTCCAGGTTCTGCGAGCGCTTCCGGGTCGCCGGCCCACCTCTGCGATCTCTGCTGCGGCGGGAGAGGTGGTCGGGAAAGTAGGTACCTTTGGCTGACCTACTGGCTGCGCCACTTCTATCCGCTCCGAGGCGGGAAGCGCCTATTCCCCAGGACATCAATGCAAGCCTGAATAAGAAAAAGAATTTCTCCCTCCTAAGCCATGGCATATCAGTTGTACAGAAATACCACATTGGGAAACAGTCTTCAGGAGAGCCTGGATGAGCTTATACAGTCTCAACAGATTACCCCCCAACTTGCCCTTCAAGTTCTACTTCAGTTTGATAAGGCTATAAA…
.(((((((.(((..((.((((.((...(((...(((......(((......((.(((((((((.(((...((((((((.((((.((((..(.((((..(.(((((((..(((((((..................(((.(((.........(((((((.((..((.((((((((..(((((....(.((......((((.(((.(....(((..(((((....(((...........((((((((........(((.((((((((((((((((..(((....((((..((........(((((((..(((((..(.(((((((((.(((..(((((((........((..(((..................(((((.(..((((..(...((((.....(…
>XM_005685699.3
>XR_001918680.1	4,857 : 4,712 (-257.49)
CAGGCGTGAGTGGGTAGCGGGAGCGGGAAGGGGCGGGGCTTCTCGGCCCACCCCTGTGTTGTCACTTCCAGGTTCTGCGAGCGCTTCCGGGTCGCCGGCCCACCTCTGCGATCTCTGCTGCGGCGGGAGAGGTGGTCGGGAAAGTAGGTACCTTTGGCTGACCTACTGGCTGCGCCACTTCTATCCGCTCCGAGGCGGGAAGCGCCTATTCCCCAGGACATCAATGCAAGCCTGAATAAGAAAAAGAATTTCTCCCTCCTAAGCCATGGCATATCAGTTGTACAGAAATACCACATTGGGAAACAGTCTTCAGGAGAGCCTGGATGAGCTTATACAGTCTCAACAGATTACCCCCCAACTTGCCCTTCAAGTTCTACTTCAGTTTGATAAGGCTATAAA…
.(((((((.(((..((.((((.((...(((...(((......(((......((.(((((((((.(((...((((((((.((((.((((..(.((((..(.(((((((..(((((((..................(((.(((.........(((((((.((..((.((((((((..(((((....(.((......((((.(((.(....(((..(((((....(((...........((((((((........(((.((((((......(((...(..((((...((((((...((((.........(((..........((((.(.((((((((((((............................((.((((((.........(((((((((......…
>XM_018054351.1
>XR_001918686.1	46,1315 : 1,858 (-558.94)
AGGAGAAGCGGCGGCAGATCAGCATCCGCGGCATCGTGGGCGTGGAGAACGTGGCCGAGCTGAAGAAGGGCTTCAATCGGCACCTGCACTTCACTCTGGTCAAGGACCGCAACGTGGCCACCCCCCGCGACTACTTCTTCGCGCTGGCGCACACGGTGCGCGACCACCTGGTGGGGCGCTGGATCCGCACGCAGCAGTACTACTACGAGAAGTGCCCCAAGAGGGTTTATTACCTCTCTTTGGAATTTTACATGGGCCGAACATTACAGAACACCATGATCAACCTTGGCCTGCAGAATGCCTGTGACGAGGCCATCTACCAGCTTGGCTTGGATATGGAGGAGTTAGAAGAAATTGAAGAAGATGCTGGGCTTGGCAATGGTGGTCTTGGGAGGCTTG…
.(((((((.((.((.............((((((...(((....((((((((..(..((.((.........((..((((((....(((.((...((((((.........((((..(((............................((..........((.............(((((((.((((...((.(............................((((((((.........................(((((.((.........................(((((.....(((((((((.(.((((..........((..((((((...........((((........................((((((.......((((.((((.((.(..…
>XM_018054425.1
>XR_001918696.1	3,493 : 1,652 (-510.14)
GCGTCTCCAGTGCCCGCCGCGCCGCGGGCTGGTGGGCTCCGCCGCGGCTCTGTTACCGGGAAATGACCCTGCCCGGGGGCCCGACGGGCATGGCGCGGCCGGCAGGCGCGGGGTCCTGCAGCCCTGGGCTGGAGCGGGCTCCGCGCCGGAGCGTCGGGGAGCTGCGCCTGCTTTTCGAGGCGCGCTGCGCTGCGGTCGCTGCCGCCGCCGCCGCCGGGCAGCCCCGGGCTCGCGGGGCCAAGCGGCGCGGGGGACAGGTCCCCAACGGGCTTCCGCGGGCTCCCCCTGCCCCAGTGATCCCGCAGCTGACTGTGACGGCCGAGGAGCCGGACGTGCCCCCGGCCAGCCCCGGGCCGCCCGAGCCGGAGGGTAGCTGGCTCCCGGCTGTGGGTTCGTCGC…
.((..(((....((((((...((((((((((((..((((((((.(..((((((((((.........(((((((((((((((.((.(((.((((........(((((.((..((((((..((((((.(((((..((...(((((.(((.(.((.((((((((....((((((((..(.(((((.(((.((((.(.(((....(((((.((.(((((...(..((((((.(((..((((((...(..(...(..((.((((.((((...(.(((((.....((((.((((..(((....((.((((((.((.(((....(((((.((((((((.((.(((((((((((((((((..(((...(((((.((..(.(.(((.((..((.((.(((((..((((…
>XM_005685411.3
>XR_001918722.1	24,2169 : 1,1834 (-1245.37)
CCAGGTGCCACCACTGACAGGGACAGGGTTGCATTCCCTGTGCCACTCCGTCAGAAGTAGAGCAGGCCCAACGATCCAGCGAACTTGGGCCATGAGCCTCTCGGACTCCACACGTCATCCCTCTGCGGCAGAGGAAGTCTCTCTTCTGGTCCAGAAGGACGACCTTGACCTCCCTTTGCCCACCCACAGAACCTCCTCCTGGCCTCCGTCCCCGGATGAAGATCCTGGTTTGCCCCCTTTTCCTCTGGAAGAGCCTGGCCCCAGGCCCATGACCCCAGGGAGCCTTCCTTCTCCACCCTTGTCCCTGGAGGAAGAAGAGGAGGAGGAAGATGAGGAGGGTGGAGAAGACTCTGCGGAGCCCGAGGGGCTGTGCAGCGAGGAGCATCCCAGCCAGTTTTT…
.((((..(...(((.((((.(.(((((..(((((...........................((((((.((.............................(.(((((.(((((((.(((..((((.(.(((.....(((((..(((((((((.....((....(.(((...((((((((..(((((.(((..(((.(((((.((((..(.(((((........(((..(((((((.((...(((...(((..(((.(((.(((((((((((.((((((((((((.......(((((....((..((((((((..........((.((((.((((((.(((.((.......((.(((((((...(..(((((......((...((.(((...(.(((((((…
>XM_005685411.3
>XR_001918719.1	124,2516 : 1,2029 (-1389.16)
TCGGACTCCACACGTCATCCCTCTGCGGCAGAGGAAGTCTCTCTTCTGGTCCAGAAGGACGACCTTGACCTCCCTTTGCCCACCCACAGAACCTCCTCCTGGCCTCCGTCCCCGGATGAAGATCCTGGTTTGCCCCCTTTTCCTCTGGAAGAGCCTGGCCCCAGGCCCATGACCCCAGGGAGCCTTCCTTCTCCACCCTTGTCCCTGGAGGAAGAAGAGGAGGAGGAAGATGAGGAGGGTGGAGAAGACTCTGCGGAGCCCGAGGGGCTGTGCAGCGAGGAGCATCCCAGCCAGTTTTTCGCGGAGGCACAGCGGCTGCGAGAGCAGGGGTTGCTGCTGGACGAAGAGGTGTCAGTCGCGGGGAGAGCGTATGGGGTGCATCGGGTGATCCTGGCCTCA…
.((.((.(((((((((.(((((.....(((.....(((((..(((((((((.....((....(.(((...((((((((..(((((.(((..(((.(((((.((((..(.(((((........(((..(((((((.((...(((...(((..(((.(((.(((((((((((.((((((((((((.......(((((....((..((((((((..........((.((((.((((((.(((.((.......((.(((((((...(..(((((......((...((.(((...(.((((((((.(((.(((((...((((...((((..(((((......(((.....((((.(...((..(((((((((.....((((((.....(.((((..(.((.(((…
>XM_005685363.3
>XR_001918731.1	18,728 : 7,649 (-403.01)
CCCAGATCCCGCTCTCCGTTTCCCCTTCCTTTGACTATGGGTGGGGCCATTGCACCCGCGCGCGGCAGTTTGTATGGGGCGGGGCCGGCACGTCAGGACTCCCGCCTCCTCAGTGTCCAGCCGCAGCCGCCGCCGCCGCCGCCGCCGCCGCCGCCTCGACACGGAATCGGCGTTCCTGGAGACCTCGGCCCCGGGCAGAGTAAGGGCGGGGGCAGAGCATCACGTGATGACGTCGACTCGCGTGCGGCTGTTGCTAAATTGACAAGAAAACCCCGCGAAAATCTGGGCTCTTTTTGCGTTGCATGTTTTGTTGCTTTCCCCACTCTTCCTTCCTCTCCTCCCCCTAACCTCCGGAGGAAGGATTTTTTAAAAAAATAATTCCGACCGCTGCCGGGACCC…
.(((((...((((.((....(((((.....((..(((..((((((((..((.((.(((.((..((..((((.(.(((....(((.((((......(..(((((..........((((..(((..((((.((............(((.(.((..(((...((((((...((...((((.............((((((.((((...((((((((....((.((((((...............(.((((((..(..(((..((..........(((((((....((((..(((.((.(((((.((((.((((((..((((((((..(((((((((((((((.((((((..(((((((.(..................(((...((.(((((((((.(..(((…
>XM_005685367.3
>XR_001918731.1	6345,7249 : 2,650 (-453.21)
CATCCAGAGTTCGCTGTCGATCCCCGATTTCTAGCGTATATGGAGGATCGCAGAAAACAGAAATGGCAGAGGTATAAAAAAAATAATAAGGCAGAATTGAACTGTTTGGGAATAGAACCAGTACAGACAGCTAACTCTAGAAATGGAAAAAAGGGTCATCATGCTGAAACTGTGTTGAACCGGGTTTTGCCAGGGCCTATTGCACCAGACAGCAGCAAGAAGCGGGCCCGTAGGACGCGACCAGACCTTTCTAAGATGATGGCCCTCATGCAGGGTGGAGGCACTGGGTCCCTGTCTCTGCATAATACCTTCCAGCACAGCAGTAGTGGCCTGCAATCTGTGTCATCTCTGGGTCACAGCAGTGCCACTTCTGCATCTTTGCCTTTTATGCCGTTTGTG…
.(((((((((((((((((((((((((((((((((((......(((..................((((((................((..((((((.(((((.((((............................((((.((.((......((((((......(((....((((.............(((((.((((((...((.((..............((((...((.((..(((.((...((((((((.........((((....((.((((..((((...((..((((..(.(((((....((((..(((......(....(((((((((...((.((((((............(((..(((((((((..........(((((.((((.(....(…
>XM_005685365.3
>XR_001918731.1	163,1251 : 3,649 (-414.31)
GCCTCTTTGCTGAAGAGTAGTCCTCTTCCGTTGTGTGCATTTTTTTCTTAAGAGGGGAGGGGAGGGAAGAGCCAGTACCCCCCCTCCCCTTCCCTCCTTAAACCTTGGGGAAGTAACCCCCATTGCTTTCCCAAGATGGCAGACCCCATCATGGATCTGTTTGATGACCCAAATTTATTTGGCCTGGACTCTCTGACTGATGACAGCTTCAATCAGGTCACACAAGACCCTATTGAGGAAGCCCTTGGACTGCCAAGCTCTCTGGACTCCTTGGATCAGATGAACCAGGATGGTGGAGGTGGCGATGTGGTGAATTCATCAGCCAATGACTTGGTCCCCCCACCAGAGGAAACAGCCCCCACAGAACTTCCCAAAGAATCAACAGCTCCAGCTCCAGAA…
.((..(((((((..((....(((((..................(((((..((.((.(((((.((.......(((((.............................(((((((((.............(((((............................(((((.......(((((..((((.((..(((((((.(((.............................(((.....((.((((((((....(((.(((((.(((........(((((.......(((((....((((.((((((..(.(((......................((..((((((...........(((.((((....((((((............((.............…
>XM_018054606.1
>XR_001918739.1	2133,7508 : 6,2725 (-1809.49)
ACCTCTGAGAAGCACCTGCAGAACGTCCTCATGCTCCACCAGGGGCTGCCGCTGGGCCTGCCGCCCGGGCTGGTGGGGCCCAGCCCCCCTCCCCAGGCGGGGGCTGCCCCCGCCACCCCCCCTGACCTCTTTCAGTACTTTGGACCGCAGGCCCTAGGGCAGCCTCAGGCTCCTTTGCCTGGCCCCGGGCTGAGGCCAGACAAGCCCCTGGAAGCCCAGCTGCTTCTGAATGGCTTCCACCACCTCGGAGCGCCTGCCCGCAAGTTCCCCGCACCTGCCCCTGGAAGCCCTTCCCCAGACACCCACCTGCCTCAAAGTCAGCTCCTGGGAGCCTTGTCTGAAGGGCTGCCCACCTCGCCACCCCCAGACGACAGCCCGTCCCTGAAGGTGTTCCGCTGC…
.((((.........(((((((....((.....((((.....((((((.....(((((..(((....((..((.(((((((................((((((((.............................((.......((.(.((((.....((((((........................(((((((((.............(((((....((......(((((..((.........................(((((..................(((((.........(((..........................((((((...........((((........................((((.........................…
>XM_018054677.1
>XR_001296137.2	338,2128 : 12,1461 (-1522.84)
TGGAAGGAAATATCCAAGAATCCCTAAGACTCTTTCAGATGTGTGCTTTTCTCAGCCCTCAGTGTGCTGATAACCTCAAGCAGGTGGCCAGATCTTTATTTCTTTTGGGAAAACATAAAGCTGCCATTGAAGTATATAATGAAGCAGCTAAACTTAATCAGAAAGACTGGGAAATCTGTCATAACCTAGGAGTTTGCTACATTTATCTGAAACAGTTTGACAAGGCACAAGACCAGTTGCACAATGCCCTACATCTTAACAGACATGATCTGACGTACATAATGCTGGGCAAGATCTTCTTGCTGAAGGGAGACTTGGACAAGGCCATTGAAATCTACAAGAAAGCAGTGGAGTTCTCACCGGAAAATACGGAACTTCTTACAACTTTAGGATTACTCT…
.((((((...........................(((((.(...((((((((..(((..(((((((................((((...(((......(((((((((((............((((.................(((((((....................(((.....(((....(((.((((..((((...((..(((.(..(((((((((..(((............................((...........................((((((....((((.............(((((..(..(((((.........................(..(((.(.(((......((((............((((.((........…
>XM_005685184.3
>XR_001296137.2	381,2171 : 12,1461 (-1522.84)
TGGAAGGAAATATCCAAGAATCCCTAAGACTCTTTCAGATGTGTGCTTTTCTCAGCCCTCAGTGTGCTGATAACCTCAAGCAGGTGGCCAGATCTTTATTTCTTTTGGGAAAACATAAAGCTGCCATTGAAGTATATAATGAAGCAGCTAAACTTAATCAGAAAGACTGGGAAATCTGTCATAACCTAGGAGTTTGCTACATTTATCTGAAACAGTTTGACAAGGCACAAGACCAGTTGCACAATGCCCTACATCTTAACAGACATGATCTGACGTACATAATGCTGGGCAAGATCTTCTTGCTGAAGGGAGACTTGGACAAGGCCATTGAAATCTACAAGAAAGCAGTGGAGTTCTCACCGGAAAATACGGAACTTCTTACAACTTTAGGATTACTCT…
.((((((...........................(((((.(...((((((((..(((..(((((((................((((...(((......(((((((((((............((((.................(((((((....................(((.....(((....(((.((((..((((...((..(((.(..(((((((((..(((............................((...........................((((((....((((.............(((((..(..(((((.........................(..(((.(.(((......((((............((((.((........…
>XM_005685152.3
>XR_001918595.1	1,2011 : 3,2489 (-1068.85)
CGCCTCCACGGTGATCAGGTTAGTGTGCGCCGCGGGTGCTGGGGGCTCGAGAACCGAGCGGAGCTGGTTGAGCCTTCAAAGTCCTAAAACGCGCGGCCGTGGGTTCGGGGTTTATTGATTGAATTCCGCCGGCGCGGGAGCCTCTGCAGAGAGAGAGCGCGAGAGATGGACATGGACAAACGGATTCATTTAGAGCTGCGGAACAGGACGCCCTCTGATGTGAAAGAGCTCGTCCTGGACAACTGTCGGTCGAATGAAGGCAAAATCGAAGGCCTCACAGATGAATTTGAAGAACTGGAGTTCTTGAGTACAATCAACGTCGGGCTCACCTCAGTCGCAAACTTACCAAAGTTAAACAAACTTAAGAAGCTTGAACTAAGTGATAACAGAATCTCAGGG…
.((..(((.(((.(((..(((((.(((.((.(((((((.(((((((((.........(((..(((((((((..((((..(((((.......((((....(((....(((((........................(((.....((((((.((((((((((.(((((.(((((..(((....((((((((.((((.(((.(...((....((....((.(((((((((((((((((..((((((((((((.(((((..(((............((((((.(((((((((.((..(((((((((..((((.((((..(((....((((.((....(((((.(((......((((.(((((..((...((.(((((.(((.((.(((((..(..((((((..…
>XM_018053591.1
>XR_001918595.1	1,2009 : 3,2481 (-1069.11)
GTCAGGACGCGAGCTGCCCAGAGCTGGTGCCCGTGGTGGGTATTGGCTGGGTCCAGATTTATGCGGGCATAGCAGACACGCAGCTCGGGGATGGGAGTTTGTCTTCCCGTCGCCGTTATTGATTGGGCAGCAGCGGGAGTACAGCCGGAGGAAACTTACACGGATGGGAACTGGGAGGCTCGGGCGAAAGCTCACCCCAAGGAGGGGAAAGGTGACGGTGAAAGAGCTCGTCCTGGACAACTGTCGGTCGAATGAAGGCAAAATCGAAGGCCTCACAGATGAATTTGAAGAACTGGAGTTCTTGAGTACAATCAACGTCGGGCTCACCTCAGTCGCAAACTTACCAAAGTTAAACAAACTTAAGAAGCTTGAACTAAGTGATAACAGAATCTCAGGGGG…
(((((((.(.((((((..(((((((((.....((((((((((((((((((.....(((((.((.(((.((.((..........(((..(((.((((....((((((..(((((.((.......((((((((.((((((((((.((((((((..........((((..(((((.((.(((((..(((....((.....((.(..((.(.((.(((...((((((((((((((((..((((((((((((.(((((..(((............((((((.(((((((((.((..(((((((((..((((.((((..(((....((((.((....(((((.(((......((((.(((((..((...((.(((((.(((.((.(((((..(..((((((....…
>XM_018053595.1
>XR_001918597.1	476,778 : 1,216 (-160.98)
CAGGGAACCGGGCGCCGCGCGCAGTGCTCGGGGCGCCGCGCAGAGGAGGCTGCCGCTCCGGCTAGCCGCCCCCCGCCGCCGCTCCGCACCGGGCCCCGCCGCCGCGCCGCGCGGGCCATGGACCTGCCCAGGGGCCTCCTGGTGGCCTGGACCCTCAGCCTGTGGCCAGGGTTCACGGCCACCTTCAACATGGACACCAAGAAGCCCCGAGTCATCCCTGGCTCCAGGGCCGCCTTCTTTGGCTACACGGTGCAGCAGCATGACATCAGCGGCAGGAAGTGGTTGGTCGTTGGCGCCCCACTG&AGTGAAGCTGCCGCCAGCCAAGAATGCCTGGGGCCGCCAGAAGCTGGAGACTTAATTGGACTCGTAAAATCTACTTGTCTAGACGACGTGATACT…
.(((((....((........((((.(((((((..........(((((((((..((((((((((..(...............((((......(((...((.(((..(((((((((..((((........................((..(((..........(((((((((..(((((.............((((((...(((.....((((((......((((((((......(((((.((((..((.......................((((.....((((((((....(((((..((((.&))))..)).)))))))))))....))))))..))))..))))))))))).))......)))))).....)))...)))))).....)))))..))…
>XM_018053595.1
>XR_001918596.1	2424,3075 : 7,484 (-668.58)
AGCTGGACCTTGATGAAGACGGACTCGTGGACTTGGCAGTGGGTGCTCTTGGCAACGCCGTGATTTTGTGGTCCCGCCCTGTGGTTCAGATCAATGCCAGCCTGCACTTTGAGCCATCCAAGATCAACATCTTTCACAGGGATTGCAAACGCAGCGGCAGAGATGCCACCTGCCTGGCTGCCTTCCTCTGCTTCACGCCCGTCTTCCTGGCACCCCATTACCAAACGGCAACAGTCGGCATCAGGTATAATGCCACCATGGATGAGAGGCGGTACACACCGCGGGCCCACCTGGATGAGGGCGGCGACCGGTACACCAACAGGGCCGCCCTGCTCTCCTCCGGCCAGGAGCACTGTGAGCGGATCAACTTCCACGTGCTGGATACCGCTGACTACGTGA…
.(((((((((((((((((((((((((((((((((((((((((((((((((((((((((((((((((((((((.........((((((..............................((........(((.((((((.((..(((..............................((((..(((......(((....(((.((((((.............................(((((((((((((((((((((((((((((((((((((((((((((((((((((((((((((((((((((((((((((((((((((((((((((((((((((((((((((((((((((((((((((((((((((((((((((((((...............((.…
>XM_018054993.1
>XR_001918773.1	2,729 : 11,681 (-550.34)
CGGGAGCCGCGCAGGGGCCCAGGCAGCTGCGGATTCGAGCGCGGCGGGCGGCTGGACCGCCACAGCCCCGCTGGCCATGAGCTCGGGATCCGAGCCCCGGACACCCCGGACATCCTTCAGCATCGCAGATATCCTAGGCCCGTGCATGATTCCCCGAAGGCCCTCTGTGTCGCAGCCTCCAGAGTCGAACCAGGGTCCCACGTCGCCGCTGTGCGCGCTGGAGGAGCTGACTAGTAAAACTTTCTGCGGACTTGACGGGCACACACCGCAGCCCTCTGAAGGCCGCGCGGCCCCGGGCGCGCTGGGCTCCGGCCGGGCTGGCCGCAGACGGCGGAAGTCACGCACGGCATTCACCGCGCAGCAGGTGCTGGAGCTGGAGCGGCGCTTCGTCTTCCAGAA…
.(((((...(.((((((((.((((....((.(((..(((...((..((((((....((((..(((..(..((.(((..(((((((((((..((((...((.........((((((..(((..(((((((.......((.....((((((((...(((...(...((...((((....((..((..((((..((((...............(((((..(((((((((...................((...((((..(((((((..((((.((((.(((..(((((..(((((((..((.((((((......(((((.((((((.......................(((....((((.(((((((.(((....((((((.(((.((........(((.(…
>XM_013967594.2
>XR_001918786.1	1,302 : 2,286 (-462.01)
ATTCTGGTGTCAGCTCTGTTCCTTTCCTCTTGGCCACCACCACGTCCCCTCCCGGCCCTCTTCCAACGCGCGCAGTCTTCCCAAGAATTCTGGGTCTGGAAGAAAGAGAAGAAAGCAGGTGTCCAATTGGCCTTCCCCGCCTCCGCACCCACACAGGCGGCCAATAGGTGGCCGGGCAGAGGCGCGCCCCTTCGACAGAGCGGAGGACACGCTCAGGAGTGCGGCTCCCGGGAGACCATGGAGAGCCCAGTGAGAGTGAAGGCGTGGGTGGAGGAGAACCGGGGCTCCTTCCTGCCCCCGGT&TCCGCTCTGTCGAAGGGGCGCGCCTCTGCCCGGCCACCTATTGGCCGCCTGGTTAATAAGCATCCTGAGGCGCTGATGATTCCAGCCTAACCTGGA…
((((((((((((((((((((((((((((((((((((((((((((((((((((((((((((((((((((((((((((((((((((((((((((((((((((((((((((((((((((((((((((((((((((((((((((((((((((((((((((((((.((...(((..((..((...(((.(((...............(((((..((((..(((((.((((.((((((((((((.((.(.(.(((((.((.((...(((.((((..((((.......(.((((((((.......(((.&.))).......)))))))).).))))..)))))))))))))))))).)))))))........))))).)).))))...)))))))).......)..…
>XM_013967593.2
>XR_001918786.1	105,1010 : 1,591 (-452.49)
AGGTGGCCGGGCAGAGGCGCGCCCCTTCGACAGAGCGGAGGACACGCTCAGGAGTGCGGCTCCCGGGAGACCATGGAGAGCCCAGTGAGAGTGAAGGCGTGGGTGGAGGAGAACCGGGGCTCCTTCCTGCCCCCGGTCTGCAACAAGCTCCTGCACCAGAAGCAGCTCAAAATCATGTTCGTGGGGGGTCCCAACACCAGGAAGGACTACCACATCGAGGAGGGTGAGGAGGTATTTTACCAGCTGGAGGGGGACATGCTTCTCCGAGTCCTGGAGCGAGGGAAACACCGGGATGTGGTCATTCGGCAGGGAGAGATCTTCCTCCTGCCTGCTGGGGTCCCCCACTCGCCGCAGAGGTTTGCCAACACAGTGGGGCTGGTGATTGAGCGGAGGCGGCTG…
.(((.(((((((((((....................((((((.((((((((............(((((((................(((((.(((((...(((((((....(((..((..........................(((..........(((((....................((((((..........(((((((...........((((((((((.(((((.........(((.(((((((.................(((..((((.((((.....................((((((....(((((((((.((((((((((((.((.................((((((..((.(((..(.(((.(((((((((....(((.((((…
>XM_018055186.1
>XR_001918787.1	2,3346 : 1,2651 (-1653.84)
ACTGACGTCTTTTGCGCATTTCCTGCATTAGAGGGAGGGAGACTCGCTCGCACACCGACGGAGGGAGAAGAGACCGAGGGGGAGAGCGGGCGGGCAGCGAACGAGCGGCAGCTGAAAGCCGGGACGCGGGGAGCGCGGCGGGCGGGCGCCGGCGCCCGGGAGGTGGGGCCGCGCCGAGTCGCAGTCCCGGCCCCGCCGCGCTGCGCACCGCCCGGTGCCGGCCTGCGCCCCAGCCGGAGCCGCGGCCACCCCGACTCTCGAGCCCGCGCGGATGTGAGATTCCCGAATCCTGGCGCCTCCCGATCGCCGACTGCGGCGCGGCGCGGCTTCGCCCAGGAGGAGGCGGCCGGGCTGGCCGTGTGGCTTGTGGATTTTTTTTTTTTTTTTTAAATTTGGCTC…
.((((.((((.(((.(((((((((.(.(((((((((((((((...(((.(((....((((...((((((((...........((((((((..((((....((..(.((((..(.(((((..(((.(((..(((...(((.((.(((...........((((....((((......((((.........((.........((((...........((((...(((((....((((.((.(((..................(((.......((((((((((.....(((...(((((((...............(.((.(.((.(..((.....((((((((..((((..((((((..............(((............................…
>XM_018055196.1
>XR_001918788.1	753,2178 : 1,925 (-471.50)
CAGATTGTTGAAATAAGCATTGAAAAGGATAATGACTCATGTGTCACCCCAGGAACAAGACTTGCAAGAAGAGATTCCTACTCTCGACATGCTCCTTGGGGTGGGAAGAAGAAACATTCCTGTTCTACAAAGACACAGAGTTCCCTGGATACGGATAAAAAGTTTGGTAGAACTCGAAATGGACTTCAAAGGAGAGAGCGGCGGTACGGCGTCAGCTCCATGCACGACATGGACAGCGTGTCCAGCAGGACTGTAGGAAGTCGCTCTCTGAGACAGAGGTTGCAGGATACTGTGGGCTTGTGTTTTCCCATGAGAACTTACAGCAAGCAGTCAAAGCCCCTATTTTCTAATAAAAGAAAAATACATCTTTCTGAATTAATGCTTGAGAAATGCCCTTTT…
.(((((((((((.......(((.....(.........((((((...((.((((((...((((.......(((((.((((((((((....(((((((..(((..((..........................((((..........(((((((((.......((((((........................((((((.................(((((.....................((((((........................(((.(((((((((((((..(((.(((.......................((((((....((((..(((((..((((((((((((........((((((((.((((..((((..................…
>XM_018055316.1
>XR_001918795.1	3,2226 : 310,3133 (-1109.05)
AGAGGAGACTGGCAGGCTACAGACTATGGGGTCACAAAGAGTCGGACACGACTGAGTGACCAACACTTCTCAGACTGGCTTGTTTTGCTTGGCATATTCACTGAAGCTTCCTCCATGTCCTCTCATGGCTTGACAGCTCATTTCTTTTTGGTGCTGAGTAACAGTCCCTTGTGTGAATGCACCATGGTTTTTTATCCATTCCCTATAAGGGCTTGGATTCCAGGTTTGAGCACTTGTGAATAAAGTGCCATGGATGTCTGTGTTCACGTTCTGTATGGACACAAGCTTTCAACACATGCTCATGTGTCATCTGTATCTTTGGTGGGGTGTGGCTTAGATCTTTTGCTCACTTTTTGATCGTGTTGTTTGTTTTCTTTCTGTTGTGTTTTAGGAGTTCCC…
.((((.((...(((..((.((((((...((((((...((((..(((((((.(.(((..((((.(.((..((((.....((..((((.((((((......((((..((...........(((((..((((((((.........(((((...(((..((((.((((.(((...((((......((.(((((((.((((....((((((((..((.(((((((..((((...(((((..(..((..((((..((((((((...(((((.((((..(((..(((...(((((....((((((.(((((((...(((.....((((((...((((((((..........(((((((((.((((((((.(((.(((..((((((((((((.((((((((((....…
>XM_018055316.1
>XR_001918805.1	777,2149 : 7,990 (-577.95)
AGATAGCAGGTATGGAAATAGAATCACATAATACTGTTTGATAGTCTGTTGCCTACAGCCATCTTTTGAAAATTATTTTTTTTAATTTCCTAATTTCTTCCTAATGAAGAAGATTGTTTTATATTTGGGGGAAGATGTGAAGAATCAGCTTTAAATAAAACATTCTGTTCTTTCCAATTTGTATGTTTTAAATAATGAAGTTATTTAAAATGCTCAAGGTCCCATAGTTTTTACTTCTCTCACTTCTTAGGCTAACATTAAACATAATAATGAATTTCCAACACATCTCTCCTAAGTTTCTCAGAGAATCTTAAATTTAAAAAAAAAGGAATGACTATTCAAAGCTTTAGAAATGACATAACCACCCCCTTTCTTTTATGTACCAGTGAAACAGTCTCA…
.(((..(((.(.(((....................((((....((((...(((..((((..((((.(((....((((((........((((.(((((.((.....((((((.(..((........(((((.......((((..(((((((................((((..(((....................((.((((((((.....((((..(((.............................((((.((.............................((((............(((.((.(((((........................(((..............................(((((((.(((..((((............…
>XM_018055316.1
>XR_001296269.2	1410,2149 : 5,691 (-550.45)
CAGAAGTGCCAGCGGGCCAACACCTTTGATCGGCACCCTTTCATCGAGTGGGCGCTCCCCCCGCCCCTCAACTCAGGTCTGGATCTCGCCAACAAGATGCCTTCTCCGAGGACTCTGAAGACTCACCTGCCTGTTCAGATGCTCCCCCCTTCCTTCTGGAAAGAGAACTCAAAGATCATCTACGTGGCCAGGAACGCCAAGGACTGCCTGGTATCCTATTACCATTTCTCAAGAATGAATAGGATGGTGCCAGACCCTGGCTCCTGGGAGGAGTATGTCGAGAACTTCAAAGCTGGGAAAGTGCTGTGGGGCTCCTGGTACGACCACGTGAAGGGCTGGTGGCACGCCAAGGACCAGCATCGCATCCTCTACCTCTTCTACGAGGACATGAAGGAGGAT…
.(((((((..(((((((.............................(.(((..............(((.....(((((((((((((((((((((((((((((((((((((((((((((((((((((((((((((((((((((((((((((((((((((...((((..((....((.(((((..(.((((((((.((((..((((.((((((...........((((((.((((.((.(...((((((.....(....((((((..((((.((((((((.(...(((((...(((.(((.....(((....(((((.................(((((((.(((((.(((....(((((...((.(((((...(((..((.(((.....(((.(.(((((…
>XM_018055319.1
>XR_001918807.1	7,1129 : 1,898 (-622.43)
TGGAACAATGAGGCGCGCGGCGCTTGCTGAGCGCAACACCGCGCCGGCCCGGAGGCCGAGTTCCCCGCGCTCGTTTTCGCCGCCCAGCACCGAGCGATCAGCATCGGAGCAAACCCCGCCGGCCGCCCTGGACGCGAGCGCGGATCGCCGGGTCTCTGGGGCGGCGCCAGGAGGCTGCTCGGCGGAGGCGGGCTGCCGCTGCGGGAGCCGCTGAGCCGCGCGCGCGTCTGGCGCCCGGGCCCCGGCTCTCTGCTCCAGTCGGCGAGATTGTGGGAGCGCGTGGCGCGCGCCCGAGCGGCCGCGGGAGAAGAAGATGTGACACGCTCGTCCCCGACTCCACGCCGCGGGGTCGGGCGCAGTGAGGCGCGGCGTACGGAAAAGGTACAGCCCGCCACCTTG…
.(..(((((((((..............((((...................(((((((((((.....(.((..((((.............................((((....................(((...((((............((((((..((((((.((.((((((((...((((.....(((((.((.(((..((..((.....(((.(...((.(...((.(...(((....(((((......................((((((.((..............((((((((.(((.............................((.........(((((.(((....(((..(((((.(....((....(((....(((((..(((..…
>XM_018055347.1
>XR_001918810.1	11,562 : 1,457 (-381.96)
CGGAAGGAGGAGAGACACGGGGTCCAGGGCACCCTCGAGGGCGGACCCGGGCAGTGAGGGCCTGTGGCCGGCCGGCCAGGGCAGCGGCGTGGCGGCGGGTGCGGCGCGGACCTGCGTGAGGAAGCCCTGAGCCCTCGGCGGGCTGCGAGCGACTCTCCGGGATGCCTCACAACTCCATTAGATCCGGCCACGGAGGGCTGAACCAGCTGGGAGGGGCCTTTGTGAATGGCAGACCCCTGCCTGAAGTGGTGCGTCAGCGCATCGTGGACCTAGCCCACCAGGGCGTAAGGCCTTGCGACATCTCCCGCCAGCTCCGTGTCAGTCATGGCTGTGTCAGCAAGATCCTTGGCAGGTACTACGAGACTGGCAGCATCCGGCCTGGAGTGATAGGGGGCTCAA…
.(((((((((((((.(((...(..(((....(((.((..(((...(((((.(.........(((((((..(((..(((((((..(((......((.(((((.((...(((((((.(.((((.(((((..(((..((((((((.((.((.(.((((((..((.((((........(((((((..((((((...(((..(((....(((((..((((((....((...((.....(((((((((...((((((.(.........................(((((((....((((...((.((((((.(......(((((.(((...((((((.((..((.(((...(((((.(((.....(((...((.((..((((((((((((.((.(((((((((..…
>XM_018055356.1
>XR_001918812.1	712,1879 : 1,772 (-438.07)
TGCCAAGAAGGGTCAGAAGGATGTCTGTGTGGTTCTGGCTAAGGAGATGATCAGGTCAAGGAAGGCCGTGAGCAAGCTCTATGCATCCAAGGCACACATGAACTCCGTGCTCATGGGGATGAAGAACCAGCTGGCGGTTTTGCGAGTGGCTGGTTCCCTGCAGAAGAGCACAGAAGTGATGAAGGCCATGCAGAGTCTTGTAAAGATCCCGGAAATCCAGGCCACCATGCGGGAGCTGTCCAAAGAGATGATGAAGGCTGGGATCATAGAAGAGATATTAGAGGACACTTTTGAAAGCATGGACGATCAAGAAGAAATGGAAGAAGCAGCAGAGATGGAAATTGACAGAATTCTGTTTGAAATCACCGCAGGGGCCTTAGGCAAAGCGCCTAGTAAGGT…
.(((((..............((.(((...((((((((................((((..((..(((((((.(..((.(((...........(((((((((((((..((((......................(((((....(.((....(((((((((.......((((.............(((...................((((...((((.(((((((.((.((((((((.((.....((((.((((((.((((..................(((((.........................((((..............(((..((((((((((...........................((..(.........................((…
>XM_005686701.3
>XR_001918812.1	317,1484 : 1,772 (-438.07)
TGCCAAGAAGGGTCAGAAGGATGTCTGTGTGGTTCTGGCTAAGGAGATGATCAGGTCAAGGAAGGCCGTGAGCAAGCTCTATGCATCCAAGGCACACATGAACTCCGTGCTCATGGGGATGAAGAACCAGCTGGCGGTTTTGCGAGTGGCTGGTTCCCTGCAGAAGAGCACAGAAGTGATGAAGGCCATGCAGAGTCTTGTAAAGATCCCGGAAATCCAGGCCACCATGCGGGAGCTGTCCAAAGAGATGATGAAGGCTGGGATCATAGAAGAGATATTAGAGGACACTTTTGAAAGCATGGACGATCAAGAAGAAATGGAAGAAGCAGCAGAGATGGAAATTGACAGAATTCTGTTTGAAATCACCGCAGGGGCCTTAGGCAAAGCGCCTAGTAAGGT…
.(((((..............((.(((...((((((((................((((..((..(((((((.(..((.(((...........(((((((((((((..((((......................(((((....(.((....(((((((((.......((((.............(((...................((((...((((.(((((((.((.((((((((.((.....((((.((((((.((((..................(((((.........................((((..............(((..((((((((((...........................((..(.........................((…
>XM_018055356.1
>XR_310380.3	734,1883 : 1,553 (-351.17)
GTCTGTGTGGTTCTGGCTAAGGAGATGATCAGGTCAAGGAAGGCCGTGAGCAAGCTCTATGCATCCAAGGCACACATGAACTCCGTGCTCATGGGGATGAAGAACCAGCTGGCGGTTTTGCGAGTGGCTGGTTCCCTGCAGAAGAGCACAGAAGTGATGAAGGCCATGCAGAGTCTTGTAAAGATCCCGGAAATCCAGGCCACCATGCGGGAGCTGTCCAAAGAGATGATGAAGGCTGGGATCATAGAAGAGATATTAGAGGACACTTTTGAAAGCATGGACGATCAAGAAGAAATGGAAGAAGCAGCAGAGATGGAAATTGACAGAATTCTGTTTGAAATCACCGCAGGGGCCTTAGGCAAAGCGCCTAGTAAGGTGACAGACGCCCTCCCAGAGCCT…
.(((...((((((((................((((..((..(((((((.(..((.(((...........(((((((((((((..((((......................(((((....(.((....(((((((((.......((((.............(((...................((((...((((.(((((((.((.((((((((.......................(((..................((((...........................((..............................((((..........................(((.((((((((.(((..((((((.((((....................…
>XM_005686701.3
>XR_310380.3	339,1488 : 1,553 (-351.17)
GTCTGTGTGGTTCTGGCTAAGGAGATGATCAGGTCAAGGAAGGCCGTGAGCAAGCTCTATGCATCCAAGGCACACATGAACTCCGTGCTCATGGGGATGAAGAACCAGCTGGCGGTTTTGCGAGTGGCTGGTTCCCTGCAGAAGAGCACAGAAGTGATGAAGGCCATGCAGAGTCTTGTAAAGATCCCGGAAATCCAGGCCACCATGCGGGAGCTGTCCAAAGAGATGATGAAGGCTGGGATCATAGAAGAGATATTAGAGGACACTTTTGAAAGCATGGACGATCAAGAAGAAATGGAAGAAGCAGCAGAGATGGAAATTGACAGAATTCTGTTTGAAATCACCGCAGGGGCCTTAGGCAAAGCGCCTAGTAAGGTGACAGACGCCCTCCCAGAGCCT…
.(((...((((((((................((((..((..(((((((.(..((.(((...........(((((((((((((..((((......................(((((....(.((....(((((((((.......((((.............(((...................((((...((((.(((((((.((.((((((((.......................(((..................((((...........................((..............................((((..........................(((.((((((((.(((..((((((.((((....................…
>XM_018055534.1
>XR_001918833.1	4850,5556 : 1,407 (-582.43)
CCAGACCTACTCTGTACATGGCTACAATATCTGGCGGGACCCTATGAAGCCCAGCCAGATCCTGACCCGCCTCTGCAAGGAGGGCAAAGTGGACGGCCCCCACTTCGGGCCCCCTGGGAGAGTGAAGGTGTCCAACCGCGTCTTCACAGGGCCCTCCGAGATGGAGGACGAGAATGGGCAGAGGAAGCCCACGGAAGAGCATGTGGCACTGCTGGCCCTGAGACACTGGGAGGACATCCCCCGCGTGGGCTGCCGCCTGGTGCCCGAACACGTGGAGACACGGCCGCTGCTCAACCCCGACAAGCCGGGCATCGAACAGGGCCGCCTGGAGCTGTGGGTGGACATGTTTCCCATGGACATGCCGGCCCCCGGGACGCCTCTGGACATCTCCCCTCGGAA…
.(((.....((((((.((.(..........(((..((((.....((...........................(((.(((((((..............................(((((((((..........................((((...........((((((....((((((...(.((((.......((((((.((...((.(((.......((((((((.(((.((((((.(.(((((....((...((((.((((.....((((((....(((((.................(((((((..............................(((................(((((((.............((((((..........((..…
>XM_018055543.1
>XR_001296293.2	84,1514 : 2,932 (-593.76)
CGGGTGCCTGAGAACGTTCGCCGCGGGGGCGGCTCCGAGGCCTGAGCGGGCGCCGCCACCGCCACAGCCGCGGGGGCCGGGCCGGAGGAGGCGGAGGAGGTTGCAGCCGCCGGAGTCCTTCTCGACGCCCCCAGATCCGGCCGGGAAGATGATTGAGGAAAGTGGGAACAAGCGGAAGACCATGGCAGAGAAGAGGCAGCTGTTCATAGAAATGCGTGCTCAGAATTTTGATGTCATACGACTATCAACTTACAGAACAGCTTGCAAATTACGATTTGTACAAAAACGATGCAACCTCCATCTTGTTGATATCTGGAACATGATCGAAGCCTTCCGAGACAATGGCCTTAATACACTGGACCATAGCACTGAGATCAGTGTGTCCCGCCTCGAGACCGT…
.((((....(((..((((..(((((((((..((.....(((((((..(((.((....(((.(((((((((.((((.(..(((((.(.(.((((((((((.(((((((.(..((((((((((((((((...((((...(((((.((.....((..((((((((.((((...((((((((....(((.............((((.((((.((...................((((((.....................((..((((..........................((...(((((((((........((((.............(((..(.(((...(((.((..........................(((.....((((.((((.(((..((…
>XM_018055659.1
>XR_001918847.1	977,1510 : 4,360 (-196.46)
AGACGTGTGAGGAGCATCAGCTCTGCGTCGTGGCCGTGCTGCCCCACATTCTTGACACGGGAGCTGCAGGCAGAAATTCTTACTTGGAAGTTCTTCTGAAGTTGGCGGACAAATACAAGAAGAAGATGTGGGGGTGGCTGTGGACAGAAGCTGGAGCCCAATCTGAACTAGAAAATGCGCTGGGGATTGGAGGGTTTGGATACCCTGCCATGGCAGCTATTAACGCACGCAAGATGAAATTTGCTCTCCTAAAGGGATCATTCAGTGAGCAAGGCATTAATGAGTTTCTCAGGGAGCTGTCTTTTGGGCGTGGATCTACGGCGCCTGTAGGCGGTGGGGCTTTCCCCACCATCAGCACCAGGGAGCCCTGGGATGGCAAGGACGGTGAGCTTCCCGTGG…
.((((.(.(((((.((((((..........((((.(((....................(((.((((.(((.((((((............(((((......(((((..(((.....((...........(.(((((((.(((((...(((((.((((..................(((.((..(((.((((.((((.................(((.............((((((((...(((((.............................((........((((.(((((..((.......(((..((((......(((...(((..(((.(..((((((((.............((((((..((....(((......(((((.............…
>XM_018055706.1
>XR_001918854.1	1874,2527 : 2,519 (-294.26)
CAAGACTAGTCAAGATTCCCAGTACATATGGTGAAGATGTTGGGAATCACAGGCAATCTGAGTGGGTCAGTGGGTGCTCAGCACAAAATGAAAACAAAGCCTCCAAGTAAGTTGGCCATGAAATAAGCAAAGAGAGAGTAGAAAGACAGGGAGCTGATCCCTGTGGGGCATTGCCTTCTCTGAGGGGCACAGGGCATGCGGTTGGCATATAAATACAGCACGGATCCAGGCAGTTGTGGGTGGTCGCCAGTGAACTCAGCCATTATGACGGCCAGAGCACTGTTGTCTTGTAAGATGCTTCTTGTTTTGGCCAAGTCATATTCAGTATGCTGGACTCTGGAACTTGAGTCTTCAGATCCTTGGCCAGAGGAAGTGGATGGTGTCTGAGGAAACAAAATC…
.(((.((.((((.(.(((.((.(...(((((......(((..(((((((.(((((((((((((((((..(..(((((....................((((((..........((((((((((((.((((.((((..........(((..(((.(((....(((((.((((((.........((.((...((((.(((...((.((((..........(..(..(((.(((..(((....(((((((..((((.....((.(((((...(((((..........................((((.....((...((((((((((.((...((((((.((.((..(((((..(((..(((..(((..((((.(((((...(((.((..............…
>XM_018055707.1
>XR_001918854.1	717,1448 : 4,519 (-282.64)
TAAGCTGTCGGACTGGTTCAACCCATTTAAACGCCCCGAGGTTGTGACTATGACAGATTGGAAGGCGCCCGTGGTGTGGGAAGGCACTTACAACCGAGCCGTCTTAGACGATTACTACGCCAAGCAGAAAATTACCGTCGGCCTGACGGTTTTCGCCGTCGGAAGCCTCCTCCCTGCAACCCCCCTCCACGGGCCTTCCCATCTGTATCTTTTCCGAGCGCCACATGGGAAGTTGACTGCTCGCTTGTACAGAGAGCGGTGAAGGCCCGGGTGGATCTGAGTGAGGATCTGTGCGTCTTCACTTCCAAGACCGTCCCCAGCCCAGAGCCCGGAAGCCATCGCCCTCACCCTACTGGTCAAGTCCTGATGTCACCACCTGTGCTGATCCCAGGGGCATCT…
.(((((((((.....(((((.......(((((...(((.......(((((.(((((.........(....((((.(((.(((.(((((((.((((((.......((.(((((.............((((.((((..((..(..((((...........................((((..........................((((........((((......((((.(((.((((.((.(((((.................((....(((.(((...(((.((((.(((.((..(((.((....................(((((..(((................((((.((((((((((((((.........(((.....((((.(((((...…
>XM_018055752.1
>XR_001918855.1	931,4598 : 3,2183 (-1127.59)
GCCGAGGACCTGGAGCCACTGGGCACACCCATGTTGATTGAGGACGGATATGCTGTGACTCAAGCAGAGCTATTTGCCCTGCTTTGCCGCTTGGCTGATGAGCTGCTTTTTAGGCAGATTGCCTGGATCAAGAAACTGCCTTTCTTCTGCGAGCTCTCAATCAAGGATTACACGTGCCTCCTGAGCTCTACATGGCAGGAATTAATCCTGCTCTCCTCCCTCACTGTTTACAGCAAGCAGATCTTCGGGGAGCTGGCTGATGTCACTGCTAAGTACTCACCCTCAGATGAAGAACTACACAGATTTAGTGATGAAGGGATGGAGGTGATTGAGCGGCTCATCTACCTGTACCACAAGTTTCATCAGCTAAAAGTGAGCAATGAGGAGTATGCTTGCATG…
.(((.((((..(((((....(((((((..((((..((((((((((((((((((((.(...(((((((((...............((..(((...((((((..(((...(((((((.(((.....((((..(((((.((((.......((((..(.........................((((((.........(((((..(((((............((((((((...(((((..((((((......(..(((..(((((......((.((((((.........................(.........(((..(..(((.((.(..((((.((...((((..((((....(((((.......................(.(((.............…
>XM_018055753.1
>XR_001918855.1	2,1432 : 291,2172 (-752.94)
TGGAGCGGGACGAACGGCCGCCTAGCGGAGGGGGAGGCGGCGGGGGCTCGGCGGGGTTCCTGGAGCCGCCCGCCGCGCTCCCTCCGCCGCCGCGCAACGGCTTTTGTCAGGACGAATTGGCAGAGCTCAACTCAAGCACTATTTCTGTTCCAGATGATCGCGCTGAACAACGAACCTGTCTTATTTGTGGCGACCGCGCCACAGGCTTACACTATGGAATCATCTCCTGTGAGGGCTGCAAAGGGTTTTTCAAGCGGAGCATTTGCAACAAGCGGGTATACCGGTGCACTCGTGACAAGAACTGTGTCATGTCTCGGAAGCAGAGGAACAGATGCCAGTACTGCCGCCTGCTCAAATGCCTCCAGATGGGGATGAACCGGAAGGCGATCAGAGAAGATG…
.((((((((.((...(((..((((..(((.((((((..((((..((((.((((.(((((((((.(.(((..((((((.((..((((((.(.(((((((.(((((((.(((((((((((.((((((((((.....((..(((((......(((((((...((((((..........((((.((.((((..(((.((((.((..((((((.(.(...(.((.....(((((((((((..(...(((((((((.......((..((((..(((((((((..((.((((.((((.(((((((((((((((....((...((((((((((..((((((.(((((((((..((((((((.((((((..(((((((((((((.((((..................(…
>XM_018055752.1
>XR_001918856.1	1,1389 : 1,1352 (-668.45)
GGCGCGGAGCCCGGCGGCTCGGGGCCCAGAGAGCGCCGCGGCCGGGAGCCCGCTGGCCCCTGACAGCCCCCTCCCCCTGGCGGACGACGACGGCGACGAGGGCGCCGGTCATGGCGGAGCAGCGAACCGAGCGCGGGCCCTGAGCTCCACCGCATGGAGCGGGACGAACGGCCGCCTAGCGGAGGGGGAGGCGGCGGGGGCTCGGCGGGGTTCCTGGAGCCGCCCGCCGCGCTCCCTCCGCCGCCGCGCAACGGCTTTTGTCAGGACGAATTGGCAGAGCTCAACTCAAGCACTATTTCTGTTCCAGATGATCGCGCTGAACAACGAACCTGTCTTATTTGTGGCGACCGCGCCACAGGCTTACACTATGGAATCATCTCCTGTGAGGGCTGCAAAGGG…
((((.(((((..((((((((((((..(((((((((..(((..((((((...(.((((..((((.............((((..((((.....((((..(((((.(((.......(((...(((....(((((.(((((.(((.((((..((.(((((..((..((..(((((..((.....((((((((((((((..((((((((..(((((....(((((((..........................((((((((..(((..((.((.....((.(.(((.......(((((..((((((((...(.((.((.(.((((.(..((.....((((...(((((((...(((.(..((((..(((.((((((((((.(((((((((.(..((.......(…
>XM_018055753.1
>XR_001918856.1	8,1377 : 1,1353 (-603.41)
GGGACGAACGGCCGCCTAGCGGAGGGGGAGGCGGCGGGGGCTCGGCGGGGTTCCTGGAGCCGCCCGCCGCGCTCCCTCCGCCGCCGCGCAACGGCTTTTGTCAGGACGAATTGGCAGAGCTCAACTCAAGCACTATTTCTGTTCCAGATGATCGCGCTGAACAACGAACCTGTCTTATTTGTGGCGACCGCGCCACAGGCTTACACTATGGAATCATCTCCTGTGAGGGCTGCAAAGGGTTTTTCAAGCGGAGCATTTGCAACAAGCGGGTATACCGGTGCACTCGTGACAAGAACTGTGTCATGTCTCGGAAGCAGAGGAACAGATGCCAGTACTGCCGCCTGCTCAAATGCCTCCAGATGGGGATGAACCGGAAGGCGATCAGAGAAGATGGCATGC…
.(((((((.((......(((....(((.((((.((((...((....(((((..(.(((..((..((..((............((.(((.((((((.((((...((((.....(((........(((.((((((.((.(((((..(((((((((..((((.(((((.....(((......((((((.........(((((.......((((((..........(((((((((((((((((...((((.(..((((.....((((((.(((((((..((((((.((((((.......((((...........................((.((((((.....((((((....(.((((....(((((.....((....(((((((........((((.(((…
>XM_018055814.1
>XR_001918859.1	2439,3850 : 536,1947 (-3075.60)
TGGAGTATGTCAAACTGAGGGTGTCTCTTCTCTTCACTCCAGTTCCTCCCCCTTGGTGCCGGCTCTCGTTCACATGAGCTTGGAAGTGAAGCTCAGGTGACATCTCGAGAGGTTTGCCCTGGTGCCGACCTCTGCTCTCTCTCCCCAAGGGGCTCGCTCCCCCCATCCCCTGGTGTTGAGGGTGGGGGCTGGGGGTTGGGCCATGGGAAGTCGGGCTGGGTGCCCTGTCTCAGCGCCCTCCCTGGCCACGGCCACAGCGCTGTGGTCCTGTCTGCAGTCTGTCACCGTGCCTGCATGAGAGAGGAGCAGGCTTCCACTGGGGACCTGGGTCTCCAGTTAGACCTGGTCCTTCAGACCCCATCTTCCCCCAGGCACCACCCGCCAACACCACCAGAGCTC…
.((((((((((((((((((((((((((((((((((((((((((((((((((((((((((((((((((((((((((((((((((((((((((((((((((((((((((((((((((((((((((((((((((((((((((((((((((((((((((((((((((((((((((((((((((((((((((((((((((((((((((((((((((((((((((((((((((((((((((((((((((((((((((((((((((((((((((((((((((((((((((((((((((((((((((((((((((((((((((((((((((((((((((((((((((((((((((((((((((((((((((((((((((((((((((((((((((((((((((((((…
>XM_018055815.1
>XR_001918859.1	3,1377 : 1,1905 (-894.14)
[truncated: 1,630 more rows]
