# Supplementary material for: Genome‑wide integrated analysis demonstrates widespread functions of lncRNAs in mammary gland development and lactation in dairy goats
Source: BMC Genomics. 2020 Mar 23;21:254. doi: 10.1186/s12864-020-6656-3 (PMC7092584; doi:10.1186/s12864-020-6656-3)
Supplement: Supplementary file 7 — Additional file 7: Table S6. GO annotation of related genes of lncRNAs. [file 12864_2020_6656_MOESM7_ESM.xlsx]

## Sheet: Go enrichment
Ontology	Class	number_of_gene	genes_of_gene
Biological Process	locomotion	44	XM_005676406.3;XM_018043070.1;XM_013964330.2;XM_005683082.3;XM_018051579.1;XM_018054080.1;XM_018053595.1;XM_005687698.3;XM_018063404.1;XM_018064211.1;XM_018064293.1;XM_018064334.1;XM_018064390.1;XM_018065280.1;XM_005694675.3;XM_018065522.1;XM_018067044.1;XM_018042298.1;XM_018042484.1;XM_018045180.1;XM_005674869.3;XM_005675093.3;XM_005676771.3;XM_018063204.1;XM_005679320.3;XM_018047085.1;XM_018048…
Biological Process	developmental process	146	XM_005676406.3;XM_018043070.1;XM_018045833.1;XM_005677230.2;XM_018046705.1;XM_018047086.1;XM_018048542.1;XM_013964330.2;XM_005683147.3;XM_005683082.3;XM_018050296.1;XM_018050391.1;XM_013965082.2;XM_018051579.1;XM_005683591.3;XM_018052010.1;XM_005683754.3;XM_018053497.1;XM_018053927.1;XM_005686036.3;XM_018055752.1;XM_018056173.1;XM_005688553.3;XM_018058423.1;XM_018059743.1;XM_018060005.1;XM_005691…
Biological Process	metabolic process	249	XM_018045834.1;XM_018051631.1;XM_018052778.1;XM_018058094.1;XM_018043310.1;XM_018045833.1;XM_018046705.1;XM_018047086.1;XM_005679252.3;XM_018047397.1;XM_005680028.3;XM_005680960.3;XM_018048606.1;XM_005681316.3;XM_018049315.1;XM_013965761.2;XM_018050890.1;XM_005682510.3;XM_018051173.1;XM_013965082.2;XM_018051792.1;XM_018052010.1;XM_005683754.3;XM_005684515.2;XM_018053898.1;XM_005686036.3;XM_005686…
Biological Process	immune system process	51	XM_018043070.1;XM_018047086.1;XM_013964330.2;XM_018051579.1;XM_005683591.3;XM_005683754.3;XM_005684351.3;XM_018053057.1;XM_018055186.1;XM_005692177.3;XM_018064211.1;XM_018064293.1;XM_018064935.1;XM_018064939.1;XM_005694675.3;XM_018065522.1;XM_018067088.1;XM_018040657.1;XM_018042298.1;XM_018042521.1;XM_018043321.1;XM_005675093.3;XM_005675136.3;XM_005677030.3;XM_018046428.1;XM_005679320.3;XM_005679…
Biological Process	cellular component organization or biogenesis	138	XM_018052778.1;XM_005676406.3;XM_018063094.1;XM_018043070.1;XM_018045833.1;XM_005677826.3;XM_005677230.2;XM_018046705.1;XM_013964277.2;XM_013964330.2;XM_005683147.3;XM_018050353.1;XM_018050890.1;XM_005682510.3;XM_013965082.2;XM_018051579.1;XM_005683591.3;XM_018052587.1;XM_005686036.3;XM_018054080.1;XM_005685699.3;XM_005685363.3;XM_018055186.1;XM_018056173.1;XM_018056823.1;XM_018057208.1;XM_018060…
Biological Process	multi-organism process	47	XM_005679252.3;XM_018048606.1;XM_018050391.1;XM_013965082.2;XM_005684351.3;XM_005685699.3;XM_005685363.3;XM_018055752.1;XM_005688553.3;XM_018060949.1;XM_018065032.1;XM_005694675.3;XM_018040657.1;XM_018043149.1;XM_018044607.1;XM_018049476.1;XM_005674869.3;XM_005675136.3;XM_005675184.3;XM_018045482.1;XM_018046194.1;XM_018051651.1;XM_018051193.1;XM_018051587.1;NM_001314303.1;NM_001314255.1;XM_005687…
Biological Process	cellular process	375	XM_018045834.1;XM_018045881.1;XM_018052778.1;XM_018058094.1;XM_005676406.3;XM_018063094.1;XM_018064827.1;XM_005675845.3;XM_005678577.2;XM_018043070.1;XM_018043310.1;XM_018045833.1;XM_013962543.2;XM_005677826.3;XM_005677804.3;XM_005677230.2;XM_018046705.1;XM_018047086.1;XM_005679252.3;XM_018047397.1;XM_005678908.3;XM_005680028.3;XM_005680663.3;XM_005680811.3;XM_005680960.3;XM_018048606.1;XM_013964…
Biological Process	localization	135	XM_018045881.1;XM_005676406.3;XM_005677804.3;XM_018046921.1;XM_005680663.3;XM_013964277.2;XM_013964330.2;XM_005681316.3;XM_005683082.3;XM_018050353.1;XM_018050391.1;XM_005682498.3;XM_018051597.1;XM_013965947.2;XM_005683754.3;XM_005684515.2;XM_018053057.1;XM_018054080.1;XM_005685152.3;XM_018053595.1;XM_018055534.1;XM_005687698.3;XM_018056554.1;XM_005689266.3;XM_018058351.1;XM_005689766.3;XM_005691…
Biological Process	single-organism process	346	XM_018045881.1;XM_018052778.1;XM_005676406.3;XM_018063094.1;XM_018064827.1;XM_005675845.3;XM_005678577.2;XM_018043070.1;XM_018045833.1;XM_013962543.2;XM_005677826.3;XM_005677804.3;XM_005677230.2;XM_018046705.1;XM_018046921.1;XM_018047086.1;XM_005679252.3;XM_005678908.3;XM_005680028.3;XM_005680663.3;XM_005680811.3;XM_018048606.1;XM_013964277.2;XM_013964330.2;XM_018049774.1;XM_005683147.3;XM_005683…
Biological Process	biological regulation	313	XM_018045834.1;XM_005675161.3;XM_018047459.1;XM_018051631.1;XM_018058094.1;XM_005676406.3;XM_018063094.1;XM_018064827.1;XM_013962978.2;XM_005678577.2;XM_018043070.1;XM_018043310.1;XM_013962543.2;XM_005677826.3;XM_005677804.3;XM_005677230.2;XM_018046705.1;XM_018047086.1;XM_005679252.3;XM_005678908.3;XM_005679774.3;XM_005680028.3;XM_018048004.1;XM_005680663.3;XM_005680811.3;XM_018048542.1;XM_018048…
Biological Process	growth	12	XM_005676406.3;XM_005683082.3;XM_018051579.1;XM_018065032.1;XM_018065280.1;XM_005694675.3;XM_018041506.1;XM_018041353.1;XM_018064202.1;XM_018064952.1;XM_018038237.1;XM_018038214.1
Biological Process	behavior	16	XM_018050391.1;XM_018055186.1;XM_018060005.1;XM_018065280.1;XM_005694675.3;XM_018042725.1;XM_018043149.1;XM_018044607.1;XM_018045751.1;XM_018063204.1;XM_018046194.1;XM_018046989.1;XM_018055778.1;XM_005692038.3;XM_018063766.1;XM_018039822.1
Biological Process	reproductive process	28	XM_018048542.1;XM_013965082.2;XM_018053927.1;XM_018055752.1;XM_005688553.3;XM_018060005.1;XM_018060360.1;XM_018060949.1;XM_018064130.1;XM_018065032.1;XM_018067044.1;XM_018042298.1;XM_018049476.1;XM_005675136.3;XM_018046428.1;XM_005679931.3;XM_005681629.3;XM_018051651.1;XM_018051193.1;XM_005684236.3;NM_001314303.1;XM_018054750.1;XM_018064202.1;XM_013971973.2;XM_018038237.1;XM_018038518.1;XM_005696…
Biological Process	detoxification	1	XM_005695319.3
Biological Process	reproduction	28	XM_018048542.1;XM_013965082.2;XM_018053927.1;XM_018055752.1;XM_005688553.3;XM_018060005.1;XM_018060360.1;XM_018060949.1;XM_018064130.1;XM_018065032.1;XM_018067044.1;XM_018042298.1;XM_018049476.1;XM_005675136.3;XM_018046428.1;XM_005679931.3;XM_005681629.3;XM_018051651.1;XM_018051193.1;XM_005684236.3;NM_001314303.1;XM_018054750.1;XM_018064202.1;XM_013971973.2;XM_018038237.1;XM_018038518.1;XM_005696…
Biological Process	biological adhesion	25	XM_005683591.3;XM_005683754.3;XM_005684351.3;XM_018053595.1;XM_018065522.1;XM_005695319.3;XM_018067044.1;XM_018041795.1;XM_018042298.1;XM_018042484.1;XM_018045180.1;XM_013963692.2;XM_005677813.3;XM_005679320.3;XM_005680308.3;XM_005680373.3;XM_005680926.2;XM_018054072.1;XM_005687094.3;XM_018057997.1;XM_018060788.1;XM_018061401.1;XM_018065151.1;XM_018065431.1;NM_001286442.1
Biological Process	biological phase	3	XM_018062064.1;XM_005692406.3;XM_018039226.1
Biological Process	cell killing	1	XM_005680926.2
Biological Process	multicellular organismal process	144	XM_005676406.3;XM_018064827.1;XM_018043070.1;XM_018045833.1;XM_005677826.3;XM_005677804.3;XM_018046705.1;XM_018047086.1;XM_005679252.3;XM_005683082.3;XM_018050391.1;XM_013965082.2;XM_018051579.1;XM_005683591.3;XM_005683754.3;XM_018053497.1;XM_005686036.3;XM_018054606.1;XM_018053595.1;XM_018055752.1;XM_018056173.1;XM_005688553.3;XM_018058423.1;XM_018060005.1;XM_018060949.1;XM_018061743.1;XM_005692…
Biological Process	response to stimulus	162	XM_005675161.3;XM_018052778.1;XM_018058094.1;XM_005676406.3;XM_018064827.1;XM_005678577.2;XM_018043070.1;XM_013962543.2;XM_005677826.3;XM_005677230.2;XM_005679252.3;XM_005680028.3;XM_005680663.3;XM_005680811.3;XM_018048606.1;XM_013964330.2;XM_018049774.1;XM_005683082.3;XM_018050391.1;XM_018050890.1;XM_005682510.3;XM_018051579.1;XM_018051792.1;XM_005683591.3;XM_005683754.3;XM_018052587.1;XM_005684…
Biological Process	signaling	88	XM_005676406.3;XM_018064827.1;XM_005678577.2;XM_013962543.2;XM_005680028.3;XM_005680663.3;XM_005680811.3;XM_018048606.1;XM_018049774.1;XM_005683082.3;XM_018050391.1;XM_018051579.1;XM_018051792.1;XM_005683591.3;XM_018052587.1;XM_018053595.1;XM_018055186.1;XM_018055752.1;XM_018056270.1;XM_018059025.1;XM_018060005.1;XM_018061743.1;XM_018064939.1;XM_018065032.1;XM_005694675.3;XM_018067044.1;XM_018039…
Biological Process	rhythmic process	1	XM_018048794.1
Molecular Function	catalytic activity	188	XM_018045834.1;XM_018051631.1;XM_018052778.1;XM_018058094.1;XM_005676406.3;XM_018043310.1;XM_018047397.1;XM_005680028.3;XM_005680960.3;XM_005681316.3;XM_018049315.1;XM_018050890.1;XM_005682510.3;XM_018051173.1;XM_018051792.1;XM_005683591.3;XM_018052010.1;XM_018053898.1;XM_005686011.3;XM_018054351.1;XM_018054425.1;XM_005685363.3;XM_018055186.1;XM_018055316.1;XM_018055319.1;XM_005687208.3;XM_018056…
Molecular Function	binding	358	XM_005674868.3;XM_018045834.1;XM_005675161.3;XM_018052778.1;XM_018058094.1;XM_005676406.3;XM_018063094.1;XM_018043070.1;XM_018043310.1;XM_005677826.3;XM_005677804.3;XM_005677230.2;XM_018046705.1;XM_018047086.1;XM_005679252.3;XM_018047397.1;XM_005678908.3;XM_018048004.1;XM_005680368.3;XM_005680663.3;XM_005680960.3;XM_018048606.1;XM_013964330.2;XM_013964357.2;XM_013964713.2;XM_013965761.2;XM_005683…
Molecular Function	transporter activity	36	XM_013964277.2;XM_018050391.1;XM_018051597.1;XM_005684515.2;XM_005689266.3;XM_018059743.1;XM_013970505.2;XM_005691840.3;XM_018064390.1;XM_018065325.1;XM_018066946.1;XM_018040175.1;XM_018040657.1;XM_018044829.1;XM_018045578.1;XM_018045956.1;XM_005677702.3;XM_018046194.1;XM_018047585.1;XM_013964616.2;XM_018049879.1;XM_018049889.1;XM_018051651.1;XM_018053459.1;XM_018054707.1;XM_018057659.1;XM_018058…
Molecular Function	structural molecule activity	12	XM_018045833.1;XM_005674869.3;XM_018050940.1;XM_018055429.1;XM_018056140.1;XM_013969042.2;XM_018062504.1;XM_013972083.2;XM_018065055.1;XM_018063603.1;XM_018040703.1;XM_018044831.1
Molecular Function	nucleic acid binding transcription factor activity	31	XM_018047086.1;XM_018055752.1;XM_018058423.1;XM_018064935.1;XM_018065032.1;XM_005696721.3;XM_018043321.1;XM_018044607.1;XM_005675136.3;XM_018063204.1;XM_013968700.2;XM_018040147.1;XM_018042445.1;XM_018046428.1;XM_018047079.1;XM_018047085.1;XM_005680080.3;XM_005680308.3;XM_018048794.1;XM_018055778.1;XM_018054750.1;XM_018057232.1;XM_018057580.1;XM_018057893.1;XM_018064202.1;XM_018064937.1;XM_018066…
Molecular Function	translation regulator activity	2	XM_018065032.1;XM_018065512.1
Molecular Function	electron carrier activity	1	XM_018056143.1
Molecular Function	molecular function regulator	25	XM_018045834.1;XM_005675161.3;XM_018050353.1;XM_013965947.2;XM_005683754.3;XM_018055186.1;XM_018065032.1;XM_018067044.1;XM_018040379.1;XM_005676771.3;XM_005679159.2;XM_005680373.3;XM_005680816.3;XM_018051587.1;XM_005684236.3;XM_018053997.1;XM_018057997.1;XM_018058560.1;XM_018059376.1;NM_001285548.1;XM_005696358.2;XM_018041450.1;XM_018042427.1;XM_018042723.1;XM_018043064.1
Molecular Function	transcription factor activity, protein binding	12	XM_018046705.1;XM_018051579.1;XM_005685699.3;XM_018056823.1;XM_018058351.1;XM_018065032.1;XM_005676777.3;XM_018040147.1;XM_005678090.3;XM_013964616.2;XM_018051817.1;XM_005684254.3
Molecular Function	signal transducer activity	32	XM_005676406.3;XM_013962543.2;XM_018048606.1;XM_018049774.1;XM_018052587.1;XM_018053595.1;XM_018055752.1;XM_018065032.1;XM_018067044.1;XM_018063204.1;XM_018045482.1;XM_018046194.1;XM_005680373.3;XM_018048960.1;XM_018048969.1;XM_005681629.3;XM_018051587.1;XM_013966480.2;NM_001314255.1;XM_018054750.1;XM_018060835.1;XM_018060858.1;XM_018061401.1;XM_005693310.3;XM_018065055.1;XM_018063766.1;XM_018065…
Molecular Function	molecular transducer activity	35	XM_005676406.3;XM_013962543.2;XM_018048606.1;XM_005681316.3;XM_018049774.1;XM_005683591.3;XM_018052587.1;XM_018053595.1;XM_018055186.1;XM_018055752.1;XM_018065032.1;XM_018067044.1;XM_018063204.1;XM_018045482.1;XM_018046194.1;XM_018047585.1;XM_005680308.3;XM_005680373.3;XM_018048960.1;XM_018048969.1;XM_005681629.3;NM_001314255.1;XM_018055299.1;XM_018054750.1;XM_018060835.1;XM_018060858.1;XM_018061…
Cellular Component	organelle	379	XM_005674868.3;XM_018045834.1;XM_005675161.3;XM_018048385.1;XM_018051631.1;XM_018052778.1;XM_018064827.1;XM_005677826.3;XM_005677230.2;XM_018046705.1;XM_018046921.1;XM_018047086.1;XM_005678908.3;XM_005679774.3;XM_018047714.1;XM_005680028.3;XM_018048004.1;XM_005680370.3;XM_005680663.3;XM_018048542.1;XM_005680960.3;XM_018048606.1;XM_013964330.2;XM_013964357.2;XM_005681316.3;XM_018049315.1;XM_013964…
Cellular Component	supramolecular fiber	13	XM_018047714.1;XM_018050437.1;XM_018065087.1;XM_018043149.1;XM_005701122.3;XM_005679931.3;XM_005679932.2;XM_018049020.1;XM_018061020.1;XM_013972070.2;XM_018065055.1;XM_018065426.1;XM_018065434.1
Cellular Component	organelle part	176	XM_018052778.1;XM_005677826.3;XM_005677230.2;XM_018046705.1;XM_018046921.1;XM_005679774.3;XM_018047714.1;XM_005680028.3;XM_005680370.3;XM_005680663.3;XM_018048542.1;XM_018048606.1;XM_013964330.2;XM_013964357.2;XM_005683082.3;XM_018050353.1;XM_018050391.1;XM_018050437.1;XM_018050890.1;XM_005682510.3;XM_018051173.1;XM_013965082.2;XM_005683591.3;XM_018052010.1;XM_005684515.2;XM_018053927.1;XM_005686…
Cellular Component	cell	404	XM_005674868.3;XM_018051631.1;XM_018052778.1;XM_018058094.1;XM_005676406.3;XM_018043310.1;XM_005677826.3;XM_005677804.3;XM_005677230.2;XM_018046705.1;XM_018046921.1;XM_018047086.1;XM_005679252.3;XM_005678908.3;XM_005679774.3;XM_018047714.1;XM_005680028.3;XM_018048004.1;XM_005680370.3;XM_005680663.3;XM_018048542.1;XM_005680960.3;XM_018048606.1;XM_013964330.2;XM_013964357.2;XM_018049315.1;XM_013964…
Cellular Component	cell part	404	XM_005674868.3;XM_018051631.1;XM_018052778.1;XM_018058094.1;XM_005676406.3;XM_018043310.1;XM_005677826.3;XM_005677804.3;XM_005677230.2;XM_018046705.1;XM_018046921.1;XM_018047086.1;XM_005679252.3;XM_005678908.3;XM_005679774.3;XM_018047714.1;XM_005680028.3;XM_018048004.1;XM_005680370.3;XM_005680663.3;XM_018048542.1;XM_005680960.3;XM_018048606.1;XM_013964330.2;XM_013964357.2;XM_018049315.1;XM_013964…
Cellular Component	membrane-enclosed lumen	57	XM_005677826.3;XM_005677230.2;XM_018046705.1;XM_005683082.3;XM_018050353.1;XM_018050890.1;XM_013965082.2;XM_018052010.1;XM_018053927.1;XM_005685699.3;XM_005685363.3;XM_018056173.1;XM_013968186.2;XM_018056554.1;XM_018065032.1;XM_018065280.1;XM_018042725.1;XM_005675184.3;XM_018063204.1;XM_005678668.2;XM_018042445.1;XM_005678090.3;XM_018046428.1;XM_005680080.3;XM_005679931.3;XM_018048575.1;XM_018048…
Cellular Component	extracellular region	41	XM_005675161.3;XM_018043070.1;XM_005678908.3;XM_018048606.1;XM_013964330.2;XM_005681316.3;XM_005683082.3;XM_018051579.1;XM_005683754.3;XM_005684351.3;XM_018053927.1;XM_018057721.1;XM_013969142.2;XM_005689766.3;XM_018060005.1;XM_005691285.2;XM_018064130.1;XM_018064211.1;XM_018066406.1;XM_005695319.3;XM_005695759.3;XM_018040379.1;XM_018041506.1;XM_018042298.1;XM_018044607.1;XM_005675093.3;XM_018055…
Cellular Component	extracellular region part	40	XM_005675161.3;XM_005678908.3;XM_018048606.1;XM_013964330.2;XM_005681316.3;XM_005683082.3;XM_018051579.1;XM_005683754.3;XM_005684351.3;XM_018053927.1;XM_018057721.1;XM_013969142.2;XM_005689766.3;XM_018060005.1;XM_005691285.2;XM_018064130.1;XM_018064211.1;XM_018066406.1;XM_005695319.3;XM_005695759.3;XM_018040379.1;XM_018041506.1;XM_018042298.1;XM_018044607.1;XM_005675093.3;XM_018055348.1;XM_005679…
Cellular Component	macromolecular complex	128	XM_018046705.1;XM_018046921.1;XM_005678908.3;XM_005680663.3;XM_018048542.1;XM_018048606.1;XM_013964277.2;XM_018050353.1;XM_018050890.1;XM_013965082.2;XM_018052010.1;XM_013965947.2;XM_005686036.3;XM_005686011.3;XM_005685699.3;XM_018053595.1;XM_018055752.1;XM_018056173.1;XM_013968186.2;XM_018056554.1;XM_018056823.1;XM_018057208.1;XM_005689266.3;XM_018058351.1;XM_018060360.1;XM_018064130.1;XM_018064…
Cellular Component	cell junction	32	XM_005678908.3;XM_005680028.3;XM_005683591.3;XM_005683754.3;XM_018054080.1;XM_018053595.1;XM_018057129.1;XM_018064939.1;XM_018067044.1;XM_018045180.1;XM_013967087.2;XM_005677813.3;XM_005677702.3;XM_005679159.2;XM_005679931.3;XM_005680266.3;XM_005680926.2;XM_018051587.1;XM_018055429.1;XM_005687094.3;XM_018056140.1;XM_018056530.1;XM_013969042.2;XM_005689465.2;XM_018062504.1;XM_018064990.1;XM_018066…
Cellular Component	nucleoid	3	XM_018050391.1;XM_005682510.3;XM_005693352.3
Cellular Component	synapse part	10	XM_018039624.1;XM_018043149.1;XM_018045180.1;XM_005677702.3;XM_018046194.1;XM_013965656.2;XM_018051587.1;XM_018059398.1;XM_018064508.1;XM_018063603.1
Cellular Component	synapse	11	XM_018039624.1;XM_018043149.1;XM_018045180.1;XM_005677702.3;XM_018046194.1;XM_013965656.2;XM_018051193.1;XM_018051587.1;XM_018059398.1;XM_018064508.1;XM_018063603.1
Cellular Component	membrane	214	XM_005675161.3;XM_005675845.3;XM_005678577.2;XM_013962543.2;XM_005677804.3;XM_005677230.2;XM_018046921.1;XM_005679252.3;XM_018047397.1;XM_005678908.3;XM_005679774.3;XM_005680028.3;XM_005680370.3;XM_005680811.3;XM_018048542.1;XM_018048606.1;XM_013964277.2;XM_013964330.2;XM_013964357.2;XM_018049774.1;XM_018050391.1;XM_018050437.1;XM_005682498.3;XM_018051173.1;XM_005683591.3;XM_005683754.3;XM_018052…
Cellular Component	extracellular matrix	9	XM_018045833.1;XM_013964330.2;XM_005683082.3;XM_018051579.1;XM_018061740.1;XM_005695319.3;XM_005695759.3;XM_018053997.1;XM_005690371.3
Cellular Component	membrane part	153	XM_005675845.3;XM_013962543.2;XM_005677804.3;XM_005677230.2;XM_018046921.1;XM_005680370.3;XM_005680811.3;XM_018048606.1;XM_013964277.2;XM_013964330.2;XM_013964357.2;XM_018049774.1;XM_018050391.1;XM_018050437.1;XM_005682498.3;XM_018051173.1;XM_005683591.3;XM_018052587.1;XM_005684515.2;XM_018053497.1;XM_018053898.1;XM_018054080.1;XM_018053595.1;XM_018055319.1;XM_018055534.1;XM_005687208.3;XM_005687…
Cellular Component	extracellular matrix component	2	XM_005695319.3;XM_018053997.1
