# Supplementary material for: Genome‑wide integrated analysis demonstrates widespread functions of lncRNAs in mammary gland development and lactation in dairy goats
Source: BMC Genomics. 2020 Mar 23;21:254. doi: 10.1186/s12864-020-6656-3 (PMC7092584; doi:10.1186/s12864-020-6656-3)
Supplement: Supplementary file 8 — Additional file 8: Table S7. KEGG pathways of related genes of lncRNAs. [file 12864_2020_6656_MOESM8_ESM.xlsx]

## Sheet: KEGG
KEGG_A_class	KEGG_B_class	Pathway	gene (305)	All (9639)	Pvalue	Qvalue	Pathway ID	Genes	K_IDs
Human Diseases	Cancers	Pathways in cancer	25	405	0.00105773	0.0698103	ko05200	XM_005696358.2;XM_018042427.1;XM_018039337.1;XM_018039226.1;XM_018042298.1;XM_005680266.3;XM_018042484.1;XM_018067044.1;XM_018051193.1;XM_005680816.3;XM_018050437.1;XM_018059319.1;XM_018052603.1;XM_018045482.1;XM_018065431.1;NM_001314255.1;XM_018051579.1;XM_018049899.1;XM_018065032.1;XM_018039538.1;XM_005683082.3;XM_018052587.1;XM_018045751.1;XM_018045427.1;XM_018059324.1	K04079+K04440+K02161+K06620+K10031+K02089+K05126+K04361+K04345+K06624+K02085+K01357+K08367+K04260+K07861+K04259+K00312+K00922+K08527+K04500+K18496+K04289+K08045+K01116+K00445
Human Diseases	Infectious diseases	HTLV-I infection	20	272	0.000392326	0.0698103	ko05166	NM_001286442.1;XM_018039226.1;XM_013977060.2;XM_018056950.1;XM_005680266.3;XM_018050391.1;XM_018051193.1;XM_005685483.2;XM_018050437.1;XM_018059319.1;XM_018049347.1;XM_018057893.1;XM_018051579.1;XM_018054647.1;XM_018049899.1;XM_018048794.1;XM_018039538.1;XM_018045751.1;XM_018048606.1;XM_018059324.1	K03156+K06620+K06751+K05068+K02089+K05862+K04345+K06637+K02085+K01357+K03351+K09421+K00312+K17334+K00922+K04374+K04500+K08045+K03158+K00445
Cellular Processes	Transport and catabolism	Endocytosis	19	360	0.0200476	0.224613	ko04144	XM_005679159.2;XM_005681629.3;XM_018066621.1;XM_018043335.1;XM_013977060.2;XM_018056950.1;XM_018058180.1;XM_018042484.1;XM_018067044.1;XM_005680373.3;XM_018051597.1;XM_018064499.1;XM_013974027.2;XM_018046989.1;XM_018039376.1;XM_018051587.1;NM_001314303.1;XM_018048004.1;XM_018039538.1	K06278+K05098+K07897+K12483+K06751+K05068+K05633+K05126+K04361+K05084+K12482+K01115+K03283+K12562+K12196+K07937+K03283+K17848+K04500
Environmental Information Processing	Signal transduction	MAPK signaling pathway	19	371	0.0263959	0.224613	ko04010	XM_018065280.1;XM_018042427.1;NM_001286442.1;XM_018044793.1;XM_005691555.3;XM_013966480.2;XM_018067044.1;XM_018051193.1;XM_005693631.3;XM_018042022.1;XM_018060837.1;XM_013974027.2;XM_018065431.1;XM_018048794.1;XM_018043567.1;NM_001314303.1;XM_005695795.3;XM_005683082.3;XM_018048606.1	K04380+K04440+K03156+K18498+K04442+K04427+K04361+K04345+K04432+K04459+K04857+K03283+K07861+K04374+K18018+K03283+K04437+K18496+K03158
Environmental Information Processing	Signal transduction	PI3K-Akt signaling pathway	18	464	0.216974	0.497	ko04151	XM_005681629.3;XM_005696358.2;XM_018039337.1;XM_005683591.3;XM_018056950.1;XM_018053595.1;XM_005680266.3;XM_018065522.1;XM_018067044.1;XM_005680816.3;XM_018039368.1;XM_018065500.1;XM_018058383.1;XM_018049899.1;XM_018048794.1;XM_005683082.3;XM_018052587.1;XM_018055908.1	K05098+K04079+K02161+K05121+K05068+K06587+K02089+K06480+K04361+K06624+K16340+K07198+K05431+K00922+K04374+K18496+K04289+K06071
Human Diseases	Cancers	Proteoglycans in cancer	16	198	0.000538082	0.0698103	ko05205	XM_005679159.2;XM_005681629.3;NM_001286442.1;XM_018067044.1;XM_018051193.1;XM_005680373.3;XM_018059319.1;XM_018040147.1;XM_018058255.1;XM_018051579.1;XM_018049899.1;XM_005695795.3;XM_005680926.2;XM_018040266.1;XM_018045427.1;XM_018059324.1	K06278+K05098+K03156+K04361+K04345+K05084+K01357+K09069+K16336+K00312+K00922+K04437+K05697+K16867+K01116+K00445
Environmental Information Processing	Signaling molecules and interaction	Cytokine-cytokine receptor interaction	16	374	0.135894	0.422606	ko04060	XM_005681629.3;NM_001286442.1;XM_005691285.2;XM_018042298.1;XM_005697513.3;XM_018056950.1;XM_005678577.2;XM_018067044.1;XM_013973569.2;XM_005684351.3;XM_018055299.1;XM_018064211.1;XM_018044639.1;XM_018058383.1;XM_018048606.1;XM_018059371.1	K05098+K03156+K05434+K10031+K05153+K05068+K05082+K04361+K05165+K05471+K05162+K05408+K05440+K05431+K03158+K05156
Human Diseases	Infectious diseases	Epstein-Barr virus infection	15	198	0.00153538	0.0810678	ko05169	XM_018042427.1;XM_018039337.1;XM_013977060.2;XM_013966480.2;XM_018051193.1;XM_005693631.3;XM_018062064.1;XM_005680816.3;XM_018044609.1;XM_013974027.2;XM_005694020.3;XM_018049899.1;XM_005692406.3;NM_001314303.1;XM_018045427.1	K04440+K02161+K06751+K04427+K04345+K04432+K03097+K06624+K04730+K03283+K03035+K00922+K03063+K03283+K01116
Human Diseases	Cancers	Viral carcinogenesis	15	226	0.0054209	0.121174	ko05203	XM_013977060.2;XM_018039207.1;XM_018054764.1;XM_005680266.3;XM_005677703.3;XM_005689266.3;XM_018051193.1;XM_018048575.1;XM_005680816.3;XM_005685699.3;XM_018045180.1;XM_018038552.1;XM_005696748.3;XM_018049899.1;XM_018048794.1	K06751+K14021+K10691+K02089+K11252+K02146+K04345+K11643+K06624+K03123+K16175+K11254+K11252+K00922+K04374
Environmental Information Processing	Signal transduction	Calcium signaling pathway	14	251	0.0284075	0.224613	ko04020	XM_018063747.1;XM_018067044.1;XM_018050391.1;XM_018051193.1;XM_018044830.1;XM_005680373.3;XM_018054425.1;XM_018060837.1;XM_018063856.1;XM_018062704.1;XM_018045482.1;XM_005688364.3;XM_018040175.1;XM_018045427.1	K04718+K04361+K05862+K04345+K05221+K05084+K00911+K04857+K05211+K05212+K04260+K00907+K05853+K01116
Environmental Information Processing	Signal transduction	cAMP signaling pathway	14	298	0.0907585	0.36367	ko04024	XM_018042427.1;XM_018051193.1;XM_018060837.1;XM_018064499.1;XM_018063856.1;XM_018062704.1;XM_018045482.1;XM_018065431.1;XM_018058978.1;NM_001314255.1;XM_005694675.3;XM_018045956.1;XM_018049899.1;XM_018045751.1	K04440+K04345+K04857+K01115+K05211+K05212+K04260+K07861+K04951+K04259+K13293+K01539+K00922+K08045
Genetic Information Processing	Folding, sorting and degradation	Protein processing in endoplasmic reticulum	13	209	0.0154206	0.221905	ko04141	XM_005696358.2;XM_018042427.1;XM_018039337.1;XM_018042341.1;XM_018039207.1;XM_018067224.1;XM_018038214.1;XM_013974027.2;XM_018055659.1;XM_018048794.1;NM_001314303.1;XM_005677030.3;XM_018057244.1	K04079+K04440+K02161+K07953+K14021+K12666+K10956+K03283+K09584+K04374+K03283+K12670+K14006
Environmental Information Processing	Signal transduction	Rap1 signaling pathway	13	287	0.123379	0.402125	ko04015	XM_005681629.3;XM_005683591.3;XM_018064939.1;XM_018067044.1;XM_005693631.3;XM_005678908.3;XM_018065431.1;XM_018049899.1;XM_005683082.3;XM_018052587.1;XM_018045751.1;XM_018066224.1;XM_018045427.1	K05098+K05121+K17699+K04361+K04432+K17705+K07861+K00922+K18496+K04289+K08045+K06070+K01116
Cellular Processes	Transport and catabolism	Phagosome	12	201	0.0259178	0.224613	ko04145	XM_018063603.1;XM_018066621.1;XM_013977060.2;XM_005689266.3;XM_018044831.1;XM_018038214.1;XM_018050940.1;XM_018061401.1;XM_018038903.1;XM_005696445.3;XM_013972159.2;XM_018045357.1	K05692+K07897+K06751+K02146+K07374+K10956+K07375+K13885+K05654+K05653+K02154+K03662
Cellular Processes	Cellular commiunity	Focal adhesion	12	275	0.162617	0.443392	ko04510	XM_005679159.2;XM_005681629.3;XM_018063603.1;XM_018042427.1;XM_018039337.1;XM_018053595.1;XM_018065522.1;XM_018067044.1;XM_018065431.1;XM_005688364.3;XM_018049899.1;XM_005695795.3	K06278+K05098+K05692+K04440+K02161+K06587+K06480+K04361+K07861+K00907+K00922+K04437
Human Diseases	Infectious diseases	Hepatitis B	11	152	0.00880532	0.176426	ko05161	XM_018042427.1;NM_001286442.1;XM_018039337.1;XM_018039226.1;XM_005680266.3;XM_005680816.3;XM_005680308.3;XM_018054647.1;XM_018049899.1;XM_018048794.1;XM_018045357.1	K04440+K03156+K02161+K06620+K02089+K06624+K11225+K17334+K00922+K04374+K03662
Human Diseases	Neurodegenerative diseases	Alzheimer's disease	11	169	0.0183679	0.224613	ko05010	XM_018065280.1;NM_001286442.1;XM_018040705.1;XM_005678668.2;XM_018060837.1;XM_018063856.1;XM_018062704.1;XM_018040175.1;XM_018051631.1;XM_005687094.3;XM_018048606.1	K04380+K03156+K03966+K03938+K04857+K05211+K05212+K05853+K07747+K06059+K03158
Environmental Information Processing	Signal transduction	Wnt signaling pathway	11	177	0.0248993	0.224613	ko04310	XM_018042427.1;XM_018038237.1;XM_013966480.2;XM_018051193.1;XM_018062064.1;XM_018050437.1;XM_018059319.1;XM_018065431.1;XM_018051579.1;XM_018054647.1;XM_018059324.1	K04440+K04499+K04427+K04345+K03097+K02085+K01357+K07861+K00312+K17334+K00445
Human Diseases	Cancers	Transcriptional misregulation in cancers	11	177	0.0248993	0.224613	ko05202	XM_018043321.1;XM_005675136.3;XM_018046428.1;XM_005680816.3;XM_013963116.2;XM_018052603.1;XM_018065437.1;XM_018049701.1;XM_018055778.1;XM_018065032.1;XM_018038541.1	K09436+K15618+K09355+K06624+K08821+K08367+K15627+K15184+K15610+K08527+K11253
Human Diseases	Infectious diseases	Tuberculosis	11	185	0.0329773	0.224613	ko05152	XM_018042427.1;NM_001286442.1;XM_018039337.1;XM_018063747.1;XM_018066621.1;XM_005689266.3;XM_018044609.1;XM_018042445.1;XM_013972159.2;XM_018048606.1;XM_018045357.1	K04440+K03156+K02161+K04718+K07897+K02146+K04730+K08066+K02154+K03158+K03662
Human Diseases	Substance dependence	Alcoholism	11	196	0.0468996	0.281398	ko05034	XM_005677703.3;XM_005677705.3;XM_018063856.1;XM_018062704.1;XM_018050353.1;XM_018038552.1;XM_005696748.3;XM_018048794.1;XM_018045751.1;XM_013974069.2;XM_018038541.1	K11252+K11251+K05211+K05212+K11251+K11254+K11252+K04374+K08045+K11251+K11253
Environmental Information Processing	Signal transduction	cGMP - PKG signaling pathway	11	209	0.0679653	0.332275	ko04022	XM_018055186.1;XM_018050391.1;XM_018060837.1;XM_018059398.1;XM_005688364.3;XM_018045956.1;XM_018054647.1;XM_018049899.1;XM_018048794.1;XM_018040175.1;XM_018045751.1	K18050+K05862+K04857+K18283+K00907+K01539+K17334+K00922+K04374+K05853+K08045
Cellular Processes	Cell motility	Regulation of actin cytoskeleton	11	288	0.304039	0.569264	ko04810	XM_018063603.1;XM_018053595.1;XM_018060949.1;XM_018065522.1;XM_018067044.1;XM_018050437.1;XM_018065431.1;XM_018066406.1;XM_005688364.3;XM_018049899.1;XM_005683082.3	K05692+K06587+K05744+K06480+K04361+K02085+K07861+K05765+K00907+K00922+K18496
Human Diseases	Endocrine and metabolic diseases	AGE-RAGE signaling pathway in diabetic complications	10	107	0.00202446	0.0890763	ko04933	XM_018042427.1;NM_001286442.1;XM_018039337.1;XM_018055186.1;XM_005701281.3;XM_005680266.3;XM_005680816.3;XM_018049899.1;XM_018039538.1;XM_018045427.1	K04440+K03156+K02161+K18050+K03982+K02089+K06624+K00922+K04500+K01116
Human Diseases	Infectious diseases	Toxoplasmosis	10	121	0.00495146	0.121174	ko05145	XM_018042427.1;NM_001286442.1;XM_018039337.1;XM_013966480.2;XM_005693631.3;XM_018044609.1;XM_013974027.2;XM_018049899.1;NM_001314303.1;XM_018048606.1	K04440+K03156+K02161+K04427+K04432+K04730+K03283+K00922+K03283+K03158
Human Diseases	Infectious diseases	Measles	10	144	0.0159682	0.221905	ko05162	XM_018056950.1;XM_005680266.3;XM_013966480.2;XM_018062064.1;XM_005680816.3;XM_018044609.1;XM_013974027.2;XM_018049899.1;NM_001314303.1;XM_018061160.1	K05068+K02089+K04427+K03097+K06624+K04730+K03283+K00922+K03283+K14216
Human Diseases	Cancers	MicroRNAs in cancer	10	145	0.0166882	0.221905	ko05206	XM_018039337.1;XM_018055186.1;XM_018039226.1;XM_018039207.1;XM_018067044.1;XM_005680373.3;XM_005680816.3;XM_018050437.1;XM_018051579.1;XM_018045427.1	K02161+K18050+K06620+K14021+K04361+K05084+K06624+K02085+K00312+K01116
Environmental Information Processing	Signal transduction	Sphingolipid signaling pathway	10	151	0.0215233	0.224613	ko04071	XM_018042427.1;NM_001286442.1;XM_018039337.1;XM_018063747.1;XM_018055186.1;XM_018064499.1;XM_018065431.1;XM_018041353.1;XM_018049899.1;XM_018048606.1	K04440+K03156+K02161+K04718+K18050+K01115+K07861+K04714+K00922+K03158
Human Diseases	Infectious diseases	Influenza A	10	180	0.0596817	0.325357	ko05164	XM_018042427.1;NM_001286442.1;XM_018050391.1;XM_005693631.3;XM_013974027.2;XM_018049899.1;NM_001314303.1;XM_018045578.1;XM_018048606.1;XM_018061160.1	K04440+K03156+K05862+K04432+K03283+K00922+K03283+K15042+K03158+K14216
Human Diseases	Infectious diseases	Herpes simplex infection	10	202	0.107779	0.389775	ko05168	XM_018042427.1;NM_001286442.1;XM_013977060.2;XM_013966480.2;XM_018062064.1;XM_018038903.1;XM_005696445.3;XM_018043790.1;XM_018048606.1;XM_018061160.1	K04440+K03156+K06751+K04427+K03097+K05654+K05653+K03133+K03158+K14216
Environmental Information Processing	Signal transduction	Jak-STAT signaling pathway	10	254	0.284345	0.56086	ko04630	XM_005691285.2;XM_018039337.1;XM_018056950.1;XM_018055196.1;XM_005678577.2;XM_018044639.1;XM_005680308.3;XM_018058383.1;XM_018049899.1;XM_005680926.2	K05434+K02161+K05068+K04698+K05082+K05440+K11225+K05431+K00922+K05697
Environmental Information Processing	Signal transduction	Ras signaling pathway	10	323	0.574254	0.762939	ko04014	XM_005681629.3;XM_018042427.1;XM_005683591.3;XM_018067044.1;XM_018051193.1;XM_018064499.1;XM_018065431.1;XM_018049899.1;XM_005683082.3;XM_018045427.1	K05098+K04440+K05121+K04361+K04345+K01115+K07861+K00922+K18496+K01116
Environmental Information Processing	Signaling molecules and interaction	Neuroactive ligand-receptor interaction	10	370	0.74018	0.840308	ko04080	XM_018063766.1;XM_018044830.1;XM_018063856.1;XM_018062704.1;XM_018045482.1;XM_013972519.2;XM_018046194.1;NM_001314255.1;XM_018064508.1;XM_018052587.1	K04231+K05221+K05211+K05212+K04260+K05234+K04813+K04259+K04817+K04289
Organismal Systems	Endocrine system	Aldosterone synthesis and secretion	9	97	0.00351886	0.112684	ko04925	XM_018055186.1;XM_018063204.1;XM_018051193.1;XM_018060837.1;XM_018061401.1;XM_018059398.1;XM_018048794.1;XM_018045751.1;XM_018066224.1	K18050+K08558+K04345+K04857+K13885+K18283+K04374+K08045+K06070
Human Diseases	Infectious diseases	Hepatitis C	9	138	0.03095	0.224613	ko05160	XM_018042427.1;NM_001286442.1;XM_018067044.1;XM_018061401.1;XM_013967087.2;XM_005689465.2;XM_018049899.1;XM_018048606.1;XM_018061160.1	K04440+K03156+K04361+K13885+K06087+K06087+K00922+K03158+K14216
Organismal Systems	Sensory system	Inflammatory mediator regulation of TRP channels	9	152	0.0519824	0.298198	ko04750	XM_018042427.1;XM_018055186.1;XM_018051193.1;XM_005693631.3;NM_001314255.1;XM_018049899.1;XM_018064698.1;XM_018045751.1;XM_018045427.1	K04440+K18050+K04345+K04432+K04259+K00922+K04971+K08045+K01116
Organismal Systems	Immune system	Antigen processing and presentation	8	101	0.0145498	0.221905	ko04612	XM_005696358.2;NM_001286442.1;XM_013977060.2;XM_013974027.2;XM_018038903.1;XM_005696445.3;XM_018042445.1;NM_001314303.1	K04079+K03156+K06751+K03283+K05654+K05653+K08066+K03283
Cellular Processes	Cellular commiunity	Adherens junction	8	102	0.0153696	0.221905	ko04520	XM_018063603.1;XM_013966480.2;XM_018067044.1;XM_018062064.1;XM_018065431.1;XM_018041190.1;XM_018039538.1;XM_005680926.2	K05692+K04427+K04361+K03097+K07861+K06086+K04500+K05697
Organismal Systems	Endocrine system	GnRH signaling pathway	8	116	0.03061	0.224613	ko04912	XM_018042427.1;XM_018067044.1;XM_018051193.1;XM_005693631.3;XM_018060837.1;XM_018064499.1;XM_018048794.1;XM_018045751.1	K04440+K04361+K04345+K04432+K04857+K01115+K04374+K08045
Organismal Systems	Immune system	Fc gamma R-mediated phagocytosis	8	119	0.0348831	0.224613	ko04666	XM_018063747.1;XM_018055186.1;XM_018060949.1;XM_018064499.1;XM_018046989.1;XM_018066406.1;XM_018049899.1;XM_018045427.1	K04718+K18050+K05744+K01115+K12562+K05765+K00922+K01116
Organismal Systems	Endocrine system	Estrogen signaling pathway	8	119	0.0348831	0.224613	ko04915	XM_005696358.2;XM_018067044.1;XM_018051193.1;XM_013974027.2;XM_018049899.1;XM_018048794.1;NM_001314303.1;XM_018045751.1	K04079+K04361+K04345+K03283+K00922+K04374+K03283+K08045
Human Diseases	Infectious diseases	Chagas disease (American trypanosomiasis)	8	119	0.0348831	0.224613	ko05142	XM_018042427.1;NM_001286442.1;XM_005701281.3;XM_018044609.1;XM_018064211.1;XM_018049899.1;XM_018039538.1;XM_018048606.1	K04440+K03156+K03982+K04730+K05408+K00922+K04500+K03158
Organismal Systems	Nervous system	Cholinergic synapse	8	129	0.0519869	0.298198	ko04725	XM_018039337.1;XM_018051193.1;XM_018042975.1;XM_018060837.1;XM_018046194.1;XM_018049899.1;XM_018048794.1;XM_018045751.1	K02161+K04345+K04926+K04857+K04813+K00922+K04374+K08045
Environmental Information Processing	Signal transduction	NF-kappa B signaling pathway	8	135	0.0644653	0.325357	ko04064	NM_001286442.1;XM_018039337.1;XM_018042298.1;XM_013966480.2;XM_018062064.1;XM_018044609.1;XM_018048606.1;XM_018045427.1	K03156+K02161+K10031+K04427+K03097+K04730+K03158+K01116
Environmental Information Processing	Signal transduction	TNF signaling pathway	8	145	0.0890853	0.36367	ko04668	XM_018042427.1;NM_001286442.1;XM_013966480.2;XM_005693631.3;XM_018041795.1;XM_018049899.1;XM_018048794.1;XM_018048606.1	K04440+K03156+K04427+K04432+K09558+K00922+K04374+K03158
Human Diseases	Immune diseases	Systemic lupus erythematosus	8	147	0.0945846	0.36367	ko05322	NM_001286442.1;XM_005677703.3;XM_005677705.3;XM_018050353.1;XM_018038552.1;XM_005696748.3;XM_013974069.2;XM_018038541.1	K03156+K11252+K11251+K11251+K11254+K11252+K11251+K11253
Human Diseases	Endocrine and metabolic diseases	Non-alcoholic fatty liver disease (NAFLD)	8	155	0.118468	0.402125	ko04932	XM_018042427.1;NM_001286442.1;XM_018040705.1;XM_005678668.2;XM_018065500.1;XM_018049899.1;XM_018048794.1;XM_018048606.1	K04440+K03156+K03966+K03938+K07198+K00922+K04374+K03158
Organismal Systems	Nervous system	Neurotrophin signaling pathway	8	156	0.121662	0.402125	ko04722	XM_018042427.1;XM_018039337.1;XM_018063530.1;XM_018050842.1;XM_018044609.1;XM_018049899.1;XM_018048794.1;XM_018045427.1	K04440+K02161+K12458+K08888+K04730+K00922+K04374+K01116
Cellular Processes	Cell growth and death	Cell cycle	8	164	0.148812	0.441421	ko04110	XM_018039226.1;XM_005680266.3;XM_005680816.3;XM_005685483.2;XM_018049347.1;XM_005693776.2;XM_018039538.1;XM_018045473.1	K06620+K02089+K06624+K06637+K03351+K02213+K04500+K06642
Environmental Information Processing	Signal transduction	FoxO signaling pathway	8	168	0.163409	0.443392	ko04068	XM_018042427.1;XM_005675136.3;XM_018067044.1;XM_005680816.3;XM_018065500.1;XM_018049899.1;XM_018048004.1;XM_018039538.1	K04440+K15618+K04361+K06624+K07198+K00922+K17848+K04500
Cellular Processes	Transport and catabolism	Lysosome	8	169	0.16716	0.443392	ko04142	XM_018040657.1;XM_005699902.3;XM_005689266.3;XM_018058265.1;XM_018065761.1;XM_013972159.2;XM_018049880.1;XM_018045357.1	K12394+K08569+K02146+K12387+K12373+K02154+K01217+K03662
Organismal Systems	Development	Axon guidance	8	177	0.198529	0.47647	ko04360	XM_018065613.1;XM_018060949.1;XM_018065431.1;XM_005683147.3;XM_018066406.1;XM_018054647.1;XM_018048960.1;XM_018048969.1	K06841+K05744+K07861+K07520+K05765+K17334+K06821+K06821
Cellular Processes	Cellular commiunity	Tight junction	8	183	0.223517	0.497	ko04530	XM_018063603.1;XM_018055186.1;XM_005680266.3;XM_018062064.1;XM_018039547.1;XM_013967087.2;XM_005689465.2;XM_018050938.1	K05692+K18050+K02089+K03097+K06096+K06087+K06087+K06090
Cellular Processes	Cellular commiunity	Signaling pathways regulating pluripotency of stem cells	8	184	0.227792	0.497	ko04550	XM_018044793.1;XM_005686323.3;XM_018050437.1;XM_018059319.1;XM_018051579.1;XM_018049899.1;XM_018039538.1;XM_018059324.1	K18498+K11487+K02085+K01357+K00312+K00922+K04500+K00445
Organismal Systems	Circulatory system	Adrenergic signaling in cardiomyocytes	8	187	0.240789	0.512648	ko04261	XM_018039337.1;XM_018051193.1;XM_018042975.1;XM_018060837.1;XM_018045956.1;XM_018049899.1;XM_018048794.1;XM_018045751.1	K02161+K04345+K04926+K04857+K01539+K00922+K04374+K08045
Organismal Systems	Endocrine system	Oxytocin signaling pathway	8	189	0.249591	0.518443	ko04921	XM_018067044.1;XM_018051193.1;XM_018060837.1;XM_018065500.1;XM_005688364.3;XM_018054647.1;XM_018049899.1;XM_018045751.1	K04361+K04345+K04857+K07198+K00907+K17334+K00922+K08045
Environmental Information Processing	Signal transduction	Hippo signaling pathway	8	193	0.267499	0.546054	ko04390	XM_005701281.3;XM_018050437.1;XM_018059319.1;XM_018045180.1;XM_018051579.1;XM_018039538.1;XM_005683082.3;XM_018059324.1	K03982+K02085+K01357+K16175+K00312+K04500+K18496+K00445
Genetic Information Processing	Translation	Ribosome	8	205	0.323187	0.580417	ko03010	XM_018040703.1;XM_018050912.1;XM_018056140.1;XM_018062504.1;XM_005699200.3;XM_005674869.3;XM_013969042.2;XM_018040702.1	K02981+K02920+K02936+K02966+K02959+K02896+K02938+K02925
Environmental Information Processing	Signaling molecules and interaction	Cell adhesion molecules (CAMs)	8	220	0.395284	0.667184	ko04514	XM_018060788.1;XM_013977060.2;XM_013965947.2;XM_013967087.2;XM_005677804.3;XM_005689465.2;XM_005677813.3;XM_018058255.1	K06474+K06751+K06708+K06087+K06747+K06087+K06449+K16336
Metabolism	Nucleotide metabolism	Purine metabolism	8	234	0.462937	0.714709	ko00230	XM_018049890.1;XM_018058454.1;XM_018059398.1;XM_013976637.2;XM_005675184.3;XM_018056270.1;XM_005694675.3;XM_018045751.1	K13756+K18436+K18283+K02320+K03016+K01509+K13293+K08045
Human Diseases	Neurodegenerative diseases	Amyotrophic lateral sclerosis (ALS)	7	50	0.000920164	0.0698103	ko05014	NM_001286442.1;XM_018039337.1;XM_005693631.3;XM_018063856.1;XM_018062704.1;XM_018048606.1;XM_018061020.1	K03156+K02161+K04432+K05211+K05212+K03158+K04574
Human Diseases	Cancers	Pancreatic cancer	7	68	0.0055079	0.121174	ko05212	XM_018042427.1;XM_018039226.1;XM_005680266.3;XM_018067044.1;XM_018065431.1;XM_018049899.1;XM_018039538.1	K04440+K06620+K02089+K04361+K07861+K00922+K04500
Organismal Systems	Aging	Longevity regulating pathway - multiple species	7	75	0.0093559	0.176426	ko04213	XM_018051193.1;XM_013974027.2;XM_018065500.1;XM_018049899.1;XM_018062822.1;NM_001314303.1;XM_018045751.1	K04345+K03283+K07198+K00922+K16184+K03283+K08045
Human Diseases	Cardiovascular diseases	Dilated cardiomyopathy (DCM)	7	84	0.016811	0.221905	ko05414	NM_001286442.1;XM_018043695.1;XM_018053595.1;XM_018065522.1;XM_018051193.1;XM_018060837.1;XM_018045751.1	K03156+K10366+K06587+K06480+K04345+K04857+K08045
Human Diseases	Cancers	Prostate cancer	7	89	0.0224056	0.224613	ko05215	XM_005696358.2;XM_018039337.1;XM_018039226.1;XM_018067044.1;XM_005680816.3;XM_018049899.1;XM_018048794.1	K04079+K02161+K06620+K04361+K06624+K00922+K04374
Human Diseases	Immune diseases	Rheumatoid arthritis	7	92	0.0263193	0.224613	ko05323	NM_001286442.1;XM_005683591.3;XM_018042298.1;XM_005689266.3;XM_018064211.1;XM_013972159.2;XM_018045357.1	K03156+K05121+K10031+K02146+K05408+K02154+K03662
Human Diseases	Endocrine and metabolic diseases	Insulin resistance	7	116	0.0747775	0.352522	ko04931	XM_018042427.1;NM_001286442.1;XM_018055186.1;XM_018065500.1;XM_018049899.1;XM_018048606.1;XM_018054351.1	K04440+K03156+K18050+K07198+K00922+K03158+K00688
Organismal Systems	Immune system	Hematopoietic cell lineage	7	118	0.0802802	0.358685	ko04640	XM_018060788.1;NM_001286442.1;XM_018056950.1;XM_013963692.2;XM_018065522.1;XM_005677813.3;XM_018058383.1	K06474+K03156+K05068+K06260+K06480+K06449+K05431
Environmental Information Processing	Signal transduction	ErbB signaling pathway	7	126	0.104567	0.383411	ko04012	XM_018042427.1;XM_018067044.1;XM_005680373.3;XM_005680816.3;XM_018049899.1;XM_018050296.1;XM_018045427.1	K04440+K04361+K05084+K06624+K00922+K05456+K01116
Environmental Information Processing	Signal transduction	HIF-1 signaling pathway	7	130	0.118046	0.402125	ko04066	XM_018039337.1;XM_005683591.3;XM_005701281.3;XM_018067044.1;XM_005680816.3;XM_018049899.1;XM_018045427.1	K02161+K05121+K03982+K04361+K06624+K00922+K01116
Metabolism	Global and Overview	Carbon metabolism	7	134	0.132383	0.421073	ko01200	XM_018040838.1;XM_018051882.1;XM_018043261.1;XM_005681249.3;XM_005700601.3;XM_018062294.1;XM_018057336.1	K19269+K01681+K00029+K00615+K00927+K01810+K00850
Organismal Systems	Nervous system	Glutamatergic synapse	7	140	0.155419	0.443392	ko04724	XM_018043149.1;XM_018051193.1;XM_018039624.1;XM_018064499.1;XM_018063856.1;XM_018062704.1;XM_018045751.1	K15009+K04345+K15008+K01115+K05211+K05212+K08045
Organismal Systems	Immune system	Toll-like receptor signaling pathway	7	144	0.171735	0.44549	ko04620	XM_018042427.1;NM_001286442.1;XM_013966480.2;XM_005693631.3;XM_018044609.1;XM_018064211.1;XM_018049899.1	K04440+K03156+K04427+K04432+K04730+K05408+K00922
Environmental Information Processing	Signal transduction	Phospholipase D signaling pathway	7	199	0.442458	0.703669	ko04072	XM_018067044.1;XM_018064499.1;XM_018049899.1;XM_018051587.1;XM_018052587.1;XM_018045751.1;XM_018045427.1	K04361+K01115+K00922+K07937+K04289+K08045+K01116
Human Diseases	Cancers	Colorectal cancer	6	69	0.0215993	0.224613	ko05210	XM_018042427.1;XM_018039337.1;XM_018050437.1;XM_018065431.1;XM_018049899.1;XM_018039538.1	K04440+K02161+K02085+K07861+K00922+K04500
Organismal Systems	Endocrine system	Renin secretion	6	76	0.0328596	0.224613	ko04924	XM_018051193.1;XM_018060837.1;NM_001314255.1;XM_013962653.2;XM_018045751.1;XM_018060005.1	K04345+K04857+K04259+K05030+K08045+K01380
Human Diseases	Cardiovascular diseases	Hypertrophic cardiomyopathy (HCM)	6	81	0.0428813	0.265519	ko05410	NM_001286442.1;XM_018043695.1;XM_018053595.1;XM_018065522.1;XM_018060837.1;XM_018065500.1	K03156+K10366+K06587+K06480+K04857+K07198
Metabolism	Global and Overview	Biosynthesis of amino acids	6	89	0.0625408	0.325357	ko01230	XM_018039822.1;XM_018051882.1;XM_005681249.3;XM_005700601.3;XM_013971441.2;XM_018057336.1	K01755+K01681+K00615+K00927+K00826+K00850
Human Diseases	Infectious diseases	Salmonella infection	6	90	0.0653178	0.325357	ko05132	XM_018063603.1;XM_018042427.1;XM_018066621.1;XM_018064211.1;XM_005695795.3;XM_018055908.1	K05692+K04440+K07897+K05408+K04437+K06071
Organismal Systems	Immune system	Fc epsilon RI signaling pathway	6	95	0.0802702	0.358685	ko04664	XM_018042427.1;NM_001286442.1;XM_005693631.3;XM_018065431.1;XM_018049899.1;XM_018045427.1	K04440+K03156+K04432+K07861+K00922+K01116
Cellular Processes	Cellular commiunity	Gap junction	6	106	0.11928	0.402125	ko04540	XM_018067044.1;XM_018051193.1;XM_018044831.1;XM_018050940.1;XM_018052587.1;XM_018045751.1	K04361+K04345+K07374+K07375+K04289+K08045
Human Diseases	Cancers	Choline metabolism in cancer	6	107	0.123226	0.402125	ko05231	XM_018042427.1;XM_018067044.1;XM_018064499.1;XM_018065431.1;XM_018049899.1;XM_018045427.1	K04440+K04361+K01115+K07861+K00922+K01116
Organismal Systems	Endocrine system	Progesterone-mediated oocyte maturation	6	116	0.161494	0.443392	ko04914	XM_005696358.2;XM_018042427.1;XM_018051193.1;XM_018049347.1;XM_018049899.1;XM_018045751.1	K04079+K04440+K04345+K03351+K00922+K08045
Organismal Systems	Aging	Longevity regulating pathway - mammal	6	119	0.175275	0.44549	ko04211	XM_018051193.1;XM_018065500.1;XM_018049899.1;XM_018048794.1;XM_018062822.1;XM_018045751.1	K04345+K07198+K00922+K04374+K16184+K08045
Cellular Processes	Cell growth and death	Apoptosis	6	120	0.179973	0.448235	ko04210	NM_001286442.1;XM_018039337.1;XM_018051193.1;XM_018044609.1;XM_018049899.1;XM_018048606.1	K03156+K02161+K04345+K04730+K00922+K03158
Organismal Systems	Digestive system	Pancreatic secretion	6	120	0.179973	0.448235	ko04972	XM_018042975.1;XM_018045956.1;XM_013962653.2;XM_018040175.1;XM_018055348.1;XM_018045751.1	K04926+K01539+K05030+K05853+K01345+K08045
Organismal Systems	Digestive system	Bile secretion	6	129	0.22437	0.497	ko04976	XM_018051193.1;XM_018061401.1;XM_018064856.1;XM_018045956.1;XM_018054707.1;XM_018045751.1	K04345+K13885+K05667+K01539+K13857+K08045
Organismal Systems	Endocrine system	Thyroid hormone signaling pathway	6	142	0.293794	0.56086	ko04919	XM_018051193.1;XM_018053898.1;XM_005709569.2;XM_018045956.1;XM_018049899.1;XM_018045427.1	K04345+K17904+K07754+K01539+K00922+K01116
Organismal Systems	Immune system	T cell receptor signaling pathway	6	147	0.321616	0.580417	ko04660	NM_001286442.1;XM_005680266.3;XM_013966480.2;XM_018049899.1;XM_005680926.2;XM_018045427.1	K03156+K02089+K04427+K00922+K05697+K01116
Metabolism	Energy metabolism	Oxidative phosphorylation	6	150	0.338495	0.591806	ko00190	XM_018040705.1;XM_005678668.2;XM_005689266.3;XM_013972159.2;XM_018049889.1;XM_018045357.1	K03966+K03938+K02146+K02154+K02129+K03662
Organismal Systems	Endocrine system	Insulin signaling pathway	6	185	0.534155	0.754161	ko04910	XM_018042427.1;XM_018051193.1;XM_018065500.1;XM_018049899.1;XM_018041190.1;XM_018054351.1	K04440+K04345+K07198+K00922+K06086+K00688
Organismal Systems	Immune system	Chemokine signaling pathway	6	226	0.72551	0.83406	ko04062	XM_018042298.1;XM_018057997.1;XM_018051193.1;XM_018064211.1;XM_018049899.1;XM_018045751.1	K10031+K12365+K04345+K05408+K00922+K08045
Organismal Systems	Immune system	Natural killer cell mediated cytotoxicity	6	246	0.796136	0.879414	ko04650	NM_001286442.1;XM_013977060.2;XM_018065431.1;XM_018049899.1;XM_005680926.2;XM_018045427.1	K03156+K06751+K07861+K00922+K05697+K01116
Human Diseases	Substance dependence	Cocaine addiction	5	52	0.023707	0.224613	ko05030	XM_018051193.1;XM_018063856.1;XM_018062704.1;XM_018048794.1;XM_018045751.1	K04345+K05211+K05212+K04374+K08045
Human Diseases	Infectious diseases	Legionellosis	5	57	0.0336607	0.224613	ko05134	NM_001286442.1;XM_018042341.1;XM_013974027.2;XM_018051587.1;NM_001314303.1	K03156+K07953+K03283+K07937+K03283
Human Diseases	Cancers	Non-small cell lung cancer	5	61	0.0432474	0.265519	ko05223	XM_018039226.1;XM_005680266.3;XM_018067044.1;XM_018049899.1;XM_018045427.1	K06620+K02089+K04361+K00922+K01116
Human Diseases	Substance dependence	Amphetamine addiction	5	67	0.0604157	0.325357	ko05031	XM_018051193.1;XM_018063856.1;XM_018062704.1;XM_018048794.1;XM_018045751.1	K04345+K05211+K05212+K04374+K08045
Metabolism	Carbohydrate metabolism	Amino sugar and nucleotide sugar metabolism	5	68	0.0636042	0.325357	ko00520	XM_005683905.3;XM_018065761.1;XM_018056267.1;XM_018040669.1;XM_018062294.1	K05304+K12373+K00972+K17497+K01810
Human Diseases	Cancers	Glioma	5	70	0.0702602	0.337249	ko05214	XM_018039226.1;XM_005680266.3;XM_018067044.1;XM_018049899.1;XM_018045427.1	K06620+K02089+K04361+K00922+K01116
Organismal Systems	Immune system	NOD-like receptor signaling pathway	5	73	0.080935	0.358685	ko04621	XM_005696358.2;XM_018042427.1;NM_001286442.1;XM_013966480.2;XM_005679252.3	K04079+K04440+K03156+K04427+K08727
Human Diseases	Cancers	Melanoma	5	74	0.0846751	0.363197	ko05218	XM_018039226.1;XM_005680266.3;XM_018067044.1;XM_018049899.1;XM_005683082.3	K06620+K02089+K04361+K00922+K18496
Human Diseases	Infectious diseases	Pertussis	5	77	0.0964303	0.36367	ko05133	XM_018042427.1;NM_001286442.1;XM_018044609.1;XM_018066406.1;XM_005679252.3	K04440+K03156+K04730+K05765+K08727
Human Diseases	Cancers	Chronic myeloid leukemia	5	77	0.0964303	0.36367	ko05220	XM_018039226.1;XM_005680266.3;XM_005680816.3;XM_018052603.1;XM_018049899.1	K06620+K02089+K06624+K08367+K00922
Environmental Information Processing	Signal transduction	mTOR signaling pathway	5	83	0.122257	0.402125	ko04150	NM_001286442.1;XM_018042008.1;XM_018065500.1;XM_018049899.1;XM_018062822.1	K03156+K16186+K07198+K00922+K16184
Organismal Systems	Digestive system	Gastric acid secretion	5	89	0.150943	0.442767	ko04971	XM_018051193.1;XM_018042975.1;XM_005688364.3;XM_018045956.1;XM_018045751.1	K04345+K04926+K00907+K01539+K08045
Environmental Information Processing	Signal transduction	VEGF signaling pathway	5	90	0.15598	0.443392	ko04370	XM_005681629.3;XM_018063747.1;XM_018065431.1;XM_018049899.1;XM_018045427.1	K05098+K04718+K07861+K00922+K01116
Human Diseases	Substance dependence	Morphine addiction	5	95	0.182159	0.449439	ko05032	XM_018058454.1;XM_018051193.1;XM_018059398.1;XM_005694675.3;XM_018045751.1	K18436+K04345+K18283+K13293+K08045
Organismal Systems	Endocrine system	Adipocytokine signaling pathway	5	103	0.227052	0.497	ko04920	XM_018042427.1;NM_001286442.1;XM_018065500.1;XM_018048606.1;XM_018054750.1	K04440+K03156+K07198+K03158+K08524
Organismal Systems	Endocrine system	Insulin secretion	5	104	0.232884	0.503945	ko04911	XM_018051193.1;XM_018060837.1;XM_018045956.1;XM_018048794.1;XM_018045751.1	K04345+K04857+K01539+K04374+K08045
Human Diseases	Infectious diseases	Amoebiasis	5	118	0.318096	0.579154	ko05146	NM_001286442.1;XM_018066621.1;XM_018051193.1;XM_018049899.1;XM_018039672.1	K03156+K07897+K04345+K00922+K13963
Metabolism	Nucleotide metabolism	Pyrimidine metabolism	5	120	0.330638	0.584992	ko00240	XM_018043919.1;XM_013976637.2;XM_005678060.3;XM_005675184.3;XM_018063686.1	K01937+K02320+K00207+K03016+K00857
Organismal Systems	Endocrine system	Melanogenesis	5	122	0.343227	0.592234	ko04916	XM_018051193.1;XM_018059319.1;XM_018051579.1;XM_018045751.1;XM_018059324.1	K04345+K01357+K00312+K08045+K00445
Organismal Systems	Endocrine system	Glucagon signaling pathway	5	127	0.374813	0.638391	ko04922	XM_018051193.1;XM_018065500.1;XM_018048794.1;XM_018039937.1;XM_018054351.1	K04345+K07198+K04374+K15423+K00688
Human Diseases	Neurodegenerative diseases	Parkinson's disease	5	140	0.456427	0.710415	ko05012	XM_018040705.1;XM_005678668.2;XM_018050391.1;XM_018051193.1;XM_018045751.1	K03966+K03938+K05862+K04345+K08045
Organismal Systems	Immune system	Leukocyte transendothelial migration	5	149	0.511226	0.754161	ko04670	XM_018042298.1;XM_013967087.2;XM_005689465.2;XM_018049899.1;XM_018045427.1	K10031+K06087+K06087+K00922+K01116
Organismal Systems	Immune system	Platelet activation	5	156	0.552253	0.760169	ko04611	XM_013963692.2;XM_018051193.1;XM_005688364.3;XM_018049899.1;XM_018045751.1	K06260+K04345+K00907+K00922+K08045
Environmental Information Processing	Signal transduction	AMPK signaling pathway	5	168	0.618426	0.78244	ko04152	XM_013966480.2;XM_018065500.1;XM_018049899.1;XM_018062822.1;XM_018057336.1	K04427+K07198+K00922+K16184+K00850
Organismal Systems	Development	Osteoclast differentiation	5	173	0.644239	0.798494	ko04380	XM_018042427.1;NM_001286442.1;XM_013966480.2;XM_018049899.1;XM_018048606.1	K04440+K03156+K04427+K00922+K03158
Organismal Systems	Circulatory system	Vascular smooth muscle contraction	5	177	0.664091	0.805932	ko04270	XM_018055186.1;XM_018051193.1;XM_018060837.1;XM_005688364.3;XM_018045751.1	K18050+K04345+K04857+K00907+K08045
Metabolism	Metabolism of cofactors and vitamins	One carbon pool by folate	4	21	0.00384151	0.112684	ko00670	XM_018066948.1;XM_018055019.1;XM_005683382.3;XM_018053357.1	K00289+K13403+K00287+K13402
Genetic Information Processing	Folding, sorting and degradation	Proteasome	4	45	0.0530882	0.298198	ko03050	NM_001285698.1;XM_018038902.1;XM_005694020.3;XM_005692406.3	K02730+K02740+K03035+K03063
Human Diseases	Endocrine and metabolic diseases	Type II diabetes mellitus	4	52	0.0815193	0.358685	ko04930	XM_018042427.1;NM_001286442.1;XM_018055186.1;XM_018049899.1	K04440+K03156+K18050+K00922
Metabolism	Lipid metabolism	Sphingolipid metabolism	4	55	0.0955972	0.36367	ko00600	XM_018063747.1;XM_005692177.3;XM_018049186.1;XM_018041353.1	K04718+K12352+K04628+K04714
Human Diseases	Cancers	Basal cell carcinoma	4	55	0.0955972	0.36367	ko05217	XM_018050437.1;XM_018059319.1;XM_018051579.1;XM_018059324.1	K02085+K01357+K00312+K00445
Metabolism	Glycan biosynthesis and metabolism	N-Glycan biosynthesis	4	59	0.116005	0.402125	ko00510	XM_018067224.1;XM_018055319.1;XM_018050556.1;XM_005677030.3	K12666+K00779+K00726+K12670
Environmental Information Processing	Signal transduction	Hedgehog signaling pathway	4	61	0.126866	0.408446	ko04340	XM_018051193.1;XM_018059319.1;XM_018051579.1;XM_018059324.1	K04345+K01357+K00312+K00445
Human Diseases	Immune diseases	Inflammatiory bowel disease (IBD)	4	63	0.138137	0.422606	ko05321	NM_001286442.1;XM_005691285.2;XM_005680308.3;XM_018039538.1	K03156+K05434+K11225+K04500
Human Diseases	Cancers	Central carbon metabolism in cancer	4	67	0.161813	0.443392	ko05230	XM_018042484.1;XM_018067044.1;XM_018049899.1;XM_018057336.1	K05126+K04361+K00922+K00850
Human Diseases	Infectious diseases	Leishmaniasis	4	68	0.167951	0.443392	ko05140	NM_001286442.1;XM_013966480.2;XM_018044609.1;XM_005680926.2	K03156+K04427+K04730+K05697
Human Diseases	Cardiovascular diseases	Viral myocarditis	4	68	0.167951	0.443392	ko05416	XM_005679159.2;XM_018043695.1;XM_013977060.2;XM_018065431.1	K06278+K10366+K06751+K07861
Human Diseases	Cardiovascular diseases	Arrhythmogenic right ventricular cardiomyopathy (ARVC)	4	72	0.193285	0.468141	ko05412	XM_018043695.1;XM_018053595.1;XM_018065522.1;XM_018060837.1	K10366+K06587+K06480+K04857
Organismal Systems	Nervous system	Long-term potentiation	4	74	0.206377	0.490843	ko04720	XM_018051193.1;XM_018063856.1;XM_018062704.1;XM_018048794.1	K04345+K05211+K05212+K04374
Organismal Systems	Endocrine system	Regulation of lipolysis in adipocyte	4	77	0.226473	0.497	ko04923	XM_018051193.1;XM_018045482.1;XM_018049899.1;XM_018045751.1	K04345+K04260+K00922+K08045
Human Diseases	Infectious diseases	Bacterial invasion of epithelial cells	4	79	0.240138	0.512648	ko05100	XM_005679159.2;XM_018061589.1;XM_018049899.1;XM_018050740.1	K06278+K13736+K00922+K16939
Metabolism	Carbohydrate metabolism	Glycolysis / Gluconeogenesis	4	80	0.247042	0.517612	ko00010	XM_018063404.1;XM_005700601.3;XM_018062294.1;XM_018057336.1	K10705+K00927+K01810+K00850
Organismal Systems	Endocrine system	Thyroid hormone synthesis	4	84	0.275057	0.554314	ko04918	XM_018051193.1;XM_018045956.1;XM_018048794.1;XM_018045751.1	K04345+K01539+K04374+K08045
Human Diseases	Cancers	Small cell lung cancer	4	90	0.317947	0.579154	ko05222	XM_018039337.1;XM_018039226.1;XM_005680266.3;XM_018049899.1	K02161+K06620+K02089+K00922
Metabolism	Carbohydrate metabolism	Inositol phosphate metabolism	4	92	0.332382	0.584992	ko00562	XM_018054425.1;XM_005693310.3;XM_018049899.1;XM_018045427.1	K00911+K01106+K00922+K01116
Environmental Information Processing	Signaling molecules and interaction	ECM-receptor interaction	4	119	0.52291	0.754161	ko04512	XM_013963692.2;XM_005677702.3;XM_018053595.1;XM_018065522.1	K06260+K06258+K06587+K06480
Organismal Systems	Environmental adaptation	Circadian entrainment	4	122	0.542664	0.754161	ko04713	XM_018051193.1;XM_018063856.1;XM_018062704.1;XM_018045751.1	K04345+K05211+K05212+K08045
Organismal Systems	Nervous system	Retrograde endocannabinoid signaling	4	128	0.580874	0.762939	ko04723	XM_018042427.1;XM_018051193.1;XM_018060837.1;XM_018045751.1	K04440+K04345+K04857+K08045
Organismal Systems	Immune system	RIG-I-like receptor signaling pathway	4	129	0.587063	0.767251	ko04622	XM_018042427.1;NM_001286442.1;XM_013966480.2;XM_018044639.1	K04440+K03156+K04427+K05440
Environmental Information Processing	Signal transduction	Phosphatidylinositol signaling system	4	131	0.599282	0.771758	ko04070	XM_018054425.1;XM_005693310.3;XM_018049899.1;XM_018045427.1	K00911+K01106+K00922+K01116
Organismal Systems	Nervous system	Serotonergic synapse	4	151	0.70892	0.828119	ko04726	XM_018051193.1;XM_018060837.1;XM_018044730.1;XM_018045751.1	K04345+K04857+K07414+K08045
Organismal Systems	Digestive system	Protein digestion and absorption	4	151	0.70892	0.828119	ko04974	XM_018045833.1;XM_018042975.1;XM_018045956.1;XM_018055348.1	K19721+K04926+K01539+K01345
Organismal Systems	Nervous system	Dopaminergic synapse	4	162	0.759159	0.852843	ko04728	XM_018042427.1;XM_018051193.1;XM_018048794.1;XM_018045751.1	K04440+K04345+K04374+K08045
Metabolism	Glycan biosynthesis and metabolism	Glycosylphosphatidylinositol(GPI)-anchor biosynthesis	3	33	0.0852964	0.363197	ko00563	XM_018064155.1;XM_013967126.2;XM_018056505.1	K05283+K05286+K07542
Metabolism	Carbohydrate metabolism	Pentose phosphate pathway	3	35	0.0978051	0.36367	ko00030	XM_005681249.3;XM_018062294.1;XM_018057336.1	K00615+K01810+K00850
Metabolism	Carbohydrate metabolism	Glyoxylate and dicarboxylate metabolism	3	35	0.0978051	0.36367	ko00630	XM_018040838.1;XM_018061759.1;XM_018051882.1	K19269+K02437+K01681
Human Diseases	Substance dependence	Nicotine addiction	3	41	0.139268	0.422606	ko05033	XM_018063856.1;XM_018062704.1;XM_018046194.1	K05211+K05212+K04813
Human Diseases	Cancers	Bladder cancer	3	41	0.139268	0.422606	ko05219	XM_018039226.1;XM_005680266.3;XM_018067044.1	K06620+K02089+K04361
Human Diseases	Cancers	Endometrial cancer	3	54	0.243552	0.514381	ko05213	XM_018067044.1;XM_018050437.1;XM_018049899.1	K04361+K02085+K00922
Metabolism	Amino acid metabolism	Glycine, serine and threonine metabolism	3	58	0.277931	0.555862	ko00260	XM_018065151.1;XM_018067041.1;XM_018061759.1	K00276+K00108+K02437
Human Diseases	Cancers	Acute myeloid leukemia	3	59	0.286605	0.56086	ko05221	XM_018052603.1;XM_018049899.1;XM_018065032.1	K08367+K00922+K08527
Metabolism	Amino acid metabolism	Tyrosine metabolism	3	60	0.295301	0.56086	ko00350	XM_018065151.1;XM_005695063.3;XM_018060897.1	K00276+K01555+K07253
Genetic Information Processing	Transcription	Basal transcription factors	3	61	0.304013	0.569264	ko03022	XM_005685699.3;XM_018043790.1;XM_018045522.1	K03123+K03133+K03128
Metabolism	Xenobiotics biodegradation and metabolism	Drug metabolism - other enzymes	3	62	0.312737	0.579154	ko00983	XM_005678060.3;XM_018063686.1;XM_018045544.1	K00207+K00857+K01044
Environmental Information Processing	Signal transduction	Notch signaling pathway	3	69	0.373734	0.638391	ko04330	XM_018053497.1;XM_005687094.3;XM_018059025.1	K06051+K06059+K06058
Metabolism	Amino acid metabolism	Valine, leucine and isoleucine degradation	3	74	0.416702	0.691883	ko00280	XM_018062460.1;XM_018039635.1;XM_013971441.2	K00166+K07508+K00826
Organismal Systems	Digestive system	Mineral absorption	3	74	0.416702	0.691883	ko04978	XM_018045956.1;XM_005691999.2;XM_018062006.1	K01539+K14739+K14739
Metabolism	Global and Overview	Fatty acid metabolism	3	76	0.433633	0.703669	ko01212	XM_018042130.1;XM_018039635.1;XM_018051173.1	K09458+K07508+K10258
Organismal Systems	Endocrine system	Ovarian Steroidogenesis	3	76	0.433633	0.703669	ko04913	XM_018051193.1;XM_018061401.1;XM_018045751.1	K04345+K13885+K08045
Genetic Information Processing	Translation	Ribosome biogenesis in eukaryotes	3	93	0.568346	0.762939	ko03008	XM_018040804.1;XM_018062064.1;XM_018066295.1	K14555+K03097+K14536
Organismal Systems	Immune system	B cell receptor signaling pathway	3	93	0.568346	0.762939	ko04662	XM_018065431.1;XM_018049899.1;XM_005680926.2	K07861+K00922+K05697
Organismal Systems	Immune system	Complement and coagulation cascades	3	96	0.59002	0.767316	ko04610	XM_005701281.3;XM_005695358.3;XM_005681316.3	K03982+K03913+K01333
Organismal Systems	Nervous system	GABAergic synapse	3	102	0.631221	0.789774	ko04727	XM_018051193.1;XM_018060837.1;XM_018045751.1	K04345+K04857+K08045
Organismal Systems	Endocrine system	Prolactin signaling pathway	3	105	0.650721	0.800358	ko04917	XM_018042427.1;XM_018055196.1;XM_018049899.1	K04440+K04698+K00922
Organismal Systems	Digestive system	Salivary secretion	3	113	0.699085	0.828119	ko04970	XM_018051193.1;XM_018045956.1;XM_018045751.1	K04345+K01539+K08045
Environmental Information Processing	Membrane transport	ABC transporters	3	118	0.726643	0.83406	ko02010	XM_018038903.1;XM_018064856.1;XM_005696445.3	K05654+K05667+K05653
Cellular Processes	Cell growth and death	Oocyte meiosis	3	130	0.78471	0.870435	ko04114	XM_018051193.1;XM_018049347.1;XM_018045751.1	K04345+K03351+K08045
Genetic Information Processing	Transcription	Spliceosome	3	186	0.937449	0.962982	ko03040	XM_005696021.3;XM_013974027.2;NM_001314303.1	K12871+K03283+K03283
Genetic Information Processing	Folding, sorting and degradation	Ubiquitin mediated proteolysis	3	191	0.944417	0.964075	ko04120	XM_018058180.1;XM_005701122.3;XM_018049347.1	K05633+K08285+K03351
Human Diseases	Neurodegenerative diseases	Huntington's disease	3	195	0.949468	0.964075	ko05016	XM_018040705.1;XM_005678668.2;XM_018050391.1	K03966+K03938+K05862
Organismal Systems	Sensory system	Olfactory transduction	3	1070	1	1	ko04740	XM_018051193.1;XM_018059398.1;XM_018058978.1	K04345+K18283+K04951
Metabolism	Metabolism of cofactors and vitamins	Biotin metabolism	2	3	0.00293141	0.110556	ko00780	XM_018042130.1;XM_018052778.1	K09458+K01942
Metabolism	Global and Overview	2-Oxocarboxylic acid metabolism	2	23	0.163792	0.443392	ko01210	XM_018051882.1;XM_013971441.2	K01681+K00826
Metabolism	Glycan biosynthesis and metabolism	Glycosaminoglycan degradation	2	24	0.175151	0.44549	ko00531	XM_018065761.1;XM_018049880.1	K12373+K01217
Genetic Information Processing	Folding, sorting and degradation	Protein export	2	25	0.186629	0.456205	ko03060	XM_018038214.1;XM_005694119.3	K10956+K03107
Metabolism	Glycan biosynthesis and metabolism	Glycosaminoglycan biosynthesis - heparan sulfate / heparin	2	27	0.209873	0.494701	ko00534	XM_018044214.1;XM_018059215.1	K08102+K02367
Metabolism	Metabolism of cofactors and vitamins	Pantothenate and CoA biosynthesis	2	28	0.221604	0.497	ko00770	XM_005678060.3;XM_013971441.2	K00207+K00826
Organismal Systems	Digestive system	Vitamin digestion and absorption	2	28	0.221604	0.497	ko04977	XM_018057659.1;XM_018061401.1	K14620+K13885
Human Diseases	Immune diseases	Asthma	2	28	0.221604	0.497	ko05310	NM_001286442.1;XM_018053812.1	K03156+K10787
Metabolism	Amino acid metabolism	Phenylalanine metabolism	2	32	0.26889	0.546054	ko00360	XM_018065151.1;XM_018060897.1	K00276+K07253
Metabolism	Lipid metabolism	Fatty acid elongation	2	34	0.292565	0.56086	ko00062	XM_018039635.1;XM_018051173.1	K07508+K10258
Organismal Systems	Excretory system	Collecting duct acid secretion	2	34	0.292565	0.56086	ko04966	XM_005689266.3;XM_013972159.2	K02146+K02154
Human Diseases	Immune diseases	Primary immunodeficiency	2	34	0.292565	0.56086	ko05340	XM_018038903.1;XM_005696445.3	K05654+K05653
Metabolism	Glycan biosynthesis and metabolism	Mucin type O-glycan biosynthesis	2	36	0.316136	0.579154	ko00512	XM_018053704.1;XM_018047750.1	K09663+K00710
Metabolism	Glycan biosynthesis and metabolism	Other types of O-glycan biosynthesis	2	37	0.327858	0.584827	ko00514	XM_018055319.1;XM_005674955.3	K00779+K13667
Genetic Information Processing	Folding, sorting and degradation	SNARE interactions in vesicular transport	2	43	0.396772	0.667184	ko04130	XM_018064645.1;XM_018042961.1	K08501+K08490
Metabolism	Carbohydrate metabolism	Pentose and glucuronate interconversions	2	46	0.43002	0.703669	ko00040	XM_018065426.1;XM_018065434.1	K03331+K03331
Metabolism	Carbohydrate metabolism	Fructose and mannose metabolism	2	47	0.440887	0.703669	ko00051	XM_018040669.1;XM_018057336.1	K17497+K00850
Metabolism	Metabolism of other amino acids	beta-Alanine metabolism	2	48	0.45164	0.710415	ko00410	XM_018065151.1;XM_005678060.3	K00276+K00207
Organismal Systems	Excretory system	Aldosterone-regulated sodium reabsorption	2	51	0.483177	0.737334	ko04960	XM_018045956.1;XM_018049899.1	K01539+K00922
Metabolism	Metabolism of cofactors and vitamins	Porphyrin and chlorophyll metabolism	2	54	0.513572	0.754161	ko00860	XM_018060163.1;XM_018041250.1	K14163+K01719
Human Diseases	Infectious diseases	Malaria	2	54	0.513572	0.754161	ko05144	NM_001286442.1;XM_018058255.1	K03156+K16336
Human Diseases	Immune diseases	Graft-versus-host disease	2	54	0.513572	0.754161	ko05332	NM_001286442.1;XM_013977060.2	K03156+K06751
Organismal Systems	Digestive system	Fat digestion and absorption	2	55	0.523439	0.754161	ko04975	XM_018061401.1;XM_018040401.1	K13885+K14456
Human Diseases	Immune diseases	Allograft rejection	2	55	0.523439	0.754161	ko05330	NM_001286442.1;XM_013977060.2	K03156+K06751
Metabolism	Carbohydrate metabolism	Pyruvate metabolism	2	56	0.533172	0.754161	ko00620	XM_013965761.2;XM_018043261.1	K01067+K00029
Organismal Systems	Digestive system	Carbohydrate digestion and absorption	2	56	0.533172	0.754161	ko04973	XM_018045956.1;XM_018049899.1	K01539+K00922
Genetic Information Processing	Translation	Aminoacyl-tRNA biosynthesis	2	57	0.542767	0.754161	ko00970	XM_018060163.1;XM_005690890.3	K14163+K01876
Organismal Systems	Excretory system	Endocrine and other factor-regulated calcium reabsorption	2	57	0.542767	0.754161	ko04961	XM_018051193.1;XM_018045956.1	K04345+K01539
Organismal Systems	Immune system	Intestinal immune network for IgA production	2	60	0.570727	0.762939	ko04672	XM_018042298.1;XM_005697513.3	K10031+K05153
Human Diseases	Endocrine and metabolic diseases	Type I diabetes mellitus	2	61	0.579768	0.762939	ko04940	NM_001286442.1;XM_013977060.2	K03156+K06751
Metabolism	Lipid metabolism	Ether lipid metabolism	2	67	0.63107	0.789774	ko00565	XM_018049186.1;XM_018064499.1	K04628+K01115
Metabolism	Carbohydrate metabolism	Starch and sucrose metabolism	2	70	0.654838	0.800358	ko00500	XM_018062294.1;XM_018054351.1	K01810+K00688
Genetic Information Processing	Replication and repair	Fanconi anemia pathway	2	73	0.677371	0.812845	ko03460	XM_005697892.3;XM_018060360.1	K10858+K11511
Organismal Systems	Nervous system	Synaptic vesicle cycle	2	77	0.705539	0.828119	ko04721	XM_005689266.3;XM_013972159.2	K02146+K02154
Metabolism	Lipid metabolism	Glycerolipid metabolism	2	84	0.749895	0.846036	ko00561	XM_018046855.1;XM_018040401.1	K09881+K14456
Organismal Systems	Circulatory system	Cardiac muscle contraction	2	88	0.772579	0.860594	ko04260	XM_018060837.1;XM_018045956.1	K04857+K01539
Cellular Processes	Cell growth and death	p53 signaling pathway	2	94	0.803241	0.879899	ko04115	XM_005701281.3;XM_005680266.3	K03982+K02089
Genetic Information Processing	Folding, sorting and degradation	RNA degradation	2	98	0.821594	0.895954	ko03018	XM_005681254.3;XM_018057336.1	K03678+K00850
Environmental Information Processing	Signal transduction	TGF-beta signaling pathway	2	100	0.830184	0.898232	ko04350	NM_001286442.1;XM_018039538.1	K03156+K04500
Metabolism	Lipid metabolism	Steroid hormone biosynthesis	2	102	0.8384	0.899747	ko00140	XM_018044730.1;XM_018058457.1	K07414+K07430
Organismal Systems	Endocrine system	PPAR signaling pathway	2	103	0.842373	0.90035	ko03320	XM_018041190.1;XM_018054750.1	K06086+K08524
Organismal Systems	Sensory system	Taste transduction	2	109	0.864403	0.913977	ko04742	XM_018051193.1;XM_018056270.1	K04345+K01509
Genetic Information Processing	Translation	mRNA surveillance pathway	2	119	0.894946	0.93018	ko03015	XM_005694722.2;XM_018064097.1	K06965+K14411
Metabolism	Lipid metabolism	Glycerophospholipid metabolism	2	131	0.923146	0.955728	ko00564	XM_018064499.1;XM_018043069.1	K01115+K08730
Genetic Information Processing	Translation	RNA transport	2	209	0.991061	0.994829	ko03013	XM_018065512.1;XM_005676710.3	K14322+K03246
Human Diseases	Infectious diseases	Pathogenic Escherichia coli infection	1	1	0.0316423	0.224613	ko05130	XM_018050940.1	K07375
Metabolism	Metabolism of cofactors and vitamins	Thiamine metabolism	1	5	0.14854	0.441421	ko00730	XM_005688676.3	K04487
Metabolism	Amino acid metabolism	Valine, leucine and isoleucine biosynthesis	1	6	0.175496	0.44549	ko00290	XM_013971441.2	K00826
Metabolism	Metabolism of cofactors and vitamins	Vitamin B6 metabolism	1	9	0.251366	0.518443	ko00750	XM_005693713.3	K00275
Metabolism	Lipid metabolism	Synthesis and degradation of ketone bodies	1	13	0.341811	0.592234	ko00072	XM_018046459.1	K00019
Metabolism	Lipid metabolism	Primary bile acid biosynthesis	1	18	0.439702	0.703669	ko00120	XM_018058457.1	K07430
Genetic Information Processing	Folding, sorting and degradation	Sulfur relay system	1	18	0.439702	0.703669	ko04122	XM_005688676.3	K04487
Metabolism	Glycan biosynthesis and metabolism	Glycosphingolipid biosynthesis - ganglio series	1	19	0.457464	0.710415	ko00604	XM_018065761.1	K12373
Genetic Information Processing	Replication and repair	Non-homologous end-joining	1	19	0.457464	0.710415	ko03450	XM_018045473.1	K06642
Metabolism	Metabolism of cofactors and vitamins	Folate biosynthesis	1	20	0.474665	0.728556	ko00790	XM_005683382.3	K00287
Metabolism	Glycan biosynthesis and metabolism	Glycosphingolipid biosynthesis - globo series	1	21	0.491322	0.745455	ko00603	XM_018065761.1	K12373
Metabolism	Amino acid metabolism	Arginine biosynthesis	1	23	0.523074	0.754161	ko00220	XM_018039822.1	K01755
Metabolism	Glycan biosynthesis and metabolism	Other glycan degradation	1	24	0.538201	0.754161	ko00511	XM_018065761.1	K12373
Organismal Systems	Excretory system	Proximal tubule bicarbonate reclamation	1	24	0.538201	0.754161	ko04964	XM_018045956.1	K01539
Metabolism	Glycan biosynthesis and metabolism	Glycosaminoglycan biosynthesis - chondroitin sulfate / dermatan sulfate	1	25	0.55285	0.760169	ko00532	XM_018042521.1	K01020
Human Diseases	Endocrine and metabolic diseases	Maturity onset diabetes of the young	1	26	0.567036	0.762939	ko04950	XM_018064202.1	K08034
Genetic Information Processing	Replication and repair	Mismatch repair	1	27	0.580773	0.762939	ko03430	XM_005697892.3	K10858
Organismal Systems	Sensory system	Phototransduction	1	27	0.580773	0.762939	ko04744	XM_018049890.1	K13756
Metabolism	Lipid metabolism	Fatty acid biosynthesis	1	28	0.594075	0.768804	ko00061	XM_018042130.1	K09458
Human Diseases	Cancers	Thyroid cancer	1	29	0.606957	0.777848	ko05216	XM_018042484.1	K05126
Organismal Systems	Development	Dorso-ventral axis formation	1	30	0.619432	0.78244	ko04320	XM_018067044.1	K04361
Human Diseases	Neurodegenerative diseases	Prion diseases	1	30	0.619432	0.78244	ko05020	XM_018051193.1	K04345
Metabolism	Lipid metabolism	Biosynthesis of unsaturated fatty acids	1	32	0.643209	0.798494	ko01040	XM_018051173.1	K10258
Genetic Information Processing	Transcription	RNA polymerase	1	33	0.654536	0.800358	ko03020	XM_005675184.3	K03016
Metabolism	Carbohydrate metabolism	Butanoate metabolism	1	34	0.665505	0.805932	ko00650	XM_018046459.1	K00019
Metabolism	Carbohydrate metabolism	Citrate cycle (TCA cycle)	1	35	0.676126	0.812845	ko00020	XM_018051882.1	K01681
Organismal Systems	Endocrine system	Renin-angiotensin system	1	36	0.686412	0.819967	ko04614	XM_018060005.1	K01380
Metabolism	Carbohydrate metabolism	Galactose metabolism	1	38	0.706016	0.828119	ko00052	XM_018057336.1	K00850
Human Diseases	Infectious diseases	African trypanosomiasis	1	39	0.715355	0.831955	ko05143	NM_001286442.1	K03156
Organismal Systems	Environmental adaptation	Circadian rhythm	1	40	0.724399	0.83406	ko04710	XM_018065500.1	K07198
Genetic Information Processing	Replication and repair	Homologous recombination	1	41	0.733156	0.837892	ko03440	XM_005686011.3	K10869
Genetic Information Processing	Replication and repair	DNA replication	1	42	0.741635	0.840308	ko03030	XM_013976637.2	K02320
Metabolism	Carbohydrate metabolism	Propanoate metabolism	1	45	0.765496	0.856318	ko00640	XM_018062460.1	K00166
Metabolism	Amino acid metabolism	Alanine, aspartate and glutamate metabolism	1	50	0.800482	0.879899	ko00250	XM_018039822.1	K01755
Metabolism	Amino acid metabolism	Cysteine and methionine metabolism	1	54	0.824685	0.895954	ko00270	XM_013971441.2	K00826
Human Diseases	Infectious diseases	Staphylococcus aureus infection	1	56	0.835665	0.899747	ko05150	XM_005681316.3	K01333
Organismal Systems	Excretory system	Vasopressin-regulated water reabsorption	1	58	0.84596	0.900538	ko04962	XM_018051193.1	K04345
Metabolism	Lipid metabolism	Fatty acid degradation	1	63	0.868971	0.913977	ko00071	XM_018039635.1	K07508
Cellular Processes	Transport and catabolism	Regulation of autophagy	1	63	0.868971	0.913977	ko04140	XM_018065500.1	K07198
Human Diseases	Cancers	Renal cell carcinoma	1	64	0.873144	0.914722	ko05211	XM_018049899.1	K00922
Human Diseases	Immune diseases	Autoimmune thyroid disease	1	67	0.884886	0.923359	ko05320	XM_013977060.2	K06751
Organismal Systems	Immune system	Cytosolic DNA-sensing pathway	1	82	0.929202	0.95824	ko04623	XM_005675184.3	K03016
Metabolism	Metabolism of cofactors and vitamins	Retinol metabolism	1	92	0.948821	0.964075	ko00830	XM_005683753.3	K07249
Cellular Processes	Transport and catabolism	Peroxisome	1	100	0.960532	0.971573	ko04146	XM_005693204.3	K13345
Metabolism	Lipid metabolism	Arachidonic acid metabolism	1	126	0.983064	0.990568	ko00590	XM_018058008.1	K01831
