# Supplementary material for: Genome‑wide integrated analysis demonstrates widespread functions of lncRNAs in mammary gland development and lactation in dairy goats
Source: BMC Genomics. 2020 Mar 23;21:254. doi: 10.1186/s12864-020-6656-3 (PMC7092584; doi:10.1186/s12864-020-6656-3)
Supplement: Supplementary file 9 — Additional file 9: Table S8. Regulatory relationship between lncRNAs, miRNAs and mRNAs. [file 12864_2020_6656_MOESM9_ESM.xls]

## Sheet: Sheet1
GenBank Nucleotide Accession	Gene Symbol
XR_001918922.1	ATP6V0D2
XR_001918700.1	ATP6V1C2
miR-1247	ATP6V1C2
XR_001920011.1	AZGP1
miR-2284r	AZGP1
XR_001918108.1	BACE2
miR-1839	BACE2
miR-2284r	BACE2
miR-1247	BACE2
XR_001917055.1	BAG4
miR-1839	BAG4
miR-1839	BAK1
miR-2284r	BAK1
XR_001919263.1	BANP
XR_001296603.2	BANP
XR_001918631.1	BBS4
XR_001918629.1	BBS4
XR_001919342.1	BCAT2
XR_001919259.1	BCAT2
XR_001919317.1	BCKDHA
miR-1839	BCL2
miR-1247	BCL2
miR-205	BCL6
miR-1247	BCL6
XR_001295540.2	BDH1
XR_001296659.2	BICRA
miR-2284r	BLCAP
miR-1247	BLCAP
XR_001919745.1	BOK
XR_309884.3	BOLA1
XR_001918890.1	BPIFB1
XR_001918609.1	BRD3
XR_001296123.2	BRD3
miR-1247	BRD3
XR_310485.2	BRINP3
XR_001919031.1	BRINP3
XR_001918642.1	C11H2orf49
XR_001919035.1	C16H1orf112
XR_001919424.1	C19H17orf75
XR_001295744.2	C6H4orf17
XR_001295830.1	C7H5orf15
XR_001918092.1	CACNA1C
miR-2284r	CACNA1C
XR_001296781.2	CACNA1G
XR_001919117.1	CACNA1S
XR_001919006.1	CADM1
miR-205	CADM1
miR-1839	CADM1
miR-2284r	CADM1
XR_001919332.1	CADM4
miR-2284r	CADM4
XR_001296846.2	CAMKV
miR-2284r	CAMKV
XR_001919077.1	CAMSAP2
XR_001919745.1	CAPN10
XR_001919920.1	CARHSP1
XR_001918423.1	CASC4
XR_001919875.1	CASKIN1
XR_001917875.1	CASQ1
miR-2284r	CAV1
XR_001297241.2	CCAR1
miR-1247	CCDC13
XR_001918141.1	CCDC149
miR-1	CCDC149
miR-1a	CCDC149
miR-2284r	CCDC149
miR-1247	CCDC149
XR_001297172.2	CCDC28B
XR_001917921.1	CCDC50
miR-1247	CCDC50
XR_310275.3	CCDC9B
XR_001918558.1	CCNB1IP1
XR_001917838.1	CD2
miR-1247	CD200
miR-1	CD2AP
miR-1a	CD2AP
XR_001919073.1	CD34
XR_001919515.1	CDC6
miR-1839	CDC6
XR_001296871.2	CDCA4
miR-205	CDK14
miR-1	CDK14
miR-1a	CDK14
miR-1839	CDON
miR-2284r	CDON
miR-1247	CDON
miR-1247	CDR2L
XR_001919052.1	CEP104
miR-1839	CEP41
miR-1247	CEP41
XR_001918718.1	CFAP157
XR_001296632.2	CFAP20
XR_001917189.1	CFAP70
XR_001919692.1	CFL2
miR-205	CFL2
miR-1247	CFL2
XR_001919456.1	CHD3
miR-133a	CHD3
miR-133	CHD3
miR-133c	CHD3
miR-1839	CHD3
miR-2284r	CHD3
XR_001918073.1	CHD4
XR_001295695.2	CHD4
XR_310593.3	CHD9
XR_001296611.2	CHD9
XR_001919736.1	CHDH
XR_001917855.1	CHRNB2
miR-2284r	CHRNB2
miR-1247	CHRNB2
XR_310679.3	CHRNE
XR_001919445.1	CHRNE
XR_001917175.1	CHST3
miR-1	CHST3
miR-1a	CHST3
XR_001919734.1	CIDEC
XR_001296907.2	CIDEC
miR-2284r	CIDEC
XR_001917906.1	CLCC1
XR_001295714.2	CLCN2
miR-1247	CLCN2
XR_001918242.1	CLDN14
XR_001919008.1	CLDN25
XR_001919991.1	CLEC16A
XR_001919924.1	CLEC16A
miR-2284r	CLEC16A
miR-1247	CLEC16A
XR_001918995.1	CNGA4
miR-1839	COL11A1
XR_001295872.2	COL15A1
miR-1247	COL15A1
XR_001919008.1	COLCA2
XR_001918747.1	COMMD6
XR_001918893.1	CPNE1
XR_001918891.1	CPNE1
miR-1247	CRB3
miR-1839	CRCT1
miR-2284r	CRTC1
XR_001918777.1	CRYBG2
miR-2284r	CTIF
miR-1247	CTIF
miR-205	CTPS2
XR_001297262.2	CTSW
miR-1247	CXCL12
XR_001918226.1	CYFIP2
miR-1839	CYSTM1
XR_001917859.1	DAP3
XR_001296906.2	DCAF1
XR_001919542.1	DCAKD
miR-1839	DCAKD
XR_001297172.2	DCDC2B
XR_001918166.1	DCUN1D4
miR-133a	DCUN1D4
miR-133	DCUN1D4
miR-133c	DCUN1D4
miR-2284r	DCUN1D4
XR_001297263.2	DEAF1
XR_310101.1	DHFR
XR_001918221.1	DHFR
XR_001919189.1	DIABLO
XR_001918431.1	DIO2
miR-1839	DIO2
miR-2284r	DIO2
miR-1247	DIO2
XR_001296845.2	DIO3
miR-1247	DIO3
XR_001919636.1	DLGAP1
XR_001919317.1	DMAC2
XR_001917271.1	DMD
miR-1839	DMD
XR_001296659.2	DMPK
XR_001296663.2	DMRTC2
XR_001297224.2	DNAJC9
miR-1839	DNAJC9
XR_001917006.1	DNMBP
XR_001919738.1	DOCK3
miR-205	DOCK3
miR-1839	DOCK3
miR-2284r	DOCK3
miR-1247	DOCK3
miR-2284r	DR1
miR-1247	DR1
XR_001918686.1	DRC1
XR_001918946.1	DTX4
miR-2284r	DTX4
miR-1247	DTX4
XR_310815.3	DUSP22
miR-2284r	DUSP22
XR_001917054.1	DUSP4
miR-1247	DUSP4
XR_001917209.1	DUSP9
miR-2284r	DUSP9
miR-1247	DUSP9
XR_310485.2	DYRK3
miR-2284r	DYRK3
XR_001918656.1	EDAR
XR_001919655.1	EEFSEC
miR-1247	EEFSEC
XR_001295969.1	EFCAB11
XR_001296824.2	EFCAB9
XR_001297259.2	EFEMP2
miR-1839	EFHC1
miR-133a	EGFR
miR-133	EGFR
miR-133c	EGFR
miR-2284r	EHD1
miR-1247	EHD1
XR_001917021.1	EIF2AK1
XR_001918773.1	ENTPD2
XR_001297172.2	EPB41
miR-205	EPB41
miR-2284r	EPB41
XR_310351.3	EPB41L4A
XR_001919031.1	EPRS
XR_001297262.2	EPS8L2
XR_001918153.1	ERBB3
miR-205	ERBB3
XR_311007.3	ERI1
miR-1839	ERI1
XR_001918030.1	ESYT1
XR_001295894.2	EVI5L
miR-1247	EVI5L
XR_001918480.1	EXOC5
XR_001295740.2	EXOSC9
miR-2284r	EXT2
miR-1247	EXT2
XR_001919687.1	FAH
XR_001296837.2	FAH
XR_001919204.1	FAM198B
miR-1247	FAM198B
XR_310669.3	FAM57A
miR-133a	FAM57A
miR-133	FAM57A
miR-133c	FAM57A
miR-1839	FAM57A
miR-2284r	FAM57A
XR_001918595.1	FAM69B
XR_001919698.1	FBLN5
XR_001919512.1	FBXO47
miR-133a	FGF1
miR-133	FGF1
miR-133c	FGF1
miR-2284r	FGF1
XR_001295670.2	FGF12
miR-133a	FGF12
miR-133	FGF12
miR-133c	FGF12
XR_001297262.2	FIBP
XR_001297258.2	FLI1
XR_001297243.2	FLI1
miR-1	FLI1
miR-1a	FLI1
miR-1839	FLI1
miR-2284r	FLI1
miR-2284r	FLNB
XR_001919900.1	FLYWCH2
XR_001919835.1	FLYWCH2
XR_001919307.1	FMNL2
XR_001919008.1	FMOD
XR_001919693.1	FOXA1
XR_001917417.1	FOXD3
miR-1	FOXD3
miR-1a	FOXD3
miR-1247	FOXD3
XR_001919571.1	FOXK2
miR-133a	FOXK2
miR-133	FOXK2
miR-133c	FOXK2
XR_001918847.1	FRMD4A
XR_001918356.1	FRRS1L
XR_001918344.1	FRRS1L
miR-1839	FRRS1L
miR-1247	FRRS1L
XR_001918805.1	FRY
XR_001918795.1	FRY
XR_001918788.1	FRY
XR_001296267.2	FRY
miR-1839	FSD2
XR_001296616.2	FTO
miR-1247	GALNT6
XR_001919297.1	GAPDHS
miR-2284r	GAPDHS
XR_001918890.1	GATA5
miR-1247	GCNT4
XR_001918890.1	GID8
XR_001917050.1	GIGYF1
miR-133a	GIGYF1
miR-133	GIGYF1
miR-133c	GIGYF1
miR-1839	GIGYF1
miR-2284r	GIGYF1
miR-1	GIT1
miR-1a	GIT1
miR-1839	GIT1
miR-2284r	GIT1
XR_001918786.1	GJB2
miR-1247	GLRX5
miR-2284r	GON4L
miR-205	GPATCH2L
XR_001918747.1	GPC6
XR_001296572.2	GPR155
miR-1247	GPR155
XR_309743.3	GPR160
XR_310506.3	GPR25
XR_001918037.1	GPRC5D
XR_001918282.1	GRAMD2B
XR_001918280.1	GRAMD2B
XR_001295927.2	GRAMD2B
XR_001296824.2	GRIN2C
XR_001919258.1	GRIN2D
XR_001296907.2	GRM7
miR-133a	GRM7
miR-133	GRM7
miR-133c	GRM7
miR-1247	GSE1
XR_001918656.1	HAAO
XR_001918655.1	HAAO
XR_001296475.2	HECTD4
miR-2284r	HECTD4
miR-1247	HECTD4
XR_001918138.1	HERC5
XR_001918138.1	HERC6
XR_001295769.2	HGFAC
miR-2284r	HGFAC
XR_001917280.1	HIC2
miR-133a	HIC2
miR-1	HIC2
miR-133	HIC2
miR-133c	HIC2
miR-1a	HIC2
miR-2284r	HIC2
miR-1247	HIC2
miR-1	HIGD1A
miR-1a	HIGD1A
XR_001297583.2	HJURP
miR-1839	HJURP
XR_001918392.1	HLCS
miR-1839	HLCS
XR_001917941.1	HOXA1
miR-1839	HOXA1
miR-1247	HOXA1
XR_001917941.1	HOXA2
miR-2284r	HOXA2
XR_001917941.1	HOXA3
miR-1	HOXA3
miR-1a	HOXA3
miR-2284r	HOXB2
miR-1247	HOXB2
XR_310734.3	HOXB3
miR-1247	HOXB3
XR_001917971.1	HOXC10
miR-1839	HOXC8
XR_001917970.1	HOXC9
miR-2284r	HOXD8
XR_001918995.1	HPX
miR-1839	HPX
miR-1247	HPX
XR_001295871.2	HRCT1
miR-1839	HRCT1
XR_001917268.1	HS6ST2
miR-1839	HS6ST2
miR-2284r	HS6ST2
XR_001919629.1	HSBP1L1
XR_001918299.1	HSD11B1L
miR-2284r	HSD11B1L
XR_001295839.2	HSF2
XR_001296887.2	HSP90AB1
XR_001919365.1	HSPBP1
miR-1247	HTRA1
XR_311059.3	HYLS1
XR_001919426.1	IFT20
miR-1839	IFT20
XR_001295668.2	IFT27
XR_001917055.1	IKBKB
XR_001919736.1	IL17RB
miR-1839	IL17RB
XR_001919216.1	IL21
XR_001918810.1	IL2RA
miR-1247	IL2RA
XR_001297046.1	IL32
XR_001918943.1	IL7
miR-2284r	INPP5K
XR_001917263.1	IQANK1
XR_001297172.2	IQCC
miR-2284r	IQSEC1
XR_001297285.2	IRAK1
miR-2284r	IRAK1
XR_001918431.1	IRF2BPL
miR-205	IRF2BPL
miR-1839	ITGA1
XR_001918635.1	ITGA11
miR-1247	ITGA11
XR_001296060.2	ITPKA
miR-205	IVNS1ABP
miR-1247	KAT8
XR_001918088.1	KCNA6
XR_311067.3	KCNQ1
miR-133a	KCTD16
miR-133	KCTD16
miR-133c	KCTD16
miR-1839	KCTD16
miR-2284r	KCTD16
miR-1	KDM2B
miR-1a	KDM2B
miR-1839	KDR
XR_001295909.2	KHSRP
miR-1	KHSRP
miR-1a	KHSRP
miR-1839	KIAA0100
XR_309855.3	KIAA1147
XR_001297524.2	KIAA1147
miR-2284r	KIAA1147
miR-1247	KIAA1147
XR_310380.3	KIAA1217
XR_001296293.2	KIAA1217
XR_001919067.1	KIAA1614
miR-1247	KIF17
XR_001917417.1	KIF2C
XR_311067.3	KIF4A
XR_001919692.1	KLF13
miR-2284r	KLF13
miR-1247	KLF13
XR_001919244.1	KLHDC4
XR_309855.3	KLHDC9
miR-1839	KLHDC9
miR-2284r	KLHDC9
miR-2284r	KLHL14
XR_310645.3	KLK10
miR-1247	KLK10
XR_310645.3	KLK11
XR_001296721.2	KLK12
XR_001917812.1	KPNA1
miR-205	KPNA1
miR-1839	KPNA1
miR-2284r	KPNA1
miR-1839	KREMEN1
miR-1247	KREMEN1
XR_001295612.2	KRIT1
XR_001919636.1	LAMA1
miR-2284r	LANCL2
miR-1247	LANCL2
XR_001919512.1	LASP1
miR-133a	LASP1
miR-1	LASP1
miR-133	LASP1
miR-133c	LASP1
miR-1a	LASP1
XR_001919008.1	LAX1
XR_001296845.2	LBHD2
XR_001917994.1	LETMD1
miR-133a	LETMD1
miR-133	LETMD1
miR-133c	LETMD1
XR_001918093.1	LGALS2
XR_001296506.2	LIMK2
miR-2284r	LIMK2
miR-1247	LMF1
XR_001917080.1	LOC100861104
XR_001918700.1	LOC102168270
XR_001296801.2	LOC102169793
XR_001919979.1	LOC102169932
XR_001918603.1	LOC102169972
XR_309885.2	LOC102171395
XR_001917844.1	LOC102171676
XR_001919736.1	LOC102171745
XR_001296906.2	LOC102171745
XR_001918891.1	LOC102171893
XR_001917844.1	LOC102171944
XR_001296137.2	LOC102172072
XR_001918997.1	LOC102172084
XR_001918995.1	LOC102172084
XR_001918995.1	LOC102173955
XR_001918995.1	LOC102174108
XR_001918995.1	LOC102174380
XR_001918667.1	LOC102174578
XR_001919525.1	LOC102177275
XR_001917263.1	LOC102178267
XR_001918241.1	LOC102178535
XR_001295830.1	LOC102178535
XR_001917209.1	LOC102179192
XR_001919525.1	LOC102180424
XR_001917233.1	LOC102180492
XR_001919356.1	LOC102181713
XR_001297095.2	LOC102181832
XR_001296658.2	LOC102181983
XR_001295894.2	LOC102186002
XR_001919317.1	LOC102187255
XR_001918446.1	LOC102187597
XR_001919037.1	LOC102187615
XR_001919273.1	LOC102188072
XR_001918744.1	LOC102188098
XR_001919365.1	LOC102188345
XR_001918450.1	LOC102188506
XR_001296179.2	LOC102188868
XR_001296178.2	LOC102188868
XR_001917233.1	LOC102189749
XR_001919571.1	LOC102190167
XR_310778.3	LOC102190551
XR_001296475.2	LOC102190983
XR_001296336.2	LOC102191152
XR_001919571.1	LOC102191238
XR_001296885.2	LOC102191280
XR_001919516.1	LOC106503215
XR_001919692.1	LOC106503362
XR_001918221.1	LOC108633191
XR_310815.3	LOC108633473
XR_001296558.2	LOC108633801
XR_001297093.2	LOC108633851
XR_001919997.1	LOC108633884
XR_001919941.1	LOC108633902
XR_001919871.1	LOC108633902
XR_001297041.2	LOC108633902
XR_001917086.1	LOC108634071
XR_001917268.1	LOC108634363
XR_001917268.1	LOC108634478
XR_001917280.1	LOC108634508
XR_001917263.1	LOC108634882
XR_001917263.1	LOC108634900
XR_001917251.1	LOC108635138
XR_001917251.1	LOC108635162
XR_001917249.1	LOC108635228
XR_001917249.1	LOC108635334
XR_001917266.1	LOC108635337
XR_001917846.1	LOC108635581
XR_310351.3	LOC108636900
XR_001919073.1	LOC108637749
XR_001919048.1	LOC108637775
XR_001296720.2	LOC108638084
XR_001919365.1	LOC108638087
XR_001919516.1	LOC108638291
XR_001919516.1	LOC108638296
XR_001296845.2	LOC108638457
XR_001295909.2	LONP1
miR-205	LPAR1
miR-2284r	LPP
miR-1247	LPP
XR_001919693.1	LRFN5
XR_001297259.2	LTBP3
XR_001919738.1	MANF
XR_001918406.1	MAP3K7
XR_001297230.2	MAPK8
miR-1839	MAPK8
miR-1247	MAPK8
XR_310526.3	MAPKAPK5
XR_001919149.1	MAPKAPK5
XR_001919592.1	MAPT
XR_001919562.1	MAPT
XR_001919560.1	MAPT
miR-2284r	MAPT
miR-1247	MAPT
miR-1839	MATN2
miR-2284r	MAX
XR_001295714.2	MCF2L2
XR_001918212.1	MCTP1
miR-1	MCTP1
miR-1a	MCTP1
XR_309743.3	MECOM
miR-133a	MECOM
miR-1	MECOM
miR-133	MECOM
miR-133c	MECOM
miR-1a	MECOM
XR_001917233.1	MECP2
miR-133a	MECP2
miR-205	MECP2
miR-133	MECP2
miR-133c	MECP2
miR-2284r	MECP2
miR-1247	MECP2
XR_001918597.1	MED22
miR-1247	MED22
miR-1247	MEF2D
miR-133a	MFSD6
miR-133	MFSD6
miR-133c	MFSD6
miR-2284r	MFSD6
miR-2284r	MIB1
XR_001917268.1	MID1
miR-1839	MID1
miR-1247	MID1
XR_001918105.1	MIEF1
XR_001295625.2	MINDY4
XR_001919455.1	MINK1
XR_001297224.2	miR-1
XR_001297224.2	miR-133
XR_001297224.2	miR-133a
XR_001297224.2	miR-133c
XR_001919905.1	miR-1839
XR_001297224.2	miR-1a
XR_001919512.1	MLLT6
miR-2284r	MLLT6
XR_001919262.1	MMADHC
XR_001296711.2	MMD
miR-205	MMD
miR-1	MMD
miR-1a	MMD
miR-2284r	MMD
XR_001296632.2	MMP15
miR-133a	MMP15
miR-133	MMP15
miR-133c	MMP15
miR-1247	MMP15
XR_001919898.1	MMP25
miR-2284r	MMP25
XR_001918786.1	MPHOSPH8
miR-1	MPP5
miR-1a	MPP5
XR_001919675.1	MRPL38
miR-2284r	MRPL38
miR-1247	MRPS25
XR_001918943.1	MSC
miR-2284r	MSC
XR_001919396.1	MSI2
miR-205	MSI2
miR-1839	MSI2
miR-2284r	MSI2
XR_001919636.1	MTCL1
XR_001918943.1	MTFR1
XR_001918909.1	MYBL2
XR_001295563.2	MYCBP
XR_310734.3	MYCBPAP
miR-1247	MYCBPAP
XR_001918890.1	MYLK2
miR-1839	MYO18A
miR-2284r	MYO18A
miR-2284r	MYO1G
XR_001295741.2	MYOZ2
miR-1839	MYOZ2
XR_001295871.2	NANS
XR_001919800.1	NAPG
miR-2284r	NAPG
XR_001918697.1	NBAS
XR_001919215.1	NCKAP5
miR-1247	NCKAP5
XR_001295563.2	NDUFS5
XR_309855.3	NECTIN4
miR-1247	NEFH
XR_001918630.1	NFATC4
miR-2284r	NFATC4
XR_001918337.1	NFIB
miR-133a	NFIB
miR-205	NFIB
miR-133	NFIB
miR-133c	NFIB
miR-2284r	NFIB
XR_001918896.1	NFS1
miR-1839	NFS1
XR_001295563.2	NFYC
XR_001917056.1	NGLY1
XR_001296269.2	NHLRC3
miR-1839	NHLRC3
XR_001918342.1	NIPSNAP3A
XR_001919542.1	NMT1
miR-133a	NMT1
miR-133	NMT1
miR-133c	NMT1
miR-2284r	NMT1
miR-1247	NMT1
miR-133a	NNAT
miR-133	NNAT
miR-133c	NNAT
XR_309967.2	NOD1
miR-1247	NPHP1
XR_001919307.1	NR4A2
miR-205	NR6A1
miR-1839	NR6A1
miR-2284r	NR6A1
miR-2284r	NRG2
miR-1247	NRG2
XR_001919211.1	NRP2
XR_001919209.1	NRP2
miR-133a	NRP2
miR-1	NRP2
miR-133	NRP2
miR-133c	NRP2
miR-1a	NRP2
miR-1247	NRP2
XR_001917143.1	NRXN2
XR_001296336.2	NSMCE2
XR_001919017.1	NUCKS1
miR-1	NUCKS1
miR-1a	NUCKS1
miR-1839	NUCKS1
XR_001919851.1	NUDT16L1
miR-1247	NUDT16L1
XR_001918504.1	NUMB
miR-1839	NUMB
miR-1247	NUMB
XR_001918682.1	OTOF
XR_001918847.1	OVOL2
XR_001917056.1	OXSM
XR_001917209.1	P2RX6
miR-1247	PA2G4
XR_001297262.2	PACS1
miR-2284r	PACS1
XR_001919672.1	PAIP1
miR-1839	PAPLN
miR-2284r	PAPLN
miR-1247	PAPLN
XR_001296178.2	PAX8
miR-2284r	PAX8
XR_309855.3	PBX1
miR-1839	PBX1
miR-1247	PBX1
XR_001918722.1	PBX3
XR_001918642.1	PCGF1
XR_311001.3	PCM1
XR_001918965.1	PCSK7
XR_001918995.1	PDE2A
XR_001295808.2	PDE6B
XR_001918943.1	PDE7A
miR-133a	PDE7A
miR-205	PDE7A
miR-1	PDE7A
miR-133	PDE7A
miR-133c	PDE7A
miR-1a	PDE7A
miR-2284r	PDE7A
miR-1247	PDE7A
XR_001918103.1	PDGFB
miR-1839	PDGFB
miR-1247	PDGFB
miR-2284r	PDGFRL
XR_001918697.1	PDIA6
miR-133a	PDK3
miR-133	PDK3
miR-133c	PDK3
miR-1839	PDK3
miR-2284r	PDK3
miR-1247	PDK3
XR_001297089.2	PDXDC1
miR-1247	PDXDC1
XR_311067.3	PDZD11
XR_001919737.1	PDZRN3
miR-1247	PDZRN3
XR_001919672.1	PELO
miR-1247	PELO
XR_001919457.1	PER1
miR-133a	PER1
miR-133	PER1
miR-133c	PER1
XR_311067.3	PGK1
miR-2284r	PGP
XR_310815.3	PHACTR1
miR-1839	PHACTR1
miR-2284r	PHACTR1
XR_001918921.1	PHACTR4
miR-2284r	PHB2
XR_309743.3	PHC3
XR_309738.3	PHC3
miR-1839	PHC3
miR-1247	PHC3
miR-1247	PHLPP1
XR_001918480.1	PIGB
miR-1247	PIGV
XR_001918102.1	PIK3CB
XR_001919124.1	PIK3IP1
miR-1839	PIK3IP1
miR-2284r	PIK3IP1
XR_310675.3	PITPNA
miR-2284r	PITPNA
miR-1247	PITPNA
miR-133a	PITPNB
miR-133	PITPNB
miR-133c	PITPNB
miR-133a	PITPNM2
miR-133	PITPNM2
miR-133c	PITPNM2
miR-1839	PKHD1L1
miR-1247	PKHD1L1
XR_001918731.1	PKN3
miR-1839	PLCE1
XR_001919455.1	PLD2
XR_001918037.1	PLEKHA5
XR_001919008.1	PLEKHA6
miR-2284r	PLEKHA6
XR_001919542.1	PLEKHM1
miR-2284r	PLEKHM1
XR_001919920.1	PMM2
miR-1247	PMM2
XR_001296739.2	PNKP
XR_001919511.1	PNPO
miR-1839	PNPO
miR-2284r	PNPO
XR_001917363.1	POGLUT1
miR-2284r	POGLUT1
XR_001917271.1	POLA1
miR-1839	POLA1
XR_001917942.1	POLR2H
XR_001917958.1	PON2
miR-2284r	PPARA
miR-1247	PPARA
miR-205	PPP1R15B
miR-1839	PPP1R15B
miR-1247	PPP1R15B
XR_310941.3	PPP4C
XR_001295740.2	PPP6R2
XR_001919542.1	PPY
XR_001918909.1	PREX1
miR-133a	PREX1
miR-1	PREX1
miR-133	PREX1
miR-133c	PREX1
miR-1a	PREX1
miR-2284r	PREX1
XR_310778.3	PRKAA1
miR-2284r	PRKACA
XR_001918656.1	PRKCE
miR-205	PRKCE
miR-1247	PRKCE
XR_001919692.1	PRKD1
XR_001918088.1	PRMT8
miR-2284r	PRMT8
miR-1247	PROSER2
XR_001917941.1	PRR15
XR_001295741.2	PRSS12
miR-2284r	PRSS12
miR-2284r	PRSS8
XR_001918241.1	PSD2
miR-1839	PSD2
XR_001917056.1	PSD3
miR-133a	PSD3
miR-205	PSD3
miR-133	PSD3
miR-133c	PSD3
miR-2284r	PSD3
miR-1247	PSD3
XR_001919693.1	PSMA6
XR_310829.3	PSMB8
XR_001919317.1	PSMC4
XR_001919571.1	PSMD12
XR_001918638.1	PTGER2
miR-1839	PTGER3
miR-1839	PTGIS
miR-1247	PTGIS
XR_001296739.2	PTOV1
miR-2284r	PTPN5
XR_001919737.1	PTPRG
miR-205	PTPRG
miR-1	PTPRG
miR-1a	PTPRG
miR-1839	PTPRG
miR-2284r	PTPRG
XR_001919371.1	PTPRH
miR-133a	RAB30
miR-133	RAB30
miR-133c	RAB30
miR-2284r	RAB30
miR-2284r	RAB7A
XR_001295432.2	RABL6
miR-2284r	RAC3
miR-205	RALGAPB
miR-1	RALGAPB
miR-1a	RALGAPB
miR-1839	RALGAPB
miR-2284r	RALGAPB
miR-1247	RALGAPB
XR_001296824.2	RANBP17
XR_001919515.1	RARA
miR-1247	RARA
miR-205	RBFOX3
miR-1247	RBFOX3
XR_001296897.1	RBM15B
XR_001918102.1	RBP1
XR_001917055.1	RBPMS
XR_001919008.1	REN
miR-1247	REN
XR_001297234.1	RET
miR-1247	RGMA
XR_001295769.2	RGS12
miR-1839	RHBDL3
miR-2284r	RHBDL3
miR-1247	RHBDL3
XR_001918859.1	RIN2
XR_001918856.1	RIN2
XR_001919949.1	RNF151
XR_001918342.1	RNF20
miR-1247	RNF20
XR_001917417.1	RNF220
XR_001295544.2	RNF220
miR-1247	RNF220
miR-1247	RNF34
XR_001918030.1	RNF41
miR-1839	RNF41
XR_001297263.2	RNH1
miR-2284r	RNPEPL1
miR-2284r	RPF1
XR_001919394.1	RPL24
XR_001296663.2	RPS19
XR_001296907.2	RPUSD3
XR_001295563.2	RRAGC
miR-1247	RRAGC
miR-1	RSBN1
miR-1a	RSBN1
miR-1839	RSBN1
XR_001296659.2	RSPH6A
XR_001296060.2	RTF1
XR_001918236.1	RUNX1
miR-205	RUNX1
miR-1	RUNX1
miR-1a	RUNX1
XR_001296891.2	RUVBL1
miR-1247	RXRA
miR-1839	SAMD12
miR-1247	SAMD12
XR_001295877.2	SAP30
XR_001918773.1	SAPCD2
XR_001917175.1	SAR1A
miR-2284r	SAR1A
XR_001919290.1	SBSN
XR_001919204.1	SCARB1
miR-1247	SCNN1A
XR_001919035.1	SCYL3
XR_001918931.1	SDC2
miR-1247	SDC2
XR_001296824.2	SDK2
miR-2284r	SDK2
miR-1247	SDK2
miR-1	SEC23B
miR-1a	SEC23B
XR_001295741.2	SEC24D
miR-1839	SEC24D
XR_001296891.2	SEC61A1
miR-133a	SEC61A1
miR-1	SEC61A1
miR-133	SEC61A1
miR-133c	SEC61A1
miR-1a	SEC61A1
miR-1247	SEC61A1
XR_310778.3	SEMA5A
miR-2284r	SEMA5A
miR-1247	SEMA5A
miR-1839	SENP1
XR_001295839.2	SERINC1
XR_001917050.1	SERPINE1
miR-1839	SERPINH1
XR_001919073.1	SERTAD4
miR-133a	SERTAD4
miR-133	SERTAD4
miR-133c	SERTAD4
XR_001917006.1	SFR1
XR_001917131.1	SGMS1
miR-205	SGMS1
miR-1839	SGMS1
miR-1247	SGMS1
XR_310941.3	SH2B1
miR-2284r	SH3D19
miR-2284r	SHANK2
XR_001919006.1	SIDT2
XR_001919511.1	SKAP1
XR_001919216.1	SLC10A7
miR-1839	SLC10A7
miR-1247	SLC10A7
miR-1247	SLC12A8
XR_001918883.1	SLC17A9
miR-2284r	SLC17A9
XR_310197.3	SLC18B1
miR-2284r	SLC26A1
XR_001919123.1	SLC2A11
miR-1	SLC30A9
miR-1a	SLC30A9
miR-2284r	SLC30A9
miR-2284r	SLC4A5
miR-1247	SLC4A5
XR_001918890.1	SLC52A3
miR-1839	SMAD2
XR_309855.3	SMARCD3
miR-2284r	SMPD3
miR-133a	SNRK
miR-133	SNRK
miR-133c	SNRK
miR-1839	SNRK
XR_001917936.1	SNX10
miR-1839	SNX29
miR-1247	SNX29
XR_001918656.1	SOCS5
miR-2284r	SOCS5
XR_311035.3	SORBS1
XR_310981.1	SORBS1
miR-205	SORBS1
XR_001295769.2	SORCS2
miR-1247	SOX8
XR_001919511.1	SP2
miR-1	SP2
miR-1a	SP2
miR-1839	SP2
XR_001296572.2	SP5
miR-1247	SP5
miR-133a	SPAG5
miR-133	SPAG5
miR-133c	SPAG5
XR_001919492.1	SPATA20
XR_001919215.1	SPATS2L
miR-1	SPATS2L
miR-1a	SPATS2L
XR_001919609.1	SPHK1
XR_311059.3	SPTY2D1
miR-133a	SPTY2D1
miR-133	SPTY2D1
miR-133c	SPTY2D1
XR_001297050.2	SRL
miR-1247	SRL
XR_001919835.1	SRRM2
XR_001919332.1	SRRM5
XR_001918667.1	ST6GAL2
miR-2284r	ST6GAL2
XR_001919609.1	ST6GALNAC2
miR-133a	STX5
miR-133	STX5
miR-133c	STX5
XR_310691.3	STX8
miR-2284r	STXBP1
miR-133a	SUPT16H
miR-133	SUPT16H
miR-133c	SUPT16H
XR_001918595.1	SURF6
XR_001919031.1	SUSD4
XR_309884.3	SV2A
miR-133a	SV2A
miR-133	SV2A
miR-133c	SV2A
miR-1247	SV2A
XR_001296035.2	SYNE2
XR_001919371.1	SYT5
miR-133a	SYT5
miR-133	SYT5
miR-133c	SYT5
XR_001297234.1	TAF5L
XR_311067.3	TAF9B
XR_001919006.1	TAGLN
XR_001919629.1	TAP2
miR-1247	TAP2
miR-2284r	TBL3
miR-1247	TBL3
XR_001917239.1	TCEAL1
XR_001918807.1	TDRD3
XR_001918310.1	TECR
XR_001918337.1	TEK
XR_001297234.1	TET1
miR-205	TET1
XR_001919388.1	TEX14
XR_001919571.1	TEX2
miR-1	TEX2
miR-1a	TEX2
miR-1247	TEX2
miR-1247	TEX29
XR_001917009.1	TFR2
miR-1839	TGFBRAP1
miR-1247	TGFBRAP1
XR_001296454.2	THAP4
miR-1839	THAP9
XR_001917363.1	TIMMDC1
miR-1247	TK1
XR_001295740.2	TKTL2
XR_001919185.1	TLDC1
XR_001919593.1	TLK2
miR-1	TLK2
miR-1a	TLK2
XR_001918747.1	TM9SF2
miR-205	TM9SF2
XR_001295740.2	TMA16
XR_309855.3	TMCO1
miR-2284r	TMCO1
miR-1247	TMCO1
XR_001296824.2	TMEM104
miR-2284r	TMEM104
miR-1247	TMEM104
XR_001297113.2	TMEM120A
XR_001920005.1	TMEM234
miR-2284r	TMEM234
miR-1839	TMEM239
XR_001918346.1	TMEM245
miR-1839	TMEM245
XR_001297263.2	TMEM80
miR-1247	TMTC2
XR_001296393.2	TMX2
miR-2284r	TNF
miR-1839	TNFRSF17
XR_001918088.1	TNFRSF1A
XR_001918379.1	TNFSF8
XR_001297089.2	TNRC6A
miR-1247	TNRC6A
miR-133a	TRAF3IP2
miR-133	TRAF3IP2
miR-133c	TRAF3IP2
XR_001919875.1	TRAF7
miR-2284r	TRAF7
miR-2284r	TRAIP
XR_001296336.2	TRIB1
miR-1839	TRIB1
miR-2284r	TRIB1
miR-1	TRIM27
miR-1a	TRIM27
miR-2284r	TRIM62
miR-1247	TRIM62
XR_001919675.1	TRIM65
miR-2284r	TRIM65
miR-1247	TRIM72
XR_001918126.1	TRMT10A
XR_001295744.2	TRMT10A
XR_001918975.1	TRNAU1AP
XR_001919687.1	TRPM1
miR-1247	TRPV2
miR-1247	TSPAN31
XR_001918652.1	TTC27
XR_310209.3	TTC7B
miR-1247	TTC7B
XR_001918436.1	TTLL5
XR_001919958.1	TTYH3
miR-133a	TTYH3
miR-133	TTYH3
miR-133c	TTYH3
miR-1247	TTYH3
miR-2284r	TUBB4A
XR_001917172.1	TYSND1
XR_001297241.2	TYSND1
miR-1247	TYSND1
XR_001918773.1	UAP1L1
XR_001296827.2	UBTD2
miR-133a	UBTD2
miR-133	UBTD2
miR-133c	UBTD2
XR_001918747.1	UCHL3
XR_001918883.1	UCKL1
miR-1247	UCKL1
miR-1839	UGT8
miR-1247	UGT8
XR_001918299.1	UHRF1
XR_001295912.2	UHRF1
miR-133a	UNC80
miR-133	UNC80
miR-133c	UNC80
XR_001919995.1	UROS
XR_001917005.1	UROS
XR_001919278.1	USB1
XR_001919275.1	USB1
miR-2284r	USB1
XR_001296402.2	USP28
XR_001919469.1	USP43
XR_001296948.2	VAPA
XR_001296943.2	VAPA
miR-1247	VAPA
XR_001295830.1	VDAC1
miR-133a	VPS4B
miR-133	VPS4B
miR-133c	VPS4B
miR-2284r	VPS4B
XR_310669.3	VPS53
miR-2284r	VPS53
miR-1247	VPS53
XR_311059.3	VSIG2
XR_309885.2	VTCN1
XR_001917839.1	VTCN1
XR_001918847.1	WAC
miR-205	WAC
XR_001919705.1	WDR25
miR-1247	WDR25
XR_001917907.1	WDR47
miR-1	WDR6
miR-1a	WDR6
miR-1247	WNT3A
miR-1247	WWOX
XR_001918927.1	WWP1
XR_001918913.1	WWP1
miR-205	XIRP1
miR-2284r	XIRP1
miR-1247	XIRP1
XR_001919609.1	ZACN
XR_001296035.2	ZBTB1
XR_001919394.1	ZBTB11
XR_001919067.1	ZBTB37
miR-1839	ZBTB37
miR-2284r	ZBTB37
XR_001918777.1	ZBTB40
XR_001918757.1	ZBTB40
miR-2284r	ZBTB40
miR-1247	ZBTB40
miR-2284r	ZBTB47
miR-1247	ZBTB47
miR-2284r	ZC3H10
miR-1247	ZC3H10
XR_001918141.1	ZCCHC4
XR_001918743.1	ZDHHC12
XR_001918739.1	ZDHHC12
miR-1247	ZDHHC17
XR_001296137.2	ZER1
XR_001918576.1	ZFHX2
miR-1247	ZFHX2
XR_001918295.1	ZFR2
XR_001918178.1	ZFYVE28
miR-1839	ZFYVE28
XR_001917021.1	ZNF12
miR-133a	ZNF131
miR-133	ZNF131
miR-133c	ZNF131
XR_001918848.1	ZNF133
XR_309855.3	ZNF212
miR-2284r	ZNF212
XR_001918995.1	ZNF214
XR_001919372.1	ZNF274
XR_001920011.1	ZNF3
miR-1247	ZNF407
XR_001917165.1	ZNF503
miR-1839	ZNF512B
XR_309855.3	ZNF783
miR-1	ZNF783
miR-1a	ZNF783
miR-2284r	ZNFX1
miR-1839	ZSCAN16
miR-2284r	ZSCAN2
XR_001920011.1	ZSCAN21
XR_001917197.1	AZGP1
XR_001917258.1	ANKRD61
XR_001917258.1	PMS2
XR_311111.3	ATAD1
XR_001297326.2	SFR1
XR_001297370.2	ERI1
XR_001917398.1	CCAR1
XR_311182.3	CHCHD1
XR_001297428.2	RAB30
XR_001297444.2	SPTY2D1
XR_001917461.1	HYLS1
XR_001917538.1	PDZD11
XR_001917538.1	ARR3
XR_001917564.1	MID1
XR_001917598.1	ARMCX2
XR_001917618.1	HS6ST2
XR_001297498.2	HS6ST2
XR_001917538.1	KIF4A
XR_001917565.1	POLA1
XR_001917258.1	EIF2AK1
XR_001917258.1	AIMP2
XR_001917270.1	CCZ1
XR_001917309.1	MYOF
XR_001917313.1	PLCE1
XR_001917318.1	DNMBP
XR_001917326.1	SLC16A12
XR_001297329.2	LOC102170579
XR_001917377.1	LOC108634071
XR_001917377.1	LOC102173362
XR_001917352.1	BAG4
XR_001917358.1	RBPMS
XR_001917369.1	CLN8
XR_001917357.1	DUSP4
XR_001917372.1	LOC100861104
XR_311148.1	LOC100861170
XR_001917394.1	CXCL12
XR_001917447.1	MAPK8
XR_001917398.1	TET1
XR_001917418.1	RET
XR_001917422.1	ZNF503
XR_001917447.1	ARHGAP22
XR_001917451.1	EPS8L2
XR_001917452.1	DEAF1
XR_001917451.1	DEAF1
XR_001917451.1	TMEM80
XR_001917458.1	TMEM126A
XR_001297471.2	PACS1
XR_001917466.1	KCNQ1
XR_001917479.1	RNH1
XR_001917479.1	PTDSS2
XR_311218.3	LTBP3
XR_001917493.1	ME3
XR_001297461.2	EHD1
XR_311203.3	CDON
XR_001917544.1	DMD
XR_001917566.1	PDK3
XR_311267.3	CTPS2
XR_001917543.1	ARX
XR_001917637.1	LOC108634478
XR_001917641.1	LOC108634508
XR_001917641.1	HIC2
XR_001297571.2	ASMTL
XR_001917675.1	LOC102179192
XR_001297601.2	SLC7A4
XR_001297601.2	LOC102173837
XR_001296368.2	CUNH13orf46
XR_001917687.1	ADPRHL1
XR_001297622.2	PSMG3
XR_001917701.1	SCRIB
XR_001917700.1	SCRIB
XR_001917701.1	IQANK1
XR_001917700.1	IQANK1
XR_001917711.1	LOC102178267
XR_001917740.1	ATP6AP1
XR_001917757.1	LOC108635138
XR_001917768.1	LOC108635228
XR_001917782.1	LOC108635334
XR_001917786.1	LOC108635337
